# Supplementary material for: Cultivating Lentinula edodes on Substrate Containing Composted Sawdust Affects the Expression of Carbohydrate and Aromatic Amino Acid Metabolism-Related Genes
Source: mSystems. 2022 Feb 22;7(1):e00827-21. doi: 10.1128/msystems.00827-21 (PMC8862593; doi:10.1128/msystems.00827-21)
Supplement: TABLE S3 [file msystems.00827-21-st003.xlsx]

## Sheet: Sheet1
Table S3 The expression of differential expressed genes in transcriptome.
id	baseMean	baseMeanA	baseMeanB	foldChange	log2FoldChange	pval	padj	Description
LENED_000003	157.807	158.185	157.428	0.995214	-0.00692182	0.967499	1	hypothetical protein
LENED_000004	234.54	257.609	211.472	0.820903	-0.284716	0.199349	1	hypothetical protein
LENED_000005	23.1822	20.4186	25.9458	1.2707	0.345618	0.55146	1	hypothetical protein
LENED_000006	272.908	268.469	277.348	1.03307	0.0469407	0.909108	1	hypothetical protein
LENED_000007	207.651	219.669	195.632	0.890572	-0.167195	0.569383	1	acid protease
LENED_000008	85.0512	103.058	67.0441	0.650546	-0.620277	0.0515165	1	hypothetical protein
LENED_000009	249.656	244.927	254.385	1.03861	0.0546589	0.810678	1	cytochrome P450
LENED_000010	18.2253	13.3689	23.0817	1.72652	0.787871	0.180736	1	hypothetical protein
LENED_000012	186.881	184.795	188.966	1.02257	0.0321994	0.924112	1	hypothetical protein
LENED_000013	58.6679	69.0382	48.2977	0.69958	-0.515439	0.126597	1	protein kinase
LENED_000015	1224.73	1666.59	782.865	0.469739	-1.09007	0.0668862	1	P-loop containing nucleoside triphosphate hydrolase protein
LENED_000019	4321.32	4499.05	4143.59	0.920992	-0.118739	0.663605	1	enzyme in the non-oxidative pentose phosphate pathway
LENED_000020	1517.14	1544.6	1489.68	0.964441	-0.0522356	0.812948	1	ribosomal protein L4
LENED_000021	339.383	419.55	259.217	0.617845	-0.694684	0.36624	1	ankyrin repeat and mynd domain-containing protein 2-like
LENED_000022	729.287	743.348	715.226	0.962169	-0.0556383	0.7819	1	hypothetical protein
LENED_000024	664.677	667.581	661.773	0.991301	-0.0126055	0.885403	1	protein kinase
LENED_000025	0.163389	0	0.326778	Inf	Inf	1	1	retrovirus-related pol polyprotein
LENED_000029	2.087	0.965202	3.2088	3.32448	1.73313	0.396659	1	protein kinase
LENED_000030	366.711	382.143	351.279	0.919235	-0.121495	0.629552	1	glycoside hydrolase family 28 protein
LENED_000031	40.1812	41.2938	39.0686	0.946112	-0.079917	0.912711	1	mitochondrial FAD-linked sulfhydryl oxidase ERV1
LENED_000032	53.3405	58.8928	47.7882	0.811444	-0.301436	0.430312	1	hypothetical protein
LENED_000033	47.8507	61.8754	33.8259	0.546678	-0.871236	0.0228623	0.98778	hypothetical protein
LENED_000035	2252.52	2426.72	2078.32	0.856434	-0.223587	0.231767	1	hypothetical protein
LENED_000036	889.138	907.101	871.176	0.960397	-0.0582978	0.758479	1	dsb repair complex subunit
LENED_000037	545.617	536.063	555.171	1.03565	0.0505299	0.825097	1	Phosphotyrosyl phosphatase activator
LENED_000040	2188.01	2136.96	2239.06	1.04778	0.0673339	0.668272	1	phosphate transporter
LENED_000042	17.9191	17.3948	18.4434	1.06028	0.0844496	0.970173	1	protein
LENED_000043	2374.73	2191.56	2557.9	1.16716	0.222999	0.267073	1	glucooligosaccharide oxidase
LENED_000044	103.582	61.9895	145.174	2.34192	1.22769	0.130644	1	hypothetical protein
LENED_000047	285.628	278.156	293.101	1.05373	0.0755073	0.761651	1	hypothetical protein
LENED_000048	0.302149	0.604298	0	0	-Inf	0.779706	1	aromatic compound dioxygenase
LENED_000051	97.3304	97.2007	97.4601	1.00267	0.00384482	0.934421	1	amidohydrolase
LENED_000052	76.9615	72.6921	81.231	1.11747	0.160231	0.671092	1	winged helix DNA-binding domain-containing partial
LENED_000053	167.998	172.998	162.997	0.942187	-0.0859146	0.774718	1	hypothetical protein
LENED_000054	510.759	481.35	540.169	1.1222	0.166324	0.520951	1	hypothetical protein
LENED_000055	756.611	881.361	631.861	0.716915	-0.480126	0.289978	1	oxalate decarboxylase
LENED_000056	1558.32	1434.46	1682.17	1.17269	0.229817	0.245172	1	hypothetical protein
LENED_000057	105.289	100.884	109.694	1.08734	0.120797	0.781413	1	Di-copper centre-containing protein
LENED_000061	188.747	174.159	203.336	1.16754	0.223466	0.375206	1	hypothetical protein
LENED_000063	0.310488	0	0.620976	Inf	Inf	0.791817	1	latency-associated nuclear antigen
LENED_000067	46.8811	54.9103	38.8519	0.707552	-0.499092	0.189461	1	SNF5-domain-containing protein
LENED_000069	347.613	344.143	351.083	1.02017	0.0288035	0.942426	1	FAD NADP-binding domain-containing protein
LENED_000071	159.252	158.493	160.012	1.00959	0.0137638	0.950488	1	phosphotransferase enzyme family protein
LENED_000072	3578.81	3807.88	3349.75	0.87969	-0.184933	0.431403	1	protein
LENED_000073	325.069	309.952	340.187	1.09755	0.134283	0.587975	1	MFS general substrate transporter
LENED_000074	69.0093	66.477	71.5415	1.07618	0.105924	0.761923	1	hypothetical protein
LENED_000075	1588.68	1901.22	1276.14	0.671219	-0.575144	0.0476644	1	amino-acid permease inda1
LENED_000076	167.799	169.224	166.374	0.983157	-0.0245057	0.95597	1	hypothetical protein
LENED_000077	1337.53	1328.64	1346.42	1.01338	0.0191732	0.966633	1	snf 1
LENED_000078	19.6919	24.9578	14.426	0.578016	-0.790819	0.283134	1	hypothetical protein
LENED_000079	547.659	482.06	613.257	1.27216	0.347278	0.367194	1	2-5 RNA ligase
LENED_000080	340.588	317.974	363.203	1.14224	0.191868	0.698671	1	hypothetical protein
LENED_000081	1855.7	1748.16	1963.24	1.12303	0.167396	0.418377	1	hypothetical protein
LENED_000082	211.126	246.642	175.61	0.712004	-0.490043	0.188812	1	hypothetical protein
LENED_000083	3412.53	3229.21	3595.85	1.11354	0.15515	0.531581	1	hypothetical protein
LENED_000084	7.84719	9.0931	6.60128	0.725966	-0.462025	0.740212	1	hypothetical protein
LENED_000087	391.673	434.494	348.851	0.802891	-0.316724	0.162562	1	DUF1000-domain-containing protein
LENED_000090	544.946	559.156	530.737	0.949175	-0.075254	0.745223	1	hypothetical protein
LENED_000091	412.683	435.279	390.087	0.896177	-0.158144	0.548293	1	hypothetical protein
LENED_000092	2733.45	3110.11	2356.8	0.757788	-0.400135	0.0529772	1	MFS general substrate transporter
LENED_000093	8443.07	8819.21	8066.93	0.9147	-0.128629	0.51751	1	hypothetical protein
LENED_000094	141.656	117.786	165.526	1.40531	0.490891	0.185668	1	hypothetical protein
LENED_000097	11.0136	13.2754	8.75182	0.65925	-0.601102	0.384566	1	hypothetical protein
LENED_000098	22.4703	25.2227	19.7179	0.781753	-0.355215	0.440032	1	hypothetical protein
LENED_000099	976.63	986.184	967.077	0.980626	-0.0282256	0.86893	1	zinc finger hit domain-containing protein 2-like
LENED_000104	65.1623	51.4713	78.8532	1.53198	0.6154	0.0935461	1	hypothetical protein
LENED_000105	325.663	314.963	336.363	1.06794	0.0948359	0.716059	1	kinase-like protein
LENED_000106	70.1934	61.0773	79.3095	1.29851	0.376856	0.257999	1	hypothetical protein
LENED_000107	491.172	500.636	481.709	0.962193	-0.0556011	0.776302	1	hypothetical protein
LENED_000108	44.3778	50.1935	38.562	0.768268	-0.380318	0.366944	1	hypothetical protein
LENED_000110	715.431	687.611	743.251	1.08092	0.112255	0.605991	1	hypothetical protein
LENED_000111	24.0783	25.5968	22.5599	0.881357	-0.182202	0.910412	1	hypothetical protein
LENED_000112	270.976	325.145	216.807	0.6668	-0.584674	0.242452	1	hypothetical protein
LENED_000113	158.563	157.564	159.561	1.01267	0.0181707	0.99328	1	hypothetical protein
LENED_000114	315.713	288.877	342.548	1.18579	0.245849	0.280391	1	hypothetical protein
LENED_000116	813.108	788.708	837.508	1.06187	0.0866119	0.699417	1	leucine-rich repeat-containing protein 68-like
LENED_000118	427.66	514.679	340.641	0.661852	-0.595419	0.0993947	1	PLP-dependent transferase
LENED_000119	403.192	479.303	327.081	0.682411	-0.551287	0.115016	1	hypothetical protein
LENED_000120	5123.2	4907.39	5339	1.08795	0.121616	0.527712	1	phospholipid-translocating P-type ATPase
LENED_000121	0.66479	0	1.32958	Inf	Inf	0.449562	1	hypothetical protein
LENED_000122	71.632	61.8838	81.3802	1.31505	0.395116	0.289866	1	hypothetical protein
LENED_000123	57.505	54.5951	60.4148	1.1066	0.146129	0.719809	1	hypothetical protein
LENED_000125	8.57052	11.5038	5.63724	0.490033	-1.02905	0.20295	1	hypothetical protein
LENED_000127	0.163389	0	0.326778	Inf	Inf	1	1	retrovirus-related pol polyprotein
LENED_000128	852.708	943.716	761.7	0.807128	-0.30913	0.146676	1	hypothetical protein
LENED_000132	2009.21	1928.97	2089.45	1.08319	0.115293	0.585113	1	osmosensor protein
LENED_000133	2169.62	1987.62	2351.63	1.18314	0.242618	0.333059	1	proteophosphoglycan 5
LENED_000134	2487.52	2512.52	2462.52	0.9801	-0.0289994	0.977417	1	ring finger domain protein
LENED_000135	697.852	715.414	680.291	0.950905	-0.0726264	0.785284	1	proline-rich family protein
LENED_000136	193.4	207.224	179.575	0.866573	-0.206607	0.383301	1	Diaminopimelate epimerase-like protein
LENED_000137	661.813	691.663	631.963	0.913687	-0.130228	0.517264	1	salicylate hydroxylase
LENED_000138	273.454	264.588	282.319	1.06702	0.0935833	0.688086	1	HIT-like protein
LENED_000139	412.057	602.187	221.926	0.368534	-1.44013	0.0613483	1	ribonuclease T2
LENED_000140	174.023	107.786	240.261	2.22906	1.15644	0.451905	1	hypothetical protein
LENED_000141	5.78097	7.59961	3.96234	0.521388	-0.939571	0.483409	1	hypothetical protein
LENED_000143	555.351	519.658	591.045	1.13737	0.185705	0.430085	1	Sec1-like protein
LENED_000144	1154.95	1257.98	1051.92	0.836195	-0.258089	0.216754	1	hypothetical protein
LENED_000145	260.789	262.157	259.421	0.989564	-0.015135	0.930972	1	hypothetical protein
LENED_000146	1815.04	1982.08	1647.99	0.831443	-0.26631	0.167193	1	60S acidic ribosomal protein P1
LENED_000147	2639.78	2831.13	2448.43	0.864827	-0.209517	0.318571	1	WD40 repeat-like protein
LENED_000148	610.031	599.686	620.376	1.0345	0.0489353	0.815622	1	DNA replication ATP-dependent helicase Dna2
LENED_000153	643.515	642.736	644.294	1.00242	0.00349331	0.949194	1	WD40 repeat-like protein
LENED_000154	65.242	82.8009	47.683	0.575876	-0.79617	0.184524	1	hypothetical protein
LENED_000157	1289.35	1307.04	1271.66	0.972928	-0.0395953	0.882998	1	Arginase deacetylase
LENED_000158	1429.18	1465.7	1392.67	0.950176	-0.0737336	0.806882	1	rim9 protein
LENED_000161	432.26	439.926	424.594	0.96515	-0.0511756	0.795251	1	armadillo repeat protein
LENED_000162	20.8482	24.0597	17.6366	0.733035	-0.448047	0.389085	1	hypothetical protein
LENED_000163	1370.33	1594.51	1146.15	0.718813	-0.476312	0.271936	1	general substrate transporter
LENED_000164	162.81	175.502	150.117	0.855359	-0.225399	0.354971	1	hypothetical protein
LENED_000165	1750.99	1838.17	1663.81	0.905147	-0.143777	0.453907	1	NAD-binding protein
LENED_000166	275.97	260.068	291.872	1.12229	0.166447	0.504976	1	serine threonine protein
LENED_000167	232.877	232.505	233.249	1.0032	0.00461175	0.976144	1	hypothetical protein
LENED_000168	703.777	706.642	700.913	0.991892	-0.011745	0.960437	1	serine threonine protein
LENED_000169	1826.4	1857.5	1795.31	0.966516	-0.049135	0.904852	1	copper transporter
LENED_000170	875.08	883.351	866.81	0.981275	-0.02727	0.919831	1	hypothetical protein
LENED_000171	6134.69	6190.43	6078.94	0.98199	-0.0262204	0.874966	1	zz type zinc finger domain-containing protein
LENED_000172	183.492	220.198	146.786	0.666611	-0.585083	0.0310528	1	FAD NAD-P-binding domain-containing protein
LENED_000173	332.96	312.428	353.492	1.13144	0.178155	0.492507	1	inositol phosphophingolipids phospholipase C
LENED_000174	937.806	1028.91	846.7	0.822907	-0.281198	0.229061	1	lipase esterase from carbohydrate esterase family ce10
LENED_000175	3562.27	3538.33	3586.21	1.01353	0.0193927	0.909429	1	peptidase methionine aminopeptidase
LENED_000176	353.38	326.387	380.373	1.1654	0.220831	0.331314	1	NTF2-like protein
LENED_000177	2098.44	2122.36	2074.51	0.977452	-0.0329017	0.872964	1	ATP-dependent RNA helicase DHX8
LENED_000178	1322.7	1310.05	1335.35	1.01931	0.0275968	0.898589	1	P-loop containing nucleoside triphosphate hydrolase protein
LENED_000179	0.302149	0.604298	0	0	-Inf	0.779706	1	pleiotropic drug resistance ABC transporter
LENED_000180	61.3532	49.4411	73.2653	1.48187	0.567419	0.0924029	1	pleiotropic drug resistance ABC transporter
LENED_000184	1756.47	1761.87	1751.06	0.993865	-0.00887834	0.999697	1	wd40 containing snare-dependent exocytosis protein
LENED_000186	560.606	560.158	561.053	1.0016	0.00230411	0.983536	1	dnase family scn1
LENED_000190	64.0141	78.6792	49.3489	0.627217	-0.672963	0.0520982	1	duf953 domain protein
LENED_000192	1737.44	1800.82	1674.06	0.929611	-0.105301	0.592676	1	NIPSNAP-domain-containing protein
LENED_000193	2142.74	2167.72	2117.76	0.976951	-0.0336415	0.859721	1	hypothetical protein
LENED_000194	816.844	768.817	864.871	1.12494	0.169844	0.425683	1	u3 small nucleolar rna-associated protein
LENED_000195	370.615	373.309	367.921	0.985567	-0.0209744	0.902526	1	aminodeoxychorismate lyase
LENED_000196	1141.43	1123.06	1159.79	1.03271	0.0464317	0.746671	1	rho guanine nucleotide exchange factor 17
LENED_000197	420.992	411.443	430.541	1.04642	0.0654595	0.704036	1	hypothetical protein
LENED_000198	1416.56	1325.27	1507.84	1.13776	0.186195	0.34716	1	bar domain-containing protein
LENED_000199	467.49	496.033	438.946	0.884914	-0.176391	0.456754	1	Lumazine-binding protein
LENED_000200	860.93	839.422	882.437	1.05124	0.0720965	0.690251	1	hypothetical protein
LENED_000201	2033.63	1682.19	2385.08	1.41784	0.503697	0.367617	1	aromatic compound dioxygenase
LENED_000205	1598.57	1553.22	1643.93	1.05841	0.0818926	0.683813	1	Structural protein MDM1
LENED_000206	284.735	290.063	279.406	0.963261	-0.0540021	0.916186	1	mitochondrial carrier
LENED_000207	498.599	484.195	513.004	1.0595	0.0833829	0.718898	1	rad51-associated protein brh2
LENED_000208	229.618	207.846	251.391	1.2095	0.274415	0.218263	1	hypothetical protein
LENED_000209	586.084	586.365	585.803	0.999042	-0.00138299	0.963537	1	hypothetical protein
LENED_000210	1675.81	1389.65	1961.98	1.41185	0.497586	0.221641	1	udp-n-acetylglucosamine diphosphorylase
LENED_000211	1032.93	1011.33	1054.53	1.04272	0.06035	0.785518	1	mitochondrial processing peptidase
LENED_000212	634.721	656.922	612.521	0.932411	-0.100962	0.621519	1	alpha beta-hydrolase
LENED_000213	3874.35	3911.26	3837.45	0.981129	-0.0274857	0.900236	1	hypothetical protein
LENED_000214	261.644	250.057	273.231	1.09267	0.12786	0.557677	1	hypothetical protein
LENED_000215	101.926	108.751	95.1001	0.874474	-0.193513	0.493595	1	alkaline phytoceramidase
LENED_000216	297.641	350.903	244.38	0.696432	-0.521946	0.446626	1	hypothetical protein
LENED_000217	223.885	222.124	225.646	1.01585	0.0226943	0.972241	1	hypothetical protein
LENED_000218	218.657	197.924	239.389	1.2095	0.274408	0.321242	1	NAF1-domain-containing protein
LENED_000219	709.983	621.069	798.898	1.28633	0.363257	0.101841	1	hypothetical protein
LENED_000222	705.866	706.062	705.671	0.999447	-0.000798042	0.999476	1	hypothetical protein
LENED_000225	379.637	376.345	382.929	1.01749	0.0250204	0.980814	1	hypothetical protein
LENED_000226	795.666	769.375	821.958	1.06835	0.0953776	0.636479	1	rsc complex protein
LENED_000227	324.045	348.871	299.218	0.857674	-0.221499	0.367622	1	copper homeostasis protein
LENED_000228	2086.72	1997.22	2176.22	1.08963	0.123835	0.535382	1	glycosyltransferase family 22 protein
LENED_000230	1037.7	1082.63	992.77	0.916998	-0.125009	0.529176	1	thioredoxin-domain-containing protein
LENED_000231	1876.91	2362.22	1391.6	0.589109	-0.763392	0.128382	1	ribonuclease iii
LENED_000232	1302.15	1380.52	1223.78	0.886463	-0.173867	0.39379	1	hypothetical protein
LENED_000233	3312.24	3305.35	3319.13	1.00417	0.00600344	0.976568	1	inorganic diphosphatase
LENED_000234	194.895	195.656	194.134	0.992222	-0.0112656	0.93066	1	gamma-tubulin ring complex protein
LENED_000235	65.6882	53.0715	78.3049	1.47546	0.561167	0.468127	1	tbc1 domain family member 14
LENED_000238	2146.47	1525.02	2767.92	1.81501	0.859977	0.00237906	0.419213	hypothetical protein
LENED_000241	22668.2	20521.9	24814.5	1.20917	0.274023	0.155834	1	hypothetical protein
LENED_000242	1942.78	1806.62	2078.95	1.15074	0.202565	0.294956	1	ketopantoate reductase-like protein
LENED_000243	4112.14	4832.49	3391.79	0.701873	-0.510717	0.449583	1	Aldo keto reductase
LENED_000246	2104.48	2042.11	2166.86	1.06109	0.0855457	0.730409	1	hypothetical protein
LENED_000247	265.806	255.356	276.257	1.08185	0.113503	0.68761	1	hypothetical protein
LENED_000248	1122.92	1089.3	1156.53	1.06172	0.0864073	0.691917	1	S-adenosyl-L-methionine-dependent methyltransferase
LENED_000251	334.798	356.95	312.646	0.875883	-0.19119	0.412823	1	hypothetical protein
LENED_000252	220.516	255.157	185.874	0.728472	-0.457055	0.0663238	1	DUF605-domain-containing protein
LENED_000254	2.03543	3.7216	0.349248	0.0938433	-3.4136	0.12676	1	hypothetical protein
LENED_000255	601.984	628.06	575.907	0.916963	-0.125065	0.588538	1	phosphoprotein phosphatase
LENED_000256	680.445	900.178	460.712	0.511801	-0.966344	0.214692	1	E set domain-containing partial
LENED_000257	361.156	362.348	359.965	0.993423	-0.00952053	0.962793	1	ribonucleases p mrp protein subunit pop3 kda subunit
LENED_000258	126.016	153.994	98.0369	0.636627	-0.65148	0.189089	1	deoxycytidylate deaminase
LENED_000259	629.535	634.1	624.969	0.985599	-0.0209267	0.917003	1	heat repeat protein
LENED_000260	1830.17	1888.87	1771.48	0.93785	-0.0925712	0.676783	1	para-aminobenzoic acid synthetase
LENED_000261	598.311	588.592	608.03	1.03302	0.0468732	0.771122	1	rsc complex subunit rsc9
LENED_000264	289.051	282.358	295.745	1.04741	0.0668296	0.712774	1	Nop52-domain-containing protein
LENED_000265	119.142	117.079	121.204	1.03523	0.0499583	0.875872	1	transthyretin family protein
LENED_000266	1125.78	1097.92	1153.65	1.05076	0.0714367	0.699853	1	E2 ubiquitin-conjugating enzyme
LENED_000267	0.151074	0.302149	0	0	-Inf	0.993271	1	clavaminate synthase-like protein
LENED_000271	251.701	281.735	221.667	0.786792	-0.345945	0.558291	1	glycine dehydrogenase
LENED_000272	291.295	298.435	284.154	0.952147	-0.0707437	0.70644	1	pentatricopeptide repeat-containing protein
LENED_000273	397.531	388.733	406.329	1.04526	0.0638679	0.843318	1	pentatricopeptide repeat-containing protein
LENED_000274	473.011	468.394	477.629	1.01972	0.0281677	0.881843	1	protein translocase SEC6
LENED_000275	1123.6	1045.03	1202.17	1.15037	0.202098	0.40085	1	hypothetical protein
LENED_000276	290.476	280.902	300.051	1.06817	0.0951441	0.692367	1	Vps51 Vps67 domain-containing protein
LENED_000281	375.494	367.791	383.198	1.04189	0.0592042	0.810411	1	conserved hypothetical protein
LENED_000282	398.264	374.878	421.65	1.12477	0.169625	0.500255	1	mitochondrial intermediate peptidase
LENED_000283	458.197	448.082	468.312	1.04515	0.0637061	0.811535	1	protein kinase
LENED_000284	3577.79	3512.33	3643.25	1.03727	0.0527965	0.804394	1	glycosyltransferase family 8 protein
LENED_000285	64.4544	66.349	62.5598	0.942889	-0.0848405	0.889974	1	Zn-Cys binuclear cluster domain-containing protein
LENED_000286	5069.19	5355.47	4782.91	0.893089	-0.163124	0.870593	1	hypothetical protein
LENED_000287	506.62	517.758	495.483	0.956979	-0.0634402	0.808655	1	like-domain-containing protein
LENED_000288	123.421	139.258	107.585	0.772555	-0.372291	0.183822	1	Short-chain dehydrogenase reductase SDR
LENED_000289	694.136	670.295	717.976	1.07113	0.0991386	0.587726	1	protein kinase
LENED_000290	12.3352	12.8299	11.8404	0.922876	-0.115792	0.868222	1	hypothetical protein
LENED_000291	387.962	410.26	365.663	0.891296	-0.166024	0.486212	1	hypothetical protein
LENED_000292	10.2294	12.6257	7.83313	0.620412	-0.688701	0.496967	1	DUF2945 family partial
LENED_000293	2377.41	2532.16	2222.65	0.877768	-0.188088	0.371089	1	beta-flanking protein
LENED_000296	21.441	19.3709	23.5112	1.21374	0.279457	0.684635	1	homeodomain protein
LENED_000298	1.65444	2.29991	1.00898	0.438706	-1.18867	0.713953	1	G protein alpha-subunit
LENED_000301	4971.51	5024.81	4918.2	0.978784	-0.0309382	0.862302	1	elongation factor EF-2
LENED_000302	414.291	516.302	312.28	0.604839	-0.725377	0.376595	1	hypothetical protein
LENED_000303	866.47	826.679	906.261	1.09627	0.1326	0.522232	1	RNA polymerase II subunit A C-terminal domain phosphatase
LENED_000304	39.2851	37.2939	41.2763	1.10678	0.146374	0.73037	1	hypothetical protein
LENED_000305	129.562	121.266	137.858	1.13682	0.185006	0.487496	1	plant basic secretory protein
LENED_000306	898.697	881.334	916.059	1.0394	0.0557525	0.764859	1	hypothetical protein
LENED_000307	769.567	769.92	769.213	0.999082	-0.00132542	0.889143	1	HLH transcription factor
LENED_000308	275.706	250.46	300.952	1.2016	0.264957	0.227935	1	MFS general substrate transporter
LENED_000309	258.25	277.715	238.784	0.859814	-0.217904	0.401031	1	hypothetical protein
LENED_000310	555.66	539.209	572.11	1.06102	0.085447	0.710183	1	dna repair protein rad5
LENED_000311	1217.17	1248.07	1186.27	0.950484	-0.0732655	0.715415	1	t-complex protein eta subunit (tcp-1-eta)
LENED_000316	1.29681	0.604298	1.98932	3.29195	1.71894	0.607093	1	Protein FAM86B1
LENED_000318	248.793	253.565	244.021	0.962363	-0.0553471	0.814502	1	WLM-domain-containing protein
LENED_000319	933.891	895.472	972.309	1.08581	0.118767	0.581317	1	hypothetical protein
LENED_000320	275.554	245.575	305.532	1.24415	0.31516	0.311974	1	splicing factor 3B subunit 5
LENED_000322	489.296	541.12	437.473	0.808458	-0.306755	0.159691	1	hypothetical protein
LENED_000324	9.62307	7.94093	11.3052	1.42367	0.50961	0.433961	1	hypothetical protein
LENED_000326	934.412	988.422	880.401	0.890714	-0.166966	0.438374	1	isocitrate lyase
LENED_000327	917.843	1035.05	800.633	0.773519	-0.370492	0.106108	1	flavin-binding monooxygenase-like protein
LENED_000328	38.7288	45.8914	31.5662	0.687846	-0.539843	0.190293	1	hypothetical protein
LENED_000329	1349.54	1299.14	1399.95	1.07759	0.107815	0.690189	1	distal-less homeobox 3
LENED_000330	937.251	917.898	956.604	1.04217	0.0595886	0.842585	1	pantothenate kinase
LENED_000331	292.184	306.052	278.316	0.909372	-0.137057	0.591999	1	hypothetical protein
LENED_000333	3330.4	3620.55	3040.25	0.839722	-0.252017	0.205433	1	60s ribosomal protein l6
LENED_000334	1046.47	1019.1	1073.85	1.05372	0.0754984	0.714961	1	cytochrome oxidase biogenesis protein (oxa1 mitochondrial)
LENED_000336	378.849	390.241	367.457	0.941616	-0.0867896	0.709588	1	UPF0183-domain-containing protein
LENED_000339	21.4938	15.1732	27.8143	1.83312	0.874303	0.12378	1	protein serine threonine kinase
LENED_000340	372.024	399.21	344.838	0.863801	-0.211229	0.347515	1	xylitol dehydrogenase
LENED_000341	2840.64	2797.14	2884.15	1.03111	0.0441923	0.731784	1	pre-mrna cleavage factor cfi subunit
LENED_000342	3437.05	3647.2	3226.9	0.884763	-0.176637	0.343381	1	60S ribosomal protein L9
LENED_000343	429.834	409.553	450.115	1.09904	0.136242	0.543575	1	ICMT-domain-containing protein
LENED_000345	0.329868	0	0.659735	Inf	Inf	0.784363	1	translation elongation factor 2
LENED_000346	278.867	281.128	276.607	0.983919	-0.023389	0.928258	1	hypothetical protein
LENED_000347	717.135	704.689	729.582	1.03532	0.0500833	0.854323	1	phenylalanyl-tRNA synthetase subunit beta
LENED_000348	466.669	471.347	461.99	0.980148	-0.0289279	0.994332	1	serine threonine-protein kinase
LENED_000349	825.986	773.401	878.571	1.13598	0.183942	0.35702	1	phosphatidylinositol-glycan biosynthesis class f
LENED_000350	356.506	348.346	364.665	1.04685	0.0660524	0.800534	1	p-nitrophenyl phosphatase
LENED_000351	3364.12	3244.25	3483.98	1.07389	0.10285	0.610841	1	MFS general substrate transporter
LENED_000352	575.282	538.458	612.106	1.13678	0.184948	0.382112	1	component of a complex containing the tor2p kinase and other which may have a role in regu
LENED_000353	539.466	517.911	561.021	1.08324	0.115353	0.610111	1	UPF0428 like protein
LENED_000354	62.6945	52.1822	73.2069	1.40291	0.488422	0.180636	1	hypothetical protein
LENED_000355	554.148	540.685	567.612	1.0498	0.0701171	0.760552	1	protein
LENED_000356	2628.48	2686.51	2570.44	0.956793	-0.0637217	0.808999	1	pinc domain-containing protein
LENED_000357	159.402	140.545	178.259	1.26835	0.34295	0.415791	1	hypothetical protein
LENED_000358	433.691	467.002	400.38	0.857341	-0.222058	0.335883	1	hypothetical protein
LENED_000359	385.693	376.805	394.581	1.04717	0.0665021	0.810693	1	serine protein
LENED_000360	4260.29	4172.87	4347.71	1.0419	0.0592152	0.719002	1	glycosyltransferase family 32 protein
LENED_000361	4387.91	4550.61	4225.2	0.928489	-0.107043	0.775327	1	tRNA pseudouridine synthase D
LENED_000362	70.9843	74.1809	67.7876	0.913814	-0.130028	0.640983	1	orotidine 5-phosphate decarboxylase
LENED_000363	218.115	207.693	228.537	1.10036	0.137978	0.549239	1	DUF1793-domain-containing protein
LENED_000364	132.857	170.013	95.7008	0.562903	-0.829042	0.568527	1	hypothetical protein
LENED_000366	45.039	38.5544	51.5236	1.33639	0.418337	0.292889	1	deoxyribodipyrimidine photo-lyase
LENED_000367	308.278	327.454	289.102	0.882878	-0.179714	0.46319	1	deoxyribodipyrimidine photo-lyase
LENED_000368	297.178	306.516	287.841	0.939071	-0.0906937	0.682965	1	gtpase inhibitor
LENED_000371	878.951	993.458	764.444	0.769477	-0.378049	0.0807602	1	DUF1793-domain-containing protein
LENED_000372	320.973	303.317	338.63	1.11642	0.158883	0.626461	1	hypothetical protein
LENED_000373	1154.63	1095.09	1214.17	1.10874	0.148921	0.527011	1	hypothetical protein
LENED_000374	281.848	290.39	273.306	0.941167	-0.0874774	0.69555	1	hypothetical protein
LENED_000375	551.156	521.216	581.096	1.11488	0.156893	0.496355	1	meiotically up-regulated 71 protein
LENED_000376	31.6458	24.7727	38.5189	1.5549	0.636819	0.164297	1	hypothetical protein
LENED_000377	230.352	229.809	230.896	1.00473	0.00680667	0.991633	1	hypothetical protein
LENED_000378	0.197817	0.395634	0	0	-Inf	0.993272	1	hypothetical protein
LENED_000380	1918.26	1872.61	1963.91	1.04876	0.068678	0.776768	1	hypothetical protein
LENED_000381	3465.28	3533.17	3397.39	0.96157	-0.0565363	0.895457	1	metal homeostatis protein bsd2
LENED_000382	105.42	121.922	88.9171	0.729292	-0.455432	0.113735	1	DUF1212-domain-containing protein
LENED_000383	925.753	973.396	878.11	0.902109	-0.148626	0.662277	1	hypothetical protein
LENED_000385	1.33721	0.623883	2.05055	3.28675	1.71666	0.602299	1	phenylalanine-trna ligase
LENED_000387	902.223	858.618	945.827	1.10157	0.13956	0.569374	1	ARM repeat-containing protein
LENED_000388	194.222	168.952	219.491	1.29913	0.377543	0.14928	1	protein
LENED_000389	590.997	595.56	586.433	0.984674	-0.0222815	0.94588	1	bifunctional protein
LENED_000390	50.3703	50.4261	50.3144	0.997784	-0.00320021	1	1	dna repair protein rev1
LENED_000391	284.106	269.915	298.297	1.10515	0.144244	0.621705	1	cellular morphogenesis-related protein
LENED_000392	1276.24	1218.19	1334.29	1.09531	0.131342	0.569595	1	cellular morphogenesis-related protein
LENED_000395	30.5104	30.866	30.1547	0.976955	-0.0336354	0.914669	1	vps52 sac2 family protein
LENED_000396	904.283	940.75	867.816	0.922472	-0.116422	0.564942	1	multidrug resistance protein
LENED_000397	455.965	550.357	361.574	0.656981	-0.606077	0.0470567	1	mitochondrial ribosomal protein s18
LENED_000398	3765.15	3811.11	3719.2	0.975884	-0.0352191	0.945538	1	RIM15 response regulator receiver protein
LENED_000399	865.713	841.865	889.56	1.05665	0.0795037	0.727579	1	hypothetical protein
LENED_000400	287.489	271.867	303.112	1.11493	0.156949	0.53188	1	tho complex 7
LENED_000401	294.129	292.874	295.384	1.00857	0.0123136	0.909227	1	Metallo-hydrolase oxidoreductase
LENED_000402	0.622429	0.623883	0.620976	0.995341	-0.00673785	1	1	hypothetical protein
LENED_000403	630.947	511.213	750.682	1.46843	0.554277	0.211432	1	rho guanine nucleotide exchange factor gef2
LENED_000405	112.303	101.141	123.466	1.22074	0.287751	0.277401	1	vacuolar protein sorting-associated protein 36
LENED_000406	105.45	101.048	109.851	1.08713	0.120518	0.697575	1	Dbl homology domain-containing protein
LENED_000410	1147.26	1096.91	1197.61	1.0918	0.126708	0.584387	1	carbohydrate esterase family 9 protein
LENED_000412	6386.32	5787.04	6985.59	1.20711	0.271556	0.435841	1	alpha beta hydrolase fold protein
LENED_000413	328.908	323.268	334.549	1.0349	0.04949	0.949725	1	hypothetical protein
LENED_000414	630.641	622.177	639.105	1.02721	0.038727	0.871215	1	nucleolar protein
LENED_000415	181.265	187.837	174.694	0.930029	-0.104652	0.710956	1	hypothetical protein
LENED_000416	210.229	210.887	209.572	0.993761	-0.00902926	0.999425	1	hypothetical protein
LENED_000417	41.7417	40.7634	42.72	1.048	0.0676392	0.813117	1	hypothetical protein
LENED_000418	611.138	629.027	593.249	0.943121	-0.0844845	0.717177	1	cytochrome b5
LENED_000419	843.983	823.285	864.681	1.05028	0.0707761	0.73653	1	glycoside hydrolase family 2 protein
LENED_000420	796.5	828.451	764.549	0.922866	-0.115807	0.571949	1	RNI-like protein
LENED_000421	174.146	174.187	174.105	0.999533	-0.000674557	0.969869	1	hypothetical protein
LENED_000422	347.573	353.935	341.211	0.964048	-0.0528227	0.742739	1	like-Sm ribonucleo protein
LENED_000423	14995.4	13963.9	16027	1.14775	0.198806	0.357716	1	zf-U1-domain-containing protein
LENED_000424	289.086	324.661	253.511	0.780847	-0.356888	0.187669	1	vacuolar transporter chaperone 1
LENED_000425	688.365	691.035	685.695	0.992272	-0.0111924	0.941338	1	swr1-complex protein 4
LENED_000428	201.254	186.078	216.43	1.16312	0.217996	0.406517	1	hypothetical protein
LENED_000429	11457.6	11257.4	11657.9	1.03558	0.0504453	0.803635	1	alpha beta-hydrolase
LENED_000430	1216.35	1174.29	1258.41	1.07164	0.0998195	0.652995	1	cleavage and polyadenylation specificity factor subunit
LENED_000431	511.7	547.202	476.198	0.870243	-0.200509	0.380855	1	HAD-like protein
LENED_000433	4527.5	4459.56	4595.44	1.03047	0.0433028	0.82688	1	ARF SAR
LENED_000438	223.369	231.758	214.98	0.927606	-0.108416	0.627802	1	hypothetical protein
LENED_000439	196.683	172.722	220.645	1.27746	0.353276	0.191729	1	proteophosphoglycan 5
LENED_000440	12799.9	12581.9	13018	1.03466	0.0491614	0.805399	1	nicotinate-nucleotide diphosphorylase
LENED_000441	909.576	884.324	934.828	1.05711	0.0801257	0.697281	1	amidohydrolase 2
LENED_000443	39.5266	39.5721	39.4811	0.997702	-0.00331902	0.966467	1	hypothetical protein
LENED_000446	569.447	511.978	626.915	1.22449	0.292186	0.334372	1	enoyl-hydratase isomerase
LENED_000447	1660.76	1564.01	1757.51	1.12372	0.168281	0.419311	1	exocyst complex component protein
LENED_000449	169.957	221.904	118.011	0.531809	-0.911019	0.152899	1	protein
LENED_000450	260.511	266.585	254.436	0.954428	-0.0672913	0.798928	1	hypothetical protein
LENED_000451	1047.39	1139.58	955.189	0.838192	-0.254647	0.452049	1	ammonium transporter
LENED_000454	190.32	187.233	193.407	1.03298	0.0468056	0.776016	1	glycoside hydrolase family 105 protein
LENED_000455	453.895	440.599	467.19	1.06035	0.0845437	0.670392	1	hypothetical protein
LENED_000456	166.418	190.04	142.796	0.751398	-0.412352	0.128644	1	carbohydrate-binding module family 1 protein
LENED_000457	618.336	554.849	681.823	1.22884	0.297301	0.173406	1	allantoin transport
LENED_000458	148.939	134.135	163.743	1.22074	0.28775	0.301445	1	Per1-like protein
LENED_000461	51.2144	58.3666	44.0622	0.754922	-0.4056	0.309754	1	urea carboxylase
LENED_000462	41.8585	40.0306	43.6864	1.09132	0.12608	0.781189	1	urea carboxylase
LENED_000463	1000.67	1045.74	955.608	0.913813	-0.130028	0.767297	1	lactam utilization protein lamb
LENED_000464	114.043	101.34	126.745	1.25068	0.322718	0.292358	1	peptidase s41 family protein
LENED_000471	958.899	908.232	1009.57	1.11157	0.152601	0.454252	1	halogenase
LENED_000472	1580.62	1525.12	1636.11	1.07278	0.101348	0.705712	1	Armdomain-containing protein
LENED_000473	1395.32	1539.15	1251.49	0.813106	-0.298485	0.422689	1	hypothetical protein
LENED_000474	2117.43	2335.18	1899.68	0.813504	-0.297778	0.149257	1	hypothetical protein
LENED_000475	4832.35	5209.7	4455.01	0.855137	-0.225772	0.467909	1	hypothetical protein
LENED_000476	289.906	315.534	264.277	0.837554	-0.255746	0.290266	1	hypothetical protein
LENED_000477	462.625	478.357	446.893	0.934225	-0.0981579	0.654109	1	hypothetical protein
LENED_000478	1363.72	1367.4	1360.03	0.994611	-0.00779574	0.926323	1	hypothetical protein
LENED_000479	302.079	288.141	316.017	1.09674	0.133224	0.716678	1	transmembrane protein
LENED_000480	1046.22	1041.69	1050.75	1.0087	0.0124997	0.839203	1	MFS general substrate transporter
LENED_000483	2254.34	2177.92	2330.76	1.07018	0.0978547	0.631271	1	btb domain and ankyrin repeat protein
LENED_000484	158.514	134.097	182.931	1.36416	0.448015	0.0957911	1	cora-domain-containing protein
LENED_000486	420.746	366.808	474.684	1.29409	0.371943	0.137252	1	hypothetical protein
LENED_000487	6.87017	5.28456	8.45578	1.60009	0.678155	0.435812	1	hypothetical protein
LENED_000490	5154.84	5576.38	4733.3	0.848812	-0.236483	0.353598	1	hypothetical protein
LENED_000491	731.764	687.187	776.341	1.12974	0.175988	0.449565	1	N-acetyltransferase complex catalytic subunit Ard1
LENED_000492	338.882	343.665	334.098	0.972161	-0.040733	0.91561	1	Acyl-coenzyme A thioesterase 13
LENED_000494	641.191	607.412	674.969	1.11122	0.152145	0.474515	1	hypothetical protein
LENED_000495	2210.05	2102.71	2317.39	1.1021	0.140251	0.480011	1	hypothetical protein
LENED_000496	1477.88	1427.97	1527.79	1.06991	0.0974864	0.631451	1	hypothetical protein
LENED_000497	1481.5	1375.82	1587.17	1.15362	0.206166	0.315838	1	hypothetical protein
LENED_000498	636.116	652.699	619.532	0.949186	-0.075238	0.802804	1	hypothetical protein
LENED_000499	56.1114	63.2733	48.9496	0.773622	-0.3703	0.288843	1	laccase
LENED_000500	395.854	411.969	379.739	0.921767	-0.117527	0.78335	1	PLP-dependent transferase
LENED_000501	203.606	210.805	196.406	0.931694	-0.102072	0.70418	1	SH3-domain-containing membrane protein
LENED_000502	741.874	745.289	738.458	0.990834	-0.0132841	0.895759	1	kinase-like protein
LENED_000503	399.731	398.252	401.209	1.00742	0.0106712	0.985633	1	serine proline rich protein
LENED_000504	134.838	92.4027	177.272	1.91847	0.93996	0.487483	1	hypothetical protein
LENED_000505	1844.81	1938.88	1750.73	0.90296	-0.147267	0.544851	1	oxidoreductase family protein
LENED_000506	1278.38	1956.03	600.726	0.307115	-1.70315	0.0670041	1	glycoside hydrolase family 1 protein
LENED_000507	3417.65	3361.85	3473.44	1.03319	0.0471104	0.727108	1	2-isopropylmalate synthase
LENED_000508	17.8585	23.2664	12.4507	0.535137	-0.902019	0.126126	1	mfs multidrug
LENED_000509	867.469	603.048	1131.89	1.87695	0.908391	0.117555	1	Cu-oxidase-domain-containing protein
LENED_000510	1693.38	1823.71	1563.04	0.857066	-0.222522	0.429084	1	hypothetical protein
LENED_000511	746.608	783.27	709.947	0.906389	-0.141798	0.716401	1	aryl sulfotransferase
LENED_000512	71.7516	56.397	87.1061	1.54451	0.627154	0.0605595	1	hypothetical protein
LENED_000515	9837.11	11631.3	8042.91	0.691488	-0.532225	0.106306	1	hypothetical protein
LENED_000516	1294.06	1189.74	1398.38	1.17536	0.233108	0.211735	1	oxalate decarboxylase
LENED_000517	2957.7	3024.89	2890.52	0.955578	-0.0655538	0.867838	1	hydrophobic surface binding protein
LENED_000518	740.763	799.731	681.796	0.852532	-0.230174	0.367678	1	hypothetical protein
LENED_000519	396.496	418.752	374.24	0.893702	-0.162135	0.486258	1	DUF396-domain-containing protein
LENED_000520	948.049	942.891	953.206	1.01094	0.0156963	0.96593	1	vacuolar assembly protein DID2
LENED_000521	647.416	555.246	739.586	1.332	0.41359	0.057423	1	hypothetical protein
LENED_000522	274.784	244.948	304.619	1.24361	0.314529	0.20103	1	hypothetical protein
LENED_000523	3934.13	3783.75	4084.5	1.07948	0.110343	0.493571	1	cytochrome p450
LENED_000524	455.528	421.101	489.954	1.16351	0.218478	0.372145	1	hypothetical protein
LENED_000525	415.139	413.531	416.747	1.00778	0.0111794	0.859343	1	ABC protein
LENED_000526	1245.83	1170.95	1320.71	1.1279	0.173635	0.366283	1	inositol polyphosphate phosphatase
LENED_000527	1314.75	1303.88	1325.61	1.01666	0.0238405	0.961998	1	rna splicing factor prp9
LENED_000528	3157.52	2946.76	3368.28	1.14305	0.192883	0.360581	1	DEAD-domain-containing protein
LENED_000529	62.0049	64.2777	59.7321	0.929282	-0.105811	0.740767	1	hypothetical protein
LENED_000530	759.739	747.534	771.945	1.03265	0.0463582	0.805727	1	pre-mRNA branch site protein p14
LENED_000531	7644.29	6808.6	8479.98	1.24548	0.316703	0.253537	1	PEBP-like partial
LENED_000534	147.162	146.976	147.348	1.00253	0.00365244	0.987613	1	long chronological lifespan protein 2
LENED_000535	174.73	151.623	197.837	1.3048	0.383823	0.108645	1	hypothetical protein
LENED_000537	1292.31	1279.33	1305.3	1.0203	0.0289906	0.949596	1	dna-directed rna polymerase i subunit rpa1
LENED_000538	525.299	527.587	523.012	0.991328	-0.012566	0.97407	1	hypothetical protein
LENED_000539	108.203	103.778	112.629	1.08529	0.118079	0.691568	1	rna polymerase i transcription factor subunit rrn11
LENED_000546	1066.27	1040.4	1092.13	1.04972	0.0700097	0.715511	1	spermine spermidine synthase
LENED_000548	335.748	341.719	329.776	0.965052	-0.0513209	0.866789	1	kinase-like protein
LENED_000549	1271.9	1368.19	1175.6	0.859242	-0.218863	0.541678	1	hypothetical protein
LENED_000550	177.623	198.908	156.337	0.785977	-0.347442	0.162249	1	hypothetical protein
LENED_000551	541.275	556.044	526.506	0.946878	-0.0787501	0.658843	1	hypothetical protein
LENED_000552	2402.37	2682.44	2122.31	0.791189	-0.337906	0.110629	1	ph domain-containing protein
LENED_000553	372.525	331.624	413.425	1.24667	0.318074	0.189875	1	Clavaminate synthase-like protein
LENED_000554	104.557	98.8956	110.218	1.11449	0.15638	0.676114	1	Clavaminate synthase-like protein
LENED_000555	1.75412	3.19775	0.310488	0.0970956	-3.36445	0.34222	1	hypothetical protein
LENED_000556	312.618	310.622	314.614	1.01285	0.0184219	0.911424	1	glycoside hydrolase family 76 protein
LENED_000557	16.2076	20.2749	12.1402	0.598779	-0.739904	0.218182	1	small heat shock protein
LENED_000558	9.2277	8.5779	9.87749	1.1515	0.20352	0.871286	1	small heat shock protein
LENED_000559	142.63	139.375	145.885	1.04671	0.0658557	0.839027	1	mak16 protein
LENED_000560	511.907	537.977	485.837	0.903081	-0.147072	0.503405	1	xaa-Pro aminopeptidase family enzyme
LENED_000561	349.073	365.06	333.087	0.912416	-0.132236	0.555578	1	hypothetical protein
LENED_000562	2085.93	2273.43	1898.43	0.835048	-0.260069	0.175982	1	glycoside hydrolase family 13 protein
LENED_000564	61.0372	61.7125	60.3618	0.978113	-0.0319271	0.886196	1	protein
LENED_000565	330.338	354.812	305.864	0.862045	-0.214165	0.364712	1	protein
LENED_000566	639.321	648.993	629.65	0.970196	-0.0436513	0.916558	1	homoserine acetyltransferase
LENED_000567	300.281	302.769	297.794	0.983567	-0.0239041	0.855132	1	vacuolar protein sorting-associated protein 60
LENED_000568	275.354	258.554	292.155	1.12996	0.176268	0.458536	1	aldehyde dehydrogenase
LENED_000569	377.275	362.385	392.165	1.08218	0.113937	0.627811	1	rcc1 domain-containing protein
LENED_000570	401.791	392.585	410.997	1.0469	0.0661224	0.804904	1	vacuolar protein sorting-associated protein vps17
LENED_000573	729.714	774.278	685.15	0.884889	-0.176432	0.355932	1	tctex1 domain-containing protein 2
LENED_000574	5857.59	6381.63	5333.55	0.835766	-0.25883	0.279718	1	serine threonine-protein kinase
LENED_000575	443.65	424.087	463.212	1.09226	0.127315	0.630168	1	hypothetical protein
LENED_000576	3299.17	3858.24	2740.09	0.710191	-0.49372	0.185808	1	cluster assembly scaffold
LENED_000577	930.972	925.855	936.089	1.01105	0.0158589	0.908515	1	transcription initiation factor tfiid subunit 9
LENED_000578	529.009	496.049	561.97	1.13289	0.180012	0.438162	1	WD40 repeat-like protein
LENED_000579	805.746	826.648	784.843	0.949428	-0.0748696	0.722197	1	DUF803-domain-containing protein
LENED_000580	347.139	381.436	312.842	0.820168	-0.286009	0.204809	1	hypothetical protein
LENED_000583	2471.25	2485.3	2457.19	0.988692	-0.0164068	0.957739	1	glycoside hydrolase family 105 protein
LENED_000584	648.872	576.202	721.542	1.25224	0.32451	0.100654	1	MFS general substrate transporter
LENED_000585	365.656	393.623	337.688	0.857896	-0.221126	0.355748	1	Nucleoporin nup82
LENED_000586	92.9716	99.5284	86.4149	0.868244	-0.203828	0.504303	1	Nucleoporin nup82
LENED_000587	819.441	885.543	753.339	0.850709	-0.233263	0.278811	1	20S proteasome subunit
LENED_000588	406.887	422.008	391.767	0.928341	-0.107273	0.610742	1	26s proteasome non-atpase regulatory subunit 8
LENED_000589	1808.86	1814.65	1803.08	0.993624	-0.00922792	0.917572	1	20S proteasome subunit
LENED_000590	603.715	658.502	548.928	0.8336	-0.262572	0.25178	1	streptomycin biosynthesis protein
LENED_000591	342.725	314.557	370.894	1.1791	0.237687	0.29251	1	hypothetical protein
LENED_000592	0.349248	0	0.698495	Inf	Inf	0.777292	1	protein
LENED_000594	1106.17	1182.94	1029.41	0.870219	-0.20055	0.294373	1	hypothetical protein
LENED_000595	617.221	640.61	593.833	0.926979	-0.109391	0.737538	1	hypothetical protein
LENED_000596	2891.47	3058.21	2724.73	0.890955	-0.166576	0.408656	1	E set domain-containing protein
LENED_000597	753.411	731.017	775.804	1.06127	0.0857874	0.730373	1	4-hydroxybenzoate polyprenyl transferase
LENED_000598	285.029	315.031	255.026	0.809527	-0.304849	0.447667	1	integral membrane protein
LENED_000601	2923.01	3606.65	2239.37	0.620901	-0.687565	0.0203484	0.957184	cysteine dioxygenase
LENED_000602	126.063	141.006	111.119	0.788045	-0.34365	0.236208	1	camp-dependent protein kinase regulatory subunit
LENED_000609	0.197817	0.395634	0	0	-Inf	0.993272	1	OPT oligopeptide transporter
LENED_000610	1751.92	1715.45	1788.4	1.04253	0.0600873	0.724169	1	oligopeptide transporter
LENED_000611	742.887	735.737	750.037	1.01944	0.0277718	0.825716	1	hypothetical protein
LENED_000612	218.05	241.875	194.225	0.802997	-0.316534	0.275547	1	hypothetical protein
LENED_000613	92.3208	67.2101	117.432	1.74723	0.805071	0.00833805	0.608783	hypothetical protein
LENED_000617	816.749	783.306	850.191	1.08539	0.118211	0.616721	1	serine hydrolase
LENED_000618	1011.88	1002.55	1021.22	1.01862	0.0266184	0.965626	1	asparaginyl-trna synthetase
LENED_000619	2476.96	2442.21	2511.72	1.02846	0.0404877	0.831192	1	cytochrome p450
LENED_000620	231.99	230.841	233.14	1.00996	0.0142966	0.922438	1	protein
LENED_000621	138.248	137.181	139.315	1.01556	0.0222694	0.878875	1	hypothetical protein
LENED_000627	186.752	246.799	126.706	0.513398	-0.961849	0.00036895	0.12029	hypothetical protein
LENED_000630	38.217	35.096	41.3379	1.17785	0.236156	0.549387	1	hypothetical protein
LENED_000632	457.216	436.363	478.07	1.09558	0.131695	0.644028	1	radh flavin-dependent halogenase
LENED_000633	717.9	710.161	725.639	1.02179	0.0311048	0.781208	1	aado keto reductase
LENED_000634	547.535	543.16	551.911	1.01611	0.0230601	0.829032	1	aado keto reductase
LENED_000635	2238.09	2265.34	2210.84	0.975942	-0.0351322	0.871228	1	DUF300-domain-containing protein
LENED_000636	187.535	211.259	163.811	0.775404	-0.36698	0.158621	1	hypothetical protein
LENED_000640	829.038	807.032	851.045	1.05454	0.0766097	0.818768	1	protein
LENED_000641	569.517	566.091	572.942	1.0121	0.0173551	0.973211	1	gtp binding protein
LENED_000642	1020.31	1060.37	980.25	0.924441	-0.113347	0.597627	1	hypothetical protein
LENED_000643	16.4101	16.5599	16.2603	0.981907	-0.0263423	0.955332	1	hypothetical protein
LENED_000644	69.4296	66.949	71.9103	1.0741	0.103135	0.831341	1	hypothetical protein
LENED_000645	176.997	151.645	202.349	1.33436	0.41615	0.509246	1	hypothetical protein
LENED_000648	1079.8	1071.67	1087.92	1.01516	0.0217099	0.95619	1	hypothetical protein
LENED_000649	1518.77	1471.66	1565.89	1.06403	0.0895339	0.617203	1	alpha beta-hydrolase
LENED_000650	936.862	922.867	950.858	1.03033	0.0431068	0.830828	1	sulfhydryl oxidase
LENED_000651	63.84	64.1098	63.5702	0.991583	-0.0121941	0.959926	1	hypothetical protein
LENED_000652	953.363	1068.4	838.322	0.784649	-0.34988	0.464034	1	hypothetical protein
LENED_000653	899.805	873.699	925.911	1.05976	0.083736	0.706205	1	hypothetical protein
LENED_000654	1908.87	1837.59	1980.14	1.07758	0.107789	0.57153	1	glycosyltransferase family 17 protein
LENED_000655	2930.13	3084.36	2775.9	0.899993	-0.152015	0.561547	1	THP2 domain protein
LENED_000656	1794.87	1777.42	1812.33	1.01964	0.0280642	0.902406	1	Paired amphipathic helix protein pst1
LENED_000657	125.187	128.203	122.171	0.952951	-0.0695261	0.812316	1	acyl-n-acyltransferase
LENED_000658	445.916	443.353	448.478	1.01156	0.0165813	0.999156	1	hypothetical protein
LENED_000661	1104.26	1051.43	1157.08	1.10048	0.138137	0.538766	1	hypothetical protein
LENED_000662	375.111	356.191	394.03	1.10623	0.145657	0.540954	1	AMP binding protein
LENED_000663	1153.52	1038.06	1268.98	1.22245	0.289777	0.174806	1	amp binding protein
LENED_000664	794.212	789.626	798.799	1.01162	0.016663	0.915173	1	er-derived vesicles protein erv14
LENED_000665	872.708	857.751	887.665	1.03488	0.0494566	0.765232	1	glucokinase regulator family
LENED_000666	686.843	668.172	705.514	1.05589	0.0784563	0.712695	1	sulfate anion transporter
LENED_000667	291.822	316.117	267.526	0.846289	-0.240778	0.330641	1	cyclase
LENED_000668	902.363	834.321	970.406	1.16311	0.217986	0.328458	1	asteroid-like protein 1
LENED_000669	887.333	875.339	899.328	1.02741	0.0390052	0.850881	1	hypothetical protein
LENED_000670	252.779	247.341	258.218	1.04398	0.0620906	0.775463	1	hypothetical protein
LENED_000671	234.879	152.02	317.738	2.0901	1.06357	0.480836	1	hypothetical protein
LENED_000672	21.3372	27.1272	15.5473	0.573127	-0.803073	0.128067	1	hypothetical protein
LENED_000673	218.643	227.03	210.255	0.926111	-0.110744	0.907981	1	aldehyde dehydrogenase
LENED_000674	706.251	753.189	659.313	0.875362	-0.192048	0.640036	1	cytochrome P450
LENED_000677	0.973335	1.28694	0.659735	0.512641	-0.96398	0.833618	1	hypothetical protein
LENED_000678	2263.87	2336.46	2191.28	0.937866	-0.0925459	0.69715	1	MFS general substrate transporter
LENED_000679	4069.15	4104	4034.3	0.983016	-0.0247129	0.906808	1	gliotoxin biosynthesis protein
LENED_000682	283.768	318.1	249.435	0.78414	-0.350816	0.122045	1	hypothetical protein
LENED_000683	1057.84	1058.87	1056.82	0.99807	-0.0027873	0.98927	1	hypothetical protein
LENED_000684	470.64	472.668	468.612	0.991419	-0.0124335	0.893498	1	hypothetical protein
LENED_000685	1167.7	1173.66	1161.75	0.989856	-0.0147099	0.950876	1	N-acetyltransferase
LENED_000686	980.905	965.66	996.149	1.03157	0.0448469	0.824639	1	hypothetical protein
LENED_000687	28.229	28.2618	28.1961	0.997677	-0.00335542	0.965683	1	ankyrin repeat and mynd domain-containing protein 2-like
LENED_000688	1055.37	1071.87	1038.86	0.969205	-0.0451269	0.78945	1	vacuolar protein
LENED_000689	875.38	1034.97	715.789	0.691603	-0.531984	0.408491	1	vacuolar protein
LENED_000690	131.997	140.16	123.834	0.883517	-0.178671	0.547024	1	ring finger domain protein
LENED_000691	19.5257	18.5513	20.5001	1.10505	0.144109	0.752966	1	glycoside hydrolase family 28 protein
LENED_000692	518.152	517.386	518.919	1.00296	0.00426884	0.947546	1	hypothetical protein
LENED_000693	75.8153	101.836	49.7942	0.488963	-1.0322	0.129158	1	glycoside hydrolase family 47 protein
LENED_000694	146.442	152.355	140.529	0.922375	-0.116575	0.613445	1	inositol hexakisphosphate kinase 1
LENED_000695	3743.76	3407.77	4079.75	1.19719	0.259656	0.158778	1	inositol hexakisphosphate kinase 1
LENED_000696	565.304	584.919	545.69	0.932933	-0.100155	0.649127	1	nadh kinase
LENED_000697	3346.4	3427.93	3264.87	0.95243	-0.0703143	0.673512	1	calcium proton exchanger
LENED_000698	124.734	109.523	139.945	1.27777	0.353624	0.204571	1	hypothetical protein
LENED_000699	2591.85	2603.46	2580.24	0.99108	-0.0129268	0.995489	1	PAP2-domain-containing protein
LENED_000700	803.851	863.893	743.809	0.860996	-0.215921	0.367454	1	alpha beta-hydrolase
LENED_000701	1196.52	1221.32	1171.72	0.959388	-0.0598137	0.829132	1	hypothetical protein
LENED_000702	1119.98	1094.38	1145.58	1.04678	0.0659547	0.787207	1	glycoside hydrolase family 31 protein
LENED_000703	115.076	102.573	127.58	1.24379	0.314739	0.241824	1	short-chain dehydrogenase reductase
LENED_000704	283.647	270.72	296.574	1.0955	0.131591	0.596886	1	N2227-domain-containing protein
LENED_000705	1679.46	1499.07	1859.84	1.24066	0.311113	0.133748	1	hypothetical protein
LENED_000706	386.553	334.523	438.583	1.31107	0.390745	0.36782	1	hypothetical protein
LENED_000707	1434.48	1412.47	1456.49	1.03116	0.0442741	0.875626	1	SH3 domain-containing protein
LENED_000708	1420.3	1326.82	1513.79	1.14091	0.190191	0.392176	1	hypothetical protein
LENED_000709	967.72	912.363	1023.08	1.12135	0.165236	0.443557	1	coatomer zeta subunit
LENED_000710	350.336	248.005	452.666	1.82523	0.868077	0.135621	1	structural toxin protein
LENED_000712	48.6854	47.2713	50.0994	1.05983	0.0838284	0.943589	1	zinc finger protein
LENED_000713	7096.87	7006.78	7186.97	1.02572	0.036632	0.917122	1	hypothetical protein
LENED_000715	192.054	209.877	174.23	0.830154	-0.268548	0.295315	1	hypothetical protein
LENED_000716	705.384	694.175	716.594	1.0323	0.0458562	0.869326	1	protein
LENED_000717	181.779	167.922	195.636	1.16504	0.220379	0.424311	1	hypothetical protein
LENED_000718	220.108	216.548	223.668	1.03288	0.046677	0.828551	1	hypothetical protein
LENED_000722	1909.14	1869.81	1948.46	1.04207	0.0594479	0.820995	1	TKL TKL-ccin protein kinase
LENED_000723	7.72432	7.12358	8.32505	1.16866	0.224857	0.912493	1	hypothetical protein
LENED_000724	1697.24	1721.62	1672.86	0.971682	-0.0414442	0.964145	1	hypothetical protein
LENED_000725	102.703	107.314	98.0925	0.914067	-0.129629	0.943242	1	hypothetical protein
LENED_000726	2785.73	2634.22	2937.25	1.11504	0.15709	0.50708	1	cytochrome p450
LENED_000727	102.138	96.1841	108.092	1.12381	0.168394	0.598331	1	Vegetative incompatibility protein HET-E-1
LENED_000728	624.719	605.019	644.42	1.06512	0.0910218	0.64892	1	WD40 repeat-like protein
LENED_000729	824.597	864.53	784.664	0.907619	-0.139841	0.457504	1	hypothetical protein
LENED_000730	9.30628	11.6845	6.92806	0.592927	-0.754073	0.578822	1	hypothetical protein
LENED_000731	345.828	342.788	348.868	1.01774	0.0253626	0.89006	1	pleiotropic drug resistance ABC transporter
LENED_000732	1143.27	1084.88	1201.66	1.10764	0.147493	0.489237	1	saga complex protein
LENED_000735	593.096	590.916	595.277	1.00738	0.0106074	0.953587	1	hypothetical protein
LENED_000736	52.3345	50.4304	54.2387	1.07552	0.10503	0.852642	1	Aldo keto reductase
LENED_000738	27.9888	28.1161	27.8615	0.990945	-0.0131234	1	1	hypothetical protein
LENED_000739	468.513	479.777	457.25	0.953048	-0.0693798	0.740443	1	general substrate transporter
LENED_000740	13433.4	13885.2	12981.7	0.934929	-0.0970712	0.707536	1	differentiation regulator
LENED_000741	2991.73	3241.02	2742.44	0.846167	-0.240986	0.24622	1	PFF1_SCHCM ame: Full=Vacuolar membrane protease ame: Full=FXNA-related family protease 1
LENED_000742	2.252	1.83248	2.67152	1.45787	0.543866	0.910956	1	hypothetical protein
LENED_000743	2823.08	2556.91	3089.26	1.2082	0.272858	0.177046	1	calcium-transporting ATPase
LENED_000744	1301.77	1213.93	1389.62	1.14473	0.195003	0.374171	1	rho guanyl nucleotide exchange
LENED_000745	1952.17	1690.06	2214.29	1.31018	0.389769	0.358884	1	fad fmn-containing dehydrogenase
LENED_000746	495.497	477.711	513.283	1.07446	0.103618	0.673445	1	hypothetical protein
LENED_000747	12319.4	10772.9	13866	1.28712	0.36415	0.468591	1	hypothetical protein
LENED_000750	536.445	536.11	536.779	1.00125	0.00179823	1	1	hypothetical protein
LENED_000751	264.551	286.706	242.396	0.845454	-0.242201	0.303956	1	hypothetical protein
LENED_000754	1342.74	1326.15	1359.32	1.02502	0.0356475	0.81024	1	kinase complex IKAP component
LENED_000755	187.791	178.345	197.237	1.10593	0.145259	0.60382	1	rrna-processing protein efg1
LENED_000756	13.6465	12.7733	14.5198	1.13673	0.184894	0.910312	1	hypothetical protein
LENED_000757	42.2403	41.4783	43.0023	1.03674	0.0520565	0.996948	1	hypothetical protein
LENED_000759	361.086	409.229	312.943	0.764713	-0.387009	0.0936783	1	hypothetical protein
LENED_000763	638.113	693.029	583.196	0.841518	-0.248934	0.262652	1	tetratricopeptide repeat domain 27
LENED_000764	680.191	640.103	720.279	1.12525	0.170251	0.447057	1	rna polymerase ii-associated protein
LENED_000765	4481.2	4044.94	4917.45	1.2157	0.281791	0.165822	1	zz type zinc finger domain-containing protein
LENED_000766	468.663	435.312	502.015	1.15323	0.20568	0.320437	1	PHF5-like protein
LENED_000767	256.714	273.395	240.033	0.877971	-0.187755	0.391906	1	kinase-like protein
LENED_000768	1261.53	1056.28	1466.77	1.38862	0.473648	0.0297352	1	Cl-channel protein
LENED_000769	696.705	635.253	758.157	1.19347	0.255167	0.216745	1	DUF185-domain-containing protein
LENED_000770	120.333	134.717	105.949	0.786455	-0.346563	0.204216	1	S-adenosyl-L-methionine-dependent methyltransferase
LENED_000771	1139.27	1177.77	1100.76	0.934612	-0.0975606	0.744308	1	hypothetical protein
LENED_000772	93.369	110.279	76.4587	0.69332	-0.528407	0.0980522	1	hypothetical protein
LENED_000773	208.141	240.734	175.547	0.729217	-0.45558	0.0667107	1	hypothetical protein
LENED_000774	140.674	125.775	155.573	1.23692	0.306749	0.23558	1	hypothetical protein
LENED_000775	826.36	744.177	908.544	1.22087	0.287912	0.181617	1	hypothetical protein
LENED_000776	158.367	161.048	155.685	0.966699	-0.0488618	0.841027	1	hypothetical protein
LENED_000777	59.5743	47.8086	71.34	1.4922	0.577441	0.0792237	1	cytochrome p450
LENED_000778	4188.52	4580.63	3796.4	0.828793	-0.270916	0.344836	1	amino acid permease-like protein
LENED_000780	100.928	99.8715	101.985	1.02116	0.0302152	0.945393	1	hypothetical protein
LENED_000784	133.554	128.354	138.753	1.08102	0.112391	0.734977	1	hypothetical protein
LENED_000785	376.641	360.791	392.491	1.08786	0.121496	0.560222	1	myb transcription
LENED_000787	682.148	631.585	732.711	1.16011	0.214267	0.296762	1	chitin deacetylase
LENED_000788	59.6478	67.8227	51.4728	0.758932	-0.397958	0.253569	1	hypothetical protein
LENED_000789	10.9659	11.3278	10.6041	0.936113	-0.0952451	0.968408	1	hypothetical protein
LENED_000790	1.84531	0	3.69061	Inf	Inf	0.0588788	1	hypothetical protein
LENED_000791	45.6139	56.3626	34.8653	0.618588	-0.692948	0.0719732	1	hypothetical protein
LENED_000792	74.8551	69.6443	80.0659	1.14964	0.201184	0.59247	1	related to stress response protein rds1p
LENED_000793	56.1634	48.143	64.1838	1.33319	0.414884	0.44855	1	hypothetical protein
LENED_000794	176.08	189.622	162.538	0.857168	-0.222349	0.670547	1	hypothetical protein
LENED_000795	223.112	265.63	180.594	0.67987	-0.55667	0.215583	1	hypothetical protein
LENED_000796	732.838	779.07	686.606	0.881315	-0.18227	0.362535	1	P-loop containing nucleoside triphosphate hydrolase protein
LENED_000797	21.8583	18.923	24.7936	1.31024	0.389826	0.480378	1	glycopeptide
LENED_000798	4.15054	6.63235	1.66872	0.251603	-1.99078	0.116614	1	S-adenosyl-L-methionine-dependent methyltransferase
LENED_000799	104.242	138.849	69.636	0.501524	-0.99561	0.122957	1	beta-lactamase transpeptidase-like protein
LENED_000800	201.486	236.447	166.525	0.70428	-0.505779	0.165253	1	NAD-P-binding protein
LENED_000801	122.205	105.911	138.498	1.30768	0.387005	0.275826	1	P-loop containing nucleoside triphosphate hydrolase protein
LENED_000802	23.2086	23.2638	23.1535	0.995258	-0.00685744	0.954638	1	hypothetical protein
LENED_000803	102.967	113.527	92.4057	0.813951	-0.296987	0.319796	1	S-adenosyl-L-methionine-dependent methyltransferase
LENED_000804	782.735	807.056	758.414	0.93973	-0.0896825	0.677817	1	hypothetical protein
LENED_000805	1426.64	1418.22	1435.06	1.01188	0.017035	0.922684	1	drug:h+ antiporter
LENED_000806	697.223	761.443	633.004	0.831321	-0.266522	0.209294	1	transmembrane protein
LENED_000807	2192.94	1966.71	2419.18	1.23006	0.298734	0.130034	1	other camkk elm protein kinase
LENED_000808	105.845	104.836	106.854	1.01924	0.0274972	0.951371	1	hypothetical protein
LENED_000809	1008.68	1002.54	1014.81	1.01224	0.0175464	0.956246	1	hypothetical protein
LENED_000810	280.501	292.141	268.862	0.920317	-0.119798	0.726114	1	hypothetical protein
LENED_000811	1183.27	1210.86	1155.68	0.954428	-0.0672925	0.777449	1	hypothetical protein
LENED_000812	1386	1334.11	1437.9	1.0778	0.108086	0.500649	1	hypothetical protein
LENED_000815	1543.61	1663.24	1423.97	0.85614	-0.224082	0.296874	1	glutaredoxin
LENED_000816	712.538	717.173	707.903	0.987074	-0.0187696	0.91433	1	hypothetical protein
LENED_000817	4429.64	4384.48	4474.8	1.0206	0.029416	0.822492	1	hypothetical protein
LENED_000820	2333.46	2029.81	2637.12	1.2992	0.377619	0.654387	1	leucine-rich protein
LENED_000821	165.078	146.838	183.319	1.24844	0.320128	0.564667	1	hypothetical protein
LENED_000822	32.7592	30.7897	34.7288	1.12793	0.173681	0.665081	1	hypothetical protein
LENED_000823	53.0038	53.5625	52.445	0.979136	-0.0304195	0.98933	1	hypothetical protein
LENED_000824	256.475	248.069	264.882	1.06778	0.0946092	0.718198	1	hypothetical protein
LENED_000825	524.272	504.619	543.926	1.0779	0.108217	0.605344	1	WD40 repeat-like protein
LENED_000826	239.971	235.892	244.05	1.03458	0.0490446	0.875798	1	mitotic checkpoint protein
LENED_000827	382.483	370.09	394.877	1.06698	0.093528	0.741013	1	cytochrome p450
LENED_000828	1.3046	1.30208	1.30711	1.00386	0.0055621	1	1	hypothetical protein
LENED_000831	4391.09	4283.08	4499.09	1.05043	0.0709828	0.764542	1	transcription initiation factor iif subunit beta
LENED_000832	335.956	349.435	322.477	0.922852	-0.115828	0.580218	1	hypothetical protein
LENED_000833	200.131	214.322	185.94	0.867574	-0.204941	0.392658	1	hypothetical protein
LENED_000834	8507.03	7798.37	9215.7	1.18175	0.240921	0.326683	1	RCC2 like protein
LENED_000837	1870.76	1958.28	1783.24	0.910616	-0.135086	0.528066	1	galactose mutarotase-like protein
LENED_000838	106.45	110.159	102.74	0.932653	-0.100587	0.76933	1	hypothetical protein
LENED_000839	1075.31	1095.05	1055.57	0.963952	-0.0529671	0.747633	1	hypothetical protein
LENED_000840	1211.96	1000.34	1423.57	1.42309	0.509029	0.0166429	0.876922	phosphatases II
LENED_000841	189.075	159.151	218.999	1.37605	0.460529	0.0746838	1	protein
LENED_000843	774.222	644.887	903.558	1.40111	0.48657	0.0305425	1	Dual specificity protein phosphatase PPS1
LENED_000846	1066.51	1028.86	1104.17	1.0732	0.101917	0.627025	1	DUF221-domain-containing protein
LENED_000847	0.372441	0.395634	0.349248	0.882753	-0.179918	1	1	hypothetical protein
LENED_000850	22.1695	20.5967	23.7423	1.15272	0.205048	0.735015	1	hypothetical protein
LENED_000851	701.091	810.874	591.308	0.729223	-0.455567	0.141655	1	actin 1
LENED_000853	178.176	169.509	186.843	1.10226	0.140468	0.562557	1	hypothetical protein
LENED_000854	732.669	701.793	763.545	1.08799	0.121669	0.513963	1	hypothetical protein
LENED_000855	264.312	260.443	268.182	1.02971	0.0422418	0.907496	1	hypothetical protein
LENED_000856	95.3111	112.225	78.3976	0.698577	-0.51751	0.163464	1	hypothetical protein
LENED_000857	431.038	450.201	411.875	0.91487	-0.128361	0.614899	1	hypothetical protein
LENED_000858	1320.43	1288.51	1352.34	1.04954	0.0697531	0.93941	1	hypothetical protein
LENED_000861	323.363	333.581	313.145	0.938736	-0.0912089	0.672756	1	iron-sulfur clusters transporter ATM1
LENED_000864	323.79	307.146	340.434	1.10838	0.148453	0.565839	1	leucine rich repeat domain protein
LENED_000866	0.197817	0.395634	0	0	-Inf	0.993272	1	hypothetical protein
LENED_000867	2.08064	0.791269	3.37002	4.259	2.09052	0.273877	1	hypothetical protein
LENED_000868	1578.34	1493.49	1663.2	1.11364	0.155279	0.508335	1	growth arrest-specific 2-like
LENED_000869	100.78	117.332	84.228	0.717863	-0.478219	0.110167	1	ferredoxin reductase-like protein
LENED_000870	96.2918	108.223	84.3604	0.779503	-0.359373	0.228767	1	dihydroorotase
LENED_000871	214.108	213.984	214.232	1.00116	0.00166778	0.99046	1	kinesin family protein
LENED_000872	698.44	675.083	721.797	1.0692	0.0965286	0.706587	1	copii-coated vesicle protein
LENED_000877	829.094	800.827	857.361	1.07059	0.0984128	0.664375	1	ny-ren-24 antigen
LENED_000879	160.609	135.212	186.006	1.37566	0.460122	0.115651	1	hypothetical protein
LENED_000880	3634.85	3645.56	3624.15	0.994126	-0.00849876	0.976893	1	ubiquitin activating enzyme
LENED_000881	3339.46	3432.77	3246.14	0.945631	-0.0806505	0.705512	1	hypothetical protein
LENED_000882	1708.9	1704.11	1713.69	1.00562	0.00809154	0.965221	1	cell cycle arrest in response to pheromone-related protein
LENED_000883	3162.54	3247.4	3077.68	0.947736	-0.0774428	0.771452	1	DUF689-domain-containing protein
LENED_000884	61.3374	61.0102	61.6646	1.01073	0.015392	0.964885	1	hypothetical protein
LENED_000885	346.301	337.02	355.582	1.05508	0.0773503	0.760383	1	Box C D snoRNA protein 1
LENED_000886	76.7967	80.015	73.5784	0.919558	-0.120988	0.709032	1	hypothetical protein
LENED_000887	1365.03	1354.8	1375.26	1.0151	0.0216267	0.894844	1	forkhead box protein c2
LENED_000890	122.491	117.81	127.173	1.07948	0.110335	0.762491	1	hypothetical protein
LENED_000891	533.955	520.887	547.022	1.05017	0.0706282	0.76478	1	hypothetical protein
LENED_000892	499.927	447.349	552.504	1.23506	0.304584	0.19515	1	hypothetical protein
LENED_000893	471.615	441.158	502.072	1.13808	0.186597	0.420452	1	hypothetical protein
LENED_000894	209.785	170.356	249.214	1.4629	0.548831	0.147823	1	e3 ubiquitin-protein ligase ccnb1ip1
LENED_000895	257.122	258.125	256.118	0.992226	-0.0112587	0.944176	1	hypothetical protein
LENED_000896	681.052	667.581	694.523	1.04036	0.0570804	0.778187	1	hypothetical protein
LENED_000897	914.514	904.103	924.926	1.02303	0.03285	0.875638	1	forkhead-like transcriptional regulator
LENED_000898	175.324	167.185	183.463	1.09737	0.134046	0.64149	1	18 kDa protein
LENED_000899	456.865	469.985	443.745	0.94417	-0.0828822	0.75927	1	eukaryotic translation initiation factor 2B delta subunit
LENED_000900	2098.58	2040.03	2157.12	1.05739	0.0805135	0.704516	1	5-3 exoribonuclease 2
LENED_000902	1747.37	1746.84	1747.91	1.00062	0.000888331	0.950607	1	duf962 domain-containing protein
LENED_000905	25.2396	26.4249	24.0542	0.910284	-0.135611	0.791702	1	hypothetical protein
LENED_000906	160.994	162.775	159.213	0.978117	-0.0319211	0.885813	1	dUTP diphosphatase
LENED_000907	1920.86	1862.43	1979.29	1.06274	0.0877951	0.6519	1	tho2 protein
LENED_000908	1145.88	1142.99	1148.77	1.00506	0.00727726	0.931939	1	gtp cyclohydrolase i
LENED_000909	763.466	783.842	743.091	0.948011	-0.0770247	0.674076	1	cyclin-dependent protein kinase inhibitor
LENED_000910	767.692	783.945	751.44	0.958537	-0.0610944	0.746181	1	cyclin-dependent protein kinase inhibitor
LENED_000911	404.467	374.485	434.449	1.16012	0.214276	0.365465	1	hypothetical protein
LENED_000912	412.756	395.454	430.057	1.0875	0.121017	0.673521	1	nucleic acid-binding protein
LENED_000913	1384.57	1360.93	1408.2	1.03473	0.0492591	0.771564	1	HBS1-like protein
LENED_000915	1704.27	1670.92	1737.62	1.03992	0.0564737	0.757329	1	ef tu gtp binding domain-containing protein
LENED_000916	1315.27	1258.27	1372.28	1.0906	0.125126	0.56607	1	carbohydrate-binding module family 48 partial
LENED_000917	863.188	917.956	808.419	0.880674	-0.18332	0.44662	1	hypothetical protein
LENED_000918	279.689	295.143	264.234	0.895276	-0.159595	0.510286	1	bola-like protein
LENED_000919	3098.63	3120.95	3076.31	0.985696	-0.0207859	0.892323	1	20S proteasome subunit
LENED_000920	22.0685	23.0358	21.1013	0.916021	-0.126547	0.849048	1	proteasome subunit alpha type 1
LENED_000926	8912.82	9365.86	8459.77	0.903255	-0.146794	0.743468	1	class III ADH enzyme
LENED_000927	378.498	390.149	366.847	0.940273	-0.0888484	0.810433	1	DUF1742-domain-containing protein
LENED_000928	778.57	765.554	791.587	1.03401	0.0482445	0.799426	1	hypothetical protein
LENED_000929	596.135	587.813	604.457	1.02831	0.0402815	0.91386	1	hypothetical protein
LENED_000931	116.171	124.67	107.673	0.863661	-0.211463	0.469042	1	GMC oxidoreductase
LENED_000933	1315.79	1289.69	1341.89	1.04048	0.0572477	0.828204	1	translation initiation factor eif3g
LENED_000934	15193.4	15454.6	14932.1	0.966194	-0.0496157	0.826668	1	H+ Ca2+ exchanger Vxc1-like protein
LENED_000937	3228.59	3098.29	3358.89	1.08411	0.116511	0.530449	1	hypothetical protein
LENED_000938	205.453	195.036	215.87	1.10682	0.146424	0.586213	1	hypothetical protein
LENED_000939	105.026	98.3129	111.739	1.13657	0.184681	0.520805	1	hypothetical protein
LENED_000940	153.154	147.31	158.998	1.07934	0.110153	0.610722	1	hypothetical protein
LENED_000944	2606.76	2803.4	2410.12	0.859714	-0.218072	0.336408	1	alport syndrome
LENED_000945	3667.33	3377.97	3956.7	1.17133	0.228144	0.218901	1	Ras-like GTP-binding protein RYL2
LENED_000946	1640.72	1706.58	1574.86	0.922812	-0.115891	0.535921	1	40S ribosomal protein S7
LENED_000947	192.127	193.268	190.985	0.988188	-0.0171426	0.84609	1	40S ribosomal protein S7
LENED_000948	536.518	546.006	527.03	0.965246	-0.0510312	0.811933	1	mitochondrial 54S ribosomal protein MNP1
LENED_000949	1424.92	1391.22	1458.61	1.04844	0.0682445	0.770214	1	ccr4-not transcription complex
LENED_000950	2033.71	2038.16	2029.25	0.995628	-0.00632109	0.955984	1	protein kinase activator
LENED_000951	417.411	404.542	430.28	1.06362	0.0889856	0.694417	1	NDUFA12-domain-containing protein
LENED_000952	1288.27	1228.62	1347.92	1.0971	0.1337	0.548916	1	NAD dehydrogenase
LENED_000953	1164.92	1167.99	1161.85	0.994748	-0.00759721	0.988926	1	Sodium hydrogen exchanger
LENED_000954	1869.56	2077.48	1661.63	0.799829	-0.322236	0.127938	1	hypothetical protein
LENED_000955	71.824	65.8727	77.7753	1.18069	0.239631	0.493944	1	hypothetical protein
LENED_000956	377.216	359.295	395.137	1.09976	0.137184	0.57576	1	hypothetical protein
LENED_000957	118.169	114.227	122.11	1.06901	0.0962785	0.752218	1	cytochrome P450
LENED_000958	752.429	713.344	791.514	1.10958	0.150016	0.444656	1	retrotransposon unclassified
LENED_000961	4072.56	3827.29	4317.83	1.12817	0.173982	0.409022	1	cytochrome p450
LENED_000962	1239.5	1170.27	1308.72	1.11831	0.161319	0.438173	1	PIN domain-like protein
LENED_000963	2108.58	1930.21	2286.96	1.18483	0.244675	0.1999	1	glycoside hydrolase family 15 protein
LENED_000964	1672.36	1958.26	1386.45	0.708001	-0.498176	0.0182959	0.91046	epressed protein
LENED_000965	10894	10329.8	11458.2	1.10924	0.149577	0.685307	1	hypothetical protein
LENED_000966	569.018	586.663	551.373	0.939847	-0.0895025	0.700488	1	hypothetical protein
LENED_000967	143.315	133.42	153.21	1.14832	0.199526	0.456406	1	hypothetical protein
LENED_000968	3.98638	4.74767	3.22509	0.679299	-0.557881	0.68785	1	hypothetical protein
LENED_000969	2324.74	2183.85	2465.63	1.12903	0.175079	0.431237	1	coatomer subunit alpha-2
LENED_000970	0.310488	0	0.620976	Inf	Inf	0.791817	1	Retrovirus-related Pol polyprotein from transposon opus Includes: ame: Full=Protease
LENED_000973	435.453	366.02	504.886	1.37939	0.464036	0.453146	1	hypothetical protein
LENED_000974	5040.34	3964.08	6116.61	1.54301	0.625747	0.00447126	0.477004	flavin-containing monooxygenase
LENED_000978	199.9	201.208	198.591	0.986993	-0.0188879	0.937342	1	hypothetical protein
LENED_000980	3.14111	4.28673	1.9955	0.465505	-1.10313	0.456669	1	hypothetical protein
LENED_000981	1131.75	1263.89	999.603	0.790891	-0.338449	0.328645	1	telomere maintenance protein
LENED_000982	1481.02	1517.47	1444.56	0.951952	-0.071039	0.706971	1	atp-binding cassette transporter
LENED_000983	705.563	740.563	670.563	0.905478	-0.143249	0.525396	1	Peptidyl-prolyl cis-trans isomerase
LENED_000984	762.514	678.581	846.446	1.24738	0.318897	0.132498	1	nuclear condensin complex subunit smc4
LENED_000985	30.1295	35.9701	24.2889	0.675251	-0.566503	0.234446	1	hypothetical protein
LENED_000986	842.688	822.421	862.955	1.04929	0.0694082	0.774267	1	protein prenylyltransferase
LENED_000987	10577	10056.1	11097.8	1.1036	0.142214	0.438322	1	hypothetical protein
LENED_000988	3100.68	3098.44	3102.93	1.00145	0.00208707	0.945279	1	Clavaminate synthase-like protein
LENED_000989	3546.71	3262.53	3830.9	1.17421	0.231696	0.26637	1	swi-snf complex subunit
LENED_000990	201.249	200.859	201.639	1.00388	0.00558875	0.98722	1	hypothetical protein
LENED_000991	7993.59	8178.82	7808.37	0.954706	-0.0668721	0.702235	1	Clavaminate synthase-like protein
LENED_000992	963.663	842.933	1084.39	1.28645	0.363399	0.408023	1	alpha beta-hydrolase
LENED_000993	446.344	374.291	518.397	1.38501	0.469896	0.0482064	1	hypothetical protein
LENED_000995	428.051	438.258	417.844	0.95342	-0.0688163	0.730304	1	Cleavage stimulation factor subunit 2
LENED_000996	1410.07	1393.86	1426.28	1.02326	0.0331711	0.919268	1	tars protein
LENED_000997	661.239	619.677	702.802	1.13414	0.181601	0.45656	1	phosphoinositide 3-kinase regulatory subunit 4
LENED_001001	23.3029	23.1857	23.42	1.01011	0.0145076	0.990432	1	hypothetical protein
LENED_001002	50.6695	53.5757	47.7633	0.891512	-0.165674	0.65896	1	glutathione s-transferase
LENED_001004	426.395	436.144	416.645	0.955291	-0.0659878	0.730173	1	ubiquinol-cytochrome c reductase complex subunit 8
LENED_001005	73.879	70.6661	77.0919	1.09093	0.125561	0.704626	1	Golgin subfamily A member partial
LENED_001006	72.0325	69.6361	74.429	1.06883	0.0960291	0.8054	1	hypothetical protein
LENED_001007	477.19	453.112	501.268	1.10628	0.145716	0.472499	1	hypothetical protein
LENED_001008	1129.55	1111.45	1147.65	1.03257	0.046235	0.800596	1	other IRE protein kinase
LENED_001009	596.35	615.362	577.339	0.93821	-0.0920179	0.724326	1	protein kinase and ribonuclease
LENED_001010	1753.41	2323.84	1182.99	0.509066	-0.974074	0.090444	1	caleosin domain-containing protein
LENED_001011	116.638	123.066	110.21	0.895535	-0.159178	0.604384	1	hypothetical protein
LENED_001012	10.4204	7.34972	13.491	1.83558	0.876235	0.237983	1	hypothetical protein
LENED_001013	1582.34	1528.35	1636.33	1.07065	0.0984889	0.776401	1	c2h2 conidiation transcription factor
LENED_001014	2272.23	2283.7	2260.77	0.989961	-0.014556	0.929459	1	hypothetical protein
LENED_001015	2389.85	2444.01	2335.69	0.955678	-0.0654038	0.792896	1	Regulator of drug sensitivity 2
LENED_001016	181.89	177.975	185.804	1.04399	0.0621035	0.913535	1	tubulin-specific chaperone
LENED_001018	46.9646	37.3831	56.5461	1.51261	0.597039	0.100045	1	hypothetical protein
LENED_001019	25.1518	27.1444	23.1593	0.853188	-0.229064	0.698494	1	zinc finger (CCCH type)
LENED_001022	1682.65	1767.59	1597.7	0.903886	-0.145787	0.549404	1	succinate-semialdehyde dehydrogenase
LENED_001023	281.929	299.481	264.378	0.882787	-0.179862	0.429358	1	aryl-alcohol dehydrogenase
LENED_001024	894.324	976.738	811.911	0.831248	-0.26665	0.212067	1	short-chain dehydrogenase
LENED_001025	1293.31	1205.67	1380.94	1.14538	0.195822	0.31351	1	setd1a protein
LENED_001026	921.458	817.04	1025.88	1.2556	0.328379	0.112931	1	setd1a protein
LENED_001027	106.358	120.032	92.6838	0.77216	-0.373028	0.208227	1	hypothetical protein
LENED_001028	2923.41	2374.95	3471.87	1.46187	0.547814	0.00689741	0.55267	HAD-like protein
LENED_001029	709.344	715.777	702.911	0.982025	-0.0261678	0.845241	1	hypothetical protein
LENED_001033	470.952	486.805	455.099	0.934869	-0.0971635	0.666642	1	n-carbamoylsarcosine amidase
LENED_001034	1406.76	1428.22	1385.31	0.969956	-0.0440082	0.802107	1	glycoside hydrolase family 5 protein
LENED_001037	1012.31	1105.63	918.99	0.831195	-0.266742	0.799548	1	CBD9-like protein
LENED_001038	1985.33	2030.15	1940.51	0.955845	-0.0651513	0.790956	1	hypothetical protein
LENED_001039	348.989	359.246	338.732	0.942897	-0.0848282	0.698421	1	hypothetical protein
LENED_001040	930.201	1161.7	698.701	0.601447	-0.73349	0.275327	1	hypothetical protein
LENED_001041	16.3695	13.1169	19.622	1.49593	0.581045	0.46766	1	hypothetical protein
LENED_001042	1646.86	1538.05	1755.68	1.1415	0.19093	0.360905	1	snorna binding protein
LENED_001043	300.783	299.799	301.767	1.00656	0.00943963	0.923539	1	60S ribosomal protein L18-B
LENED_001044	629.621	647.26	611.981	0.945495	-0.080858	0.729268	1	hypothetical protein
LENED_001047	690.002	561.95	818.054	1.45574	0.541753	0.00931954	0.652713	clp1-like protein
LENED_001049	2820.57	2729.93	2911.21	1.06641	0.0927574	0.630616	1	hypothetical protein
LENED_001052	8264.87	8508.76	8020.98	0.942674	-0.0851699	0.73591	1	hypothetical protein
LENED_001057	7040.2	6555.34	7525.06	1.14793	0.199033	0.345059	1	hypothetical protein
LENED_001058	531.072	523.195	538.948	1.03011	0.0427959	0.984834	1	hypothetical protein
LENED_001059	35.9565	43.8785	28.0345	0.638913	-0.646308	0.11903	1	hypothetical protein
LENED_001060	596.042	583.487	608.597	1.04303	0.0607863	0.800638	1	DUF757-domain-containing protein
LENED_001061	616.645	607.221	626.069	1.03104	0.0440995	0.809063	1	zz-type zinc finger-containing protein 3-like
LENED_001062	1328.7	1083.73	1573.67	1.45209	0.538129	0.00743703	0.57637	heme peroxidase
LENED_001064	0.463016	0.926031	0	0	-Inf	0.594041	1	cop9 signalosome complex subunit 1
LENED_001068	4672.78	4767.47	4578.09	0.960276	-0.0584783	0.827017	1	glycosyltransferase family 69 protein
LENED_001073	113.053	190.497	35.6083	0.186923	-2.41948	0.208745	1	glycoside hydrolase family 25 protein
LENED_001074	223.837	241.551	206.123	0.853328	-0.228827	0.388748	1	hypothetical protein
LENED_001075	184.542	184.844	184.24	0.996731	-0.00472418	0.990644	1	hypothetical protein
LENED_001076	680.016	707.649	652.383	0.921902	-0.117314	0.78212	1	hypothetical protein
LENED_001077	1656.33	1635.36	1677.31	1.02566	0.0365479	0.783531	1	PAP2-domain-containing protein
LENED_001078	143.131	144.984	141.278	0.974435	-0.0373621	0.936011	1	hypothetical protein
LENED_001079	7.84735	9.4039	6.2908	0.668956	-0.580017	0.519695	1	hypothetical protein
LENED_001080	391.654	410.261	373.048	0.909295	-0.137179	0.522751	1	Phosphotyrosyl phosphatase activator
LENED_001081	2.81088	4.34105	1.28071	0.295024	-1.7611	0.288973	1	SURF6-domain-containing protein
LENED_001083	274.355	310.687	238.023	0.766117	-0.384364	0.325377	1	hypothetical protein
LENED_001084	1352.32	1381.22	1323.42	0.958154	-0.0616713	0.877875	1	family protein
LENED_001085	545.45	576.082	514.818	0.893654	-0.162212	0.487905	1	N2227-domain-containing protein
LENED_001086	574.621	550.78	598.462	1.08657	0.119784	0.54298	1	CDF-like metal transporter
LENED_001087	635.726	636.685	634.767	0.996988	-0.0043526	0.926989	1	Werner syndrome ATP-dependent helicase homolog
LENED_001089	91.3357	86.4239	96.2475	1.11367	0.155319	0.597957	1	fruit-body specific protein a
LENED_001092	365.371	398.199	332.542	0.835116	-0.259952	0.615297	1	hypothetical protein
LENED_001093	913.713	888.065	939.361	1.05776	0.0810149	0.733452	1	chitin biosynthesis protein
LENED_001094	344.486	379.786	309.186	0.814105	-0.296714	0.333066	1	hypothetical protein
LENED_001095	119.125	126.259	111.99	0.886989	-0.173013	0.589531	1	carbohydrate esterase family 16 protein
LENED_001096	815.782	860.087	771.477	0.896975	-0.15686	0.394379	1	DEAD-domain-containing protein
LENED_001097	1236.25	1111.6	1360.89	1.22426	0.291914	0.174625	1	glycoside hydrolase family 16 protein
LENED_001098	596.502	618.083	574.921	0.930168	-0.104437	0.580188	1	carbonic anhydrase
LENED_001099	55.3161	55.4341	55.1981	0.995742	-0.00615546	0.973057	1	hypothetical protein
LENED_001100	91.6621	92.78	90.5442	0.975902	-0.0351913	0.944207	1	hypothetical protein
LENED_001101	811.305	772.23	850.379	1.1012	0.139074	0.529878	1	Pkinase-domain-containing protein
LENED_001102	442.598	567.297	317.9	0.560377	-0.835531	0.32508	1	hypothetical protein
LENED_001103	7.9932	8.81919	7.16721	0.812684	-0.299234	0.79266	1	hypothetical protein
LENED_001104	214.978	255.222	174.734	0.684634	-0.546595	0.45919	1	hypothetical protein
LENED_001106	392.77	386.614	398.927	1.03185	0.0452289	0.888538	1	hypothetical protein
LENED_001107	1077.96	1107	1048.93	0.947539	-0.0777434	0.681572	1	signal recognition particle protein
LENED_001108	2920.46	2766.43	3074.48	1.11135	0.15232	0.675359	1	carboxylesterase
LENED_001110	121.731	117.325	126.137	1.07511	0.104488	0.751036	1	glycoside hydrolase family 18 protein
LENED_001112	1169.24	1224.42	1114.05	0.909856	-0.136289	0.570307	1	short chain dehydrogenase reductase family superfamily
LENED_001113	1314.77	1355.11	1274.43	0.940461	-0.0885596	0.680715	1	transcription initiation factor IIA gamma subunit
LENED_001114	1479.81	1486.57	1473.05	0.990903	-0.0131848	0.986758	1	transcription factor tfiiib complex subunit brf1
LENED_001117	852.987	953.858	752.115	0.788498	-0.34282	0.097469	1	MFS general substrate transporter
LENED_001118	0.314463	0.302149	0.326778	1.08151	0.11305	1	1	hypothetical protein
LENED_001125	7350.1	7544.86	7155.34	0.948373	-0.0764731	0.954107	1	allantoate permease
LENED_001126	1195.99	1090.96	1301.02	1.19254	0.254039	0.207593	1	glycine hydroxymethyltransferase
LENED_001127	332.907	312.805	353.01	1.12853	0.174445	0.510992	1	hypothetical protein
LENED_001128	818.986	820.57	817.401	0.996138	-0.005583	0.961997	1	alpha beta-hydrolase
LENED_001130	65.4204	77.1375	53.7034	0.696204	-0.522419	0.199649	1	hypothetical protein
LENED_001131	271.283	255.464	287.102	1.12384	0.168439	0.628254	1	hypothetical protein
LENED_001132	2317.46	2394.94	2239.98	0.935298	-0.0965022	0.660677	1	alpha-aminoadipate reductase Lys1p
LENED_001133	93.4304	105.771	81.0897	0.766652	-0.383356	0.302178	1	Protein priA
LENED_001134	2792.09	2895.07	2689.12	0.92886	-0.106468	0.608492	1	rna-directed rna polymerase
LENED_001135	135.106	123.481	146.73	1.18829	0.248881	0.397872	1	RNA-directed RNA polymerase
LENED_001136	796.831	784.981	808.68	1.03019	0.0429119	0.831316	1	RNA-directed RNA polymerase
LENED_001137	1311.04	1283.54	1338.54	1.04285	0.0605259	0.738508	1	Pkinase-domain-containing protein
LENED_001138	198.082	219.986	176.177	0.800858	-0.320381	0.408685	1	hypothetical protein
LENED_001139	1740.55	1923.11	1557.99	0.810144	-0.30375	0.158026	1	d-amino-acid oxidase
LENED_001140	131.044	140.021	122.067	0.871777	-0.197969	0.401969	1	hypothetical protein
LENED_001143	1121.91	1119.12	1124.7	1.00499	0.00717594	0.99889	1	3-beta hydroxysteroid dehydrogenase isomerase family
LENED_001144	13.8049	15.245	12.3649	0.811081	-0.302083	0.619742	1	DNA glycosylase
LENED_001145	1393.82	1946.5	841.135	0.432127	-1.21047	0.175178	1	family S53 protease
LENED_001146	316.93	399.953	233.906	0.584834	-0.773901	0.0216262	0.973695	kinesin-like protein
LENED_001149	1984.74	1925.75	2043.72	1.06126	0.0857779	0.695974	1	helix-loop-helix dna-binding domain-containing protein
LENED_001150	1487.33	1570.2	1404.45	0.894441	-0.160942	0.433518	1	spermidine n1-acetyltransferase
LENED_001151	220.8	231.881	209.719	0.904428	-0.144922	0.593635	1	transcriptional repressor ctcf-like
LENED_001152	297.852	302.187	293.517	0.97131	-0.0419959	0.828372	1	rrna processing protein enp2
LENED_001154	166.753	164.977	168.529	1.02153	0.0307369	0.958211	1	hypothetical protein
LENED_001155	208.186	213.947	202.424	0.946141	-0.0798726	0.680735	1	acyl-N-acyltransferase
LENED_001156	793.165	766.127	820.204	1.07058	0.0983982	0.64561	1	catalytic protein
LENED_001158	841.433	862.657	820.209	0.950794	-0.0727951	0.887952	1	L-arabinitol 4-dehydrogenase
LENED_001159	571.336	538.235	604.437	1.123	0.167356	0.494755	1	cohesin-associated protein Pds5
LENED_001160	1552.83	1468.03	1637.63	1.11554	0.157736	0.442958	1	hypothetical protein
LENED_001161	4265.9	4507.11	4024.7	0.892968	-0.163319	0.445112	1	SURF4-domain-containing partial
LENED_001162	1.28472	2.56943	0	0	-Inf	0.138634	1	hypothetical protein
LENED_001164	494.931	445.257	544.605	1.22313	0.290573	0.224957	1	Isoleucyl-tRNA synthetase
LENED_001165	3994.01	4490.67	3497.35	0.778804	-0.360668	0.0810591	1	NADP+-dependent D-mannitol dehydrogenase
LENED_001166	947.804	936.525	959.083	1.02409	0.0343374	0.93652	1	N-terminal acetyltransferase auxiliary subunit
LENED_001167	2341.79	2380.57	2303.01	0.967419	-0.0477871	0.747117	1	60S ribosomal protein L44
LENED_001168	979.713	880.522	1078.9	1.2253	0.293137	0.163008	1	hydroxymethylglutaryl-reductase
LENED_001169	1218.68	1227.93	1209.42	0.984921	-0.0219206	0.943024	1	exocyst protein
LENED_001170	140.28	152.854	127.707	0.835484	-0.259315	0.344301	1	hypothetical protein
LENED_001171	644.547	656.688	632.406	0.963024	-0.054357	0.77119	1	DUF155-domain-containing protein
LENED_001173	0.697783	1.39557	0	0	-Inf	0.425066	1	hypothetical protein
LENED_001178	964.628	962.604	966.651	1.0042	0.00605246	0.979728	1	acetyl-synthetase-like protein
LENED_001181	443.235	465.347	421.123	0.904966	-0.144064	0.573925	1	mitochondrial carrier
LENED_001182	169.015	171.581	166.449	0.970088	-0.0438123	0.902788	1	hypothetical protein
LENED_001183	722.332	743.518	701.147	0.943014	-0.0846494	0.639396	1	hypothetical protein
LENED_001184	647.249	633.731	660.768	1.04266	0.0602732	0.760387	1	Zn-dependent exopeptidase
LENED_001185	134.823	130.258	139.389	1.0701	0.0977407	0.874043	1	glycoside hydrolase family 71 protein
LENED_001186	422.24	398.758	445.722	1.11778	0.160634	0.468409	1	phosphoglycerate mutase-like protein
LENED_001192	1592.74	1665.15	1520.33	0.913025	-0.131273	0.444103	1	GTP-binding protein
LENED_001193	617.833	806.793	428.873	0.531578	-0.911647	0.0234501	1	hypothetical protein
LENED_001194	461.727	481.926	441.528	0.916174	-0.126306	0.672066	1	P-loop containing nucleoside triphosphate hydrolase protein
LENED_001200	278.792	301.13	256.454	0.851641	-0.231683	0.701309	1	hypothetical protein
LENED_001201	639.52	561.048	717.992	1.27973	0.355842	0.0917438	1	aldolase
LENED_001204	684.175	723.832	644.519	0.890425	-0.167434	0.601842	1	hypothetical protein
LENED_001208	4291.7	4228.08	4355.33	1.0301	0.0427798	0.829916	1	hypothetical protein
LENED_001209	311.258	305.555	316.96	1.03733	0.0528723	0.816438	1	SAICAR synthase-like protein
LENED_001213	656.255	613.204	699.306	1.14041	0.189558	0.413955	1	defender against cell death 1
LENED_001214	14.639	12.7341	16.5439	1.29919	0.377607	0.672702	1	manganese superoxide dismutase
LENED_001215	114.424	108.752	120.096	1.10431	0.143148	0.646142	1	hypothetical protein
LENED_001216	5758.86	5340.08	6177.63	1.15684	0.210191	0.519997	1	cytochrome p450
LENED_001217	2411.7	2273.95	2549.46	1.12116	0.164989	0.728508	1	antifreeze protein
LENED_001218	687.363	543.555	831.172	1.52914	0.612723	0.16187	1	antifreeze protein
LENED_001219	49.3926	48.2845	50.5006	1.0459	0.0647398	0.882498	1	salicylate hydroxylase
LENED_001220	1611.25	1564.68	1657.82	1.05953	0.083422	0.696622	1	acetyl-carboxylase
LENED_001221	298.089	296.326	299.852	1.0119	0.0170647	0.978443	1	glutathione s-transferase
LENED_001224	4289.51	3779.18	4799.83	1.27007	0.344912	0.0746197	1	cytochrome p450
LENED_001225	1516.04	1406.19	1625.9	1.15624	0.209441	0.300031	1	nucleoporin nup40
LENED_001228	1035.45	1005.54	1065.35	1.05948	0.0833592	0.70506	1	exocyst complex component sec6
LENED_001229	620.738	556.07	685.406	1.23259	0.301692	0.188221	1	ubiquinone biosynthesis hydrox
LENED_001233	55.7359	54.6579	56.8139	1.03944	0.055812	1	1	hypothetical protein
LENED_001234	93.9333	96.2236	91.6431	0.952397	-0.0703655	0.732641	1	hypothetical protein
LENED_001235	1598.98	1726.41	1471.55	0.852375	-0.230439	0.409897	1	CIPA
LENED_001236	180.541	205.992	155.089	0.752889	-0.409491	0.108237	1	hypothetical protein
LENED_001237	1334.59	1313.72	1355.45	1.03177	0.0451239	0.842631	1	ARM repeat-containing protein
LENED_001239	803.879	797.706	810.052	1.01548	0.0221578	0.893524	1	hypothetical protein
LENED_001241	729.354	745.682	713.025	0.956206	-0.0646074	0.737944	1	nucleolar protein 12
LENED_001242	238.149	244.805	231.492	0.945619	-0.0806689	0.730691	1	hypothetical protein
LENED_001243	85.6434	83.7892	87.4976	1.04426	0.0624784	0.851403	1	hypothetical protein
LENED_001244	150.918	146.204	155.632	1.06448	0.0901548	0.672805	1	hypothetical protein
LENED_001245	869.18	871.007	867.354	0.995806	-0.00606386	0.95083	1	NAD-binding protein
LENED_001246	566.327	592.914	539.74	0.910318	-0.135557	0.496509	1	hypothetical protein
LENED_001248	25.6637	24.9202	26.4072	1.05967	0.0836147	0.931585	1	kinase-like protein
LENED_001249	2768.7	2855.06	2682.35	0.939509	-0.0900216	0.67173	1	pheromone receptor
LENED_001250	16.3193	19.9796	12.6591	0.633603	-0.658349	0.277254	1	3-beta hydroxysteroid dehydrogenase isomerase family protein
LENED_001251	3721.82	3371.99	4071.65	1.20749	0.272011	0.199384	1	glycosyltransferase family 20 protein
LENED_001252	1198.14	1170.18	1226.1	1.04779	0.0673445	0.712446	1	hypothetical protein
LENED_001253	349.885	293.967	405.803	1.38044	0.465128	0.0355294	1	hypothetical protein
LENED_001254	578.235	578.895	577.574	0.997719	-0.00329511	0.974618	1	mitochondrial glyco protein
LENED_001255	77.6951	69.4402	85.9499	1.23775	0.307725	0.302918	1	hypothetical protein
LENED_001256	127.223	133.248	121.198	0.90957	-0.136744	0.659174	1	major facilitator superfamily transporter domain- containing protein 5
LENED_001257	144.161	166.566	121.757	0.730986	-0.452084	0.0932947	1	DUF791-domain-containing protein
LENED_001258	68.7961	83.5204	54.0717	0.647407	-0.627255	0.374801	1	malate dehydrogenase
LENED_001259	438.914	481.414	396.415	0.82344	-0.280265	0.231671	1	FMN-linked oxidoreductase
LENED_001260	186.932	204.547	169.316	0.827762	-0.272711	0.365436	1	RNI-like protein
LENED_001261	511.236	521.132	501.339	0.962019	-0.0558621	0.845558	1	F-box domain-containing protein
LENED_001262	2382.8	2447.6	2318.01	0.947054	-0.0784817	0.769632	1	transcription initiation factor tfiie alpha subunit
LENED_001263	25.966	26.3944	25.5376	0.967536	-0.0476125	0.892159	1	mfs polyamine transporter
LENED_001264	3879.62	3371.74	4387.51	1.30126	0.37991	0.381092	1	hypothetical protein
LENED_001267	1309.09	1310.75	1307.44	0.997475	-0.00364706	0.95649	1	oligopeptide transporter
LENED_001268	471.467	477.144	465.79	0.976204	-0.0347456	0.850479	1	hypothetical protein
LENED_001269	2769.29	2723.67	2814.92	1.0335	0.0475452	0.856589	1	ubiquitin-conjugating enzyme E2 4
LENED_001270	989.122	922.406	1055.84	1.14466	0.194915	0.676734	1	glycoside hydrolase family 16 protein
LENED_001271	205.029	222.233	187.824	0.845165	-0.242696	0.430924	1	glycoside hydrolase family 16 protein
LENED_001272	442.061	419.219	464.904	1.10898	0.14923	0.531975	1	nucleoporin nup189
LENED_001273	1139.09	1167.09	1111.1	0.952022	-0.0709332	0.781519	1	cytochrome P450 1
LENED_001276	5134.11	5890.98	4377.24	0.743041	-0.428486	0.401363	1	O-methylsterigmatocystin oxidoreductase
LENED_001277	615.779	616.544	615.013	0.997516	-0.0035878	0.962439	1	arabinogalactan endo--beta-galactosidase
LENED_001278	1648.66	1604.61	1692.71	1.05491	0.0771151	0.76122	1	glutathione S-transferase
LENED_001279	316.345	394.962	237.728	0.601902	-0.7324	0.00681967	0.551111	hypothetical protein
LENED_001280	3512.62	3338.86	3686.38	1.10408	0.14285	0.509302	1	endoplasmic reticulum protein
LENED_001281	335.57	384.403	286.736	0.745926	-0.422895	0.053753	1	-dichlorophenol 6-
LENED_001282	391.143	390.189	392.096	1.00489	0.00703543	1	1	chromosome condensation complex protein
LENED_001283	1553.17	1633.9	1472.44	0.901181	-0.150112	0.431719	1	actin depolymerizing factor
LENED_001287	401.842	524.631	279.053	0.531903	-0.910765	0.044171	1	hypothetical protein
LENED_001288	859.614	875.636	843.592	0.963405	-0.0537862	0.847813	1	hypothetical protein
LENED_001289	50.3226	51.7565	48.8886	0.944588	-0.0822422	0.838386	1	gamma-butyrobetaine hydroxylase
LENED_001290	17.1008	23.0227	11.1788	0.485557	-1.04229	0.133906	1	ARM repeat-containing protein
LENED_001291	48.286	55.7124	40.8596	0.733403	-0.447322	0.221038	1	chromosome condensation complex protein
LENED_001292	2561.88	2518.69	2605.06	1.03429	0.0486442	0.750742	1	copii coat protein
LENED_001293	4.67729	6.76057	2.594	0.383696	-1.38197	0.255113	1	hypothetical protein
LENED_001295	1200.81	1265.26	1136.36	0.898125	-0.155012	0.441512	1	hypothetical protein
LENED_001296	247.508	226.844	268.171	1.18218	0.241452	0.323544	1	condensin subunit cnd3
LENED_001297	1190.75	1195.41	1186.1	0.992215	-0.0112755	0.933728	1	Pcmt1-prov protein
LENED_001298	168.034	199.697	136.372	0.682893	-0.550268	0.346289	1	hypothetical protein
LENED_001299	61.5278	81.9278	41.1278	0.502	-0.99424	0.0675709	1	hypothetical protein
LENED_001300	122.755	127.863	117.647	0.920097	-0.120143	0.684395	1	hypothetical protein
LENED_001301	771.499	752.461	790.537	1.0506	0.0712173	0.759542	1	condensin complex subunit SMC1
LENED_001302	188.107	176.678	199.536	1.12937	0.175524	0.519626	1	cohesin complex subunit psm1
LENED_001303	411.198	410.226	412.169	1.00474	0.00681601	1	1	UBC-like protein
LENED_001304	1061.42	1061.32	1061.52	1.00019	0.00026897	0.968186	1	peroxisomal dehydratase
LENED_001305	676.827	667.993	685.661	1.02645	0.0376626	0.932139	1	peroxisomal dehydratase
LENED_001306	33.4837	29.3901	37.5774	1.27857	0.354536	0.549945	1	dna repair and recombination protein rhm52
LENED_001308	39.7999	37.3654	42.2343	1.1303	0.17671	0.710559	1	Sterol 24-C-methyltransferase
LENED_001310	598.71	611.026	586.393	0.959687	-0.0593648	0.809236	1	Sterol 24-C-methyltransferase
LENED_001311	259.2	268.657	249.742	0.929596	-0.105325	0.789639	1	alpha beta-hydrolase
LENED_001312	138.823	132.011	145.636	1.10321	0.141707	0.635312	1	glycoside hydrolase family 71 protein
LENED_001313	142.045	128.455	155.636	1.2116	0.276913	0.365547	1	metacaspase pca1
LENED_001314	13.4565	12.8038	14.1093	1.10197	0.140079	0.861561	1	LCCL domain-containing protein
LENED_001315	663.84	628.783	698.897	1.11151	0.152518	0.480229	1	polyadenylate-binding protein
LENED_001316	617.525	592.169	642.881	1.08564	0.118544	0.57107	1	60s ribosomal protein l25
LENED_001317	83.8864	89.9956	77.7772	0.864234	-0.210507	0.5477	1	heme oxygenase-like protein
LENED_001318	69.6315	73.2665	65.9965	0.900774	-0.150763	0.808178	1	hypothetical protein
LENED_001319	3380.61	3056.6	3704.62	1.21201	0.277397	0.1914	1	L-glutamine D-fructose 6-phosphate amidotansferase
LENED_001322	8.3498	9.40601	7.2936	0.775419	-0.366952	0.637356	1	hypothetical protein
LENED_001323	740.511	763.866	717.156	0.938851	-0.0910316	0.642903	1	hypothetical protein
LENED_001324	829.394	765.816	892.972	1.16604	0.221619	0.31991	1	RNA-binding domain-containing protein
LENED_001325	1328.92	1295.54	1362.29	1.05152	0.0724727	0.811313	1	WD40 repeat-like protein
LENED_001328	0.151074	0.302149	0	0	-Inf	0.993271	1	retrotransposon-like family member (retr-1) partial
LENED_001331	34.8114	39.4633	30.1595	0.764241	-0.3879	0.344998	1	hypothetical protein
LENED_001332	0.472808	0.945616	0	0	-Inf	0.590181	1	hypothetical protein
LENED_001333	180.143	211.544	148.741	0.703118	-0.50816	0.539247	1	flavin-binding monooxygenase
LENED_001334	1668.13	2096.66	1239.59	0.591223	-0.758226	0.00390034	0.45528	hypothetical protein
LENED_001335	191.669	180.328	203.01	1.12578	0.170928	0.504023	1	hypothetical protein
LENED_001339	2304.45	2308.93	2299.98	0.996123	-0.0056037	0.987244	1	myb3r transcription factor
LENED_001340	1084.62	1071.57	1097.67	1.02436	0.0347164	0.893218	1	hsc70 cochaperone
LENED_001341	1568.61	1559.91	1577.3	1.01115	0.0159918	0.920462	1	WD40 repeat-like protein
LENED_001342	541.068	571.072	511.064	0.894921	-0.160168	0.520236	1	opt oligopeptide transporter
LENED_001343	1128.02	1378.19	877.853	0.636961	-0.650724	0.292424	1	hypothetical protein
LENED_001344	127.8	141.512	114.089	0.806218	-0.310759	0.362876	1	hypothetical protein
LENED_001345	150.552	159.533	141.57	0.887403	-0.172338	0.519727	1	hypothetical protein
LENED_001346	8.53058	8.35387	8.70729	1.04231	0.0597792	1	1	hypothetical protein
LENED_001353	15.4262	16.7492	14.1031	0.842019	-0.248075	0.713652	1	hypothetical protein
LENED_001356	1014.93	971.285	1058.57	1.08987	0.12415	0.554246	1	hypothetical protein
LENED_001357	3886.02	3110.76	4661.28	1.49844	0.583458	0.00365233	0.441867	Sterol 24-C-methyltransferase
LENED_001358	1750.63	1563.38	1937.89	1.23955	0.309819	0.11533	1	SRF-TF-domain-containing protein
LENED_001363	383.601	481.1	286.101	0.59468	-0.749814	0.156418	1	protein
LENED_001364	546.524	502.194	590.853	1.17654	0.234554	0.30238	1	dna mismatch repair protein msh6
LENED_001365	72.4344	81.1617	63.7071	0.78494	-0.349345	0.410574	1	protein
LENED_001366	7376.88	7438.16	7315.61	0.983524	-0.0239678	0.899889	1	protein
LENED_001367	491.392	467.066	515.718	1.10416	0.142955	0.48647	1	protein
LENED_001368	382.314	406.776	357.851	0.879725	-0.184875	0.44249	1	mrna turnover protein 4-like protein
LENED_001369	3053.69	3124.47	2982.92	0.954697	-0.0668846	0.724772	1	alpha beta-hydrolase
LENED_001370	223.132	220.536	225.727	1.02354	0.033561	0.850296	1	Protein artemis
LENED_001371	2663.63	2668.62	2658.64	0.996263	-0.00540173	0.920978	1	hypothetical protein
LENED_001372	77.9504	65.1773	90.7235	1.39195	0.477106	0.16267	1	hypothetical protein
LENED_001373	1268.96	932.379	1605.53	1.72198	0.784066	0.459076	1	hypothetical protein
LENED_001374	103.214	100.986	105.441	1.04411	0.0622766	0.884896	1	mitochondrial carrier
LENED_001375	1234.3	1329.18	1139.41	0.857224	-0.222256	0.277509	1	hsp90 co-chaperone cdc37
LENED_001376	1871.55	2000.69	1742.41	0.870907	-0.19941	0.341123	1	phytochrome-like protein
LENED_001377	794.54	817.843	771.236	0.943013	-0.0846503	0.688057	1	short-chain dehydrogenase reductase sdr
LENED_001379	190.412	174.124	206.7	1.18708	0.247423	0.391802	1	cyclin ctk2
LENED_001380	110.695	119.388	102.002	0.854372	-0.227064	0.45669	1	cyclin-like protein
LENED_001381	3566.98	3387.49	3746.47	1.10597	0.145314	0.477935	1	ARM repeat-containing protein
LENED_001382	43928.3	45793.6	42063.1	0.918537	-0.122591	0.744564	1	PLP-dependent transferase
LENED_001383	4128.3	3976.64	4279.97	1.07628	0.10605	0.577201	1	DUF1793-domain-containing protein
LENED_001384	553.189	566.902	539.476	0.95162	-0.071542	0.665905	1	f-box domain protein
LENED_001385	1887.93	1997.53	1778.34	0.890268	-0.167688	0.667431	1	hypothetical protein
LENED_001386	2514.76	2493.8	2535.72	1.01681	0.0240494	0.892495	1	dna polymerase gamma
LENED_001387	588.106	567.284	608.928	1.07341	0.102202	0.636068	1	hypothetical protein
LENED_001388	634.342	650.851	617.832	0.949268	-0.0751125	0.706816	1	hypothetical protein
LENED_001389	263.89	256.309	271.471	1.05915	0.0829125	0.836165	1	hypothetical protein
LENED_001390	602.285	611.701	592.868	0.969212	-0.0451161	0.781476	1	peptidyl-prolyl cis-trans isomerase
LENED_001391	484.637	480.057	489.217	1.01908	0.0272683	0.90877	1	atypical rio rio1 protein kinase
LENED_001392	1229.39	1246.24	1212.54	0.972955	-0.0395552	0.743116	1	dihydroxy-acid and 6-phosphogluconate dehydratase
LENED_001393	76.3069	62.4517	90.162	1.44371	0.52978	0.353481	1	hypothetical protein
LENED_001394	4206.9	3929.77	4484.03	1.14104	0.190353	0.345304	1	GTP binding protein
LENED_001395	485.33	506.912	463.748	0.914848	-0.128396	0.740207	1	chorismate mutase
LENED_001396	13275.4	15738.6	10812.2	0.686986	-0.541648	0.416152	1	thiazole biosynthetic enzyme
LENED_001397	283.069	305.523	260.614	0.853007	-0.22937	0.358914	1	26s proteasome non-atpase regulatory subunit 9
LENED_001398	106.054	110.802	101.306	0.914298	-0.129264	0.839996	1	acyl-dehydrogenase
LENED_001399	140.491	152.48	128.501	0.842739	-0.246842	0.588908	1	acyl-dehydrogenase
LENED_001400	272.843	267.635	278.05	1.03892	0.0550787	0.860955	1	riboflavin-specific deaminase
LENED_001404	220.638	219.239	222.037	1.01276	0.0182937	0.984039	1	glycoside hydrolase family 61 protein
LENED_001405	1529.5	1631.86	1427.14	0.874549	-0.193389	0.390402	1	Mmp37-domain-containing protein
LENED_001406	391.756	372.337	411.176	1.10431	0.143147	0.55153	1	Der1-like protein
LENED_001407	765.056	771.858	758.255	0.982376	-0.0256525	0.947184	1	TLD-domain-containing protein
LENED_001408	140.996	131.554	150.437	1.14353	0.1935	0.42056	1	hypothetical protein
LENED_001409	3143.97	3215.42	3072.53	0.955562	-0.065579	0.835884	1	thioredoxin domain-containing protein 6
LENED_001410	23.0319	20.1229	25.9409	1.28912	0.366387	0.485691	1	hypothetical protein
LENED_001411	12.0675	11.9864	12.1486	1.01354	0.0194005	0.990394	1	nonribosomal peptide synthetase 12
LENED_001412	1101.22	1123.1	1079.34	0.961031	-0.0573446	0.823925	1	glycosyltransferase family 57 protein
LENED_001413	598.61	493.7	703.519	1.42499	0.510954	0.0455486	1	histone-lysine n-methyltransferase ashr1
LENED_001414	747.502	755.234	739.77	0.979524	-0.029848	0.834904	1	Sm-like ribonucleo protein
LENED_001415	872.531	824.469	920.593	1.11659	0.159098	0.506062	1	nonribosomal peptide synthetase 12
LENED_001416	485.496	457.526	513.466	1.12227	0.166417	0.510625	1	dna repair protein rad50
LENED_001417	274.463	266.026	282.9	1.06343	0.0887223	0.754556	1	DUF455-domain-containing protein
LENED_001418	136.562	138.88	134.244	0.96662	-0.0489789	0.856603	1	protein
LENED_001421	74.6359	80.1722	69.0996	0.86189	-0.214424	0.48809	1	heat shock
LENED_001422	1391.1	1435.92	1346.27	0.937564	-0.0930111	0.847636	1	MFS general substrate transporter
LENED_001423	2118.61	2229.48	2007.73	0.900534	-0.151147	0.441932	1	hypothetical protein
LENED_001424	512.503	512.896	512.111	0.998471	-0.00220829	0.959127	1	UPF0551 mitochondrial
LENED_001425	107.452	110.31	104.595	0.948192	-0.0767484	0.769088	1	dna replication complex gins protein psf1
LENED_001426	916.582	896.487	936.677	1.04483	0.0632691	0.803552	1	glycine-trna ligase
LENED_001427	488.661	498.461	478.861	0.96068	-0.0578716	0.841052	1	unnamed protein, partial
LENED_001428	559.207	581.057	537.356	0.924791	-0.1128	0.573187	1	ATPase V0 complex subunit D
LENED_001429	815.927	820.29	811.563	0.989361	-0.0154305	0.968316	1	hypothetical protein
LENED_001432	16.9868	16.0318	17.9417	1.11913	0.162382	0.776637	1	hypothetical protein
LENED_001433	5.70197	6.40621	4.99772	0.780137	-0.3582	0.702735	1	hypothetical protein
LENED_001434	746.142	756.321	735.963	0.973083	-0.0393651	0.834892	1	NADH dehydrogenase Fe-S protein 4
LENED_001435	1652.65	1602.74	1702.57	1.06229	0.087176	0.678448	1	DUF221-domain-containing protein
LENED_001436	3760.96	3961.83	3560.09	0.898598	-0.154253	0.41309	1	60S ribosomal protein L17 L23
LENED_001437	212.347	201.664	223.03	1.10595	0.145288	0.555442	1	cell division control protein cdc25
LENED_001438	1752.82	1804.76	1700.88	0.942445	-0.085519	0.651167	1	ubiquitin-protein ligase
LENED_001439	1107.21	1041.14	1173.28	1.12691	0.172376	0.449659	1	cell division control protein 54
LENED_001440	1170.59	1171.85	1169.33	0.997853	-0.0031015	0.964148	1	transcriptional regulator ngg1
LENED_001441	221.926	210.67	233.182	1.10686	0.146471	0.545935	1	phosphoglycerate mutase-like protein
LENED_001442	1203.62	1201.69	1205.56	1.00322	0.00463894	0.989359	1	ubiquitin fusion degradation protein
LENED_001443	287.079	296.607	277.551	0.935751	-0.0958034	0.71377	1	Chromatin modification-related protein EAF7
LENED_001444	299.313	316.524	282.103	0.891256	-0.166089	0.447772	1	hypothetical protein
LENED_001446	218.305	289.264	147.346	0.509381	-0.973183	0.497855	1	hypothetical protein
LENED_001447	3.69067	2.09335	5.28799	2.52609	1.33691	0.318839	1	sec14 cytosolic factor
LENED_001448	1.77147	1.60867	1.93427	1.2024	0.265919	1	1	sec14 cytosolic factor
LENED_001449	383.407	359.127	407.688	1.13522	0.182971	0.406408	1	hypothetical protein
LENED_001450	827.49	910.795	744.185	0.817072	-0.291466	0.586329	1	glycoside hydrolase family 5 protein
LENED_001451	366.153	372.783	359.523	0.964429	-0.052253	0.831393	1	dual-specificity protein
LENED_001455	3698.07	3669.44	3726.69	1.0156	0.0223342	0.910773	1	general transcriptional repressor
LENED_001456	423.313	422.828	423.797	1.00229	0.00330283	0.97662	1	acyl-dehydrogenase NM domain-like protein
LENED_001457	675.579	617.303	733.855	1.18881	0.249515	0.255127	1	Pkinase-domain-containing partial
LENED_001458	56.7613	54.4604	59.0621	1.0845	0.117027	0.770386	1	NAD-binding protein
LENED_001459	97.3484	89.389	105.308	1.17809	0.236444	0.402237	1	NAD-binding protein
LENED_001460	288.3	273.507	303.093	1.10817	0.148185	0.516935	1	DHS-like NAD FAD-binding domain-containing partial
LENED_001461	72.6207	59.5016	85.7399	1.44097	0.527038	0.135873	1	hypothetical protein
LENED_001464	2690.6	3486.81	1894.39	0.543302	-0.880173	0.180684	1	hypothetical protein
LENED_001465	296.019	306.525	285.514	0.931456	-0.102441	0.667304	1	rna binding protein
LENED_001466	825.978	835.584	816.372	0.977009	-0.0335568	0.890159	1	gpi-anchor transamidase
LENED_001467	67.8952	70.9445	64.846	0.914039	-0.129673	0.709333	1	hypothetical protein
LENED_001468	25.6106	15.6098	35.6114	2.28134	1.18988	0.211867	1	hypothetical protein
LENED_001469	3.1499	1.30208	4.99772	3.83826	1.94045	0.222362	1	hypothetical protein
LENED_001470	139.84	109.703	169.978	1.54944	0.631748	0.129034	1	hypothetical protein
LENED_001471	404.157	308.204	500.109	1.62265	0.698354	0.0901073	1	hypothetical protein
LENED_001473	1214.71	1197.45	1231.97	1.02883	0.0410015	0.853685	1	hypothetical protein
LENED_001475	1194.89	1167.83	1221.95	1.04634	0.0653572	0.772829	1	glycosyltransferase family 90 protein
LENED_001476	1027.99	949.014	1106.97	1.16645	0.222119	0.296734	1	glycosyltransferase family 90 protein
LENED_001477	46.9208	48.9562	44.8854	0.916849	-0.125244	0.763282	1	hypothetical protein
LENED_001479	293.261	263.063	323.46	1.22959	0.298177	0.183218	1	hypothetical protein
LENED_001480	381.189	325.278	437.1	1.34377	0.426291	0.0563893	1	hypothetical protein
LENED_001481	508.518	482.672	534.365	1.1071	0.146781	0.509354	1	RNA 3-terminal phosphate cyclase
LENED_001482	939.031	889.617	988.446	1.11109	0.151978	0.499549	1	HOOK-domain-containing protein
LENED_001483	3848.28	3632.58	4063.97	1.11876	0.161895	0.444326	1	Not1-domain-containing protein
LENED_001484	360.908	368.65	353.166	0.957998	-0.0619047	0.895073	1	hypothetical protein
LENED_001485	420.51	393.152	447.868	1.13917	0.187986	0.474257	1	transmembrane protein
LENED_001486	1501.93	1434.71	1569.15	1.09371	0.129224	0.540787	1	WD40 repeat-like protein
LENED_001487	865.24	873.967	856.514	0.98003	-0.0291022	0.849938	1	DEAD-domain-containing protein
LENED_001488	415.006	410.225	419.788	1.02331	0.0332466	0.962954	1	hypothetical protein
LENED_001489	4562.63	4491.67	4633.6	1.0316	0.0448823	0.798378	1	r3h domain
LENED_001490	9110.13	8513.12	9707.14	1.14026	0.189359	0.328274	1	hypothetical protein
LENED_001491	939.892	960.298	919.486	0.9575	-0.0626551	0.827316	1	ubiquitin-conjugating enzyme E2
LENED_001494	1.63524	1.66298	1.60749	0.966629	-0.0489663	1	1	hypothetical protein
LENED_001497	462.596	485.148	440.044	0.907029	-0.140779	0.449719	1	phosphoglycerate mutase-like protein
LENED_001498	336.737	336.385	337.089	1.00209	0.0030139	0.982586	1	phosphoglycerate mutase-like protein
LENED_001499	127.656	133.352	121.959	0.914561	-0.128848	0.669232	1	FMN-dependent alpha-hydroxy acid dehydrogenase
LENED_001500	831.7	830.33	833.07	1.0033	0.00475229	1	1	V1 subunit H
LENED_001501	412.354	377.044	447.663	1.18729	0.247678	0.303378	1	50s ribosomal subunit l30
LENED_001502	827.849	850.999	804.698	0.945592	-0.080711	0.727483	1	RNB-domain-containing protein
LENED_001504	433.023	408.077	457.968	1.12226	0.166405	0.525982	1	mitochondrial nuclease
LENED_001505	373.397	372.22	374.574	1.00632	0.00909434	1	1	DUF974-domain-containing protein
LENED_001506	320.743	373.765	267.721	0.71628	-0.481404	0.0679511	1	peptidase S28
LENED_001507	748.714	907.416	590.011	0.65021	-0.621023	0.00567601	0.530559	peptidase S28
LENED_001508	262.272	270.748	253.797	0.937393	-0.0932736	0.690242	1	Maf Ham1
LENED_001509	256.805	280.411	233.199	0.831632	-0.265983	0.289164	1	lipid droplet-associated perilipin protein
LENED_001510	48.7121	42.4675	54.9567	1.29409	0.371936	0.390417	1	hypothetical protein
LENED_001511	24.3501	23.766	24.9341	1.04915	0.069226	0.989101	1	hypothetical protein
LENED_001512	92.6269	91.9518	93.3021	1.01469	0.0210321	0.996877	1	hypothetical protein
LENED_001513	1780.09	1786.79	1773.39	0.992501	-0.0108594	0.988146	1	glycoside hydrolase family 38 protein
LENED_001516	478.452	484.335	472.57	0.97571	-0.0354757	0.886224	1	hypothetical protein
LENED_001518	430.231	441.935	418.526	0.947031	-0.0785158	0.76797	1	hypothetical protein
LENED_001519	259.857	274.224	245.49	0.895216	-0.159692	0.553049	1	hypothetical protein
LENED_001521	447.171	464.813	429.529	0.924091	-0.113893	0.552889	1	hypothetical protein
LENED_001522	2269.6	2244.4	2294.79	1.02245	0.032035	0.822848	1	Mitochondrial escape protein 2
LENED_001523	2487.53	2529.22	2445.83	0.967031	-0.0483654	0.846014	1	DNA helicase
LENED_001524	645.47	652.296	638.645	0.979072	-0.0305137	0.89951	1	mitochondrial ribosomal protein S15
LENED_001526	546.498	575.076	517.92	0.900612	-0.151022	0.523519	1	hypothetical protein
LENED_001530	505.562	469.561	541.563	1.15334	0.205818	0.360094	1	hypothetical protein
LENED_001531	1214.16	1272.53	1155.78	0.908258	-0.138826	0.517418	1	copper transporter
LENED_001532	347.476	342.866	352.086	1.02689	0.0382794	0.86816	1	protein
LENED_001533	537.888	542.196	533.579	0.984107	-0.0231128	0.897469	1	Metallo-dependent phosphatase
LENED_001534	18264.3	17958.9	18569.7	1.03401	0.0482563	0.813709	1	nucleolus protein
LENED_001535	940.499	942.456	938.542	0.995847	-0.0060037	0.994566	1	glucose dehydrogenase
LENED_001536	251.983	262.67	241.296	0.91863	-0.122445	0.638314	1	hypothetical protein
LENED_001537	976.499	1005.92	947.082	0.941511	-0.0869497	0.655201	1	MBF1-domain-containing protein
LENED_001538	493.481	487.092	499.87	1.02623	0.0373596	0.919101	1	tubulin gamma chain
LENED_001539	4.06717	5.83454	2.2998	0.394171	-1.34311	0.313347	1	hypothetical protein
LENED_001540	2200.24	2219.9	2180.59	0.982291	-0.0257776	0.912698	1	Mitochondrial escape protein 2
LENED_001541	25802.2	26460.4	25144	0.95025	-0.0736212	0.857123	1	dual specificity
LENED_001542	521.919	556.788	487.05	0.87475	-0.193058	0.464936	1	hypothetical protein
LENED_001543	91.8322	98.2608	85.4035	0.869151	-0.202321	0.690166	1	DUF1903-domain-containing protein
LENED_001544	550.869	446.028	655.709	1.47011	0.555921	0.0619713	1	Aldo keto reductase
LENED_001545	357.104	327.094	387.115	1.1835	0.243057	0.467635	1	hypothetical protein
LENED_001546	361.584	358.273	364.894	1.01848	0.0264211	0.89936	1	glucose dehydrogenase
LENED_001547	450.229	556.624	343.834	0.617713	-0.694992	0.627506	1	4-hydroxybenzoate polyprenyl transferase
LENED_001548	9.12142	9.75615	8.48668	0.86988	-0.201112	0.96972	1	hypothetical protein
LENED_001549	1504.97	1618.98	1390.96	0.859158	-0.219005	0.654067	1	cytochrome P450
LENED_001550	1484.46	1628.58	1340.35	0.823019	-0.281003	0.578697	1	cytochrome P450
LENED_001552	2.55274	3.13245	1.97303	0.629866	-0.666882	0.772045	1	phospho-2-dehydro-3-deoxyheptonate aldolase
LENED_001554	3179.88	3414.54	2945.23	0.862556	-0.21331	0.311394	1	MFS general substrate transporter
LENED_001555	228.838	286.071	171.606	0.599871	-0.737275	0.0531452	1	hypothetical protein
LENED_001556	333.067	372.841	293.294	0.786647	-0.346212	0.23168	1	FAD-binding domain-containing protein
LENED_001557	3108	3499.6	2716.4	0.776203	-0.365495	0.439281	1	hypothetical protein
LENED_001558	978.277	976.556	979.997	1.00352	0.00507453	0.999662	1	acetyl-synthetase-like protein
LENED_001559	930.216	855.755	1004.68	1.17403	0.231464	0.43121	1	GMC oxidoreductase
LENED_001560	1023.76	918.941	1128.59	1.22814	0.296475	0.239372	1	hypothetical protein
LENED_001561	2776.22	2492.65	3059.79	1.22752	0.29575	0.335653	1	hypothetical protein
LENED_001562	316.987	346.959	287.015	0.827229	-0.273642	0.264249	1	iron reductase
LENED_001563	19.6877	16.5774	22.7981	1.37525	0.459697	0.423369	1	hypothetical protein
LENED_001564	1066.81	1008.55	1125.08	1.11554	0.157746	0.505506	1	alpha beta-hydrolase
LENED_001566	291.392	285.671	297.113	1.04005	0.0566592	0.838264	1	hypothetical protein
LENED_001567	350.096	369.995	330.198	0.892441	-0.164172	0.456075	1	HRQ family protein
LENED_001569	632.991	624.866	641.117	1.02601	0.0370399	0.750512	1	hypothetical protein
LENED_001570	2925.88	2932.49	2919.27	0.995489	-0.00652279	0.998269	1	zinc knuckle domain protein
LENED_001571	1632.95	1599.92	1665.99	1.0413	0.0583802	0.799597	1	cytochrome c oxidase subunit v
LENED_001572	206.265	215.225	197.305	0.91674	-0.125416	0.59283	1	RTA1-domain-containing protein
LENED_001573	15.8962	16.897	14.8954	0.881544	-0.181896	0.793988	1	rna polymerase iii subunit rpc82
LENED_001574	149.804	134.067	165.54	1.23476	0.304225	0.416029	1	rna polymerase iii subunit rpc82
LENED_001575	1230.84	1218.1	1243.59	1.02092	0.0298698	0.939144	1	fact complex subunit spt16
LENED_001576	70.1188	66.6205	73.6172	1.10502	0.144077	0.705706	1	hypothetical protein
LENED_001577	1073.79	1043.28	1104.31	1.05849	0.0820124	0.70529	1	3-hydroxyisobutyrate dehydrogenase
LENED_001578	1590.81	1545.19	1636.43	1.05904	0.0827636	0.721659	1	nad dependent epimerase dehydratase family protein
LENED_001579	215.897	230.195	201.599	0.875775	-0.191368	0.399424	1	pyrimidine 5-nucleotidase
LENED_001580	889.699	911.251	868.148	0.952699	-0.0699081	0.744441	1	DUF602-domain-containing protein
LENED_001582	3.84937	4.77796	2.92078	0.611303	-0.710041	0.580924	1	retrovirus-related pol polyprotein
LENED_001586	303.621	333.817	273.425	0.819087	-0.287911	0.247897	1	hypothetical protein
LENED_001587	284.646	279.994	289.297	1.03323	0.0471576	0.837336	1	fad nad-binding domain-containing protein
LENED_001588	312.211	288.201	336.22	1.16662	0.222335	0.725421	1	hypothetical protein
LENED_001589	622.208	674.015	570.4	0.846271	-0.240808	0.24538	1	microtubule binding protein
LENED_001593	139.489	151.708	127.27	0.838915	-0.253403	0.412069	1	hypothetical protein
LENED_001594	1384.4	1361.05	1407.74	1.0343	0.0486541	0.798943	1	hypothetical protein
LENED_001595	1337.08	1296.64	1377.51	1.06237	0.0872915	0.703307	1	serine carboxypeptidase
LENED_001597	883.769	1072.05	695.49	0.64875	-0.624266	0.256843	1	20S proteasome subunit
LENED_001601	8843.64	9151.9	8535.39	0.932636	-0.100614	0.699326	1	Protein rot1
LENED_001604	99.5996	120.712	78.4872	0.650203	-0.621039	0.114138	1	hypothetical protein
LENED_001605	1535.5	1558.3	1512.69	0.970733	-0.0428532	0.870784	1	SH3-domain-containing protein
LENED_001606	147.156	154.561	139.75	0.904174	-0.145327	0.546023	1	hypothetical protein
LENED_001607	140.101	142.019	138.182	0.972987	-0.039508	0.857021	1	oxaloacetate acetylhydrolase
LENED_001608	1987.62	1892.6	2082.64	1.10041	0.138046	0.528798	1	NAP-domain-containing protein
LENED_001609	31515.2	35049.3	27981.2	0.798336	-0.324932	0.192805	1	alpha-ketoglutarate-dependent taurine dioxygenase
LENED_001610	447.746	470.578	424.913	0.90296	-0.147266	0.491789	1	acyl-N-acyltransferase
LENED_001611	424.672	431.193	418.151	0.969753	-0.0443108	0.920298	1	FAD NAD-binding domain-containing protein
LENED_001612	20.7092	22.5359	18.8825	0.837885	-0.255175	0.706459	1	hypothetical protein
LENED_001614	2.88786	2.52815	3.24756	1.28456	0.361271	0.820875	1	hypothetical protein
LENED_001615	321.825	350.658	292.993	0.835552	-0.259198	0.442945	1	hypothetical protein
LENED_001616	844.063	805.029	883.097	1.09698	0.133531	0.536132	1	oxysterol-binding protein
LENED_001617	9.82203	10.3647	9.27939	0.895292	-0.159571	0.912387	1	carbohydrate esterase family 8 protein
LENED_001619	8924.73	7532.16	10317.3	1.36977	0.453931	0.0312768	1	fun34 transmembrane protein
LENED_001624	290.03	361.484	218.576	0.604661	-0.725801	0.0248859	1	O-methyltransferase family 3 protein
LENED_001625	110.479	115.794	105.163	0.908186	-0.13894	0.691651	1	opioid growth factor receptor-like 1-like
LENED_001626	114.647	146.999	82.2941	0.559826	-0.836949	0.235804	1	hypothetical protein
LENED_001627	886.667	902.457	870.877	0.965006	-0.0513901	0.948957	1	vacuolar protein sorting-associated protein 45
LENED_001628	5367.8	5201.52	5534.08	1.06394	0.0894114	0.60288	1	endoplasmic reticulum-derived transport vesicle ERV46
LENED_001629	1356.07	1362.11	1350.02	0.991126	-0.0128596	0.932259	1	endoplasmic reticulum-derived transport vesicle ERV46
LENED_001630	61.6168	61.1472	62.0864	1.01536	0.0219924	0.87652	1	malate dehydrogenase
LENED_001632	19.0133	24.3229	13.7037	0.563408	-0.827747	0.314918	1	Cytochrome P450 partial
LENED_001633	86.125	105.863	66.3872	0.627106	-0.67322	0.0641	1	hypothetical protein
LENED_001634	203.61	198.666	208.554	1.04977	0.0700765	0.69546	1	hypothetical protein
LENED_001635	94.0546	109.062	79.0474	0.724795	-0.464355	0.127665	1	hypothetical protein
LENED_001636	1531.36	1657.85	1404.88	0.847408	-0.238871	0.207818	1	cytochrome p450
LENED_001639	1.16986	0.965202	1.37452	1.42408	0.510026	1	1	hypothetical protein
LENED_001640	6.03836	6.21269	5.86403	0.943878	-0.083327	0.971725	1	hypothetical protein
LENED_001641	1626.55	1677.5	1575.59	0.939245	-0.0904268	0.607394	1	regulatory protein ral2
LENED_001642	1018.24	1025.43	1011.05	0.985981	-0.0203683	0.938343	1	ring finger domain-containing protein
LENED_001644	0.310488	0	0.620976	Inf	Inf	0.791817	1	hypothetical protein
LENED_001646	172.759	185.608	159.91	0.861548	-0.214997	0.396241	1	hypothetical protein
LENED_001647	17.4862	18.8446	16.1277	0.855824	-0.224615	0.729606	1	hypothetical protein
LENED_001648	153.342	157.792	148.892	0.943594	-0.0837612	0.749695	1	Metallo-dependent hydrolase
LENED_001649	2013.01	2019.04	2006.98	0.994027	-0.00864359	0.928317	1	hypothetical protein
LENED_001650	472.537	479.012	466.062	0.972965	-0.0395402	0.763009	1	xylosidase arabinosidase
LENED_001651	537.96	547.225	528.694	0.966136	-0.0497016	0.821537	1	glycoside hydrolase family 128 protein
LENED_001652	592.571	603.678	581.463	0.963202	-0.0540899	0.702706	1	Emopamil-binding protein
LENED_001653	15.5815	9.60812	21.5548	2.2434	1.16568	0.088621	1	hypothetical protein
LENED_001656	637.293	645.001	629.585	0.976101	-0.0348984	0.885898	1	hypothetical protein
LENED_001657	68.6687	77.6291	59.7082	0.769148	-0.378667	0.259464	1	protein
LENED_001658	673.672	669.704	677.64	1.01185	0.0169944	0.94639	1	CAF1-domain-containing protein
LENED_001659	720.137	778.226	662.049	0.850715	-0.233252	0.686199	1	hhe domain protein
LENED_001660	2030.33	1943.56	2117.11	1.08929	0.123395	0.512828	1	hypothetical protein
LENED_001661	2358.63	2178.55	2538.71	1.16532	0.220724	0.698999	1	Non-catalytic module family EXPN protein
LENED_001662	699.125	733.359	664.892	0.90664	-0.141399	0.43512	1	hypothetical protein
LENED_001663	659.631	623.771	695.491	1.11498	0.157014	0.478918	1	ABC1-domain-containing protein
LENED_001664	52.5718	43.6737	61.4698	1.40748	0.493112	0.203706	1	hypothetical protein
LENED_001665	22.7959	23.5249	22.067	0.938027	-0.0922991	0.91587	1	hypothetical protein
LENED_001666	8.29159	5.68884	10.8943	1.91503	0.93737	0.330574	1	hypothetical protein
LENED_001667	227.104	221.243	232.965	1.05298	0.0744805	0.881183	1	hypothetical protein
LENED_001668	15934.8	17115	14754.5	0.86208	-0.214106	0.282359	1	aldehyde dehydrogenase
LENED_001669	882.537	841.54	923.534	1.09743	0.134134	0.508048	1	nf-kappa-b-activating protein
LENED_001670	275.187	291.118	259.257	0.890554	-0.167225	0.469486	1	kinase-like protein
LENED_001671	11766	12336.8	11195.1	0.90746	-0.140095	0.429389	1	purine transporter
LENED_001672	30.4328	31.3094	29.5562	0.944004	-0.0831352	0.858489	1	hypothetical protein
LENED_001673	313.871	285.847	341.895	1.19607	0.258307	0.332117	1	S-adenosyl-L-methionine-dependent methyltransferase
LENED_001674	1133.81	1258.27	1009.36	0.802178	-0.318005	0.136365	1	RNA-dependent RNA polymerase
LENED_001675	656.59	708.364	604.816	0.853821	-0.227995	0.36091	1	Rho GTPase activation protein
LENED_001676	546.945	564.964	528.925	0.936209	-0.0950968	0.745236	1	Rho GTPase activation protein
LENED_001677	2138.27	2165.12	2111.42	0.975199	-0.0362309	0.872825	1	glycoside hydrolase family 17 protein
LENED_001678	1344.72	1360.29	1329.15	0.977109	-0.033409	0.881008	1	f-actin capping protein beta subunit
LENED_001679	1619.39	1606.73	1632.06	1.01577	0.0225682	0.921788	1	translation initiation factor eIF3 subunit
LENED_001680	432.639	422.556	442.722	1.04773	0.0672608	0.796411	1	ubiquinone biosynthesis protein coq9
LENED_001681	1551.83	1685.38	1418.29	0.841521	-0.248929	0.258818	1	hypothetical protein
LENED_001682	258.178	255.618	260.738	1.02003	0.0286135	0.933985	1	vacuole non-autophagic-related protein
LENED_001683	125.121	143.823	106.42	0.739937	-0.434525	0.458218	1	hypothetical protein
LENED_001684	1020.77	1014.31	1027.23	1.01273	0.0182501	0.953571	1	cyclophilin-like protein
LENED_001685	932.145	932.152	932.139	0.999986	-1.94932e-05	0.998139	1	guanine nucleotide-binding protein
LENED_001686	1197	1185.66	1208.35	1.01914	0.0273543	0.977371	1	cytochrome b5
LENED_001688	1035.5	1061.01	1009.99	0.951914	-0.0710962	0.855772	1	helix-loop-helix dna-binding domain protein
LENED_001689	833.914	763.562	904.266	1.18427	0.244001	0.297813	1	trna acetyltransferase
LENED_001690	372.364	341.167	403.561	1.18288	0.242306	0.331375	1	P-loop containing nucleoside triphosphate hydrolase protein
LENED_001691	98.6078	109.035	88.1801	0.808728	-0.306273	0.279511	1	metal dependent phosphohydrolase
LENED_001692	6957.28	6832.52	7082.04	1.03652	0.0517468	0.734541	1	ZIP-like iron-zinc transporter
LENED_001693	170.444	181.678	159.209	0.876324	-0.190463	0.462572	1	nudix family protein
LENED_001694	954.817	970.562	939.071	0.967554	-0.0475857	0.842766	1	DAO-domain-containing protein
LENED_001695	1041.86	1175.9	907.824	0.772023	-0.373284	0.0965783	1	enoyl-hydratase isomerase family protein
LENED_001696	949.404	947.137	951.671	1.00479	0.00688997	0.938672	1	Protein RAI1
LENED_001697	421.703	411.168	432.238	1.05124	0.0720967	0.708848	1	hypothetical protein
LENED_001698	945.282	975.919	914.646	0.937216	-0.0935465	0.656668	1	sugar transporter
LENED_001699	299.859	327.236	272.481	0.832676	-0.264173	0.292902	1	cytochrome b5
LENED_001700	559.604	596.178	523.03	0.877304	-0.18885	0.387938	1	hypothetical protein
LENED_001701	604.162	476.951	731.373	1.53343	0.616766	0.070028	1	endo--beta-xylanase precursor
LENED_001702	8771.3	9225.02	8317.59	0.901634	-0.149387	0.518608	1	Alpha-ketoglutarate-dependent sulfonate dioxygenase
LENED_001703	1081.19	1142.53	1019.85	0.892625	-0.163874	0.5013	1	gata-type sexual development transcription factor
LENED_001704	794.065	842.394	745.737	0.885259	-0.175828	0.570537	1	mediator of rna polymerase ii transcription subunit 22-like
LENED_001705	3557.69	3524.46	3590.92	1.01886	0.0269517	0.849417	1	fungal specific actin related protein
LENED_001706	885.012	903.263	866.761	0.959589	-0.0595115	0.832575	1	hypothetical protein
LENED_001707	3029.75	3436.1	2623.41	0.763483	-0.389332	0.313067	1	OPT oligopeptide transporter
LENED_001708	1906.6	1847.42	1965.79	1.06407	0.0895944	0.655228	1	mitochondrial carrier
LENED_001709	1564.69	1657.77	1471.61	0.887709	-0.171842	0.687446	1	hypothetical protein
LENED_001710	10474.1	10257.7	10690.4	1.04218	0.0596085	0.705662	1	hypothetical protein
LENED_001711	519.7	495.672	543.728	1.09695	0.133497	0.559278	1	hypothetical protein
LENED_001712	1367.89	1323.27	1412.51	1.06744	0.09416	0.589494	1	alpha beta-hydrolase
LENED_001713	7540.32	6886.05	8194.6	1.19003	0.250997	0.290752	1	alpha beta-hydrolase
LENED_001714	1297.14	1293.92	1300.36	1.00497	0.00715864	0.981666	1	glycoside hydrolase family 37 protein
LENED_001715	476.153	504.671	447.635	0.886984	-0.173019	0.462262	1	MFS general substrate transporter
LENED_001716	925.35	891.494	959.206	1.07595	0.105615	0.639036	1	hypothetical protein
LENED_001717	681.324	673.966	688.682	1.02184	0.0311633	0.942124	1	mitochondrial protein
LENED_001719	999.239	968.978	1029.5	1.06246	0.0874082	0.702949	1	hypothetical protein
LENED_001720	2390.23	2423.69	2356.76	0.972386	-0.0403996	0.872186	1	nucleoporin nup45
LENED_001721	11157.7	11163.5	11151.9	0.998963	-0.00149709	0.957165	1	hypothetical protein
LENED_001722	127.983	124.681	131.286	1.05298	0.0744736	0.858891	1	hypothetical protein
LENED_001723	1125.31	1071.73	1178.89	1.09999	0.137484	0.598026	1	hypothetical protein
LENED_001724	377.967	377.712	378.222	1.00135	0.0019444	0.981399	1	protein fra10ac1
LENED_001725	580.759	628.389	533.129	0.848405	-0.237175	0.293594	1	eukaryotic translation initiation factor 6
LENED_001726	318.791	299.253	338.328	1.13057	0.177057	0.439254	1	DUF185-domain-containing protein
LENED_001727	6592.98	6465.09	6720.87	1.03956	0.0559777	0.759168	1	hypothetical protein
LENED_001728	49.712	47.7105	51.7135	1.0839	0.116235	0.71877	1	hypothetical protein
LENED_001729	2.55148	3.15858	1.94438	0.615585	-0.699971	0.69093	1	hypothetical protein
LENED_001731	775.963	799.338	752.588	0.941515	-0.0869447	0.657316	1	2-isopropylmalate synthase
LENED_001732	272.656	255.768	289.544	1.13206	0.17895	0.437733	1	nudix family
LENED_001733	539.963	517.478	562.447	1.0869	0.120219	0.553572	1	HAD subfamily IIID h
LENED_001734	498.569	535.611	461.526	0.86168	-0.214775	0.292635	1	cop9 signalosome complex subunit 8
LENED_001735	567.286	578.118	556.455	0.962528	-0.0550995	0.747187	1	adaptin ear-binding coat-associated protein 1 NECAP-1
LENED_001737	2230.17	2138.26	2322.07	1.08597	0.118978	0.583083	1	cysteine desulfurase NFS1
LENED_001738	4234.05	4243.78	4224.33	0.995416	-0.00662884	0.980652	1	Serine arginine-rich splicing factor 4
LENED_001739	836.11	839.565	832.655	0.991769	-0.0119237	0.925335	1	3-hydroxyisobutyryl-coenzyme A hydrolase isoform 1
LENED_001740	58.9187	53.0431	64.7943	1.22154	0.288702	0.526217	1	Indoleamine-dioxygenase
LENED_001741	1253.05	1253.23	1252.86	0.999701	-0.000431174	0.937811	1	replication factor-a protein 1
LENED_001742	797.173	688.366	905.981	1.31613	0.396306	0.0635727	1	hypothetical protein
LENED_001743	5802.64	5774.61	5830.68	1.00971	0.0139405	0.911584	1	clp1-like protein
LENED_001744	2265.45	2219.02	2311.88	1.04185	0.0591462	0.738509	1	hypothetical protein
LENED_001745	415.762	404.307	427.218	1.05667	0.0795206	0.680093	1	replication factor-a protein 1
LENED_001746	1174.68	1202.48	1146.89	0.953769	-0.068289	0.744368	1	vacuolar protein sorting-associated protein 28
LENED_001747	1284.82	1375.6	1194.04	0.86801	-0.204217	0.290683	1	protein
LENED_001748	258.166	241.323	275.009	1.13959	0.188513	0.465987	1	aldo keto reductase
LENED_001749	4065.11	4330.26	3799.96	0.877535	-0.188471	0.300945	1	40S ribosomal protein S26
LENED_001750	1865.06	2071.92	1658.19	0.800317	-0.321356	0.101453	1	protein
LENED_001751	260.052	266.613	253.492	0.950785	-0.0728096	0.735319	1	hypothetical protein
LENED_001752	199.068	212.523	185.614	0.873383	-0.195314	0.422293	1	ras-related gtp binding a
LENED_001753	1324.06	1282.96	1365.16	1.06407	0.0895967	0.705424	1	dimethylribityllumazine synthase
LENED_001754	391.142	384.61	397.673	1.03396	0.0481857	0.894314	1	chaperone
LENED_001755	185.871	198.623	173.119	0.871595	-0.19827	0.477374	1	hypothetical protein
LENED_001756	1582.95	1633.72	1532.18	0.937844	-0.0925807	0.638274	1	actin-related protein ARPC3
LENED_001757	944.811	969.15	920.472	0.949773	-0.0743459	0.719269	1	DASH complex subunit dad3
LENED_001758	3419.57	3497.52	3341.61	0.955424	-0.0657863	0.766628	1	YTH-domain-containing protein
LENED_001759	1156.81	1142.11	1171.51	1.02574	0.0366665	0.841513	1	nucleolus protein
LENED_001760	1843.75	1693.97	1993.52	1.17683	0.234911	0.297718	1	alanine aminotransferase
LENED_001761	987.645	955.348	1019.94	1.06761	0.0943884	0.650059	1	hypothetical protein
LENED_001762	720.029	726.779	713.28	0.981427	-0.0270466	0.942192	1	cytochrome P450
LENED_001763	2405.95	2336.93	2474.97	1.05906	0.0827908	0.685388	1	ras-domain-containing protein
LENED_001764	305.871	326.716	285.026	0.872399	-0.19694	0.403759	1	rhamnose mutarotase
LENED_001765	19010.3	16311.3	21709.4	1.33095	0.412451	0.0272422	1	hypothetical protein
LENED_001766	2500.84	2828.24	2173.44	0.768477	-0.379926	0.346973	1	dihydrolipoyllysine-residue acetyltransferase
LENED_001767	2064.57	1981.35	2147.78	1.084	0.116358	0.579303	1	hypothetical protein
LENED_001768	1234.3	1262.76	1205.83	0.954917	-0.0665532	0.939598	1	glycoside hydrolase family 29 protein
LENED_001772	421.967	367.157	476.777	1.29856	0.376918	0.103639	1	protein
LENED_001773	362.638	362.413	362.864	1.00125	0.00179668	0.967044	1	ribonuclease H-like protein
LENED_001774	170.462	159.423	181.501	1.13849	0.187121	0.537608	1	hypothetical protein
LENED_001775	907.466	926.627	888.306	0.958644	-0.0609331	0.767684	1	Acireductone dioxygenase
LENED_001776	322.984	329.098	316.869	0.962842	-0.0546295	0.79675	1	hypothetical protein
LENED_001778	46.9019	50.8236	42.9802	0.845674	-0.241826	0.584852	1	hypothetical protein
LENED_001779	1326.45	1725.09	927.808	0.537831	-0.894774	0.22701	1	carbohydrate esterase family 16 protein
LENED_001780	5796.6	5616.72	5976.49	1.06405	0.0895686	0.62317	1	glycoside hydrolase family 30 protein
LENED_001781	38.0685	44.1375	31.9995	0.724996	-0.463955	0.412722	1	related to GCC2 and GCC3 family protein-Laccaria bicolor
LENED_001782	556.204	626.366	486.042	0.775972	-0.365924	0.749839	1	aldehyde dehydrogenase
LENED_001783	279.437	292.41	266.465	0.911272	-0.134046	0.576211	1	hypothetical protein
LENED_001784	2195.91	2325.07	2066.74	0.888894	-0.169917	0.434377	1	hypothetical protein
LENED_001786	468.409	485.079	451.739	0.93127	-0.102728	0.705807	1	hypothetical protein
LENED_001787	469.05	513.135	424.964	0.828172	-0.271998	0.251994	1	hypothetical protein
LENED_001788	0.155244	0	0.310488	Inf	Inf	1	1	hypothetical protein
LENED_001790	1208.55	1241.01	1176.1	0.947692	-0.0775098	0.72195	1	hypothetical protein
LENED_001791	101.14	119.897	82.3826	0.687113	-0.541381	0.297179	1	hypothetical protein
LENED_001792	4899.44	5060.37	4738.5	0.936393	-0.0948142	0.63616	1	hypothetical protein
LENED_001795	566.612	663.634	469.591	0.707606	-0.498983	0.0276478	1	pq loop repeat protein
LENED_001796	267.217	312.821	221.612	0.70843	-0.497302	0.0639454	1	hypothetical protein
LENED_001797	143.075	131.709	154.441	1.17259	0.229702	0.41457	1	hypothetical protein
LENED_001800	58.361	60.777	55.9449	0.920494	-0.11952	0.692461	1	microtubule-associated protein ytm1
LENED_001801	555.881	521.228	590.533	1.13296	0.180103	0.415938	1	pseudouridine synthase
LENED_001802	52.9575	50.7063	55.2086	1.08879	0.122728	0.676907	1	hypothetical protein
LENED_001803	210.031	164.122	255.94	1.55944	0.641032	0.0111613	0.689874	PLP-dependent transferase
LENED_001804	2749.62	2724.5	2774.74	1.01844	0.0263593	0.944972	1	cytochrome p450
LENED_001805	28113	36767.6	19458.4	0.529228	-0.91804	0.0575808	1	cytochrome p450
LENED_001806	3725.41	4352.43	3098.4	0.711879	-0.490297	0.0508933	1	cytochrome p450
LENED_001807	19.1688	16.0297	22.308	1.39166	0.476811	0.38178	1	hypothetical protein
LENED_001808	136.322	131.463	141.181	1.07393	0.102894	0.682115	1	hypothetical protein
LENED_001809	418.797	412.804	424.79	1.02904	0.0412948	0.797658	1	hypothetical protein
LENED_001810	387.473	375.723	399.223	1.06255	0.0875256	0.665453	1	hypothetical protein
LENED_001811	147.292	146.296	148.288	1.01362	0.0195111	0.970784	1	Non-catalytic module family EXPN protein
LENED_001812	2374.34	2537.21	2211.46	0.871612	-0.198241	0.344462	1	hypothetical protein
LENED_001813	3.35524	5.11928	1.5912	0.310825	-1.68583	0.236223	1	cytoplasmic protein
LENED_001815	78.0416	99.1075	56.9757	0.574887	-0.798649	0.302538	1	hypothetical protein
LENED_001817	0.642888	0.321734	0.964043	2.9964	1.58323	0.831244	1	retrovirus-related pol polyprotein
LENED_001818	1.80901	3.29124	0.326778	0.0992871	-3.33225	0.31841	1	retrovirus-related pol polyprotein
LENED_001819	999.672	1001.01	998.333	0.997326	-0.00386304	0.887764	1	hypothetical protein
LENED_001820	1026.72	1041.09	1012.35	0.972397	-0.0403832	0.810169	1	cofactor-independent phosphoglycerate mutase
LENED_001821	299.75	326.083	273.417	0.838489	-0.254136	0.292041	1	hypothetical protein
LENED_001822	793.632	814.617	772.647	0.948478	-0.0763137	0.741665	1	multiubiquitin chain binding protein mbp1
LENED_001823	13.6016	15.6015	11.6017	0.743628	-0.427348	0.544933	1	short-chain dehydrogenase reductase sdr
LENED_001824	13.4038	11.7647	15.043	1.27866	0.354634	0.60814	1	hypothetical protein
LENED_001827	1539.49	1642.45	1436.53	0.87463	-0.193256	0.325731	1	ribosomal protein l12
LENED_001830	11608.8	12250	10967.6	0.89531	-0.15954	0.477357	1	kinase-like protein
LENED_001832	115.834	129.273	102.396	0.792094	-0.336256	0.262795	1	u3 small nucleolar rna-associated protein 6
LENED_001833	1426.31	1464.75	1387.87	0.947514	-0.0777804	0.683073	1	hypothetical protein
LENED_001835	146.815	144.119	149.512	1.03742	0.0530012	0.882248	1	retinol dehydrogenase 12
LENED_001836	394.552	397.229	391.874	0.986519	-0.0195808	0.863214	1	Got1-domain-containing protein
LENED_001837	236.447	223.436	249.457	1.11646	0.158929	0.592954	1	nucleoside hydrolase
LENED_001838	125.61	118.168	133.052	1.12595	0.171145	0.62079	1	hypothetical protein
LENED_001839	323.679	328.86	318.498	0.968491	-0.0461896	0.861256	1	hypothetical protein
LENED_001840	3085.42	3225.52	2945.32	0.913131	-0.131106	0.501499	1	guanine nucleotide binding protein beta subunit
LENED_001841	421.015	423.407	418.624	0.988702	-0.0163918	0.939879	1	cell division control protein 16
LENED_001844	269.887	273.019	266.755	0.977056	-0.0334861	0.935729	1	ARM repeat-containing protein
LENED_001845	3385.62	3198.86	3572.38	1.11677	0.15933	0.552692	1	hypothetical protein
LENED_001846	233.28	265.429	201.132	0.757762	-0.400183	0.0868352	1	hypothetical protein
LENED_001847	121.555	86.059	157.051	1.82492	0.867836	0.00132158	0.277678	manganese peroxidase
LENED_001848	146.281	154.765	137.798	0.890369	-0.167525	0.506279	1	prim-pol domain-containing protein
LENED_001849	183.721	183.532	183.909	1.00205	0.00295604	1	1	ring finger domain-containing protein
LENED_001851	404.667	426.66	382.673	0.896903	-0.156977	0.509706	1	hypothetical protein
LENED_001852	686.929	676.87	696.988	1.02972	0.0422551	0.899342	1	ARM repeat-containing protein
LENED_001853	825.555	775.28	875.829	1.12969	0.175932	0.42752	1	MED14-domain-containing protein
LENED_001854	87.6335	91.6067	83.6602	0.913254	-0.130912	0.67235	1	giy-yig catalytic domain containing protein
LENED_001855	318.304	127.055	509.552	4.01047	2.00377	0.444165	1	hypothetical protein
LENED_001856	6.98095	8.71266	5.24923	0.602483	-0.731007	0.409491	1	hypothetical protein
LENED_001857	514.383	533.517	495.248	0.928271	-0.107383	0.624149	1	splicing factor u2af subunit
LENED_001858	741.668	782.558	700.779	0.895498	-0.159239	0.651469	1	MFS monocarboxylate transporter
LENED_001859	2.7719	2.34118	3.20262	1.36795	0.452014	0.823926	1	conidiation protein 6
LENED_001860	6.54233	4.87588	8.20877	1.68355	0.751503	0.484068	1	hypothetical protein
LENED_001862	1.14991	0.643468	1.65636	2.57411	1.36407	0.721975	1	peroxin19 pex19p
LENED_001864	5974.01	5547.16	6400.86	1.1539	0.206517	0.293914	1	phosphoenolpyruvate carboxykinase
LENED_001865	3.54834	4.38022	2.71646	0.620166	-0.689274	0.63001	1	hypothetical protein
LENED_001866	1394.84	1362.56	1427.13	1.04739	0.0667963	0.713212	1	histone-fold-containing protein
LENED_001870	164.644	171.694	157.593	0.917869	-0.123639	0.640848	1	hypothetical protein
LENED_001871	240.857	225.352	256.361	1.1376	0.185996	0.450826	1	structural origins of high-affinity biotin binding To Streptavidin
LENED_001872	440.968	424.741	457.196	1.07641	0.106231	0.721497	1	hypothetical protein
LENED_001873	1518.16	1405.85	1630.48	1.15979	0.213859	0.308064	1	u3 small nucleolar RNA-associated protein 10
LENED_001874	364.779	341.185	388.373	1.1383	0.186886	0.438767	1	amid-like nadh
LENED_001875	5514.28	7049.27	3979.3	0.564498	-0.824961	0.0506719	1	hypothetical protein
LENED_001876	0.174624	0	0.349248	Inf	Inf	1	1	hypothetical protein
LENED_001877	180.157	173.146	187.168	1.08098	0.112344	0.65437	1	histone 2A
LENED_001879	0.663355	0.999932	0.326778	0.3268	-1.61352	0.80845	1	hypothetical protein
LENED_001880	1906.92	1813.78	2000.06	1.1027	0.141046	0.497091	1	Pkinase-domain-containing protein
LENED_001881	3355.48	3284.74	3426.22	1.04307	0.0608405	0.753851	1	pali-domain-containing protein
LENED_001882	1267.71	744.637	1790.78	2.4049	1.26598	0.158395	1	MFS polyamine transporter
LENED_001883	945.375	882.758	1007.99	1.14187	0.191396	0.370282	1	mitochondrial rna polymerase
LENED_001884	1098.22	1089.85	1106.58	1.01535	0.0219801	0.932096	1	cipB protein
LENED_001885	1273.43	1248.95	1297.91	1.0392	0.0554706	0.808665	1	INH1 subunit of the mitochondrial F1F0 ATP synthase
LENED_001886	43.995	40.5546	47.4355	1.16967	0.226101	0.595858	1	hypothetical protein
LENED_001887	196.177	188.422	203.932	1.08232	0.114122	0.591999	1	hypothetical protein
LENED_001890	1.6613	0.395634	2.92696	7.39814	2.88716	0.223466	1	hypothetical protein
LENED_001893	58.6543	78.495	38.8136	0.494472	-1.01604	0.122289	1	GCN5 family acetyltransferase
LENED_001894	259.692	336.601	182.782	0.543024	-0.880912	0.156655	1	GCN5 family acetyltransferase
LENED_001895	223.968	242.856	205.08	0.844452	-0.243913	0.332205	1	hypothetical protein
LENED_001896	134.63	143.76	125.499	0.872974	-0.195989	0.508014	1	hypothetical protein
LENED_001897	400.247	420.593	379.901	0.903251	-0.146801	0.547955	1	proline-rich protein
LENED_001900	225.326	237.786	212.865	0.895195	-0.159727	0.443742	1	hypothetical protein
LENED_001901	816.369	834.323	798.416	0.956963	-0.0634647	0.792854	1	kinase-like protein
LENED_001902	27.2925	26.4378	28.1473	1.06466	0.0903959	0.905976	1	hypothetical protein
LENED_001903	1.99955	3.34555	0.653555	0.19535	-2.35586	0.263585	1	hypothetical protein
LENED_001904	239.023	242.255	235.791	0.973319	-0.039016	0.818994	1	rRNA adenine dimethylase
LENED_001907	747.548	640.897	854.199	1.33282	0.414481	0.0546818	1	Na+ solute symporter
LENED_001909	1250.86	1684.09	817.619	0.485495	-1.04247	0.363045	1	glycoside hydrolase family 30 protein
LENED_001912	1554.17	1524.99	1583.36	1.03828	0.0541907	0.764567	1	complex 1 protein (lyr family) protein
LENED_001913	572.837	634.047	511.627	0.806923	-0.309497	0.231376	1	acid protease
LENED_001917	57198.6	58201.7	56195.4	0.96553	-0.0506076	0.859436	1	hypothetical protein
LENED_001918	3071.11	2994.11	3148.11	1.05143	0.0723581	0.678381	1	Thioesterase thiol ester dehydrase-isomerase
LENED_001919	444.785	455.252	434.318	0.954017	-0.0679134	0.774659	1	serine threonine protein phosphatase pp2a- associated protein
LENED_001920	1972.29	1921.82	2022.77	1.05253	0.0738612	0.847672	1	sure-like protein
LENED_001921	152.84	139.987	165.693	1.18363	0.243217	0.343393	1	hypothetical protein
LENED_001922	502.523	414.541	590.505	1.42448	0.510435	0.0240794	1	hypothetical protein
LENED_001923	66.9085	77.2158	56.6011	0.733025	-0.448066	0.204107	1	hypothetical protein
LENED_001925	4724	4844.06	4603.95	0.950432	-0.0733445	0.782921	1	argonaute-like protein
LENED_001926	432.423	454.997	409.848	0.90077	-0.150769	0.510003	1	pseudouridine synthase
LENED_001927	218.921	280.224	157.617	0.562467	-0.830159	0.00650343	0.544945	GPR1 protein
LENED_001928	137.962	142.107	133.816	0.941657	-0.0867271	0.734541	1	MFS SP general alpha glucoside:H+ symporter
LENED_001929	1001.42	1043.8	959.041	0.918798	-0.122181	0.579524	1	ammonium transporter
LENED_001930	4457.58	4672.88	4242.28	0.907851	-0.139473	0.480106	1	mitochondrial carrier
LENED_001931	5021.94	6406.74	3637.14	0.567706	-0.816784	0.0109875	0.689874	alpha-ketoglutarate-dependent taurine dioxygenase
LENED_001933	65.3423	73.9725	56.7122	0.766666	-0.383329	0.289973	1	wsc domain
LENED_001934	2538.01	2419.23	2656.8	1.0982	0.13514	0.500071	1	HMG-box
LENED_001935	549.281	558.874	539.688	0.965671	-0.0503966	0.758527	1	hsp70 family chaperone lhs1
LENED_001936	1946.09	1997.6	1894.58	0.948424	-0.0763962	0.691311	1	hypothetical protein
LENED_001937	1804.37	1792.48	1816.25	1.01326	0.0190106	0.912845	1	alpha beta
LENED_001938	3.99751	1.60423	6.39079	3.98371	1.99411	0.153785	1	c6 transcription
LENED_001940	739.884	781.245	698.522	0.894114	-0.16147	0.477173	1	receptor-activated ca2+-permeable cation channel
LENED_001941	436.774	407.444	466.105	1.14397	0.194052	0.400273	1	abhydrolase domain-containing protein 12
LENED_001942	3442.26	2981.22	3903.29	1.30929	0.388788	0.066124	1	PLP-dependent transferase
LENED_001943	4593.14	2967.08	6219.2	2.09607	1.06769	0.141636	1	hypothetical protein
LENED_001944	3680.54	3257.03	4104.06	1.26006	0.333497	0.15856	1	mfs transporter
LENED_001945	518.274	474.866	561.682	1.18282	0.242234	0.342479	1	U4 U6 snRNP-specific spliceosomal protein
LENED_001946	671.429	612.477	730.382	1.1925	0.253994	0.471056	1	transcription factor
LENED_001947	293.276	271.604	314.947	1.15958	0.213602	0.366957	1	hypothetical protein
LENED_001948	1088.23	997.122	1179.35	1.18275	0.242146	0.229472	1	agc ndr protein kinase
LENED_001949	1197.45	1508.37	886.541	0.587748	-0.76673	0.172911	1	kinase-like protein
LENED_001950	1355.89	1305.71	1406.07	1.07686	0.106829	0.584467	1	guanyl-nucleotide exchange factor
LENED_001951	529.556	504.132	554.98	1.10086	0.138633	0.572446	1	transcription elongation regulator
LENED_001952	805.359	879.552	731.167	0.831294	-0.266569	0.262013	1	cell division control protein
LENED_001953	36.8964	36.0764	37.7164	1.04546	0.0641357	0.862044	1	hypothetical protein
LENED_001955	1188.98	1366.98	1010.98	0.739571	-0.43524	0.143468	1	Pkinase-domain-containing protein
LENED_001956	954.271	1049.85	858.697	0.817927	-0.289956	0.170413	1	hypothetical protein
LENED_001957	303.806	341.072	266.541	0.781478	-0.355723	0.48789	1	glycoside hydrolase family 18 protein
LENED_001958	222.81	230.278	215.342	0.935141	-0.0967444	0.83116	1	S-adenosyl-L-methionine-dependent methyltransferase
LENED_001959	1765.75	1607.81	1923.68	1.19646	0.258774	0.194183	1	adenylate cyclase
LENED_001960	3077.89	2936.22	3219.56	1.0965	0.132902	0.512336	1	RNA-binding domain-containing protein
LENED_001961	2363	2383.32	2342.69	0.98295	-0.0248094	0.969645	1	hypothetical protein
LENED_001962	614.054	639.116	588.992	0.921574	-0.117828	0.617227	1	WLM-domain-containing protein
LENED_001963	636.601	639.255	633.946	0.991695	-0.0120317	0.917216	1	hypothetical protein
LENED_001965	639.826	708.821	570.831	0.805325	-0.312356	0.191409	1	glycoside hydrolase family 18 protein
LENED_001968	831.943	865.324	798.563	0.92285	-0.115833	0.591728	1	hypothetical protein
LENED_001969	1560.21	1535.74	1584.69	1.03188	0.0452725	0.784337	1	Vps5-domain-containing protein
LENED_001970	651.771	665.057	638.484	0.960045	-0.0588268	0.754026	1	zinc knuckle domain-containing protein
LENED_001972	43.3394	30.7224	55.9564	1.82136	0.865014	0.0638762	1	glycosyltransferase family 1 protein
LENED_001973	1928.12	1903.94	1952.29	1.02539	0.0361794	0.873304	1	ERG4 ERG24 ergosterol biosynthesis protein
LENED_001974	1642.41	1665.75	1619.06	0.971973	-0.0410123	0.859437	1	ubiquitin domain-containing
LENED_001975	641.452	634.021	648.883	1.02344	0.0334274	0.961387	1	hypothetical protein
LENED_001976	2345.65	2264.39	2426.92	1.07177	0.100001	0.625515	1	protein kinase subdomain-containing protein
LENED_001978	15.9662	14.2993	17.6331	1.23314	0.30234	0.608295	1	Zn-Cys binuclear cluster domain-containing protein
LENED_001979	130.586	123.422	137.75	1.11609	0.158452	0.523033	1	hypothetical protein
LENED_001980	640.994	630.706	651.281	1.03262	0.0463129	0.80657	1	delta(24(24 ))-sterol reductase
LENED_001981	278.611	276.825	280.397	1.0129	0.0184951	0.990796	1	kinase-like protein
LENED_001982	2153.64	2226.18	2081.1	0.93483	-0.0972233	0.661128	1	protein phosphatase 2A regulatory subunit PR55
LENED_001983	669.51	678.112	660.908	0.97463	-0.0370738	0.867142	1	endoplasmic reticulum protein
LENED_001984	2908.1	3209.31	2606.89	0.812288	-0.299936	0.122103	1	40s ribosomal protein s10
LENED_001988	0.934165	1.2086	0.659735	0.54587	-0.873372	0.836412	1	hypothetical protein
LENED_001991	1211.07	1225.59	1196.55	0.976308	-0.034592	0.899812	1	sterol o-acyltransferase
LENED_001992	107.226	73.616	140.837	1.91313	0.935931	0.226212	1	hypothetical protein
LENED_001993	112.89	125.986	99.7949	0.792114	-0.336219	0.207514	1	hypothetical protein
LENED_001994	27.1904	24.1662	30.2145	1.25028	0.322251	0.486513	1	hypothetical protein
LENED_001995	4.86581	4.72154	5.01008	1.06111	0.0855788	1	1	protein
LENED_001996	304.791	331.269	278.313	0.840144	-0.251292	0.280318	1	duf336 domain-containing protein
LENED_001997	2055.96	2106.98	2004.94	0.95157	-0.0716179	0.748892	1	hypothetical protein
LENED_001999	1106.01	1109.36	1102.65	0.993952	-0.00875181	0.919804	1	proteophosphoglycan ppg4
LENED_002000	175.944	173.679	178.209	1.02608	0.0371451	0.878677	1	dna replication factor
LENED_002001	8436.63	8814.98	8058.28	0.914157	-0.129485	0.513952	1	ubiquitin-domain-containing protein
LENED_002002	4891.83	4979.56	4804.1	0.964765	-0.0517513	0.900156	1	S-adenosyl-L-methionine-dependent methyltransferase
LENED_002003	819.872	925.157	714.587	0.772396	-0.372588	0.355997	1	hypothetical protein
LENED_002004	786.387	832.708	740.066	0.888747	-0.170156	0.459233	1	hypothetical protein
LENED_002005	6.73977	5.93668	7.54286	1.27055	0.345455	0.842958	1	postsynaptic protein cript
LENED_002009	201.472	203.639	199.306	0.978723	-0.0310282	0.983635	1	DNA repair protein RAD5
LENED_002010	611.492	610.628	612.357	1.00283	0.00407972	0.986081	1	glycosyltransferase family 69 protein
LENED_002011	94.2383	87.8783	100.598	1.14475	0.195028	0.52372	1	rna maturation rna-binding
LENED_002012	145.454	145.553	145.354	0.998628	-0.00198142	0.992464	1	rna maturation rna-binding
LENED_002013	7.98768	6.6475	9.32785	1.40321	0.488734	0.62991	1	cytochrome c oxidase assembly protein
LENED_002015	1449.41	1640.02	1258.81	0.767557	-0.381655	0.230121	1	glycoside hydrolase family 16 protein
LENED_002016	432.949	427.612	438.287	1.02496	0.0355729	0.822738	1	WD40 repeat-like protein
LENED_002017	323.735	283.032	364.439	1.28762	0.364711	0.125953	1	DHS-like NAD FAD-binding domain-containing protein
LENED_002019	1329.51	1420.38	1238.63	0.872043	-0.197529	0.391252	1	hypothetical protein
LENED_002020	12389.1	12285.6	12492.7	1.01686	0.02412	0.944303	1	glycoside hydrolase family 16 protein
LENED_002021	652.918	649.911	655.926	1.00926	0.0132908	0.934658	1	PAP2-domain-containing protein
LENED_002022	1945.73	2146.83	1744.63	0.81265	-0.299293	0.15105	1	phosphoglucomutase
LENED_002023	553.212	563.065	543.36	0.965005	-0.0513914	0.761962	1	domain-containing protein
LENED_002024	3.28968	4.36718	2.21217	0.506546	-0.981236	0.486613	1	protein
LENED_002028	596.499	603.289	589.708	0.977489	-0.032848	0.82329	1	endoribonuclease ysh1
LENED_002029	13.1049	13.2689	12.9409	0.975283	-0.0361077	0.873449	1	hypothetical protein
LENED_002030	2382.61	2245.07	2520.16	1.12253	0.166755	0.397681	1	hypothetical protein
LENED_002031	3009.31	3056.19	2962.42	0.96932	-0.0449556	0.935198	1	Glp-like protein
LENED_002032	11.4226	12.5494	10.2958	0.820424	-0.285558	0.765778	1	UPF0643 protein
LENED_002035	469.29	456.934	481.645	1.05408	0.0759852	0.763791	1	guanine nucleotide exchange factor
LENED_002036	1600.86	1517.12	1684.6	1.11039	0.151065	0.466986	1	sec7-like domain belongs to guanine nucleotide exchange factors
LENED_002038	1.30625	2.30201	0.310488	0.134877	-2.89029	0.338895	1	transcription factor scgata-6
LENED_002040	1383.6	1304.21	1462.98	1.12173	0.165728	0.424023	1	gamma-glutamyltranspeptidase 1
LENED_002041	104.583	104.447	104.719	1.0026	0.00374678	0.988025	1	protein
LENED_002042	3975.67	3968.78	3982.56	1.00347	0.00500335	0.921609	1	macrophage erythroblast attacher isoform 1
LENED_002044	1.27258	0.643468	1.90169	2.95537	1.56334	0.610049	1	monocarboxylate permease-like protein
LENED_002045	256.277	219.555	292.999	1.33451	0.416313	0.209457	1	hypothetical protein
LENED_002046	204.312	197.115	211.508	1.07302	0.101671	0.86241	1	monocarboxylate permease-like protein
LENED_002047	593.8	457.196	730.405	1.59758	0.675886	0.00778844	0.598697	hypothetical protein
LENED_002048	238.099	212.198	264	1.24412	0.315127	0.219686	1	wd-repeat protein
LENED_002049	281.897	271.389	292.404	1.07744	0.107601	0.668429	1	mitochondrial rna polymerase specificity factor
LENED_002050	491.995	494.907	489.082	0.988231	-0.0170804	0.942767	1	3-hydroxyisobutyrate dehydrogenase
LENED_002051	1103.22	1043.16	1163.28	1.11515	0.157242	0.410887	1	CMD-domain-containing protein
LENED_002052	432.447	438.703	426.191	0.971479	-0.0417449	0.848745	1	phytanoyl-dioxygenase
LENED_002053	1587.9	1607.43	1568.37	0.9757	-0.0354912	0.930441	1	intradiol ring-cleavage dioxygenase
LENED_002054	2298.7	2247.06	2350.34	1.04596	0.0648278	0.849563	1	hypothetical protein
LENED_002055	5048.35	4966.14	5130.56	1.03311	0.0469909	0.930705	1	rho guanine nucleotide exchange factor scd1
LENED_002056	697.161	772.198	622.124	0.805654	-0.311768	0.237102	1	glycoside hydrolase family 63 protein
LENED_002057	1637.58	1829.77	1445.4	0.789937	-0.340191	0.222566	1	glycoside hydrolase family 63 protein
LENED_002058	726.366	730.235	722.497	0.989404	-0.0153686	0.91591	1	hypothetical protein
LENED_002059	1179.42	1208.2	1150.64	0.952355	-0.0704288	0.733163	1	hypothetical protein
LENED_002060	1017.54	1027	1008.08	0.981579	-0.0268241	0.905753	1	mitochondrial carrier
LENED_002061	254.804	260.918	248.691	0.953138	-0.0692433	0.927373	1	hypothetical protein
LENED_002062	936.69	931.356	942.023	1.01145	0.0164296	0.954436	1	thiamine biosynthetic bifunctional
LENED_002063	752.045	748.208	755.882	1.01026	0.0147217	0.997651	1	conserved fungal protein
LENED_002065	0.632222	0.643468	0.620976	0.965046	-0.0513309	1	1	c2h2 conidiation transcription factor
LENED_002066	304.179	303.469	304.889	1.00468	0.00673668	0.955603	1	hypothetical protein
LENED_002068	245.36	273.344	217.376	0.795249	-0.330522	0.170635	1	DNA topoisomerase IV alpha subunit
LENED_002069	150.498	167.695	133.301	0.794903	-0.331149	0.247666	1	P-loop containing nucleoside triphosphate hydrolase protein
LENED_002070	123.627	126.403	120.852	0.956087	-0.0647859	0.717244	1	gamma-tubulin complex component gcp6
LENED_002071	528.039	517.939	538.139	1.039	0.0551973	0.838478	1	UPF0696 like protein
LENED_002074	1896.34	2042.99	1749.68	0.856431	-0.22359	0.246193	1	retrieval of early ER protein Rer1
LENED_002075	69.4099	79.6982	59.1217	0.74182	-0.430859	0.176814	1	ribosomal protein S5 domain 2-like protein
LENED_002078	285.021	331.398	238.644	0.720114	-0.473703	0.0436353	1	alternative cyclin pcl12
LENED_002080	493.512	515.519	471.504	0.91462	-0.128755	0.549631	1	hypothetical protein
LENED_002081	744.328	704.202	784.455	1.11396	0.155702	0.446107	1	hypothetical protein
LENED_002082	25.7111	24.0553	27.3669	1.13767	0.186079	0.746049	1	hypothetical protein
LENED_002083	411.997	418.515	405.479	0.968852	-0.0456516	0.774029	1	origin recognition complex subunit 5
LENED_002084	6266.66	6290.67	6242.65	0.992367	-0.0110551	0.978929	1	DUF221-domain-containing protein
LENED_002085	399.519	388.205	410.834	1.05829	0.0817399	0.697637	1	hypothetical protein
LENED_002086	370.133	354.03	386.236	1.09097	0.12561	0.630495	1	hypothetical protein
LENED_002087	2766.56	2846.94	2686.18	0.943532	-0.0838566	0.64861	1	60S ribosomal protein L33
LENED_002088	770.979	750.287	791.671	1.05516	0.0774589	0.805939	1	glutaryl-dehydrogenase
LENED_002089	249.963	279.795	220.132	0.786759	-0.346006	0.175673	1	dna polymerase mu
LENED_002090	1882.95	1973.5	1792.39	0.908227	-0.138875	0.538973	1	Nucleotidylyl transferase
LENED_002091	727.101	684.151	770.052	1.12556	0.170642	0.558083	1	high-affinity nicotinic acid transporter
LENED_002094	35.7344	34.3918	37.077	1.07808	0.108462	0.858389	1	hypothetical protein
LENED_002095	2.22322	0.643468	3.80296	5.91011	2.56318	0.44504	1	hypothetical protein
LENED_002096	805.658	850.443	760.874	0.89468	-0.160557	0.496746	1	carbohydrate esterase family 9 protein
LENED_002098	155.519	161.303	149.734	0.928274	-0.107378	0.681598	1	vesicular transporter
LENED_002099	153.427	160.267	146.587	0.914648	-0.128712	0.613694	1	hypothetical protein
LENED_002100	3744.8	3538.09	3951.51	1.11685	0.159433	0.520678	1	fasciclin-like protein
LENED_002101	143.056	141.291	144.821	1.02498	0.0355948	0.856952	1	hypothetical protein
LENED_002102	910.074	870.084	950.063	1.09192	0.126868	0.543412	1	SMAD FHA domain-containing protein
LENED_002103	985.222	729.29	1241.15	1.70186	0.767116	0.203913	1	hypothetical protein
LENED_002104	147.461	150.756	144.167	0.956294	-0.0644744	0.782955	1	hypothetical protein
LENED_002105	111.511	115.625	107.398	0.928848	-0.106486	0.672381	1	hypothetical protein
LENED_002106	3042.04	2361.42	3722.65	1.57645	0.656678	0.00112745	0.25381	Arrestin-related trafficking adapter 3
LENED_002107	862.014	676.215	1047.81	1.54953	0.631828	0.00251267	0.419213	cyclin binding protein
LENED_002109	43.5573	57.7882	29.3263	0.507479	-0.978579	0.0117916	0.699386	retinol dehydrogenase 12
LENED_002110	420.616	464.965	376.267	0.809239	-0.305363	0.176916	1	carbonic anhydrase
LENED_002111	180.069	137.483	222.655	1.61951	0.695555	0.00472569	0.480445	hypothetical protein
LENED_002112	1127.98	1067.24	1188.71	1.11381	0.155506	0.456358	1	malic enzyme
LENED_002113	4295.64	3748.26	4843.02	1.29207	0.369687	0.650385	1	copper radical oxidase
LENED_002114	8342.7	4929.11	11756.3	2.38507	1.25403	0.130317	1	protein [Laccaria bicolor S238N-H82] XP_001878005
LENED_002115	1867.31	1968.51	1766.11	0.897183	-0.156526	0.403376	1	60S ribosomal protein L23
LENED_002116	1256.05	1308.73	1203.37	0.919492	-0.121092	0.577277	1	hypothetical protein
LENED_002119	802.57	793.803	811.337	1.02209	0.0315206	0.959641	1	eukaryotic initiation factor 4f subunit p130
LENED_002120	451.86	443.211	460.51	1.03903	0.05524	0.869738	1	mitochondrial 37S ribosomal protein RSM19
LENED_002121	139.258	153.421	125.095	0.815368	-0.294477	0.443793	1	Low-affinity potassium transport protein
LENED_002123	4647.05	4498.11	4795.99	1.06622	0.0925102	0.656254	1	eukaryotic initiation factor 4f subunit p130
LENED_002124	2322.22	2340.31	2304.14	0.984545	-0.0224714	0.956548	1	hypothetical protein
LENED_002125	780.651	850.194	711.108	0.836407	-0.257723	0.249298	1	aaa atpase
LENED_002126	290.391	307.544	273.239	0.888454	-0.17063	0.476162	1	dynactin subunit P25
LENED_002127	253.497	259.829	247.165	0.95126	-0.0720882	0.731728	1	hypothetical protein
LENED_002128	20.1896	19.6685	20.7106	1.05298	0.0744796	0.904434	1	short-chain dehydrogenase reductase
LENED_002129	1695.24	1668.36	1722.11	1.03222	0.0457472	0.782518	1	mitochondrial cytochrome
LENED_002130	390.918	360.272	421.564	1.17013	0.226668	0.309899	1	Sec63-domain-containing protein
LENED_002131	0.843807	1.36084	0.326778	0.24013	-2.05811	0.652766	1	hypothetical protein
LENED_002132	198.284	200.006	196.562	0.982782	-0.0250573	0.998122	1	membrane autotransporter barrel domain protein
LENED_002134	2101.88	2064.77	2139	1.03595	0.0509581	0.80188	1	WD40 repeat-like protein
LENED_002135	865.007	749.573	980.441	1.308	0.387361	0.200729	1	hypothetical protein
LENED_002139	162.865	162.584	163.147	1.00346	0.00498888	0.980843	1	atp binding
LENED_002141	1.94571	2.20642	1.68501	0.763684	-0.388952	0.983988	1	hypothetical protein
LENED_002142	1977.08	2007.9	1946.25	0.969296	-0.0449907	0.840259	1	hypothetical protein
LENED_002143	600.075	593.666	606.484	1.02159	0.0308168	0.933402	1	atp-dependent dna helicase
LENED_002144	57.1312	60.6103	53.6521	0.885198	-0.175928	0.770714	1	hypothetical protein
LENED_002145	3.5603	4.77585	2.34474	0.490958	-1.02633	0.474119	1	hypothetical protein
LENED_002146	232.001	182.972	281.031	1.53592	0.619106	0.0509419	1	hypothetical protein
LENED_002147	2856.11	3445.46	2266.75	0.657896	-0.604069	0.0992449	1	glutathione S-transferase
LENED_002148	147.302	152.821	141.783	0.927773	-0.108156	0.904903	1	hypothetical protein
LENED_002149	4.14714	4.66489	3.62938	0.778022	-0.362118	0.757974	1	protein
LENED_002150	282.588	191.406	373.769	1.95275	0.96551	0.468675	1	AF176648_1hydrophobin 2
LENED_002152	57.6959	60.1101	55.2816	0.919674	-0.120806	0.726098	1	hypothetical protein
LENED_002154	15277	10127	20427	2.01708	1.01227	0.416981	1	AF176648_1hydrophobin 2
LENED_002155	872.721	905.003	840.438	0.928658	-0.106781	0.674803	1	WD40 repeat-like protein
LENED_002157	1202.89	1262.94	1142.83	0.904901	-0.144168	0.521982	1	exocyst complex exo70 subunit
LENED_002159	0.326778	0	0.653555	Inf	Inf	0.785525	1	hypothetical protein
LENED_002162	388.233	384.79	391.677	1.0179	0.025593	0.970045	1	alcohol oxidase
LENED_002163	58328.2	60643.7	56012.6	0.923634	-0.114607	0.759691	1	hypothetical protein
LENED_002164	157.607	148.589	166.626	1.12139	0.165288	0.472531	1	hypothetical protein
LENED_002165	347.476	355.779	339.174	0.953329	-0.0689539	0.746964	1	glycosyltransferase family 5 protein
LENED_002166	513.698	549.191	478.205	0.870745	-0.199678	0.370711	1	cytochrome P450
LENED_002168	196.974	177.228	216.719	1.22283	0.290219	0.333827	1	hypothetical protein
LENED_002169	2230.67	2017.31	2444.03	1.21153	0.276829	0.379086	1	hypothetical protein
LENED_002171	193.929	212.654	175.204	0.823892	-0.279472	0.335043	1	hypothetical protein
LENED_002172	221.955	227.614	216.297	0.950281	-0.073574	0.732746	1	hypothetical protein
LENED_002173	34.5056	32.1243	36.8869	1.14826	0.199445	0.820191	1	hypothetical protein
LENED_002175	4.91019	3.8172	6.00319	1.57267	0.653215	0.649288	1	ribosomal protein L4
LENED_002176	540.226	603.167	477.285	0.791298	-0.337707	0.328838	1	hypothetical protein
LENED_002177	851.68	863.184	840.176	0.973345	-0.0389768	0.90462	1	WD40 repeat-like protein
LENED_002178	853.087	803.185	902.989	1.12426	0.168975	0.478297	1	transcription elongation factor
LENED_002179	1207.23	1337.6	1076.86	0.805069	-0.312816	0.146165	1	nadp-dependent alcohol dehydrogenase
LENED_002180	4839.39	4683.79	4994.98	1.06644	0.0928027	0.621533	1	mitochondrial carrier
LENED_002181	1452.22	1415.02	1489.42	1.05257	0.0739223	0.714901	1	hypothetical protein
LENED_002182	919.637	854.711	984.564	1.15193	0.204049	0.338838	1	mitochondrial translation optimization protein
LENED_002183	1924.51	1812.78	2036.23	1.12326	0.167696	0.404117	1	fungal specific transcription factor
LENED_002184	254.913	263.963	245.862	0.931425	-0.102488	0.719512	1	hypothetical protein
LENED_002185	560.652	544.431	576.872	1.05959	0.0835036	0.654209	1	neutral amino acid permease
LENED_002186	2322.32	2384.03	2260.61	0.948229	-0.076692	0.727215	1	taurine catabolism dioxygenase
LENED_002187	898.639	931.611	865.667	0.929215	-0.105915	0.798542	1	hexose carrier protein
LENED_002188	3146.92	3005.57	3288.28	1.09406	0.129693	0.468677	1	camk camkl kin1 protein kinase
LENED_002189	1021.5	1001.25	1041.75	1.04044	0.0571987	0.806862	1	microsomal signal peptidase
LENED_002190	539.789	573.689	505.888	0.881817	-0.181449	0.410697	1	vacuolar triacylglycerol lipase
LENED_002191	1.57474	1.89123	1.25824	0.665302	-0.587919	0.86165	1	terpenoid synthase
LENED_002198	1474.3	1478.67	1469.94	0.9941	-0.0085378	0.980932	1	methylmalonate-semialdehyde dehydrogenase
LENED_002199	205.835	197.195	214.476	1.08764	0.121195	0.655397	1	ICMT-domain-containing protein
LENED_002201	506.453	538.604	474.302	0.880614	-0.183419	0.507457	1	hypothetical protein
LENED_002202	145.503	117.225	173.781	1.48245	0.567987	0.0477872	1	hypothetical protein
LENED_002204	956.396	663.729	1249.06	1.88189	0.912182	0.108569	1	protein
LENED_002205	275.188	261.03	289.345	1.10847	0.148576	0.574801	1	hypothetical protein
LENED_002206	873.364	854.262	892.465	1.04472	0.0631164	0.718833	1	ATP17 subunit F of the F0 sector of mitochondrial F1F0 ATP synthase
LENED_002207	379.619	358.173	401.066	1.11976	0.163186	0.464916	1	hypothetical protein
LENED_002208	8206.96	8375.31	8038.61	0.959798	-0.0591966	0.862097	1	macrophage erythroblast attacher isoform 1
LENED_002209	1.16351	1.39557	0.931464	0.667445	-0.583279	0.986914	1	terpenoid synthase
LENED_002210	0.174624	0	0.349248	Inf	Inf	1	1	terpenoid synthase
LENED_002211	968.658	1009.23	928.088	0.919602	-0.120918	0.54637	1	hypothetical protein
LENED_002215	1076.66	828.228	1325.09	1.59991	0.677993	0.154855	1	laccase 6
LENED_002216	94.0111	99.3518	88.6705	0.89249	-0.164093	0.58508	1	hypothetical protein
LENED_002217	391.394	405.812	376.977	0.928946	-0.106334	0.666267	1	Transcriptional activator protein acu-15
LENED_002218	333.648	324.259	343.037	1.05791	0.0812191	0.720117	1	MFS transporter
LENED_002220	848.037	930.586	765.488	0.822587	-0.281759	0.705195	1	hydantoinase B oxoprolinase
LENED_002221	178.452	185.326	171.579	0.925821	-0.111195	0.815697	1	general substrate transporter
LENED_002222	148.746	152.585	144.908	0.949691	-0.0744699	0.801829	1	glycoside hydrolase family 51 protein
LENED_002226	351.556	406.821	296.29	0.728305	-0.457385	0.372848	1	hypothetical protein
LENED_002227	985.897	1033.56	938.237	0.907775	-0.139594	0.492043	1	hypothetical protein
LENED_002228	20716.1	21631.7	19800.5	0.915348	-0.127608	0.786083	1	protein
LENED_002229	6496.95	6333.12	6660.77	1.05174	0.072773	0.616138	1	heterotrimeric G-protein alpha GPA1-like protein
LENED_002230	217.668	217.287	218.048	1.00351	0.00504801	0.893891	1	ribonucleotide reductase small subunit
LENED_002231	86.5024	88.4328	84.5719	0.956341	-0.0644035	0.737259	1	Cytochrome c oxidase-assembly factor mitochondrial
LENED_002232	240.603	321.158	160.047	0.498343	-1.00479	0.185021	1	glycoside hydrolase family 5 protein
LENED_002233	97.1474	161.414	32.8803	0.203701	-2.29548	0.124762	1	glycoside hydrolase family 5 protein
LENED_002234	9.12627	12.119	6.13351	0.506106	-0.98249	0.266779	1	hypothetical protein
LENED_002235	857.062	871.412	842.711	0.967064	-0.0483169	0.972355	1	formate dehydrogenase
LENED_002236	445.722	504.319	387.124	0.767617	-0.381542	0.0853485	1	conjugated polyketone reductase C1
LENED_002237	127.836	132.311	123.362	0.932362	-0.101038	0.915359	1	ycaC protein
LENED_002238	66.6412	71.8661	61.4164	0.854596	-0.226686	0.51186	1	hypothetical protein
LENED_002241	60.5195	63.9577	57.0813	0.892484	-0.164101	0.6947	1	hypothetical protein
LENED_002242	78.9853	81.1262	76.8445	0.947222	-0.078225	0.7712	1	hypothetical protein
LENED_002243	246.441	233.021	259.861	1.11518	0.157277	0.647454	1	hypothetical protein
LENED_002244	373.496	354.402	392.591	1.10776	0.14764	0.598329	1	l-carnitine dehydratase bile acid-inducible protein f
LENED_002245	2988.11	3027.07	2949.16	0.974265	-0.0376143	0.793291	1	duf1479 domain protein
LENED_002247	1831.29	1884.57	1778.01	0.943456	-0.0839732	0.713836	1	hypothetical protein
LENED_002248	3505.48	3693.01	3317.94	0.898437	-0.154511	0.474213	1	hypothetical protein
LENED_002249	1936.89	1992.6	1881.18	0.944083	-0.0830147	0.776513	1	nadp-aldehyde dehydrogenase
LENED_002250	294.929	317.655	272.203	0.856916	-0.222775	0.384697	1	MFS general substrate transporter
LENED_002253	1719.72	2008.73	1430.7	0.712242	-0.48956	0.129357	1	DUF590-domain-containing protein
LENED_002254	97.9941	102.728	93.2602	0.907837	-0.139494	0.604207	1	thymidylate synthase
LENED_002255	10.2946	9.85385	10.7354	1.08946	0.123612	0.880924	1	hypothetical protein
LENED_002256	772.722	786.029	759.415	0.966141	-0.049694	0.815804	1	Clathrin light chain
LENED_002257	128.801	138.722	118.88	0.856963	-0.222696	0.393793	1	glycopeptide
LENED_002258	2786.17	2914.07	2658.28	0.912222	-0.132543	0.497172	1	60s ribosomal protein l2
LENED_002259	2318.38	2192.69	2444.07	1.11464	0.15658	0.458114	1	hypothetical protein
LENED_002260	1835.37	1928.83	1741.91	0.903092	-0.147055	0.492881	1	P-loop containing nucleoside triphosphate hydrolase protein
LENED_002261	51.4427	47.8215	55.0639	1.15144	0.203445	0.638573	1	acid protease
LENED_002262	548.645	552.236	545.053	0.986992	-0.0188901	0.98375	1	nam9 protein
LENED_002265	12674.5	13544.9	11804.1	0.871478	-0.198464	0.770685	1	hexose transporter
LENED_002266	1966.9	1892.78	2041.02	1.07832	0.108782	0.565124	1	hypothetical protein
LENED_002269	14.9011	18.9078	10.8943	0.576183	-0.795402	0.247731	1	hypothetical protein
LENED_002270	5.10077	4.58677	5.61477	1.22412	0.291748	0.799962	1	hypothetical protein
LENED_002271	2817.79	2994.88	2640.7	0.88174	-0.181575	0.794624	1	high-affinity nicotinic acid transporter
LENED_002272	3218.28	3183.31	3253.25	1.02197	0.0313532	0.773742	1	flavonol synthase
LENED_002273	3640.2	4447.87	2832.53	0.636829	-0.651023	0.0244085	1	Rpa49 subunit specific to nuclear RNA polymerase I
LENED_002274	1148.37	1137.16	1159.59	1.01972	0.0281692	0.955829	1	histone-lysine n-methyltransferase
LENED_002277	89.9584	88.6237	91.2931	1.03012	0.0428139	0.958986	1	hypothetical protein
LENED_002278	215.453	220.394	210.511	0.95516	-0.0661864	0.786152	1	nadh dehydrogenase 1 alpha subcomplex subunit 6
LENED_002279	2237.78	2411.01	2064.55	0.856304	-0.223805	0.259135	1	pdgfa associated protein 1
LENED_002280	57.362	50.2713	64.4526	1.2821	0.358504	0.29308	1	hypothetical protein
LENED_002281	42.6542	48.4066	36.9018	0.762329	-0.391514	0.588401	1	hypothetical protein
LENED_002282	572.533	540.159	604.906	1.11987	0.163327	0.460726	1	SWI SNF complex 60 kDa subunit
LENED_002283	430.617	446.509	414.726	0.928818	-0.106532	0.622871	1	hypothetical protein
LENED_002286	1144.68	1107.03	1182.34	1.06803	0.0949513	0.632346	1	RNA-binding domain-containing protein
LENED_002287	7.38206	6.13435	8.62977	1.40679	0.49241	0.673862	1	hypothetical protein
LENED_002288	40.3983	46.1278	34.6688	0.751581	-0.411999	0.425432	1	hypothetical protein
LENED_002289	269.968	268.583	271.354	1.01032	0.0148117	0.952161	1	hypothetical protein
LENED_002290	544.592	545.174	544.011	0.997867	-0.0030803	0.977679	1	hypothetical protein
LENED_002291	270.031	277.562	262.5	0.945734	-0.0804935	0.766787	1	hypothetical protein
LENED_002294	532.094	523.954	540.235	1.03107	0.0441476	0.842471	1	hypothetical protein
LENED_002296	22.3795	21.9014	22.8576	1.04366	0.0616537	0.950884	1	hypothetical protein
LENED_002297	610.83	721.338	500.321	0.693602	-0.527821	0.226796	1	acid protease
LENED_002298	129.524	132.261	126.787	0.95861	-0.0609847	0.866207	1	kinase-like protein
LENED_002299	84.0458	95.3737	72.7179	0.762452	-0.391281	0.238418	1	hypothetical protein
LENED_002303	91.0308	124.949	57.113	0.457092	-1.12944	0.384376	1	avidin family protein
LENED_002308	208.635	290.756	126.514	0.435123	-1.20051	0.177642	1	hypothetical protein
LENED_002311	0.151074	0.302149	0	0	-Inf	0.993271	1	hypothetical protein
LENED_002313	3198.45	2861.64	3535.26	1.23539	0.30497	0.288576	1	glycoside hydrolase family 1 protein
LENED_002314	470.537	436.425	504.649	1.15632	0.209546	0.635846	1	hypothetical protein
LENED_002315	727.563	661.688	793.438	1.19911	0.261967	0.278494	1	hypothetical protein
LENED_002316	591.207	597.153	585.261	0.980086	-0.0290201	0.87355	1	acyl-N-acyltransferase
LENED_002317	1155.55	1160.28	1150.82	0.99185	-0.0118062	0.94385	1	competence damage-inducible protein cinA
LENED_002318	90.2122	95.7283	84.696	0.884754	-0.176651	0.649287	1	P-loop containing nucleoside triphosphate hydrolase protein
LENED_002319	400.714	399.854	401.573	1.0043	0.00618889	0.980573	1	cyclin-dependent kinase regulatory subunit
LENED_002320	1733.38	1488.92	1977.85	1.32837	0.409662	0.0482763	1	insulin-degrading enzyme
LENED_002321	45.0326	41.6652	48.4	1.16164	0.216163	0.614123	1	hypothetical protein
LENED_002322	640.797	637.86	643.733	1.00921	0.0132243	0.940805	1	C5-sterol desaturase
LENED_002323	2189.69	2171.71	2207.67	1.01656	0.0236931	0.927522	1	dolichyl-diphosphooligosaccharide-protein glycosyltransferase
LENED_002324	88.8781	77.6179	100.138	1.29014	0.367532	0.246914	1	hypothetical protein
LENED_002325	905.528	857.389	953.667	1.11229	0.153535	0.457901	1	adenylate kinase
LENED_002326	420.086	450.631	389.542	0.864437	-0.210166	0.357796	1	acetyl-acetyl transferase
LENED_002328	239.486	288.837	190.136	0.658282	-0.603222	0.0848832	1	cytochrome p450
LENED_002329	220.767	211.581	229.953	1.08683	0.120129	0.578131	1	S-adenosyl-L-methionine-dependent methyltransferase
LENED_002330	59.1071	60.1489	58.0654	0.96536	-0.0508617	0.908364	1	P-loop containing nucleoside triphosphate hydrolase protein
LENED_002331	82.3543	79.8742	84.8343	1.0621	0.0869194	0.817172	1	P-loop containing nucleoside triphosphate hydrolase protein
LENED_002334	288.644	279.61	297.677	1.06461	0.0903314	0.73863	1	hypothetical protein
LENED_002335	142.033	120.64	163.426	1.35465	0.437923	0.161484	1	alpha beta-hydrolase
LENED_002337	638.613	634.049	643.177	1.0144	0.0206226	0.909329	1	NAD-P-binding protein
LENED_002340	1477.06	1550.75	1403.37	0.904968	-0.144062	0.499699	1	WD40 repeat-like protein
LENED_002341	1427.38	1522.27	1332.48	0.875322	-0.192114	0.390762	1	manganese resistance protein mnr2
LENED_002342	3321.98	3352.91	3291.06	0.981553	-0.026862	0.912904	1	hypothetical protein
LENED_002343	563.454	555.303	571.605	1.02936	0.0417453	0.807936	1	mitochondrion organization and biogenesis-related protein
LENED_002344	50.0811	44.9042	55.2579	1.23057	0.299329	0.429365	1	hypothetical protein
LENED_002345	838.252	899.568	776.936	0.863676	-0.211438	0.283006	1	alcohol oxidase
LENED_002348	7264.57	7386.49	7142.66	0.966989	-0.0484289	0.839794	1	tripeptidyl peptidase A
LENED_002349	1709.11	1563.08	1855.14	1.18685	0.247137	0.220612	1	jumonji superfamily protein
LENED_002350	888.796	877.838	899.754	1.02497	0.035576	0.915607	1	PGAP1-domain-containing protein
LENED_002351	4996.26	5006.75	4985.77	0.99581	-0.00605723	0.925847	1	14-3-3 protein
LENED_002352	8.54766	11.1212	5.97413	0.537184	-0.896513	0.286823	1	hypothetical protein
LENED_002353	2079.99	2031.72	2128.26	1.04752	0.0669713	0.770557	1	cleft lip and palate associated transmembrane protein
LENED_002354	2657.17	2571.26	2743.07	1.06682	0.0933165	0.63949	1	hypothetical protein
LENED_002355	1651.4	1511.44	1791.37	1.18521	0.245147	0.21096	1	rna binding protein
LENED_002356	2603.49	2370.68	2836.31	1.19641	0.258714	0.177695	1	rna binding protein
LENED_002359	468.435	432.566	504.304	1.16585	0.221376	0.467573	1	glutamine synthetase guanido kinase
LENED_002360	5392.76	4017.6	6767.92	1.68457	0.752378	0.0856435	1	QCR6 subunit 6 of the ubiquinol cytochrome-c reductase complex
LENED_002361	997.533	970.539	1024.53	1.05563	0.0780995	0.675674	1	hypothetical protein
LENED_002362	326.173	327.736	324.61	0.99046	-0.0138291	0.931201	1	Phospholipase carboxylesterase
LENED_002363	268.597	274.298	262.895	0.95843	-0.0612553	0.806683	1	tRNA m G methyltransferase Trm10
LENED_002364	21.1412	23.175	19.1074	0.824486	-0.278433	0.620464	1	hypothetical protein
LENED_002366	457.712	409.176	506.249	1.23724	0.307124	0.191273	1	hypothetical protein
LENED_002367	1270.94	1305.68	1236.2	0.946792	-0.078881	0.750291	1	MAS20-domain-containing protein
LENED_002368	1694.85	1615.1	1774.61	1.09876	0.135878	0.49872	1	duf625 domain protein
LENED_002369	440.439	434.773	446.104	1.02606	0.0371174	0.897534	1	C2-domain-containing protein
LENED_002370	66.2111	58.6625	73.7597	1.25736	0.330394	0.33717	1	S-adenosyl-L-methionine-dependent methyltransferase
LENED_002372	105.597	122.36	88.8347	0.726014	-0.461931	0.142854	1	hypothetical protein
LENED_002374	1431.79	1191.91	1671.68	1.40252	0.488021	0.0424859	1	dna-directed rna polymerase i polypeptide 2
LENED_002375	1525.63	1444.24	1607.03	1.11271	0.154083	0.488932	1	nucleoporin nup189
LENED_002376	1958.72	1846.54	2070.91	1.12151	0.165446	0.392089	1	ynr018w-like protein
LENED_002377	4044.81	3663.53	4426.1	1.20815	0.272801	0.428861	1	hypothetical protein
LENED_002378	152.391	149.729	155.053	1.03556	0.0504089	0.898176	1	hypothetical protein
LENED_002379	2333.66	2360.79	2306.53	0.977016	-0.0335458	0.925209	1	hypothetical protein
LENED_002380	4155.61	4131.33	4179.89	1.01175	0.0168594	0.879707	1	cytochrome b5
LENED_002382	3167.19	3292.46	3041.93	0.923907	-0.114181	0.883669	1	phosphoadenosine phosphosulfate reductase
LENED_002383	768.013	730.523	805.502	1.10264	0.140958	0.501548	1	nuclear protein
LENED_002386	380.085	359.261	400.91	1.11593	0.158248	0.479953	1	hypothetical protein
LENED_002387	693.522	703.676	683.367	0.971138	-0.0422521	0.931297	1	rna-binding protein rnp24
LENED_002388	4882.65	4936.66	4828.65	0.978122	-0.031914	0.887716	1	succinate-semialdehyde dehydrogenase
LENED_002390	24.5972	20.2446	28.9497	1.42999	0.516008	0.328083	1	tRNA-splicing endonuclease subunit Sen15
LENED_002391	36.0694	38.1113	34.0276	0.892849	-0.163512	0.71629	1	RTA1 like partial
LENED_002392	387.944	360.039	415.85	1.15501	0.207911	0.352746	1	hypothetical protein
LENED_002393	392.331	375.421	409.241	1.09009	0.124443	0.556409	1	UPF0029-domain-containing protein
LENED_002394	2127.37	2155.56	2099.19	0.973849	-0.0382304	0.895575	1	polyphosphoinositide phosphatase
LENED_002395	478.287	441.25	515.323	1.16787	0.22388	0.283154	1	RTA1 like protein
LENED_002396	440.28	463.234	417.326	0.900897	-0.150566	0.514379	1	mitochondrion protein
LENED_002397	101.327	109.417	93.2363	0.85212	-0.230871	0.461465	1	CDC14-domain-containing protein
LENED_002401	527.281	570.702	483.861	0.847835	-0.238144	0.370613	1	hypothetical protein
LENED_002402	440.332	414.706	465.958	1.12359	0.168112	0.440303	1	hypothetical protein
LENED_002403	59.8098	58.8364	60.7832	1.03309	0.0469639	0.962885	1	hypothetical protein
LENED_002404	1988.89	1968.34	2009.44	1.02088	0.0298108	0.846076	1	hypothetical protein
LENED_002405	689.587	618.395	760.779	1.23025	0.29895	0.254234	1	hypothetical protein
LENED_002406	489.886	270.835	708.937	2.61759	1.38824	0.243863	1	hypothetical protein
LENED_002407	79.005	92.1458	65.8642	0.714782	-0.484424	0.190837	1	hypothetical protein
LENED_002408	665.926	688.941	642.911	0.933188	-0.0997598	0.610005	1	fk506 binding protein 2
LENED_002409	766.185	758.866	773.504	1.01929	0.0275638	0.908131	1	NAD-binding protein
LENED_002410	2021.6	2350.06	1693.13	0.720466	-0.472998	0.103658	1	glycoside hydrolase family 92 protein
LENED_002411	1248.51	1458.69	1038.33	0.71182	-0.490416	0.0675839	1	glycoside hydrolase family 92 protein
LENED_002412	1762.48	1806.01	1718.94	0.95179	-0.0712852	0.705027	1	major facilitator superfamily transporter
LENED_002413	681.113	689.442	672.784	0.975839	-0.0352852	0.869983	1	NAD-binding domain partial
LENED_002414	1139.9	1144.15	1135.64	0.992562	-0.0107714	0.985084	1	PRM1_LACBS ame: Full=Plasma membrane fusion protein PRM1
LENED_002415	560.625	494.049	627.202	1.26951	0.344277	0.136198	1	alpha beta hydrolase fold protein
LENED_002416	2041.9	2071.26	2012.53	0.971646	-0.0414972	0.837667	1	UPF0005-domain-containing protein
LENED_002417	746.364	806.495	686.233	0.850883	-0.232968	0.283054	1	laccase
LENED_002418	986.297	998.701	973.894	0.975161	-0.0362878	0.966822	1	mitochondrial distribution and morphology protein 31
LENED_002419	348.605	409.919	287.29	0.700847	-0.51283	0.0268777	1	aryl-alcohol oxidase
LENED_002420	1223.9	1172.63	1275.16	1.08744	0.120938	0.530414	1	microtubule binding protein
LENED_002421	83.7469	88.5911	78.9027	0.890639	-0.167087	0.526771	1	hypothetical protein
LENED_002422	458.199	462.938	453.459	0.979524	-0.0298474	0.909696	1	hypothetical protein
LENED_002423	211.313	208.018	214.608	1.03168	0.0449954	0.892533	1	hypothetical protein
LENED_002425	202.58	210.884	194.275	0.921241	-0.118349	0.720999	1	QCR6 subunit6 of the ubiquinol cytochrome-c reductase complex
LENED_002426	423.502	385.008	461.996	1.19997	0.262992	0.250148	1	metallo-beta-lactamase superfamily protein
LENED_002427	544.424	625.581	463.267	0.740539	-0.433353	0.339134	1	alpha beta-hydrolase
LENED_002428	25.9104	30.9094	20.9114	0.676538	-0.563757	0.270201	1	hypothetical protein
LENED_002430	84.7662	77.7898	91.7426	1.17937	0.23801	0.372738	1	hypothetical protein
LENED_002431	1076.91	1084.56	1069.25	0.985876	-0.0205217	0.957339	1	BAR-domain-containing protein
LENED_002432	304.341	282.256	326.426	1.15649	0.209753	0.391197	1	Di-trans-poly-cis-decaprenylcistransferase
LENED_002433	711.576	724.216	698.937	0.965095	-0.0512576	0.892741	1	hypothetical protein
LENED_002434	102.755	104.927	100.583	0.958595	-0.0610064	0.741853	1	hypothetical protein
LENED_002435	144.742	154.821	134.664	0.869806	-0.201235	0.39477	1	hypothetical protein
LENED_002436	2475.88	2424.29	2527.46	1.04256	0.0601281	0.790734	1	hypothetical protein
LENED_002437	1319.41	1186.07	1452.76	1.22485	0.292605	0.179628	1	acetoacetyl-synthetase
LENED_002441	52.2719	51.9604	52.5833	1.01199	0.0171924	0.989453	1	hypothetical protein
LENED_002442	1273.83	1230.4	1317.26	1.0706	0.0984143	0.660739	1	hypothetical protein
LENED_002443	582.386	564.284	600.488	1.06416	0.0897126	0.715938	1	choline transport protein
LENED_002444	503.395	557.154	449.636	0.807022	-0.309319	0.156307	1	Regulatory protein cys-3
LENED_002445	21.175	22.1379	20.2121	0.913007	-0.131303	0.846218	1	hypothetical protein
LENED_002449	75.2829	95.0393	55.5266	0.584249	-0.775346	0.100469	1	hypothetical protein
LENED_002450	419.72	419.98	419.46	0.998762	-0.00178761	0.954514	1	Metallo-dependent phosphatase
LENED_002451	615.405	645.483	585.328	0.906807	-0.141133	0.563581	1	CRAL TRIO domain-containing protein
LENED_002452	361.435	360.746	362.124	1.00382	0.00550014	0.943737	1	SET domain-containing protein
LENED_002453	26.5408	28.3311	24.7505	0.873614	-0.194931	0.627091	1	SET domain-containing partial
LENED_002454	128.13	139.023	117.237	0.843296	-0.245888	0.469036	1	histone-lysine n-methyltransferase ezh1-like
LENED_002455	1295.91	1289.14	1302.69	1.01051	0.0150805	0.913174	1	cue domain-containing protein
LENED_002456	1588.81	1343.48	1834.14	1.36522	0.449134	0.0247302	1	hypothetical protein
LENED_002457	1145.6	1113.46	1177.73	1.05772	0.0809568	0.706586	1	vacuolar ATP synthase proteolipid subunit
LENED_002458	727.02	690.943	763.098	1.10443	0.143303	0.507436	1	P-loop containing nucleoside triphosphate hydrolase protein
LENED_002459	2145.53	2033.6	2257.47	1.11008	0.15067	0.511567	1	GTP binding protein
LENED_002460	1298.62	1408.85	1188.4	0.843523	-0.2455	0.32415	1	hypothetical protein
LENED_002461	178.837	175.971	181.704	1.03258	0.0462483	0.842767	1	hypothetical protein
LENED_002462	2096.73	2678.44	1515.02	0.565636	-0.822053	0.0215855	0.973695	Cl-channel protein
LENED_002464	394.3	414.793	373.807	0.90119	-0.150097	0.499722	1	hypothetical protein
LENED_002465	727.665	718.325	737.005	1.026	0.037037	0.938233	1	ribosome biogenesis protein tsr1
LENED_002466	2.68206	2.03903	3.32508	1.63071	0.705502	0.716495	1	hypothetical protein
LENED_002469	808.519	807.689	809.349	1.00205	0.00296079	1	1	UDP-glucose 4-epimerase
LENED_002470	17.7796	16.5275	19.0318	1.15152	0.203542	0.781136	1	hypothetical protein
LENED_002471	246.785	264.451	229.118	0.866391	-0.206909	0.443629	1	hypothetical protein
LENED_002472	753.913	723.841	783.986	1.08309	0.115154	0.643664	1	hypothetical protein
LENED_002473	920.655	892.354	948.955	1.06343	0.0887248	0.70727	1	UDP-glucose 4-epimerase
LENED_002474	2958.2	3378.14	2538.26	0.751378	-0.412389	0.076735	1	cytochrome P450 monooxygenase
LENED_002481	246.68	238.732	254.629	1.06659	0.0930058	0.684362	1	hypothetical protein
LENED_002482	196.661	200.231	193.091	0.964338	-0.0523888	0.884469	1	hypothetical protein
LENED_002483	3471.92	3401.83	3542.01	1.04121	0.0582578	0.755066	1	ketol-acid reductoisomerase
LENED_002486	1136.12	1207.42	1064.81	0.88189	-0.181329	0.366688	1	carboxypeptidase S
LENED_002487	3.63689	3.965	3.30879	0.834499	-0.261018	0.890809	1	carboxypeptidase S
LENED_002488	1.1474	1.94555	0.349248	0.179511	-2.47785	0.424217	1	carboxypeptidase S
LENED_002489	122.7	133.939	111.462	0.832184	-0.265025	0.405224	1	homoaconitase
LENED_002491	20.6836	22.0575	19.3097	0.875423	-0.191948	0.712326	1	glycoside hydrolase family 28 protein
LENED_002492	1.07982	1.22818	0.931464	0.75841	-0.398951	0.986892	1	hypothetical protein
LENED_002493	716.576	683.295	749.856	1.09741	0.134105	0.450714	1	hypothetical protein
LENED_002494	122.634	134.763	110.505	0.819991	-0.286319	0.348402	1	glycoside hydrolase family 28 protein
LENED_002497	297.176	313.926	280.426	0.893286	-0.162806	0.564779	1	hypothetical protein
LENED_002498	1077.33	1017.78	1136.88	1.11702	0.159658	0.457222	1	amfr protein
LENED_002499	1249.66	1158.9	1340.43	1.15665	0.209948	0.327799	1	coatomer protein
LENED_002503	298.301	290.441	306.161	1.05413	0.0760469	0.726526	1	hypothetical protein
LENED_002506	33.2191	32.6245	33.8136	1.03645	0.0516451	0.87216	1	hypothetical protein
LENED_002507	8.41146	7.34972	9.47319	1.28892	0.366161	0.696275	1	multiple ankyrin repeats single kh domain
LENED_002508	602.814	578.536	627.091	1.08393	0.116268	0.632852	1	Diphosphomevalonate decarboxylase
LENED_002509	829.283	712.44	946.127	1.32801	0.409265	0.112169	1	sterol 24-c-methyltransferase
LENED_002510	32.7393	37.2353	28.2433	0.758509	-0.398762	0.407826	1	Nephrocystin-partial
LENED_002511	723.542	689.888	757.196	1.09756	0.134305	0.590518	1	nam9 protein
LENED_002512	2286.36	2086.08	2486.64	1.19202	0.253403	0.327783	1	iron reductase
LENED_002513	786.104	741.183	831.025	1.12121	0.165062	0.442001	1	nadh dehydrogenase
LENED_002515	1102.71	974.938	1230.49	1.26212	0.335847	0.129479	1	ribose-5-phosphate isomerase
LENED_002516	804.393	952.914	655.872	0.68828	-0.538933	0.502178	1	mitochondrial chaperone bcs1
LENED_002519	28.9034	30.5072	27.2995	0.894854	-0.160276	0.692058	1	polyketide synthase
LENED_002520	2092.17	2066.61	2117.73	1.02473	0.0352485	0.865691	1	nonmuscle myosin heavy chain b
LENED_002530	537.068	504.82	569.317	1.12776	0.173464	0.464681	1	DNA RNA polymerase
LENED_002533	19.9988	24.0011	15.9965	0.666491	-0.585343	0.542044	1	glycoside hydrolase family 45 protein
LENED_002534	1743.68	1931.37	1555.99	0.805641	-0.311792	0.482987	1	hypothetical protein
LENED_002535	292.308	302.75	281.865	0.931014	-0.103125	0.664664	1	Pantoate-beta-alanine ligase
LENED_002536	84.7345	78.4854	90.9835	1.15924	0.21318	0.581329	1	NAD-binding protein
LENED_002537	438.614	435.214	442.015	1.01563	0.0223705	0.970281	1	NAD-binding protein
LENED_002540	0.174624	0	0.349248	Inf	Inf	1	1	hypothetical protein
LENED_002543	2175.86	2305.39	2046.32	0.887625	-0.171978	0.354521	1	60S ribosomal protein L37
LENED_002545	265.523	230.35	300.697	1.30539	0.384482	0.111244	1	hypothetical protein
LENED_002546	3134.54	3189.39	3079.7	0.965607	-0.0504921	0.762704	1	60S ribosomal protein L24
LENED_002547	720.882	849.401	592.363	0.697388	-0.519966	0.295029	1	cytochrome p450
LENED_002548	5785.32	5813.35	5757.29	0.990358	-0.0139779	0.974761	1	synaptobrevin-like protein
LENED_002551	138.507	148.667	128.347	0.86332	-0.212032	0.414025	1	hypothetical protein
LENED_002552	927.335	886.01	968.661	1.09329	0.12867	0.520767	1	hypothetical protein
LENED_002553	530.803	504.637	556.968	1.1037	0.14235	0.637012	1	hypothetical protein
LENED_002554	52.9491	45.3043	60.5938	1.33748	0.419522	0.265443	1	hypothetical protein
LENED_002557	821.928	855.474	788.382	0.921574	-0.117828	0.615534	1	hypothetical protein
LENED_002558	1011.33	1143.93	878.735	0.768171	-0.3805	0.18805	1	MFS polyamine transporter
LENED_002559	251.402	279.032	223.772	0.801957	-0.318402	0.203317	1	hypothetical protein
LENED_002561	1638.97	1868.91	1409.03	0.753931	-0.407495	0.210036	1	thioredoxin-dependent peroxidase
LENED_002562	113.441	144.595	82.2859	0.569077	-0.813304	0.00492382	0.495263	map kinase kinase kinase
LENED_002563	5054.56	4944.82	5164.3	1.04439	0.0626557	0.807768	1	siderophore biosynthesis regulatory protein
LENED_002565	1535.66	1448.44	1622.89	1.12044	0.164064	0.451766	1	Class E vacuolar protein-sorting machinery protein HSE1
LENED_002566	902.794	872.9	932.687	1.06849	0.0955776	0.659637	1	glycosyltransferase family 32 protein
LENED_002567	924.558	924.219	924.896	1.00073	0.00105716	0.991887	1	hypothetical protein
LENED_002568	302.92	303.722	302.117	0.994717	-0.00764268	0.983162	1	WD40 repeat-like protein
LENED_002569	131.219	127.298	135.14	1.0616	0.0862457	0.810601	1	hypothetical protein
LENED_002570	177.396	165.179	189.612	1.14792	0.19902	0.413729	1	epoxide hydrolase
LENED_002571	383.699	401.007	366.391	0.913679	-0.130241	0.581355	1	hypothetical protein
LENED_002572	1206.75	1248.74	1164.76	0.932749	-0.100438	0.663929	1	hypothetical protein
LENED_002573	482.78	457.592	507.968	1.11009	0.150676	0.490294	1	Gamma-tubulin complex component 5
LENED_002574	413.403	422.364	404.442	0.957567	-0.062554	0.795916	1	Orm1 type endoplasmic reticulum protein
LENED_002575	158.385	165.227	151.544	0.917184	-0.124717	0.643431	1	NAD-binding protein
LENED_002576	789.159	782.945	795.372	1.01587	0.0227179	0.978725	1	vesicular-fusion protein sec18
LENED_002577	714.243	723.856	704.631	0.97344	-0.0388356	0.838184	1	protein phosphatase regulatory subunit glc9
LENED_002582	546.125	525.051	567.199	1.08027	0.111398	0.590366	1	vacuolar membrane protein
LENED_002583	779.055	859.962	698.149	0.811838	-0.300737	0.169995	1	lipase from carbohydrate esterase family ce10
LENED_002585	0.963338	1.22818	0.698495	0.568724	-0.8142	0.834321	1	glycosyltransferase family 2 protein
LENED_002586	519.595	556.315	482.875	0.867989	-0.204251	0.662579	1	hypothetical protein
LENED_002587	654.281	684.448	624.114	0.91185	-0.133131	0.556396	1	ring finger protein 1
LENED_002590	178.925	176.376	181.475	1.02891	0.0411215	0.926315	1	arsenical pump membrane protein
LENED_002591	501.03	526.775	475.284	0.902252	-0.148397	0.500032	1	Pre-mRNA-splicing factor ISY1
LENED_002592	54.2634	50.6414	57.8853	1.14304	0.192882	0.614525	1	hypothetical protein
LENED_002593	37.9703	34.959	40.9816	1.17228	0.229314	0.679899	1	hypothetical protein
LENED_002594	752.681	752.169	753.193	1.00136	0.00196117	0.944351	1	ornithine acetyltransferase
LENED_002595	1051.42	1107.63	995.206	0.898501	-0.154408	0.456223	1	pci domain-containing protein
LENED_002596	1281.66	1227.14	1336.17	1.08884	0.122799	0.584941	1	UPF0652 protein
LENED_002600	295.791	297.467	294.115	0.988733	-0.0163465	0.886799	1	tripeptidyl peptidase A
LENED_002601	1737.41	1661.29	1813.53	1.09164	0.126493	0.549021	1	hypothetical protein
LENED_002603	2427.02	2212.12	2641.92	1.19429	0.256153	0.199465	1	NPBL_COPC7 ame: Full=Protein rad9 ame: Full=SCC2 homolog
LENED_002604	6564.48	6668.81	6460.16	0.968711	-0.0458613	0.887294	1	sin component scaffold protein cdc11
LENED_002606	189.519	192.768	186.27	0.966291	-0.0494705	0.776961	1	histone-fold-containing protein
LENED_002607	589.249	478.295	700.202	1.46395	0.54987	0.0474834	1	OV-16 antigen
LENED_002608	1300.19	1254.93	1345.44	1.07212	0.100465	0.60243	1	hypothetical protein
LENED_002609	769.522	738.225	800.819	1.08479	0.117416	0.617008	1	exosome complex exonuclease rrp6
LENED_002610	452.93	525.062	380.797	0.725242	-0.463465	0.193238	1	MFS general substrate transporter
LENED_002611	1720.12	1666.78	1773.47	1.06401	0.0895128	0.683463	1	protein transporter
LENED_002612	3536.97	3512.12	3561.82	1.01415	0.0202732	0.877079	1	ring finger protein
LENED_002613	900.759	883.526	917.993	1.03901	0.05521	0.779436	1	uba ts-n domain protein
LENED_002614	375.185	373.276	377.094	1.01023	0.0146834	0.945948	1	structural maintenance of chromosome protein 3
LENED_002615	537.037	521.084	552.989	1.06123	0.0857364	0.690103	1	ATP phosphoribosyltransferase
LENED_002616	387.72	386.418	389.023	1.00674	0.00969128	0.99002	1	MAD-domain-containing protein
LENED_002618	573.232	581.438	565.026	0.971774	-0.0413069	0.890399	1	efflux protein
LENED_002619	3250.16	3315.17	3185.16	0.960784	-0.057716	0.729145	1	ribosomal protein L23a
LENED_002620	14933.8	13481.5	16386.2	1.21546	0.281498	0.155653	1	hypothetical protein
LENED_002621	74.4876	58.0206	90.9545	1.56762	0.648579	0.108102	1	hypothetical protein
LENED_002623	207.268	201.095	213.441	1.06139	0.0859616	0.767927	1	snf2 family helicase atpase
LENED_002624	214.447	199.79	229.103	1.14672	0.197509	0.451991	1	mitochondrial carrier
LENED_002625	479.32	474.978	483.662	1.01828	0.0261387	0.927827	1	lysyl-trna synthetase
LENED_002626	158.303	154.856	161.75	1.04452	0.0628399	0.905257	1	hypothetical protein
LENED_002629	1533.93	1572.55	1495.32	0.95089	-0.0726496	0.758665	1	vacuolar assembling protein VPS41
LENED_002630	1609	1564.43	1653.58	1.05699	0.0799595	0.771605	1	hypothetical protein
LENED_002631	763.327	811.619	715.035	0.880999	-0.182788	0.374702	1	glycosyltransferase family 15 protein
LENED_002632	612.767	626.38	599.153	0.956534	-0.0641125	0.741932	1	tgs1 protein
LENED_002633	483.322	505.342	461.302	0.912851	-0.131549	0.576544	1	protein
LENED_002634	0.151074	0.302149	0	0	-Inf	0.993271	1	hypothetical protein
LENED_002635	5315.93	7500.51	3131.35	0.417485	-1.26021	0.0731749	1	anaphase-promoting complex subunit 2
LENED_002636	2691.43	2720.09	2662.77	0.978925	-0.0307302	0.899381	1	YTH domain-containing protein 1
LENED_002637	472.039	551.389	392.689	0.712182	-0.489682	0.0276372	1	ATP-dependent DNA helicase
LENED_002638	1542.85	1621.63	1464.08	0.902843	-0.147453	0.541219	1	hypothetical protein
LENED_002639	482.796	487.084	478.507	0.98239	-0.0256323	0.896575	1	Ebp2-domain-containing protein
LENED_002641	1921.91	1927.1	1916.72	0.994614	-0.00779102	0.995245	1	MFS general substrate transporter
LENED_002643	322.103	318.956	325.25	1.01973	0.0281912	0.951526	1	carbon-nitrogen hydrolase
LENED_002646	1994.49	2044.87	1944.1	0.950724	-0.0729011	0.835744	1	multidrug transporter
LENED_002647	23.2533	24.6337	21.8728	0.887919	-0.1715	0.755272	1	hypothetical protein
LENED_002648	119.634	135.234	104.033	0.769278	-0.378423	0.287656	1	hypothetical protein
LENED_002649	422.192	431.39	412.995	0.957358	-0.06287	0.812855	1	kinase-like protein
LENED_002651	514.552	507	522.103	1.02979	0.0423502	0.843399	1	RRS1-domain-containing protein
LENED_002655	103.222	124.362	82.0814	0.660018	-0.599423	0.0971879	1	hypothetical protein
LENED_002656	980.548	933.141	1027.95	1.10161	0.139608	0.587236	1	tRNA methyltransferase complex GCD14 subunit
LENED_002657	1609.68	1486.88	1732.47	1.16517	0.220545	0.395724	1	hypothetical protein
LENED_002660	2272.88	2280.93	2264.82	0.992935	-0.0102292	0.998144	1	transforming growth factor beta regulator 1
LENED_002662	1979.54	1974.6	1984.48	1.005	0.00719653	0.976845	1	carbohydrate-binding module family 48 protein
LENED_002666	7160.92	7718.41	6603.44	0.855544	-0.225087	0.619449	1	argonaute-like protein
LENED_002667	696.398	769.866	622.93	0.80914	-0.305538	0.232985	1	Aldo ketoreductase
LENED_002668	386.477	383.534	389.42	1.01535	0.0219743	0.956094	1	short chain dehydrogenase reductase
LENED_002669	165.415	149.032	181.799	1.21987	0.286726	0.307254	1	glycoside hydrolase family 39 protein
LENED_002670	366.585	359.195	373.976	1.04115	0.0581766	0.829777	1	hypothetical protein
LENED_002671	301.229	314.774	287.684	0.913938	-0.129832	0.597732	1	Clavaminate synthase-like protein
LENED_002672	430.407	411.79	449.025	1.09042	0.124887	0.754816	1	ribonucleotide reductase alpha subunit
LENED_002673	9.57237	8.22793	10.9168	1.3268	0.407949	0.560212	1	DNA mismatch repair protein
LENED_002676	176.322	168.703	183.941	1.09033	0.124759	0.63387	1	DNA repair protein
LENED_002678	1243.03	1235.27	1250.8	1.01258	0.0180304	0.926163	1	tetraspanin tsp2 family
LENED_002682	2.46094	4.28462	0.637265	0.148733	-2.7492	0.165344	1	hypothetical protein
LENED_002683	94.162	96.991	91.333	0.941665	-0.0867147	0.809214	1	hypothetical protein
LENED_002684	50.9734	44.4305	57.5163	1.29452	0.372421	0.308113	1	secreted protein
LENED_002689	4164.54	3811.45	4517.64	1.18528	0.245231	0.206542	1	4 histone acetyltransferase subunit
LENED_002690	979.387	934.609	1024.17	1.09582	0.132013	0.538788	1	cytoplasmic protein
LENED_002692	1371.02	1440.75	1301.29	0.903201	-0.146881	0.467915	1	peptidase S28
LENED_002693	202.849	228.624	177.073	0.774518	-0.36863	0.168855	1	protein
LENED_002694	123.95	119.364	128.536	1.07685	0.106813	0.744247	1	hypothetical protein
LENED_002697	970.715	1002.87	938.557	0.935868	-0.0956234	0.648169	1	WD40 repeat-like protein
LENED_002698	88.2103	96.2144	80.2063	0.83362	-0.262538	0.377268	1	conserved eukaryotic protein
LENED_002700	286.08	353.824	218.336	0.617075	-0.696482	0.312377	1	acid protease
LENED_002701	39702.6	44286.3	35118.9	0.792995	-0.334616	0.271728	1	acid protease
[truncated: 7,457 more rows]
