# Supplementary material for: Cultivating Lentinula edodes on Substrate Containing Composted Sawdust Affects the Expression of Carbohydrate and Aromatic Amino Acid Metabolism-Related Genes
Source: mSystems. 2022 Feb 22;7(1):e00827-21. doi: 10.1128/msystems.00827-21 (PMC8862593; doi:10.1128/msystems.00827-21)
Supplement: TABLE S4 [file msystems.00827-21-st004.xlsx]

## Sheet: Sheet1
Table S4 GO analysis of DEGs in transcriptome.
Category	GO.ID	Term	Up	Down	DEG	Total	Pvalue	FDR	Up_Gene	Down_Gene
BP	GO:0009073	aromatic amino acid family biosynthetic process	5	0	5	14	8.3e-07	0.00036603	LENED_002514,LENED_003330,LENED_006103,LENED_009444,LENED_012514	-
BP	GO:0009072	aromatic amino acid family metabolic process	6	0	6	28	1.7e-06	0.00037485	LENED_002514,LENED_003330,LENED_006103,LENED_008877,LENED_009444,LENED_012514	-
CC	GO:0016021	integral component of membrane	24	37	61	2176	5.2e-06	0.000584325	LENED_000096,LENED_000613,LENED_000721,LENED_000974,LENED_002047,LENED_003418,LENED_004615,LENED_004710,LENED_005714,LENED_005737,LENED_005954,LENED_006103,LENED_007370,LENED_007873,LENED_008187,LENED_008360,LENED_009444,LENED_009702,LENED_010894,LENED_011086,LENED_011301,LENED_011626,LENED_012503,LENED_012882	LENED_000600,LENED_001070,LENED_001287,LENED_001334,LENED_001927,LENED_002122,LENED_002332,LENED_002462,LENED_003137,LENED_003628,LENED_003629,LENED_004319,LENED_004569,LENED_004764,LENED_004775,LENED_005025,LENED_005484,LENED_005503,LENED_005927,LENED_006239,LENED_008137,LENED_008493,LENED_008591,LENED_008627,LENED_008688,LENED_008700,LENED_008820,LENED_009246,LENED_009326,LENED_009515,LENED_010…
CC	GO:0031224	intrinsic component of membrane	24	37	61	2177	5.3e-06	0.000584325	LENED_000096,LENED_000613,LENED_000721,LENED_000974,LENED_002047,LENED_003418,LENED_004615,LENED_004710,LENED_005714,LENED_005737,LENED_005954,LENED_006103,LENED_007370,LENED_007873,LENED_008187,LENED_008360,LENED_009444,LENED_009702,LENED_010894,LENED_011086,LENED_011301,LENED_011626,LENED_012503,LENED_012882	LENED_000600,LENED_001070,LENED_001287,LENED_001334,LENED_001927,LENED_002122,LENED_002332,LENED_002462,LENED_003137,LENED_003628,LENED_003629,LENED_004319,LENED_004569,LENED_004764,LENED_004775,LENED_005025,LENED_005484,LENED_005503,LENED_005927,LENED_006239,LENED_008137,LENED_008493,LENED_008591,LENED_008627,LENED_008688,LENED_008700,LENED_008820,LENED_009246,LENED_009326,LENED_009515,LENED_010…
CC	GO:0044425	membrane part	24	37	61	2253	2.6e-05	0.0022932	LENED_000096,LENED_000613,LENED_000721,LENED_000974,LENED_002047,LENED_003418,LENED_004615,LENED_004710,LENED_005714,LENED_005737,LENED_005954,LENED_006103,LENED_007370,LENED_007873,LENED_008187,LENED_008360,LENED_009444,LENED_009702,LENED_010894,LENED_011086,LENED_011301,LENED_011626,LENED_012503,LENED_012882	LENED_000600,LENED_001070,LENED_001287,LENED_001334,LENED_001927,LENED_002122,LENED_002332,LENED_002462,LENED_003137,LENED_003628,LENED_003629,LENED_004319,LENED_004569,LENED_004764,LENED_004775,LENED_005025,LENED_005484,LENED_005503,LENED_005927,LENED_006239,LENED_008137,LENED_008493,LENED_008591,LENED_008627,LENED_008688,LENED_008700,LENED_008820,LENED_009246,LENED_009326,LENED_009515,LENED_010…
MF	GO:0004866	endopeptidase inhibitor activity	3	0	3	5	5.7e-05	0.002793	LENED_010223,LENED_010224,LENED_010225	-
MF	GO:0004867	serine-type endopeptidase inhibitor activity	3	0	3	5	5.7e-05	0.002793	LENED_010223,LENED_010224,LENED_010225	-
MF	GO:0030414	peptidase inhibitor activity	3	0	3	5	5.7e-05	0.002793	LENED_010223,LENED_010224,LENED_010225	-
MF	GO:0061135	endopeptidase regulator activity	3	0	3	5	5.7e-05	0.002793	LENED_010223,LENED_010224,LENED_010225	-
CC	GO:0016020	membrane	24	37	61	2333	0.00012	0.005292	LENED_000096,LENED_000613,LENED_000721,LENED_000974,LENED_002047,LENED_003418,LENED_004615,LENED_004710,LENED_005714,LENED_005737,LENED_005954,LENED_006103,LENED_007370,LENED_007873,LENED_008187,LENED_008360,LENED_009444,LENED_009702,LENED_010894,LENED_011086,LENED_011301,LENED_011626,LENED_012503,LENED_012882	LENED_000600,LENED_001070,LENED_001287,LENED_001334,LENED_001927,LENED_002122,LENED_002332,LENED_002462,LENED_003137,LENED_003628,LENED_003629,LENED_004319,LENED_004569,LENED_004764,LENED_004775,LENED_005025,LENED_005484,LENED_005503,LENED_005927,LENED_006239,LENED_008137,LENED_008493,LENED_008591,LENED_008627,LENED_008688,LENED_008700,LENED_008820,LENED_009246,LENED_009326,LENED_009515,LENED_010…
BP	GO:0030243	cellulose metabolic process	0	3	3	10	0.0003	0.009114	-	LENED_001736,LENED_009211,LENED_010692
BP	GO:0030245	cellulose catabolic process	0	3	3	10	0.0003	0.009114	-	LENED_001736,LENED_009211,LENED_010692
BP	GO:0051275	beta-glucan catabolic process	0	3	3	10	0.0003	0.009114	-	LENED_001736,LENED_009211,LENED_010692
MF	GO:0004857	enzyme inhibitor activity	3	0	3	8	0.00031	0.009114	LENED_010223,LENED_010224,LENED_010225	-
MF	GO:0061134	peptidase regulator activity	3	0	3	8	0.00031	0.009114	LENED_010223,LENED_010224,LENED_010225	-
BP	GO:0009423	chorismate biosynthetic process	2	0	2	3	0.00059	0.0162619	LENED_002514,LENED_009444	-
BP	GO:0009251	glucan catabolic process	0	3	3	14	0.00088	0.02156	-	LENED_001736,LENED_009211,LENED_010692
BP	GO:0044247	cellular polysaccharide catabolic process	0	3	3	14	0.00088	0.02156	-	LENED_001736,LENED_009211,LENED_010692
BP	GO:0046417	chorismate metabolic process	2	0	2	4	0.00117	0.0271563	LENED_002514,LENED_009444	-
BP	GO:0000272	polysaccharide catabolic process	0	4	4	35	0.00135	0.0297675	-	LENED_001736,LENED_008379,LENED_009211,LENED_010692
MF	GO:0016838	carbon-oxygen lyase activity, acting on phosphates	2	0	2	4	0.00193	0.04053	LENED_002514,LENED_009444	-
BP	GO:0044275	cellular carbohydrate catabolic process	0	3	3	19	0.00222	0.0445009	-	LENED_001736,LENED_009211,LENED_010692
BP	GO:0051273	beta-glucan metabolic process	0	3	3	20	0.00258	0.0494687	-	LENED_001736,LENED_009211,LENED_010692
BP	GO:0043650	dicarboxylic acid biosynthetic process	2	0	2	6	0.00287	0.0527362	LENED_002514,LENED_009444	-
BP	GO:0009308	amine metabolic process	3	0	3	22	0.00342	0.0603288	LENED_008877,LENED_011819,LENED_012514	-
BP	GO:0008652	cellular amino acid biosynthetic process	5	0	5	75	0.00377	0.063945	LENED_002514,LENED_003330,LENED_006103,LENED_009444,LENED_012514	-
MF	GO:0015075	ion transmembrane transporter activity	6	1	7	113	0.00431	0.0703967	LENED_000096,LENED_004615,LENED_005954,LENED_008360,LENED_011086,LENED_012882	LENED_002462
BP	GO:0005976	polysaccharide metabolic process	0	4	4	49	0.00472	0.07434	-	LENED_001736,LENED_008379,LENED_009211,LENED_010692
BP	GO:0006073	cellular glucan metabolic process	0	3	3	26	0.00556	0.0790955	-	LENED_001736,LENED_009211,LENED_010692
BP	GO:0044042	glucan metabolic process	0	3	3	26	0.00556	0.0790955	-	LENED_001736,LENED_009211,LENED_010692
BP	GO:0044264	cellular polysaccharide metabolic process	0	3	3	26	0.00556	0.0790955	-	LENED_001736,LENED_009211,LENED_010692
CC	GO:0005576	extracellular region	1	4	5	59	0.00613	0.0844791	LENED_005690	LENED_001736,LENED_003770,LENED_008379,LENED_009211
MF	GO:0022891	substrate-specific transmembrane transporter activity	6	1	7	122	0.00655	0.0875318	LENED_000096,LENED_004615,LENED_005954,LENED_008360,LENED_011086,LENED_012882	LENED_002462
MF	GO:0005507	copper ion binding	3	0	3	23	0.008	0.103765	LENED_005504,LENED_011819,LENED_012311	-
MF	GO:0016491	oxidoreductase activity	14	8	22	717	0.00846	0.106596	LENED_000974,LENED_001847,LENED_002514,LENED_004417,LENED_005272,LENED_005504,LENED_006103,LENED_007353,LENED_007368,LENED_008032,LENED_009569,LENED_009769,LENED_011819,LENED_012311	LENED_000601,LENED_001931,LENED_003346,LENED_006239,LENED_006697,LENED_007481,LENED_008326,LENED_008700
BP	GO:0016052	carbohydrate catabolic process	0	4	4	60	0.00971	0.118593	-	LENED_001736,LENED_008379,LENED_009211,LENED_010692
MF	GO:0022892	substrate-specific transporter activity	6	1	7	132	0.00995	0.118593	LENED_000096,LENED_004615,LENED_005954,LENED_008360,LENED_011086,LENED_012882	LENED_002462
BP	GO:0016053	organic acid biosynthetic process	5	0	5	96	0.01073	0.121332	LENED_002514,LENED_003330,LENED_006103,LENED_009444,LENED_012514	-
BP	GO:0046394	carboxylic acid biosynthetic process	5	0	5	96	0.01073	0.121332	LENED_002514,LENED_003330,LENED_006103,LENED_009444,LENED_012514	-
BP	GO:0006404	RNA import into nucleus	1	0	1	1	0.01426	0.133801	LENED_011785	-
BP	GO:0010393	galacturonan metabolic process	0	1	1	1	0.01426	0.133801	-	LENED_008379
BP	GO:0019627	urea metabolic process	1	0	1	1	0.01426	0.133801	LENED_004649	-
BP	GO:0043419	urea catabolic process	1	0	1	1	0.01426	0.133801	LENED_004649	-
BP	GO:0045488	pectin metabolic process	0	1	1	1	0.01426	0.133801	-	LENED_008379
BP	GO:0045490	pectin catabolic process	0	1	1	1	0.01426	0.133801	-	LENED_008379
BP	GO:0051030	snRNA transport	1	0	1	1	0.01426	0.133801	LENED_011785	-
BP	GO:0061015	snRNA import into nucleus	1	0	1	1	0.01426	0.133801	LENED_011785	-
MF	GO:0003855	3-dehydroquinate dehydratase activity	1	0	1	1	0.01825	0.136411	LENED_002514	-
MF	GO:0003856	3-dehydroquinate synthase activity	1	0	1	1	0.01825	0.136411	LENED_002514	-
MF	GO:0003866	3-phosphoshikimate 1-carboxyvinyltransferase activity	1	0	1	1	0.01825	0.136411	LENED_002514	-
MF	GO:0004049	anthranilate synthase activity	1	0	1	1	0.01825	0.136411	LENED_012514	-
MF	GO:0004107	chorismate synthase activity	1	0	1	1	0.01825	0.136411	LENED_009444	-
MF	GO:0004640	phosphoribosylanthranilate isomerase activity	1	0	1	1	0.01825	0.136411	LENED_012514	-
MF	GO:0004765	shikimate kinase activity	1	0	1	1	0.01825	0.136411	LENED_002514	-
MF	GO:0005310	dicarboxylic acid transmembrane transporter activity	1	0	1	1	0.01825	0.136411	LENED_011086	-
MF	GO:0005385	zinc ion transmembrane transporter activity	1	0	1	1	0.01825	0.136411	LENED_000096	-
MF	GO:0009039	urease activity	1	0	1	1	0.01825	0.136411	LENED_004649	-
MF	GO:0015140	malate transmembrane transporter activity	1	0	1	1	0.01825	0.136411	LENED_011086	-
MF	GO:0015556	C4-dicarboxylate transmembrane transporter activity	1	0	1	1	0.01825	0.136411	LENED_011086	-
MF	GO:0003824	catalytic activity	31	42	73	3481	0.01926	0.141561	LENED_000974,LENED_001803,LENED_001847,LENED_001863,LENED_002018,LENED_002514,LENED_003330,LENED_004309,LENED_004417,LENED_004554,LENED_004649,LENED_005272,LENED_005504,LENED_005737,LENED_005954,LENED_006053,LENED_006103,LENED_006657,LENED_007353,LENED_007368,LENED_008032,LENED_009444,LENED_009569,LENED_009769,LENED_009785,LENED_009815,LENED_010823,LENED_010894,LENED_011819,LENED_012311,LENED_012…	LENED_000601,LENED_001146,LENED_001507,LENED_001624,LENED_001736,LENED_001825,LENED_001931,LENED_002273,LENED_002562,LENED_003133,LENED_003346,LENED_003423,LENED_003770,LENED_004286,LENED_004898,LENED_005223,LENED_005494,LENED_006239,LENED_006399,LENED_006697,LENED_006902,LENED_007481,LENED_007492,LENED_007694,LENED_008131,LENED_008326,LENED_008379,LENED_008447,LENED_008448,LENED_008700,LENED_009…
BP	GO:0006568	tryptophan metabolic process	2	0	2	16	0.02096	0.144496	LENED_008877,LENED_012514	-
BP	GO:0006586	indolalkylamine metabolic process	2	0	2	16	0.02096	0.144496	LENED_008877,LENED_012514	-
BP	GO:0042430	indole-containing compound metabolic process	2	0	2	16	0.02096	0.144496	LENED_008877,LENED_012514	-
BP	GO:0044262	cellular carbohydrate metabolic process	0	3	3	42	0.02097	0.144496	-	LENED_001736,LENED_009211,LENED_010692
MF	GO:0008509	anion transmembrane transporter activity	1	1	2	13	0.02255	0.152993	LENED_011086	LENED_002462
BP	GO:0043648	dicarboxylic acid metabolic process	2	0	2	17	0.02355	0.157357	LENED_002514,LENED_009444	-
MF	GO:0016705	oxidoreductase activity, acting on paired donors, with incorporation or reduction of molecular oxygen	5	2	7	161	0.02692	0.166223	LENED_000974,LENED_005272,LENED_007353,LENED_008032,LENED_009569	LENED_007481,LENED_008700
BP	GO:0000103	sulfate assimilation	0	1	1	2	0.02832	0.166223	-	LENED_003423
BP	GO:0006571	tyrosine biosynthetic process	1	0	1	2	0.02832	0.166223	LENED_006103	-
BP	GO:0009095	aromatic amino acid family biosynthetic process, prephenate pathway	1	0	1	2	0.02832	0.166223	LENED_006103	-
BP	GO:0070813	hydrogen sulfide metabolic process	0	1	1	2	0.02832	0.166223	-	LENED_003423
BP	GO:0070814	hydrogen sulfide biosynthetic process	0	1	1	2	0.02832	0.166223	-	LENED_003423
BP	GO:0006576	cellular biogenic amine metabolic process	2	0	2	19	0.02908	0.166223	LENED_008877,LENED_012514	-
BP	GO:0044106	cellular amine metabolic process	2	0	2	19	0.02908	0.166223	LENED_008877,LENED_012514	-
MF	GO:0004190	aspartic-type endopeptidase activity	2	1	3	37	0.02923	0.166223	LENED_004309,LENED_010823	LENED_005223
MF	GO:0070001	aspartic-type peptidase activity	2	1	3	37	0.02923	0.166223	LENED_004309,LENED_010823	LENED_005223
MF	GO:0020037	heme binding	5	2	7	164	0.0294	0.166223	LENED_001847,LENED_005272,LENED_008032,LENED_008877,LENED_009569	LENED_007481,LENED_008700
MF	GO:0046906	tetrapyrrole binding	5	2	7	164	0.0294	0.166223	LENED_001847,LENED_005272,LENED_008032,LENED_008877,LENED_009569	LENED_007481,LENED_008700
MF	GO:0004497	monooxygenase activity	4	2	6	130	0.03071	0.171432	LENED_000974,LENED_005272,LENED_007353,LENED_009569	LENED_007481,LENED_008700
BP	GO:0044283	small molecule biosynthetic process	5	0	5	127	0.03233	0.176836	LENED_002514,LENED_003330,LENED_006103,LENED_009444,LENED_012514	-
MF	GO:0022857	transmembrane transporter activity	7	3	10	285	0.0338	0.176836	LENED_000096,LENED_003418,LENED_004615,LENED_005954,LENED_008360,LENED_011086,LENED_012882	LENED_002332,LENED_002462,LENED_005025
BP	GO:0055085	transmembrane transport	3	4	7	222	0.03452	0.176836	LENED_004710,LENED_007370,LENED_011626	LENED_008688,LENED_009246,LENED_009515,LENED_012288
BP	GO:0006520	cellular amino acid metabolic process	6	0	6	175	0.03516	0.176836	LENED_002514,LENED_003330,LENED_006103,LENED_008877,LENED_009444,LENED_012514	-
MF	GO:0004020	adenylylsulfate kinase activity	0	1	1	2	0.03617	0.176836	-	LENED_003423
MF	GO:0004425	indole-3-glycerol-phosphate synthase activity	1	0	1	2	0.03617	0.176836	LENED_012514	-
MF	GO:0004652	polynucleotide adenylyltransferase activity	1	0	1	2	0.03617	0.176836	LENED_010894	-
MF	GO:0004665	prephenate dehydrogenase (NADP+) activity	1	0	1	2	0.03617	0.176836	LENED_006103	-
MF	GO:0004764	shikimate 3-dehydrogenase (NADP+) activity	1	0	1	2	0.03617	0.176836	LENED_002514	-
MF	GO:0008131	primary amine oxidase activity	1	0	1	2	0.03617	0.176836	LENED_011819	-
MF	GO:0008977	prephenate dehydrogenase (NAD+) activity	1	0	1	2	0.03617	0.176836	LENED_006103	-
MF	GO:0008324	cation transmembrane transporter activity	5	0	5	101	0.03649	0.176836	LENED_000096,LENED_004615,LENED_005954,LENED_008360,LENED_012882	-
BP	GO:0000491	small nucleolar ribonucleoprotein complex assembly	1	0	1	3	0.04219	0.194959	LENED_010524	-
BP	GO:0000493	box H/ACA snoRNP assembly	1	0	1	3	0.04219	0.194959	LENED_010524	-
BP	GO:0006570	tyrosine metabolic process	1	0	1	3	0.04219	0.194959	LENED_006103	-
BP	GO:0071941	nitrogen cycle metabolic process	1	0	1	3	0.04219	0.194959	LENED_004649	-
BP	GO:0044248	cellular catabolic process	3	3	6	183	0.04244	0.194959	LENED_004649,LENED_006103,LENED_008877	LENED_001736,LENED_009211,LENED_010692
MF	GO:0005215	transporter activity	7	3	10	299	0.04466	0.203042	LENED_000096,LENED_003418,LENED_004615,LENED_005954,LENED_008360,LENED_011086,LENED_012882	LENED_002332,LENED_002462,LENED_005025
BP	GO:0009056	catabolic process	3	4	7	241	0.05058	0.222232	LENED_004649,LENED_006103,LENED_008877	LENED_001736,LENED_008379,LENED_009211,LENED_010692
MF	GO:0005247	voltage-gated chloride channel activity	0	1	1	3	0.05377	0.222232	-	LENED_002462
MF	GO:0005254	chloride channel activity	0	1	1	3	0.05377	0.222232	-	LENED_002462
MF	GO:0005342	organic acid transmembrane transporter activity	1	0	1	3	0.05377	0.222232	LENED_011086	-
MF	GO:0008514	organic anion transmembrane transporter activity	1	0	1	3	0.05377	0.222232	LENED_011086	-
MF	GO:0015108	chloride transmembrane transporter activity	0	1	1	3	0.05377	0.222232	-	LENED_002462
MF	GO:0046943	carboxylic acid transmembrane transporter activity	1	0	1	3	0.05377	0.222232	LENED_011086	-
BP	GO:0000162	tryptophan biosynthetic process	1	0	1	4	0.05586	0.222232	LENED_012514	-
BP	GO:0042435	indole-containing compound biosynthetic process	1	0	1	4	0.05586	0.222232	LENED_012514	-
BP	GO:0042545	cell wall modification	0	1	1	4	0.05586	0.222232	-	LENED_008379
BP	GO:0043605	cellular amide catabolic process	1	0	1	4	0.05586	0.222232	LENED_004649	-
BP	GO:0043631	RNA polyadenylation	1	0	1	4	0.05586	0.222232	LENED_010894	-
BP	GO:0046219	indolalkylamine biosynthetic process	1	0	1	4	0.05586	0.222232	LENED_012514	-
MF	GO:0016829	lyase activity	4	1	5	114	0.05638	0.222232	LENED_002514,LENED_009444,LENED_009785,LENED_012514	LENED_011876
MF	GO:0030246	carbohydrate binding	0	3	3	48	0.05644	0.222232	-	LENED_001736,LENED_003770,LENED_009211
MF	GO:0008233	peptidase activity	2	6	8	232	0.06004	0.234315	LENED_004309,LENED_010823	LENED_001507,LENED_003133,LENED_004286,LENED_004898,LENED_005223,LENED_011194
MF	GO:0004499	N,N-dimethylaniline monooxygenase activity	2	0	2	23	0.06505	0.249453	LENED_000974,LENED_007353	-
MF	GO:0030248	cellulose binding	0	2	2	23	0.06505	0.249453	-	LENED_001736,LENED_009211
MF	GO:0008171	O-methyltransferase activity	0	2	2	24	0.07015	0.258914	-	LENED_001624,LENED_010443
MF	GO:0005253	anion channel activity	0	1	1	4	0.07104	0.258914	-	LENED_002462
MF	GO:0008308	voltage-gated anion channel activity	0	1	1	4	0.07104	0.258914	-	LENED_002462
MF	GO:0030599	pectinesterase activity	0	1	1	4	0.07104	0.258914	-	LENED_008379
MF	GO:0045330	aspartyl esterase activity	0	1	1	4	0.07104	0.258914	-	LENED_008379
MF	GO:0048038	quinone binding	1	0	1	4	0.07104	0.258914	LENED_011819	-
BP	GO:0006810	transport	6	5	11	493	0.07787	0.280627	LENED_004710,LENED_005954,LENED_006103,LENED_007370,LENED_011626,LENED_011785	LENED_005025,LENED_008688,LENED_009246,LENED_009515,LENED_012288
MF	GO:0030234	enzyme regulator activity	3	0	3	55	0.07827	0.280627	LENED_010223,LENED_010224,LENED_010225	-
MF	GO:0016709	oxidoreductase activity, acting on paired donors, with incorporation or reduction of molecular oxygen, NAD(P)H as one donor, and incorporation of one atom of oxygen	2	0	2	26	0.08071	0.281249	LENED_000974,LENED_007353	-
BP	GO:1901575	organic substance catabolic process	2	4	6	215	0.08082	0.281249	LENED_004649,LENED_008877	LENED_001736,LENED_008379,LENED_009211,LENED_010692
MF	GO:0008236	serine-type peptidase activity	0	3	3	56	0.08165	0.281249	-	LENED_001507,LENED_004898,LENED_011194
MF	GO:0017171	serine hydrolase activity	0	3	3	56	0.08165	0.281249	-	LENED_001507,LENED_004898,LENED_011194
BP	GO:0005975	carbohydrate metabolic process	1	6	7	270	0.08329	0.281249	LENED_004554	LENED_001736,LENED_003770,LENED_007694,LENED_008379,LENED_009211,LENED_010692
BP	GO:0051234	establishment of localization	6	5	11	499	0.08358	0.281249	LENED_004710,LENED_005954,LENED_006103,LENED_007370,LENED_011626,LENED_011785	LENED_005025,LENED_008688,LENED_009246,LENED_009515,LENED_012288
MF	GO:0001871	pattern binding	0	2	2	27	0.08616	0.281249	-	LENED_001736,LENED_009211
MF	GO:0016831	carboxy-lyase activity	1	1	2	27	0.08616	0.281249	LENED_012514	LENED_011876
MF	GO:0030247	polysaccharide binding	0	2	2	27	0.08616	0.281249	-	LENED_001736,LENED_009211
MF	GO:0003849	3-deoxy-7-phosphoheptulonate synthase activity	1	0	1	5	0.08801	0.281249	LENED_003330	-
MF	GO:0008422	beta-glucosidase activity	0	1	1	5	0.08801	0.281249	-	LENED_010692
MF	GO:0016151	nickel cation binding	1	0	1	5	0.08801	0.281249	LENED_004649	-
MF	GO:0016833	oxo-acid-lyase activity	1	0	1	5	0.08801	0.281249	LENED_012514	-
MF	GO:0070566	adenylyltransferase activity	1	0	1	5	0.08801	0.281249	LENED_010894	-
MF	GO:0102483	scopolin beta-glucosidase activity	0	1	1	5	0.08801	0.281249	-	LENED_010692
BP	GO:0051179	localization	6	5	11	509	0.09369	0.297247	LENED_004710,LENED_005954,LENED_006103,LENED_007370,LENED_011626,LENED_011785	LENED_005025,LENED_008688,LENED_009246,LENED_009515,LENED_012288
BP	GO:0009057	macromolecule catabolic process	0	4	4	123	0.09547	0.297364	-	LENED_001736,LENED_008379,LENED_009211,LENED_010692
BP	GO:0009309	amine biosynthetic process	1	0	1	7	0.09575	0.297364	LENED_012514	-
BP	GO:0042401	cellular biogenic amine biosynthetic process	1	0	1	7	0.09575	0.297364	LENED_012514	-
MF	GO:0004175	endopeptidase activity	2	2	4	98	0.10317	0.31401	LENED_004309,LENED_010823	LENED_005223,LENED_011194
MF	GO:0005244	voltage-gated ion channel activity	0	1	1	6	0.10467	0.31401	-	LENED_002462
MF	GO:0016861	intramolecular oxidoreductase activity, interconverting aldoses and ketoses	1	0	1	6	0.10467	0.31401	LENED_012514	-
MF	GO:0022832	voltage-gated channel activity	0	1	1	6	0.10467	0.31401	-	LENED_002462
MF	GO:0022836	gated channel activity	0	1	1	6	0.10467	0.31401	-	LENED_002462
MF	GO:0016835	carbon-oxygen lyase activity	2	0	2	31	0.109	0.324791	LENED_002514,LENED_009444	-
BP	GO:0044282	small molecule catabolic process	2	0	2	41	0.11482	0.337924	LENED_004649,LENED_008877	-
MF	GO:0051213	dioxygenase activity	0	2	2	32	0.11494	0.337924	-	LENED_000601,LENED_001931
MF	GO:0016765	transferase activity, transferring alkyl or aryl (other than methyl) groups	2	0	2	33	0.12096	0.341059	LENED_002514,LENED_003330	-
MF	GO:0016628	oxidoreductase activity, acting on the CH-CH group of donors, NAD or NADP as acceptor	1	0	1	7	0.12103	0.341059	LENED_006103	-
MF	GO:0031177	phosphopantetheine binding	0	1	1	7	0.12103	0.341059	-	LENED_009515
BP	GO:0019441	tryptophan catabolic process to kynurenine	1	0	1	9	0.12142	0.341059	LENED_008877	-
BP	GO:0030001	metal ion transport	1	0	1	9	0.12142	0.341059	LENED_005954	-
BP	GO:0031123	RNA 3'-end processing	1	0	1	9	0.12142	0.341059	LENED_010894	-
BP	GO:0051170	nuclear import	1	0	1	9	0.12142	0.341059	LENED_011785	-
BP	GO:0019752	carboxylic acid metabolic process	6	0	6	246	0.13235	0.364197	LENED_002514,LENED_003330,LENED_006103,LENED_008877,LENED_009444,LENED_012514	-
BP	GO:0070189	kynurenine metabolic process	1	0	1	10	0.13399	0.364197	LENED_008877	-
BP	GO:0043436	oxoacid metabolic process	6	0	6	248	0.13614	0.364197	LENED_002514,LENED_003330,LENED_006103,LENED_008877,LENED_009444,LENED_012514	-
MF	GO:0005216	ion channel activity	0	1	1	8	0.13709	0.364197	-	LENED_002462
MF	GO:0015298	solute:cation antiporter activity	1	0	1	8	0.13709	0.364197	LENED_008360	-
MF	GO:0015299	solute:proton antiporter activity	1	0	1	8	0.13709	0.364197	LENED_008360	-
MF	GO:0016641	oxidoreductase activity, acting on the CH-NH2 group of donors, oxygen as acceptor	1	0	1	8	0.13709	0.364197	LENED_011819	-
MF	GO:0022838	substrate-specific channel activity	0	1	1	8	0.13709	0.364197	-	LENED_002462
MF	GO:0072341	modified amino acid binding	0	1	1	8	0.13709	0.364197	-	LENED_009515
BP	GO:0006082	organic acid metabolic process	6	0	6	250	0.13999	0.366807	LENED_002514,LENED_003330,LENED_006103,LENED_008877,LENED_009444,LENED_012514	-
MF	GO:0005506	iron ion binding	3	2	5	151	0.1408	0.366807	LENED_005272,LENED_008032,LENED_009569	LENED_007481,LENED_008700
MF	GO:0070011	peptidase activity, acting on L-amino acid peptides	2	4	6	194	0.14206	0.366807	LENED_004309,LENED_010823	LENED_001507,LENED_004898,LENED_005223,LENED_011194
MF	GO:0050661	NADP binding	2	0	2	37	0.14576	0.366807	LENED_000974,LENED_007353	-
BP	GO:0006569	tryptophan catabolic process	1	0	1	11	0.14639	0.366807	LENED_008877	-
BP	GO:0008643	carbohydrate transport	0	1	1	11	0.14639	0.366807	-	LENED_005025
BP	GO:0042402	cellular biogenic amine catabolic process	1	0	1	11	0.14639	0.366807	LENED_008877	-
BP	GO:0042436	indole-containing compound catabolic process	1	0	1	11	0.14639	0.366807	LENED_008877	-
BP	GO:0042537	benzene-containing compound metabolic process	1	0	1	11	0.14639	0.366807	LENED_008877	-
BP	GO:0046218	indolalkylamine catabolic process	1	0	1	11	0.14639	0.366807	LENED_008877	-
MF	GO:0008061	chitin binding	0	1	1	9	0.15286	0.378398	-	LENED_003770
MF	GO:0015103	inorganic anion transmembrane transporter activity	0	1	1	9	0.15286	0.378398	-	LENED_002462
BP	GO:0044270	cellular nitrogen compound catabolic process	2	0	2	49	0.15359	0.378398	LENED_004649,LENED_008877	-
MF	GO:0016830	carbon-carbon lyase activity	1	1	2	39	0.15853	0.386448	LENED_012514	LENED_011876
BP	GO:0009310	amine catabolic process	1	0	1	12	0.15861	0.386448	LENED_008877	-
MF	GO:0016627	oxidoreductase activity, acting on the CH-CH group of donors	1	1	2	40	0.16499	0.399783	LENED_006103	LENED_006239
MF	GO:0015297	antiporter activity	1	0	1	10	0.16835	0.403491	LENED_008360	-
MF	GO:0016860	intramolecular oxidoreductase activity	1	0	1	10	0.16835	0.403491	LENED_012514	-
BP	GO:0009074	aromatic amino acid family catabolic process	1	0	1	13	0.17066	0.404629	LENED_008877	-
BP	GO:0031047	gene silencing by RNA	1	0	1	13	0.17066	0.404629	LENED_008181	-
BP	GO:0006811	ion transport	2	0	2	54	0.17898	0.422087	LENED_005954,LENED_006103	-
BP	GO:0006865	amino acid transport	1	0	1	14	0.18254	0.428192	LENED_006103	-
MF	GO:0016638	oxidoreductase activity, acting on the CH-NH2 group of donors	1	0	1	11	0.18356	0.428307	LENED_011819	-
BP	GO:0016458	gene silencing	1	0	1	15	0.19426	0.450888	LENED_008181	-
MF	GO:0015267	channel activity	0	1	1	12	0.19849	0.451207	-	LENED_002462
MF	GO:0022803	passive transmembrane transporter activity	0	1	1	12	0.19849	0.451207	-	LENED_002462
MF	GO:0046915	transition metal ion transmembrane transporter activity	1	0	1	12	0.19849	0.451207	LENED_000096	-
MF	GO:0072509	divalent inorganic cation transmembrane transporter activity	1	0	1	12	0.19849	0.451207	LENED_000096	-
BP	GO:1901607	alpha-amino acid biosynthetic process	2	0	2	58	0.19976	0.451765	LENED_006103,LENED_012514	-
BP	GO:1901605	alpha-amino acid metabolic process	3	0	3	109	0.20161	0.453622	LENED_006103,LENED_008877,LENED_012514	-
MF	GO:0050662	coenzyme binding	4	2	6	217	0.20355	0.455663	LENED_000974,LENED_007353,LENED_009769,LENED_010130	LENED_005494,LENED_008131
MF	GO:0005199	structural constituent of cell wall	1	0	1	13	0.21315	0.460506	LENED_005690	-
MF	GO:0070008	serine-type exopeptidase activity	0	1	1	13	0.21315	0.460506	-	LENED_011194
BP	GO:0006403	RNA localization	1	0	1	17	0.2172	0.460506	LENED_011785	-
BP	GO:0006541	glutamine metabolic process	1	0	1	17	0.2172	0.460506	LENED_012514	-
BP	GO:0006928	movement of cell or subcellular component	0	1	1	17	0.2172	0.460506	-	LENED_001146
BP	GO:0007018	microtubule-based movement	0	1	1	17	0.2172	0.460506	-	LENED_001146
BP	GO:0015849	organic acid transport	1	0	1	17	0.2172	0.460506	LENED_006103	-
BP	GO:0046942	carboxylic acid transport	1	0	1	17	0.2172	0.460506	LENED_006103	-
BP	GO:0050657	nucleic acid transport	1	0	1	17	0.2172	0.460506	LENED_011785	-
BP	GO:0050658	RNA transport	1	0	1	17	0.2172	0.460506	LENED_011785	-
BP	GO:0051236	establishment of RNA localization	1	0	1	17	0.2172	0.460506	LENED_011785	-
MF	GO:0015291	secondary active transmembrane transporter activity	1	0	1	14	0.22755	0.479703	LENED_008360	-
BP	GO:0042180	cellular ketone metabolic process	1	0	1	18	0.22843	0.479703	LENED_008877	-
CC	GO:0005618	cell wall	1	0	1	13	0.23231	0.48098	LENED_005690	-
CC	GO:0009277	fungal-type cell wall	1	0	1	13	0.23231	0.48098	LENED_005690	-
CC	GO:0030312	external encapsulating structure	1	0	1	13	0.23231	0.48098	LENED_005690	-
BP	GO:0006913	nucleocytoplasmic transport	1	0	1	19	0.23951	0.484479	LENED_011785	-
BP	GO:0045229	external encapsulating structure organization	0	1	1	19	0.23951	0.484479	-	LENED_008379
BP	GO:0051169	nuclear transport	1	0	1	19	0.23951	0.484479	LENED_011785	-
BP	GO:0071555	cell wall organization	0	1	1	19	0.23951	0.484479	-	LENED_008379
MF	GO:0019829	cation-transporting ATPase activity	1	0	1	15	0.24169	0.484479	LENED_005954	-
MF	GO:0022853	active ion transmembrane transporter activity	1	0	1	15	0.24169	0.484479	LENED_005954	-
MF	GO:0042625	ATPase coupled ion transmembrane transporter activity	1	0	1	15	0.24169	0.484479	LENED_005954	-
BP	GO:1901606	alpha-amino acid catabolic process	1	0	1	20	0.25043	0.499727	LENED_008877	-
MF	GO:0098772	molecular function regulator	3	0	3	96	0.25524	0.501623	LENED_010223,LENED_010224,LENED_010225	-
MF	GO:0003777	microtubule motor activity	0	1	1	16	0.25556	0.501623	-	LENED_001146
MF	GO:0008017	microtubule binding	0	1	1	16	0.25556	0.501623	-	LENED_001146
MF	GO:0050660	flavin adenine dinucleotide binding	4	0	4	141	0.25593	0.501623	LENED_000974,LENED_007353,LENED_009769,LENED_010130	-
BP	GO:0006979	response to oxidative stress	1	0	1	21	0.2612	0.507441	LENED_001847	-
BP	GO:0015931	nucleobase-containing compound transport	1	0	1	21	0.2612	0.507441	LENED_011785	-
MF	GO:0033218	amide binding	0	1	1	17	0.26919	0.52067	-	LENED_009515
MF	GO:0004553	hydrolase activity, hydrolyzing O-glycosyl compounds	0	5	5	192	0.2725	0.524771	-	LENED_001736,LENED_003770,LENED_007694,LENED_009211,LENED_010692
MF	GO:0016787	hydrolase activity	8	20	28	1370	0.27398	0.525327	LENED_004309,LENED_004554,LENED_004649,LENED_005737,LENED_005954,LENED_006053,LENED_006657,LENED_010823	LENED_001146,LENED_001507,LENED_001736,LENED_001825,LENED_003133,LENED_003770,LENED_004286,LENED_004898,LENED_005223,LENED_007492,LENED_007694,LENED_008379,LENED_009143,LENED_009211,LENED_009365,LENED_009515,LENED_010054,LENED_010692,LENED_011194,LENED_011876
BP	GO:0044272	sulfur compound biosynthetic process	0	1	1	23	0.28228	0.538898	-	LENED_003423
BP	GO:0006914	autophagy	1	0	1	24	0.2926	0.551438	LENED_006103	-
BP	GO:0015711	organic anion transport	1	0	1	24	0.2926	0.551438	LENED_006103	-
BP	GO:0061919	process utilizing autophagic mechanism	1	0	1	24	0.2926	0.551438	LENED_006103	-
MF	GO:0004725	protein tyrosine phosphatase activity	0	1	1	19	0.29571	0.552577	-	LENED_009365
MF	GO:0015926	glucosidase activity	0	1	1	19	0.29571	0.552577	-	LENED_010692
MF	GO:0048037	cofactor binding	5	2	7	298	0.30065	0.559437	LENED_000974,LENED_007353,LENED_009769,LENED_010130,LENED_011819	LENED_005494,LENED_008131
BP	GO:0009063	cellular amino acid catabolic process	1	0	1	25	0.30278	0.561034	LENED_008877	-
MF	GO:0008081	phosphoric diester hydrolase activity	0	1	1	20	0.30862	0.569014	-	LENED_007492
BP	GO:0019438	aromatic compound biosynthetic process	5	1	6	323	0.30992	0.569014	LENED_002514,LENED_003330,LENED_006103,LENED_009444,LENED_012514	LENED_002273
BP	GO:0044281	small molecule metabolic process	7	0	7	388	0.31219	0.569014	LENED_002514,LENED_003330,LENED_004649,LENED_006103,LENED_008877,LENED_009444,LENED_012514	-
BP	GO:0006820	anion transport	1	0	1	26	0.31281	0.569014	LENED_006103	-
MF	GO:0016798	hydrolase activity, acting on glycosyl bonds	0	5	5	204	0.31549	0.569014	-	LENED_001736,LENED_003770,LENED_007694,LENED_009211,LENED_010692
MF	GO:0071949	FAD binding	2	0	2	63	0.31992	0.569014	LENED_009769,LENED_010130	-
CC	GO:0005773	vacuole	1	0	1	19	0.32071	0.569014	LENED_006103	-
CC	GO:0005774	vacuolar membrane	1	0	1	19	0.32071	0.569014	LENED_006103	-
CC	GO:0044437	vacuolar part	1	0	1	19	0.32071	0.569014	LENED_006103	-
MF	GO:0003774	motor activity	0	1	1	21	0.32128	0.569014	-	LENED_001146
MF	GO:0052689	carboxylic ester hydrolase activity	0	1	1	21	0.32128	0.569014	-	LENED_008379
BP	GO:0071554	cell wall organization or biogenesis	0	1	1	27	0.32271	0.56926	-	LENED_008379
MF	GO:0022804	active transmembrane transporter activity	2	0	2	65	0.3334	0.576125	LENED_005954,LENED_008360	-
CC	GO:0005874	microtubule	0	1	1	20	0.33444	0.576125	-	LENED_001146
CC	GO:0099080	supramolecular complex	0	1	1	20	0.33444	0.576125	-	LENED_001146
CC	GO:0099081	supramolecular polymer	0	1	1	20	0.33444	0.576125	-	LENED_001146
CC	GO:0099512	supramolecular fiber	0	1	1	20	0.33444	0.576125	-	LENED_001146
CC	GO:0099513	polymeric cytoskeletal fiber	0	1	1	20	0.33444	0.576125	-	LENED_001146
BP	GO:0006812	cation transport	1	0	1	30	0.35156	0.603261	LENED_005954	-
MF	GO:0016811	hydrolase activity, acting on carbon-nitrogen (but not peptide) bonds, in linear amides	1	0	1	24	0.35792	0.609431	LENED_004649	-
MF	GO:0016836	hydro-lyase activity	1	0	1	24	0.35792	0.609431	LENED_002514	-
BP	GO:0016054	organic acid catabolic process	1	0	1	31	0.36091	0.609813	LENED_008877	-
BP	GO:0046395	carboxylic acid catabolic process	1	0	1	31	0.36091	0.609813	LENED_008877	-
MF	GO:0004252	serine-type endopeptidase activity	0	1	1	25	0.3697	0.618285	-	LENED_011194
MF	GO:0015631	tubulin binding	0	1	1	25	0.3697	0.618285	-	LENED_001146
BP	GO:0009064	glutamine family amino acid metabolic process	1	0	1	32	0.37013	0.618285	LENED_012514	-
MF	GO:0016810	hydrolase activity, acting on carbon-nitrogen (but not peptide) bonds	2	0	2	71	0.37332	0.621261	LENED_004554,LENED_004649	-
BP	GO:0007017	microtubule-based process	0	1	1	33	0.37921	0.62869	-	LENED_001146
BP	GO:0022618	ribonucleoprotein complex assembly	1	0	1	34	0.38817	0.638742	LENED_010524	-
BP	GO:0071826	ribonucleoprotein complex subunit organization	1	0	1	34	0.38817	0.638742	LENED_010524	-
BP	GO:1901362	organic cyclic compound biosynthetic process	5	1	6	353	0.38995	0.639286	LENED_002514,LENED_003330,LENED_006103,LENED_009444,LENED_012514	LENED_002273
MF	GO:0004601	peroxidase activity	1	0	1	27	0.3926	0.641247	LENED_001847	-
BP	GO:0010629	negative regulation of gene expression	1	0	1	35	0.39701	0.646057	LENED_008181	-
BP	GO:0009892	negative regulation of metabolic process	1	0	1	36	0.40572	0.655394	LENED_008181	-
BP	GO:0010605	negative regulation of macromolecule metabolic process	1	0	1	36	0.40572	0.655394	LENED_008181	-
BP	GO:0032259	methylation	0	2	2	98	0.41069	0.661001	-	LENED_001624,LENED_010443
MF	GO:0016684	oxidoreductase activity, acting on peroxide as acceptor	1	0	1	30	0.42543	0.682235	LENED_001847	-
MF	GO:0022890	inorganic cation transmembrane transporter activity	2	0	2	82	0.44384	0.709179	LENED_000096,LENED_008360	-
BP	GO:1901566	organonitrogen compound biosynthetic process	5	1	6	382	0.46812	0.745179	LENED_002514,LENED_003330,LENED_006103,LENED_009444,LENED_012514	LENED_000397
BP	GO:1901565	organonitrogen compound catabolic process	2	0	2	110	0.46993	0.745179	LENED_004649,LENED_008877	-
BP	GO:0006629	lipid metabolic process	0	3	3	178	0.47144	0.745179	-	LENED_003629,LENED_006239,LENED_007492
MF	GO:0003899	DNA-directed 5'-3' RNA polymerase activity	0	1	1	35	0.47629	0.750157	-	LENED_002273
MF	GO:0016779	nucleotidyltransferase activity	1	2	3	141	0.47814	0.750391	LENED_010894	LENED_002273,LENED_010164
MF	GO:0046914	transition metal ion binding	7	2	9	469	0.4893	0.765182	LENED_004649,LENED_005272,LENED_005504,LENED_008032,LENED_009569,LENED_011819,LENED_012311	LENED_007481,LENED_008700
BP	GO:0019439	aromatic compound catabolic process	1	0	1	47	0.49379	0.769203	LENED_008877	-
MF	GO:0016209	antioxidant activity	1	0	1	37	0.49536	0.769203	LENED_001847	-
MF	GO:0042578	phosphoric ester hydrolase activity	0	2	2	91	0.49822	0.77093	-	LENED_007492,LENED_009365
BP	GO:0046700	heterocycle catabolic process	1	0	1	50	0.51552	0.79491	LENED_008877	-
MF	GO:0008080	N-acetyltransferase activity	1	0	1	40	0.52269	0.803158	LENED_001863	-
BP	GO:1901361	organic cyclic compound catabolic process	1	0	1	52	0.52949	0.808201	LENED_008877	-
MF	GO:0015078	hydrogen ion transmembrane transporter activity	1	0	1	41	0.53147	0.808201	LENED_008360	-
MF	GO:0016616	oxidoreductase activity, acting on the CH-OH group of donors, NAD or NADP as acceptor	1	0	1	41	0.53147	0.808201	LENED_002514	-
MF	GO:0016410	N-acyltransferase activity	1	0	1	42	0.54009	0.818487	LENED_001863	-
BP	GO:0048519	negative regulation of biological process	1	0	1	54	0.54307	0.820184	LENED_008181	-
CC	GO:0015630	microtubule cytoskeleton	0	1	1	39	0.5489	0.82616	-	LENED_001146
MF	GO:0008238	exopeptidase activity	0	1	1	44	0.55686	0.832459	-	LENED_011194
MF	GO:0016407	acetyltransferase activity	1	0	1	44	0.55686	0.832459	LENED_001863	-
BP	GO:0006790	sulfur compound metabolic process	0	1	1	57	0.56273	0.838392	-	LENED_003423
MF	GO:0015077	monovalent inorganic cation transmembrane transporter activity	1	0	1	46	0.57303	0.848007	LENED_008360	-
MF	GO:0046873	metal ion transmembrane transporter activity	1	0	1	46	0.57303	0.848007	LENED_000096	-
BP	GO:0071702	organic substance transport	2	1	3	208	0.57933	0.854463	LENED_006103,LENED_011785	LENED_005025
MF	GO:0016788	hydrolase activity, acting on ester bonds	0	4	4	223	0.58648	0.859527	-	LENED_007492,LENED_008379,LENED_009365,LENED_009515
MF	GO:0003964	RNA-directed DNA polymerase activity	0	1	1	48	0.58861	0.859527	-	LENED_010164
MF	GO:0004721	phosphoprotein phosphatase activity	0	1	1	48	0.58861	0.859527	-	LENED_009365
BP	GO:0008152	metabolic process	12	15	27	1901	0.59239	0.862191	LENED_002514,LENED_003330,LENED_004554,LENED_004649,LENED_006103,LENED_008181,LENED_008877,LENED_009444,LENED_010526,LENED_010894,LENED_011819,LENED_012514	LENED_000397,LENED_001624,LENED_001736,LENED_002273,LENED_003423,LENED_003629,LENED_003770,LENED_006239,LENED_007492,LENED_007694,LENED_008379,LENED_009211,LENED_009515,LENED_010443,LENED_010692
MF	GO:0016820	hydrolase activity, acting on acid anhydrides, catalyzing transmembrane movement of substances	1	0	1	50	0.60363	0.864288	LENED_005954	-
MF	GO:0034062	5'-3' RNA polymerase activity	0	1	1	50	0.60363	0.864288	-	LENED_002273
MF	GO:0042626	ATPase activity, coupled to transmembrane movement of substances	1	0	1	50	0.60363	0.864288	LENED_005954	-
MF	GO:0043492	ATPase activity, coupled to movement of substances	1	0	1	50	0.60363	0.864288	LENED_005954	-
MF	GO:0097747	RNA polymerase activity	0	1	1	50	0.60363	0.864288	-	LENED_002273
MF	GO:0140096	catalytic activity, acting on a protein	2	8	10	572	0.60745	0.866317	LENED_004309,LENED_010823	LENED_001507,LENED_003133,LENED_004286,LENED_004898,LENED_005223,LENED_006399,LENED_009365,LENED_011194
MF	GO:0015399	primary active transmembrane transporter activity	1	0	1	51	0.61094	0.866317	LENED_005954	-
MF	GO:0015405	P-P-bond-hydrolysis-driven transmembrane transporter activity	1	0	1	51	0.61094	0.866317	LENED_005954	-
BP	GO:1901564	organonitrogen compound metabolic process	8	1	9	662	0.62736	0.886749	LENED_002514,LENED_003330,LENED_004649,LENED_006103,LENED_008877,LENED_009444,LENED_011819,LENED_012514	LENED_000397
MF	GO:0008092	cytoskeletal protein binding	0	1	1	58	0.65847	0.927748	-	LENED_001146
CC	GO:0044430	cytoskeletal part	0	1	1	53	0.66177	0.929429	-	LENED_001146
MF	GO:0034061	DNA polymerase activity	0	1	1	63	0.68887	0.961366	-	LENED_010164
MF	GO:0042623	ATPase activity, coupled	1	0	1	63	0.68887	0.961366	LENED_005954	-
CC	GO:0005856	cytoskeleton	0	1	1	58	0.69491	0.966736	-	LENED_001146
MF	GO:0019842	vitamin binding	0	1	1	65	0.70026	0.971115	-	LENED_009515
CC	GO:0071944	cell periphery	1	0	1	60	0.70725	0.977734	LENED_005690	-
MF	GO:0016791	phosphatase activity	0	1	1	67	0.71124	0.980178	-	LENED_009365
MF	GO:0046872	metal ion binding	12	2	14	857	0.71867	0.984841	LENED_001847,LENED_002514,LENED_004649,LENED_005272,LENED_005504,LENED_005954,LENED_008032,LENED_008877,LENED_009569,LENED_009785,LENED_011819,LENED_012311	LENED_007481,LENED_008700
BP	GO:0022613	ribonucleoprotein complex biogenesis	1	0	1	87	0.71909	0.984841	LENED_010524	-
MF	GO:0043169	cation binding	12	2	14	861	0.72541	0.98995	LENED_001847,LENED_002514,LENED_004649,LENED_005272,LENED_005504,LENED_005954,LENED_008032,LENED_008877,LENED_009569,LENED_009785,LENED_011819,LENED_012311	LENED_007481,LENED_008700
BP	GO:0034622	cellular macromolecular complex assembly	1	0	1	89	0.72731	0.98995	LENED_010524	-
BP	GO:0071705	nitrogen compound transport	2	0	2	178	0.73295	0.992972	LENED_006103,LENED_011785	-
BP	GO:0009058	biosynthetic process	6	4	10	793	0.73472	0.992972	LENED_002514,LENED_003330,LENED_006103,LENED_009444,LENED_010526,LENED_012514	LENED_000397,LENED_002273,LENED_003423,LENED_009515
MF	GO:0008168	methyltransferase activity	0	2	2	142	0.73813	0.992972	-	LENED_001624,LENED_010443
MF	GO:0016772	transferase activity, transferring phosphorus-containing groups	3	5	8	517	0.74065	0.992972	LENED_002018,LENED_002514,LENED_010894	LENED_002273,LENED_002562,LENED_003423,LENED_006399,LENED_010164
MF	GO:0016747	transferase activity, transferring acyl groups other than amino-acyl groups	1	0	1	73	0.74185	0.992972	LENED_001863	-
BP	GO:0065003	macromolecular complex assembly	1	0	1	93	0.74304	0.992972	LENED_010524	-
MF	GO:0016740	transferase activity	7	11	18	1106	0.74812	0.99674	LENED_001803,LENED_001863,LENED_002018,LENED_002514,LENED_003330,LENED_009815,LENED_010894	LENED_001624,LENED_002273,LENED_002562,LENED_003423,LENED_006399,LENED_006902,LENED_008447,LENED_009912,LENED_010164,LENED_010443,LENED_010922
CC	GO:0098805	whole membrane	1	0	1	68	0.75188	0.998732	LENED_006103	-
MF	GO:0016614	oxidoreductase activity, acting on CH-OH group of donors	1	0	1	76	0.75593	0.998964	LENED_002514	-
BP	GO:0043933	macromolecular complex subunit organization	1	0	1	97	0.75789	0.998964	LENED_010524	-
MF	GO:0005198	structural molecule activity	1	1	2	148	0.75885	0.998964	LENED_005690	LENED_000397
MF	GO:0016741	transferase activity, transferring one-carbon groups	0	2	2	149	0.76217	1	-	LENED_001624,LENED_010443
BP	GO:0043603	cellular amide metabolic process	1	1	2	197	0.78395	1	LENED_004649	LENED_000397
BP	GO:0022607	cellular component assembly	1	0	1	110	0.8006	1	LENED_010524	-
MF	GO:0016853	isomerase activity	1	0	1	87	0.80135	1	LENED_012514	-
MF	GO:0016301	kinase activity	2	3	5	364	0.80469	1	LENED_002018,LENED_002514	LENED_002562,LENED_003423,LENED_006399
CC	GO:0098588	bounding membrane of organelle	1	0	1	83	0.81824	1	LENED_006103	-
MF	GO:0016887	ATPase activity	1	0	1	94	0.82578	1	LENED_005954	-
BP	GO:0010468	regulation of gene expression	1	0	1	121	0.83092	1	LENED_008181	-
MF	GO:0016773	phosphotransferase activity, alcohol group as acceptor	1	2	3	245	0.8326	1	LENED_002514	LENED_003423,LENED_006399
BP	GO:0044249	cellular biosynthetic process	5	3	8	726	0.85212	1	LENED_002514,LENED_003330,LENED_006103,LENED_009444,LENED_012514	LENED_000397,LENED_002273,LENED_003423
BP	GO:0071704	organic substance metabolic process	11	11	22	1734	0.85959	1	LENED_002514,LENED_003330,LENED_004554,LENED_004649,LENED_006103,LENED_008181,LENED_008877,LENED_009444,LENED_010894,LENED_011819,LENED_012514	LENED_000397,LENED_001736,LENED_002273,LENED_003629,LENED_003770,LENED_006239,LENED_007492,LENED_007694,LENED_008379,LENED_009211,LENED_010692
MF	GO:0016746	transferase activity, transferring acyl groups	1	0	1	106	0.86095	1	LENED_001863	-
BP	GO:0019222	regulation of metabolic process	1	0	1	137	0.86716	1	LENED_008181	-
BP	GO:0060255	regulation of macromolecule metabolic process	1	0	1	137	0.86716	1	LENED_008181	-
MF	GO:0003735	structural constituent of ribosome	0	1	1	109	0.86858	1	-	LENED_000397
MF	GO:0140097	catalytic activity, acting on DNA	0	1	1	118	0.88908	1	-	LENED_010164
BP	GO:0046907	intracellular transport	1	0	1	152	0.89419	1	LENED_011785	-
BP	GO:0006412	translation	0	1	1	157	0.90195	1	-	LENED_000397
BP	GO:0051649	establishment of localization in cell	1	0	1	158	0.90343	1	LENED_011785	-
BP	GO:0006950	response to stress	1	0	1	159	0.90489	1	LENED_001847	-
BP	GO:0043043	peptide biosynthetic process	0	1	1	160	0.90633	1	-	LENED_000397
BP	GO:0044085	cellular component biogenesis	1	0	1	166	0.91454	1	LENED_010524	-
BP	GO:0016043	cellular component organization	1	1	2	281	0.92177	1	LENED_010524	LENED_008379
BP	GO:0043604	amide biosynthetic process	0	1	1	172	0.92204	1	-	LENED_000397
BP	GO:0006518	peptide metabolic process	0	1	1	174	0.92439	1	-	LENED_000397
BP	GO:0051641	cellular localization	1	0	1	177	0.9278	1	LENED_011785	-
CC	GO:0005840	ribosome	0	1	1	131	0.93347	1	-	LENED_000397
BP	GO:0044238	primary metabolic process	8	11	19	1623	0.93523	1	LENED_002514,LENED_003330,LENED_004554,LENED_006103,LENED_008877,LENED_009444,LENED_010894,LENED_012514	LENED_000397,LENED_001736,LENED_002273,LENED_003629,LENED_003770,LENED_006239,LENED_007492,LENED_007694,LENED_008379,LENED_009211,LENED_010692
BP	GO:0006396	RNA processing	1	0	1	186	0.93713	1	LENED_010894	-
BP	GO:0033036	macromolecule localization	1	0	1	187	0.9381	1	LENED_011785	-
BP	GO:1901576	organic substance biosynthetic process	5	2	7	748	0.93969	1	LENED_002514,LENED_003330,LENED_006103,LENED_009444,LENED_012514	LENED_000397,LENED_002273
BP	GO:0006725	cellular aromatic compound metabolic process	7	1	8	841	0.94658	1	LENED_002514,LENED_003330,LENED_006103,LENED_008877,LENED_009444,LENED_010894,LENED_012514	LENED_002273
MF	GO:0140098	catalytic activity, acting on RNA	0	1	1	158	0.94799	1	-	LENED_002273
CC	GO:0031090	organelle membrane	1	0	1	146	0.95155	1	LENED_006103	-
BP	GO:0006351	transcription, DNA-templated	0	1	1	214	0.95927	1	-	LENED_002273
BP	GO:0032774	RNA biosynthetic process	0	1	1	214	0.95927	1	-	LENED_002273
BP	GO:0097659	nucleic acid-templated transcription	0	1	1	214	0.95927	1	-	LENED_002273
BP	GO:1901360	organic cyclic compound metabolic process	7	1	8	870	0.96003	1	LENED_002514,LENED_003330,LENED_006103,LENED_008877,LENED_009444,LENED_010894,LENED_012514	LENED_002273
BP	GO:0018130	heterocycle biosynthetic process	1	1	2	333	0.96046	1	LENED_012514	LENED_002273
BP	GO:0071840	cellular component organization or biogenesis	1	1	2	336	0.96203	1	LENED_010524	LENED_008379
MF	GO:0017111	nucleoside-triphosphatase activity	1	1	2	284	0.9697	1	LENED_005954	LENED_001146
MF	GO:0016462	pyrophosphatase activity	1	1	2	291	0.97299	1	LENED_005954	LENED_001146
MF	GO:0016818	hydrolase activity, acting on acid anhydrides, in phosphorus-containing anhydrides	1	1	2	294	0.97429	1	LENED_005954	LENED_001146
MF	GO:0016817	hydrolase activity, acting on acid anhydrides	1	1	2	296	0.97512	1	LENED_005954	LENED_001146
MF	GO:0004672	protein kinase activity	0	1	1	198	0.97576	1	-	LENED_006399
BP	GO:0044271	cellular nitrogen compound biosynthetic process	1	2	3	483	0.97845	1	LENED_012514	LENED_000397,LENED_002273
CC	GO:0030529	intracellular ribonucleoprotein complex	0	1	1	193	0.98222	1	-	LENED_000397
CC	GO:1990904	ribonucleoprotein complex	0	1	1	196	0.98333	1	-	LENED_000397
BP	GO:0010467	gene expression	2	2	4	606	0.98436	1	LENED_008181,LENED_010894	LENED_000397,LENED_002273
BP	GO:0050896	response to stimulus	1	0	1	277	0.98494	1	LENED_001847	-
BP	GO:0034654	nucleobase-containing compound biosynthetic process	0	1	1	279	0.98541	1	-	LENED_002273
MF	GO:0003723	RNA binding	2	0	2	333	0.98659	1	LENED_009033,LENED_010894	-
CC	GO:0043228	non-membrane-bounded organelle	0	2	2	308	0.98859	1	-	LENED_000397,LENED_001146
CC	GO:0043232	intracellular non-membrane-bounded organelle	0	2	2	308	0.98859	1	-	LENED_000397,LENED_001146
MF	GO:0005524	ATP binding	2	3	5	614	0.99097	1	LENED_002514,LENED_005954	LENED_001146,LENED_003423,LENED_008134
MF	GO:0032559	adenyl ribonucleotide binding	2	3	5	614	0.99097	1	LENED_002514,LENED_005954	LENED_001146,LENED_003423,LENED_008134
MF	GO:0030554	adenyl nucleotide binding	2	3	5	615	0.99109	1	LENED_002514,LENED_005954	LENED_001146,LENED_003423,LENED_008134
BP	GO:0050789	regulation of biological process	1	0	1	312	0.99143	1	LENED_008181	-
MF	GO:0043168	anion binding	6	4	10	994	0.99241	1	LENED_000974,LENED_002514,LENED_005954,LENED_007353,LENED_009769,LENED_010130	LENED_001146,LENED_003423,LENED_008134,LENED_009515
BP	GO:0044237	cellular metabolic process	8	6	14	1482	0.99333	1	LENED_002514,LENED_003330,LENED_004649,LENED_006103,LENED_008877,LENED_009444,LENED_010894,LENED_012514	LENED_000397,LENED_001736,LENED_002273,LENED_003423,LENED_009211,LENED_010692
BP	GO:0016070	RNA metabolic process	1	1	2	461	0.99361	1	LENED_010894	LENED_002273
MF	GO:0043167	ion binding	16	6	22	1785	0.99376	1	LENED_000974,LENED_001847,LENED_002514,LENED_004649,LENED_005272,LENED_005504,LENED_005954,LENED_007353,LENED_008032,LENED_008877,LENED_009569,LENED_009769,LENED_009785,LENED_010130,LENED_011819,LENED_012311	LENED_001146,LENED_003423,LENED_007481,LENED_008134,LENED_008700,LENED_009515
MF	GO:0005515	protein binding	0	1	1	270	0.99397	1	-	LENED_001146
BP	GO:0044267	cellular protein metabolic process	0	1	1	343	0.99483	1	-	LENED_000397
MF	GO:0036094	small molecule binding	6	4	10	1025	0.99486	1	LENED_000974,LENED_002514,LENED_005954,LENED_007353,LENED_009769,LENED_010130	LENED_001146,LENED_003423,LENED_008134,LENED_009515
BP	GO:0043170	macromolecule metabolic process	2	6	8	1049	0.99505	1	LENED_008181,LENED_010894	LENED_000397,LENED_001736,LENED_002273,LENED_008379,LENED_009211,LENED_010692
BP	GO:0034645	cellular macromolecule biosynthetic process	0	2	2	478	0.99505	1	-	LENED_000397,LENED_002273
MF	GO:0000166	nucleotide binding	6	3	9	961	0.99529	1	LENED_000974,LENED_002514,LENED_005954,LENED_007353,LENED_009769,LENED_010130	LENED_001146,LENED_003423,LENED_008134
MF	GO:1901265	nucleoside phosphate binding	6	3	9	961	0.99529	1	LENED_000974,LENED_002514,LENED_005954,LENED_007353,LENED_009769,LENED_010130	LENED_001146,LENED_003423,LENED_008134
BP	GO:0009059	macromolecule biosynthetic process	0	2	2	482	0.99534	1	-	LENED_000397,LENED_002273
BP	GO:0065007	biological regulation	1	0	1	350	0.99539	1	LENED_008181	-
BP	GO:0019538	protein metabolic process	0	1	1	361	0.99616	1	-	LENED_000397
BP	GO:0006807	nitrogen compound metabolic process	9	2	11	1307	0.99629	1	LENED_002514,LENED_003330,LENED_004649,LENED_006103,LENED_008877,LENED_009444,LENED_010894,LENED_011819,LENED_012514	LENED_000397,LENED_002273
MF	GO:0097367	carbohydrate derivative binding	2	4	6	772	0.99712	1	LENED_002514,LENED_005954	LENED_001146,LENED_003423,LENED_003770,LENED_008134
MF	GO:0032555	purine ribonucleotide binding	2	3	5	727	0.99832	1	LENED_002514,LENED_005954	LENED_001146,LENED_003423,LENED_008134
MF	GO:0035639	purine ribonucleoside triphosphate binding	2	3	5	727	0.99832	1	LENED_002514,LENED_005954	LENED_001146,LENED_003423,LENED_008134
MF	GO:0017076	purine nucleotide binding	2	3	5	729	0.99837	1	LENED_002514,LENED_005954	LENED_001146,LENED_003423,LENED_008134
MF	GO:0003677	DNA binding	0	1	1	349	0.99872	1	-	LENED_002273
MF	GO:0032553	ribonucleotide binding	2	3	5	758	0.99897	1	LENED_002514,LENED_005954	LENED_001146,LENED_003423,LENED_008134
BP	GO:0044260	cellular macromolecule metabolic process	1	5	6	989	0.99897	1	LENED_010894	LENED_000397,LENED_001736,LENED_002273,LENED_009211,LENED_010692
BP	GO:0034641	cellular nitrogen compound metabolic process	4	2	6	991	0.999	1	LENED_004649,LENED_008877,LENED_010894,LENED_012514	LENED_000397,LENED_002273
BP	GO:0046483	heterocycle metabolic process	3	1	4	846	0.9995	1	LENED_008877,LENED_010894,LENED_012514	LENED_002273
BP	GO:0009987	cellular process	10	8	18	1915	0.99952	1	LENED_002514,LENED_003330,LENED_004649,LENED_006103,LENED_008181,LENED_008877,LENED_009444,LENED_010524,LENED_010894,LENED_012514	LENED_000397,LENED_001146,LENED_001736,LENED_002273,LENED_003423,LENED_008379,LENED_009211,LENED_010692
MF	GO:1901363	heterocyclic compound binding	15	6	21	1968	0.9997	1	LENED_000974,LENED_001847,LENED_002514,LENED_005272,LENED_005614,LENED_005954,LENED_007353,LENED_008032,LENED_008181,LENED_008877,LENED_009033,LENED_009569,LENED_009769,LENED_010130,LENED_010894	LENED_001146,LENED_002273,LENED_003423,LENED_007481,LENED_008134,LENED_008700
MF	GO:0097159	organic cyclic compound binding	15	6	21	1969	0.99971	1	LENED_000974,LENED_001847,LENED_002514,LENED_005272,LENED_005614,LENED_005954,LENED_007353,LENED_008032,LENED_008181,LENED_008877,LENED_009033,LENED_009569,LENED_009769,LENED_010130,LENED_010894	LENED_001146,LENED_002273,LENED_003423,LENED_007481,LENED_008134,LENED_008700
BP	GO:0090304	nucleic acid metabolic process	1	1	2	666	0.99976	1	LENED_010894	LENED_002273
CC	GO:0005737	cytoplasm	3	1	4	683	0.9998	1	LENED_002514,LENED_006103,LENED_011785	LENED_000397
CC	GO:0044444	cytoplasmic part	1	1	2	528	0.99988	1	LENED_006103	LENED_000397
MF	GO:0005488	binding	20	12	32	2725	0.99994	1	LENED_000974,LENED_001847,LENED_002514,LENED_004649,LENED_005272,LENED_005504,LENED_005614,LENED_005954,LENED_007353,LENED_008032,LENED_008181,LENED_008877,LENED_009033,LENED_009569,LENED_009769,LENED_009785,LENED_010130,LENED_010894,LENED_011819,LENED_012311	LENED_001146,LENED_001736,LENED_002273,LENED_003423,LENED_003770,LENED_005494,LENED_007481,LENED_008131,LENED_008134,LENED_008700,LENED_009211,LENED_009515
CC	GO:0044446	intracellular organelle part	1	1	2	562	0.99994	1	LENED_006103	LENED_001146
CC	GO:0044422	organelle part	1	1	2	563	0.99994	1	LENED_006103	LENED_001146
MF	GO:0003676	nucleic acid binding	4	1	5	939	0.99995	1	LENED_005614,LENED_008181,LENED_009033,LENED_010894	LENED_002273
BP	GO:0006139	nucleobase-containing compound metabolic process	1	1	2	779	0.99997	1	LENED_010894	LENED_002273
CC	GO:0005634	nucleus	1	1	2	644	0.99999	1	LENED_011785	LENED_002273
MF	GO:0003674	molecular_function	46	47	93	5096	1	1	LENED_000096,LENED_000974,LENED_001803,LENED_001847,LENED_001863,LENED_002018,LENED_002514,LENED_003330,LENED_003418,LENED_004309,LENED_004417,LENED_004554,LENED_004615,LENED_004649,LENED_005272,LENED_005504,LENED_005614,LENED_005690,LENED_005737,LENED_005954,LENED_006053,LENED_006103,LENED_006657,LENED_007353,LENED_007368,LENED_008032,LENED_008181,LENED_008360,LENED_008877,LENED_009033,LENED_009…	LENED_000397,LENED_000601,LENED_001146,LENED_001507,LENED_001624,LENED_001736,LENED_001825,LENED_001931,LENED_002273,LENED_002332,LENED_002462,LENED_002562,LENED_003133,LENED_003346,LENED_003423,LENED_003770,LENED_004286,LENED_004898,LENED_005025,LENED_005223,LENED_005494,LENED_006239,LENED_006399,LENED_006697,LENED_006902,LENED_007481,LENED_007492,LENED_007694,LENED_008131,LENED_008134,LENED_008…
BP	GO:0008150	biological_process	19	20	39	2735	1	1	LENED_001847,LENED_002514,LENED_003330,LENED_004554,LENED_004649,LENED_004710,LENED_005954,LENED_006103,LENED_007370,LENED_008181,LENED_008877,LENED_009444,LENED_010524,LENED_010526,LENED_010894,LENED_011626,LENED_011785,LENED_011819,LENED_012514	LENED_000397,LENED_001146,LENED_001624,LENED_001736,LENED_002273,LENED_003423,LENED_003629,LENED_003770,LENED_005025,LENED_006239,LENED_007492,LENED_007694,LENED_008379,LENED_008688,LENED_009211,LENED_009246,LENED_009515,LENED_010443,LENED_010692,LENED_012288
CC	GO:0032991	macromolecular complex	0	1	1	709	1	1	-	LENED_000397
CC	GO:0043231	intracellular membrane-bounded organelle	2	1	3	935	1	1	LENED_006103,LENED_011785	LENED_002273
CC	GO:0043227	membrane-bounded organelle	2	1	3	948	1	1	LENED_006103,LENED_011785	LENED_002273
CC	GO:0043229	intracellular organelle	2	3	5	1147	1	1	LENED_006103,LENED_011785	LENED_000397,LENED_001146,LENED_002273
CC	GO:0043226	organelle	2	3	5	1148	1	1	LENED_006103,LENED_011785	LENED_000397,LENED_001146,LENED_002273
CC	GO:0044464	cell part	4	3	7	1464	1	1	LENED_002514,LENED_005690,LENED_006103,LENED_011785	LENED_000397,LENED_001146,LENED_002273
CC	GO:0005623	cell	4	3	7	1493	1	1	LENED_002514,LENED_005690,LENED_006103,LENED_011785	LENED_000397,LENED_001146,LENED_002273
CC	GO:0005622	intracellular	3	3	6	1421	1	1	LENED_002514,LENED_006103,LENED_011785	LENED_000397,LENED_001146,LENED_002273
CC	GO:0044424	intracellular part	3	3	6	1421	1	1	LENED_002514,LENED_006103,LENED_011785	LENED_000397,LENED_001146,LENED_002273
CC	GO:0005575	cellular_component	27	44	71	3533	1	1	LENED_000096,LENED_000613,LENED_000721,LENED_000974,LENED_002047,LENED_002514,LENED_003418,LENED_004615,LENED_004710,LENED_005690,LENED_005714,LENED_005737,LENED_005954,LENED_006103,LENED_007370,LENED_007873,LENED_008187,LENED_008360,LENED_009444,LENED_009702,LENED_010894,LENED_011086,LENED_011301,LENED_011626,LENED_011785,LENED_012503,LENED_012882	LENED_000397,LENED_000600,LENED_001070,LENED_001146,LENED_001287,LENED_001334,LENED_001736,LENED_001927,LENED_002122,LENED_002273,LENED_002332,LENED_002462,LENED_003137,LENED_003628,LENED_003629,LENED_003770,LENED_004319,LENED_004569,LENED_004764,LENED_004775,LENED_005025,LENED_005484,LENED_005503,LENED_005927,LENED_006239,LENED_008137,LENED_008379,LENED_008493,LENED_008591,LENED_008627,LENED_008…
