# Supplementary material for: Cultivating Lentinula edodes on Substrate Containing Composted Sawdust Affects the Expression of Carbohydrate and Aromatic Amino Acid Metabolism-Related Genes
Source: mSystems. 2022 Feb 22;7(1):e00827-21. doi: 10.1128/msystems.00827-21 (PMC8862593; doi:10.1128/msystems.00827-21)
Supplement: TABLE S5 [file msystems.00827-21-st005.xlsx]

## Sheet: Sheet1
Table S5 KEGG enrichment analysis of DEGs in transcriptome.
PathwayID	Pathway	Level1	Level2	Up_number	Down_number	DEG_number	total_number	Pvalue	FDR	Up_gene	Down_gene	URL
ko00400	Phenylalanine, tyrosine and tryptophan biosynthesis	Metabolism	Amino acid metabolism	5	0	5	19	2.16022e-06	6.04862e-05	LENED_003330,LENED_010526,LENED_012514,LENED_002514,LENED_009444	-	http://www.kegg.jp/kegg-bin/show_pathway?map00400/K01657%09%23FFFFFF,red/K13830%09%23FFFFFF,red/K01736%09%23FFFFFF,red/K13501%09%23FFFFFF,red/K01626%09%23FFFFFF,red/
ko00500	Starch and sucrose metabolism	Metabolism	Carbohydrate metabolism	0	4	4	62	0.00632394	0.0885352	-	LENED_007694,LENED_001736,LENED_009211,LENED_010692	http://www.kegg.jp/kegg-bin/show_pathway?map00500/K19668%09%23FFFFFF,green/K05349%09%23FFFFFF,green/K01225%09%23FFFFFF,green/
ko00791	Atrazine degradation	Metabolism	Xenobiotics biodegradation and metabolism	1	0	1	2	0.0240864	0.182495	LENED_004649	-	http://www.kegg.jp/kegg-bin/show_pathway?map00791/K01427%09%23FFFFFF,red/
ko00460	Cyanoamino acid metabolism	Metabolism	Metabolism of other amino acids	0	2	2	21	0.0260707	0.182495	-	LENED_007694,LENED_010692	http://www.kegg.jp/kegg-bin/show_pathway?map00460/K05349%09%23FFFFFF,green/
ko00350	Tyrosine metabolism	Metabolism	Amino acid metabolism	2	0	2	27	0.0416234	0.221285	LENED_004417,LENED_011819	-	http://www.kegg.jp/kegg-bin/show_pathway?map00350/K13953%09%23FFFFFF,red/K00276%09%23FFFFFF,red/
ko00040	Pentose and glucuronate interconversions	Metabolism	Carbohydrate metabolism	0	2	2	29	0.0474181	0.221285	-	LENED_008326,LENED_008379	http://www.kegg.jp/kegg-bin/show_pathway?map00040/K18107%09%23FFFFFF,green/K01051%09%23FFFFFF,green/
ko00515	Mannose type O-glycan biosynthesis	Metabolism	Glycan biosynthesis and metabolism	0	1	1	5	0.0591545	0.236618	-	LENED_010922	http://www.kegg.jp/kegg-bin/show_pathway?map00515/K09668%09%23FFFFFF,green/
ko00780	Biotin metabolism	Metabolism	Metabolism of cofactors and vitamins	0	1	1	9	0.103999	0.363995	-	LENED_010912	http://www.kegg.jp/kegg-bin/show_pathway?map00780/K00059%09%23FFFFFF,green/
ko00230	Purine metabolism	Metabolism	Nucleotide metabolism	1	1	2	50	0.122134	0.379971	LENED_004649	LENED_003423	http://www.kegg.jp/kegg-bin/show_pathway?map00230/K00860%09%23FFFFFF,green/K01427%09%23FFFFFF,red/
ko00061	Fatty acid biosynthesis	Metabolism	Lipid metabolism	0	1	1	12	0.136252	0.381504	-	LENED_010912	http://www.kegg.jp/kegg-bin/show_pathway?map00061/K00059%09%23FFFFFF,green/
ko00220	Arginine biosynthesis	Metabolism	Amino acid metabolism	1	0	1	16	0.177493	0.451799	LENED_004649	-	http://www.kegg.jp/kegg-bin/show_pathway?map00220/K01427%09%23FFFFFF,red/
ko00360	Phenylalanine metabolism	Metabolism	Amino acid metabolism	1	0	1	23	0.245074	0.483358	LENED_011819	-	http://www.kegg.jp/kegg-bin/show_pathway?map00360/K00276%09%23FFFFFF,red/
ko00920	Sulfur metabolism	Metabolism	Energy metabolism	0	1	1	23	0.245074	0.483358	-	LENED_003423	http://www.kegg.jp/kegg-bin/show_pathway?map00920/K00860%09%23FFFFFF,green/
ko00410	beta-Alanine metabolism	Metabolism	Metabolism of other amino acids	1	0	1	23	0.245074	0.483358	LENED_011819	-	http://www.kegg.jp/kegg-bin/show_pathway?map00410/K00276%09%23FFFFFF,red/
ko00340	Histidine metabolism	Metabolism	Amino acid metabolism	0	1	1	26	0.272344	0.483358	-	LENED_008447	http://www.kegg.jp/kegg-bin/show_pathway?map00340/K20247%09%23FFFFFF,green/
ko03020	RNA polymerase	Genetic Information Processing	Transcription	0	1	1	30	0.307208	0.483358	-	LENED_002273	http://www.kegg.jp/kegg-bin/show_pathway?map03020/K03005%09%23FFFFFF,green/
ko04070	Phosphatidylinositol signaling system	Environmental Information Processing	Signal transduction	0	1	1	31	0.315665	0.483358	-	LENED_009365	http://www.kegg.jp/kegg-bin/show_pathway?map04070/K01110%09%23FFFFFF,green/
ko03010	Ribosome	Genetic Information Processing	Translation	0	2	2	103	0.356245	0.483358	-	LENED_000397,LENED_003138	http://www.kegg.jp/kegg-bin/show_pathway?map03010/K02963%09%23FFFFFF,green/K02896%09%23FFFFFF,green/
ko00071	Fatty acid degradation	Metabolism	Lipid metabolism	1	0	1	36	0.356458	0.483358	LENED_004417	-	http://www.kegg.jp/kegg-bin/show_pathway?map00071/K13953%09%23FFFFFF,red/
ko00562	Inositol phosphate metabolism	Metabolism	Carbohydrate metabolism	0	1	1	37	0.364327	0.483358	-	LENED_009365	http://www.kegg.jp/kegg-bin/show_pathway?map00562/K01110%09%23FFFFFF,green/
ko00260	Glycine, serine and threonine metabolism	Metabolism	Amino acid metabolism	1	0	1	39	0.379781	0.483358	LENED_011819	-	http://www.kegg.jp/kegg-bin/show_pathway?map00260/K00276%09%23FFFFFF,red/
ko04139	Mitophagy - yeast	Cellular Processes	Transport and catabolism	0	1	1	39	0.379781	0.483358	-	LENED_002562	http://www.kegg.jp/kegg-bin/show_pathway?map04139/K11229%09%23FFFFFF,green/
ko00010	Glycolysis / Gluconeogenesis	Metabolism	Carbohydrate metabolism	1	0	1	46	0.431029	0.520881	LENED_004417	-	http://www.kegg.jp/kegg-bin/show_pathway?map00010/K13953%09%23FFFFFF,red/
ko00380	Tryptophan metabolism	Metabolism	Amino acid metabolism	1	0	1	49	0.451701	0.520881	LENED_008877	-	http://www.kegg.jp/kegg-bin/show_pathway?map00380/K00463%09%23FFFFFF,red/
ko00561	Glycerolipid metabolism	Metabolism	Lipid metabolism	0	1	1	51	0.465072	0.520881	-	LENED_003346	http://www.kegg.jp/kegg-bin/show_pathway?map00561/K18097%09%23FFFFFF,green/
ko00520	Amino sugar and nucleotide sugar metabolism	Metabolism	Carbohydrate metabolism	0	1	1	54	0.484532	0.521804	-	LENED_003770	http://www.kegg.jp/kegg-bin/show_pathway?map00520/K01183%09%23FFFFFF,green/
ko04011	MAPK signaling pathway - yeast	Environmental Information Processing	Signal transduction	0	1	1	100	0.709018	0.735278	-	LENED_002562	http://www.kegg.jp/kegg-bin/show_pathway?map04011/K11229%09%23FFFFFF,green/
ko03013	RNA transport	Genetic Information Processing	Translation	1	0	1	119	0.77069	0.77069	LENED_011785	-	http://www.kegg.jp/kegg-bin/show_pathway?map03013/K13151%09%23FFFFFF,red/
