# Supplementary material for: Cultivating Lentinula edodes on Substrate Containing Composted Sawdust Affects the Expression of Carbohydrate and Aromatic Amino Acid Metabolism-Related Genes
Source: mSystems. 2022 Feb 22;7(1):e00827-21. doi: 10.1128/msystems.00827-21 (PMC8862593; doi:10.1128/msystems.00827-21)
Supplement: TABLE S6 [file msystems.00827-21-st006.xlsx]

## Sheet: table S6
Table S6 The identified proteins in the quantitative proteomic analysis.
Accession	Description	Score	Coverage	# Proteins	# Unique Peptides	# Peptides	# PSMs	CK1/ref	CK2/ref	CK3/ref	Nd1/ref	Nd2/ref	Nd3/ref	# AAs	MW [kDa]	calc. pI	Ratio(Nd/CK)	Pvalue(Nd/CK)
A0A1Q3E003	Copper radical oxidase OS=Lentinula edodes OX=5353 GN=LENED_002113 PE=4 SV=1 - [A0A1Q3E003_LENED]	0	5.39	1	3	3	4	1.52213	1.50637	1.51292	0.711293	0.702962	0.709243	519	55.6646	4.69092	0.467585	1.04902e-08
A0A1Q3EDK0	Eukaryotic polypeptide chain release factor 3 OS=Lentinula edodes OX=5353 GN=LENED_007136 PE=4 SV=1 - [A0A1Q3EDK0_LENED]	149.259	15.57	1	10	10	20	0.914328	0.913006	0.918747	1.0561	1.06326	1.05732	591	64.5135	7.84033	1.15681	8.81514e-07
A0A1Q3DVR1	Uncharacterized protein OS=Lentinula edodes OX=5353 GN=LENED_000515 PE=4 SV=1 - [A0A1Q3DVR1_LENED]	832.194	36.42	1	32	32	85	0.985948	0.976997	1.00942	0.979666	1.0332	1.0115	865	96.311	6.53662	1.0175	0.397319
A0A1Q3E4Z7	Heat-shock protein 90 OS=Lentinula edodes OX=5353 GN=LENED_003972 PE=3 SV=1 - [A0A1Q3E4Z7_LENED]	912.047	35.29	1	28	29	119	1.00882	0.972457	0.978989	1.01022	1.01364	1.01065	700	79.4236	4.97021	1.02508	0.0925648
A0A1Q3EN90	Fatty acid synthase OS=Lentinula edodes OX=5353 GN=LENED_010754 PE=3 SV=1 - [A0A1Q3EN90_LENED]	371.518	7.31	1	27	27	51	0.984648	0.991869	0.981445	1.01856	0.994471	0.988197	3924	430.698	6.3667	1.01463	0.213352
A0A1Q3ENP8	Transketolase OS=Lentinula edodes OX=5353 GN=LENED_010895 PE=4 SV=1 - [A0A1Q3ENP8_LENED]	734.532	32.89	3	23	23	98	1.00413	0.978661	0.987453	1.01328	0.986024	1.00377	608	66.3159	6.31592	1.01105	0.373538
A0A1Q3E0C3	Mitochondrial carrier OS=Lentinula edodes OX=5353 GN=LENED_002180 PE=3 SV=1 - [A0A1Q3E0C3_LENED]	0	2.76	1	1	1	1	1.39754	1.41971	1.4212	0.790454	0.754173	0.750893	362	39.8852	9.5542	0.541593	1.63286e-06
A0A1Q3ECP8	Eukaryotic translation initiation factor 3 subunit A OS=Lentinula edodes OX=5353 GN=LENED_006777 PE=3 SV=1 - [A0A1Q3ECP8_LENED]	126.556	19.78	1	22	22	35	0.950119	0.963783	1.01861	1.00241	1.03664	1.0069	1006	107.932	8.82178	1.03869	0.183175
A0A1Q3E7U3	alpha-1,2-Mannosidase OS=Lentinula edodes OX=5353 GN=LENED_005017 PE=3 SV=1 - [A0A1Q3E7U3_LENED]	88.6261	3.13	1	2	2	8	1.15638	1.16219	1.16294	0.893872	0.916635	0.905521	544	59.7701	4.4751	0.78013	3.1757e-06
A0A1Q3E2I9	Heme peroxidase OS=Lentinula edodes OX=5353 GN=LENED_003065 PE=4 SV=1 - [A0A1Q3E2I9_LENED]	719.865	17.08	2	21	21	72	1.01009	0.993684	1.02696	0.992152	0.997768	0.991529	1089	119.98	6.11279	0.98374	0.169313
A0A1Q3EGI8	Glycoside hydrolase family 55 protein OS=Lentinula edodes OX=5353 GN=LENED_008227 PE=4 SV=1 - [A0A1Q3EGI8_LENED]	270.096	5.28	2	2	2	7	1.75224	1.64786	1.7113	0.59224	0.601371	0.599433	644	67.1091	5.12256	0.350793	3.44733e-06
A0A1Q3EM06	Stress-induced-phosphoprotein 1 OS=Lentinula edodes OX=5353 GN=LENED_010286 PE=4 SV=1 - [A0A1Q3EM06_LENED]	280.743	25.87	1	21	21	42	1.01351	0.994006	0.989669	1.00426	1.00676	0.998695	576	64.1133	5.93506	1.00418	0.616525
A0A1Q3E135	Catalase OS=Lentinula edodes OX=5353 GN=LENED_002517 PE=3 SV=1 - [A0A1Q3E135_LENED]	1409.59	14.9	2	20	20	134	0.925966	0.980555	1.04562	0.979785	1.03034	1.01574	1114	124.754	7.69385	1.02497	0.550117
Q9C1R4	Glucanase OS=Lentinula edodes OX=5353 GN=cbhII-1 PE=2 SV=1 - [Q9C1R4_LENED]	0	1.35	2	1	1	1	1.78641	1.72254	1.67866	0.613883	0.56313	0.569982	443	46.2615	4.50049	0.336763	5.22533e-06
A0A1Q3EFQ5	Laminin-like protein epi-1 OS=Lentinula edodes OX=5353 GN=LENED_007925 PE=4 SV=1 - [A0A1Q3EFQ5_LENED]	486.786	24.23	1	20	20	42	0.968255	1.01262	1.01495	0.985769	1.01264	1.01296	970	103.034	4.97021	1.00519	0.783858
A0A1Q3E591	Glycosyltransferase family 4 protein OS=Lentinula edodes OX=5353 GN=LENED_003981 PE=4 SV=1 - [A0A1Q3E591_LENED]	266.593	21.74	1	20	20	53	1.02376	0.970174	0.99697	1.00672	0.983284	0.976991	736	81.4392	6.87354	0.992008	0.679561
A0A1Q3EGJ4	Glycoside hydrolase family 28 protein OS=Lentinula edodes OX=5353 GN=LENED_008252 PE=3 SV=1 - [A0A1Q3EGJ4_LENED]	132.271	1.97	1	1	1	4	1.32301	1.31322	1.34636	0.784503	0.813917	0.827266	1068	116.455	4.89404	0.609073	5.39656e-06
A0A1Q3DZV2	Protein RER1 OS=Lentinula edodes OX=5353 GN=LENED_002074 PE=3 SV=1 - [A0A1Q3DZV2_LENED]	0	4.57	1	1	1	2	1.12954	1.11724	1.12396	0.921692	0.931103	0.939987	197	23.0399	8.42627	0.828536	7.11086e-06
A0A1Q3ES48	Pyruvate carboxylase OS=Lentinula edodes OX=5353 GN=LENED_012225 PE=4 SV=1 - [A0A1Q3ES48_LENED]	450.064	15.43	1	19	21	57	0.998672	0.989908	0.986633	1.01329	0.993096	0.998416	1484	163.082	6.68311	1.00994	0.233313
A0A1Q3EMD8	F1 atpase assembly protein 11 OS=Lentinula edodes OX=5353 GN=LENED_010402 PE=4 SV=1 - [A0A1Q3EMD8_LENED]	77.0777	28.57	1	3	3	7	0.868165	0.87045	0.856111	1.08817	1.06599	1.07671	105	11.0258	9.70068	1.24517	1.08705e-05
A0A1Q3EHE2	Calreticulin-domain-containing protein OS=Lentinula edodes OX=5353 GN=LENED_008542 PE=3 SV=1 - [A0A1Q3EHE2_LENED]	314.936	25.28	1	19	19	67	1.00053	1.01855	1.00902	0.984619	1.01482	1.00048	542	60.0402	4.7417	0.990694	0.407342
A0A1Q3DV99	Uncharacterized protein OS=Lentinula edodes OX=5353 GN=LENED_000081 PE=4 SV=1 - [A0A1Q3DV99_LENED]	0	4.61	1	1	1	1	0.698821	0.663573	0.640478	1.19412	1.17644	1.21119	217	24.086	10.9165	1.78831	1.1689e-05
A0A1Q3EJ33	Valosin-containing protein OS=Lentinula edodes OX=5353 GN=LENED_009161 PE=3 SV=1 - [A0A1Q3EJ33_LENED]	569.193	25.25	1	18	18	53	1.00652	0.996823	0.963729	1.02025	0.991427	1.00523	816	89.9884	5.05908	1.0168	0.341349
A0A1Q3E126	BAR-domain-containing protein OS=Lentinula edodes OX=5353 GN=LENED_002431 PE=4 SV=1 - [A0A1Q3E126_LENED]	46.6015	7.98	1	2	2	5	1.21683	1.20072	1.19969	0.888019	0.903933	0.864138	263	29.9387	5.22412	0.734287	1.52527e-05
A0A1Q3E8U4	Heat shock protein hsp98 OS=Lentinula edodes OX=5353 GN=LENED_005390 PE=3 SV=1 - [A0A1Q3E8U4_LENED]	230.914	16.18	4	18	18	43	0.917176	0.96531	1.02634	0.981479	1.04365	1.00049	890	98.3756	5.89697	1.04015	0.346867
A0A1Q3E8N0	Endoribonuclease l-psp OS=Lentinula edodes OX=5353 GN=LENED_005329 PE=4 SV=1 - [A0A1Q3E8N0_LENED]	23.29	24.1	1	1	5	8	0.68641	0.684959	0.722045	1.15881	1.2089	1.16494	166	18.2274	8.95361	1.68751	1.7546e-05
A0A1Q3EAR6	KH domain-containing protein OS=Lentinula edodes OX=5353 GN=LENED_006071 PE=4 SV=1 - [A0A1Q3EAR6_LENED]	121.832	14.21	2	18	18	36	0.991929	0.972866	0.995015	0.994004	1.0233	1.00486	1175	127.688	6.85889	1.02107	0.131902
A0A1Q3ELF4	Aldolase OS=Lentinula edodes OX=5353 GN=LENED_010059 PE=4 SV=1 - [A0A1Q3ELF4_LENED]	63.7538	6.56	1	4	4	5	0.819243	0.814255	0.823125	1.10801	1.1032	1.06924	625	69.1685	7.06396	1.33535	2.51504e-05
A0A1Q3EI91	Aconitate hydratase, mitochondrial OS=Lentinula edodes OX=5353 GN=LENED_008893 PE=3 SV=1 - [A0A1Q3EI91_LENED]	273.826	21.41	2	17	17	38	1.01969	0.993095	0.964313	1.01387	1.00843	0.990175	780	84.0483	6.46826	1.01188	0.53779
A0A1Q3EF86	Uncharacterized protein OS=Lentinula edodes OX=5353 GN=LENED_007757 PE=4 SV=1 - [A0A1Q3EF86_LENED]	0	3.28	1	2	2	3	0.743259	0.698435	0.717411	1.12668	1.18191	1.15068	822	92.9653	7.62061	1.60217	3.01764e-05
A0A1Q3EQB4	DNA-directed RNA polymerases I, II, and III subunit RPABC3 OS=Lentinula edodes OX=5353 GN=LENED_011543 PE=3 SV=1 - [A0A1Q3EQB4_LENED]	42.6084	10.76	1	1	1	2	1.31515	1.28451	1.27437	0.797062	0.845275	0.861047	158	17.8798	4.99561	0.646196	3.67209e-05
A0A1Q3E0Z5	Carboxypeptidase S OS=Lentinula edodes OX=5353 GN=LENED_002487 PE=4 SV=1 - [A0A1Q3E0Z5_LENED]	21.8837	3.49	2	2	2	2	1.12373	1.15615	1.13357	0.915862	0.910619	0.929437	315	34.0851	6.37939	0.807369	3.90306e-05
A0A1Q3EFY7	Yhr097c-like protein OS=Lentinula edodes OX=5353 GN=LENED_007992 PE=4 SV=1 - [A0A1Q3EFY7_LENED]	0	3.19	1	1	1	1	0.651817	0.59154	0.594447	1.27301	1.19671	1.20355	407	44.9284	9.93506	1.99873	4.0348e-05
A0A1Q3EMV3	Heterokaryon incompatibility protein het-c OS=Lentinula edodes OX=5353 GN=LENED_010609 PE=4 SV=1 - [A0A1Q3EMV3_LENED]	0	0.84	1	1	1	1	1.04255	1.0412	1.03283	0.982008	0.980786	0.979407	831	89.1442	6.72705	0.944049	4.96691e-05
A0A5C1VD56	LAGLIDADG_2 domain-containing protein OS=Lentinula edodes OX=5353 PE=4 SV=1 - [A0A5C1VD56_LENED]	0	3.8	2	1	1	1	1.87139	1.72462	1.67108	0.525924	0.573589	0.605673	184	21.001	9.5249	0.323743	5.03176e-05
A0A1Q3EFV3	Pyruvate kinase OS=Lentinula edodes OX=5353 GN=LENED_007958 PE=3 SV=1 - [A0A1Q3EFV3_LENED]	348.886	26.7	2	15	15	42	1.00221	0.974758	0.984542	1.00348	1.01807	1.00708	528	57.738	6.99072	1.02266	0.0708991
A0A1Q3E4G4	Dehydrogenase OS=Lentinula edodes OX=5353 GN=LENED_003681 PE=4 SV=1 - [A0A1Q3E4G4_LENED]	19.06	0.44	1	1	1	1	0.602739	0.614279	0.690651	1.18393	1.22281	1.23431	1139	124.686	6.44287	1.90864	5.20591e-05
A0A1Q3E4E3	40S ribosomal protein S4 OS=Lentinula edodes OX=5353 GN=LENED_003654 PE=3 SV=1 - [A0A1Q3E4E3_LENED]	223.277	42.08	1	15	15	32	0.999216	0.955972	0.962051	1.02587	1.00694	0.982271	240	26.9907	10.1401	1.03354	0.152595
A0A1Q3ENK8	Nadph dehydrogenase 2 OS=Lentinula edodes OX=5353 GN=LENED_010850 PE=4 SV=1 - [A0A1Q3ENK8_LENED]	0	1.77	1	1	1	1	1.38391	1.46287	1.38345	0.723899	0.778149	0.803137	564	62.3556	5.61768	0.544932	5.36651e-05
A0A1Q3DXZ8	Actin depolymerizing factor OS=Lentinula edodes OX=5353 GN=LENED_001283 PE=3 SV=1 - [A0A1Q3DXZ8_LENED]	55.2771	12.95	1	2	2	9	0.746379	0.764609	0.709339	1.18267	1.13535	1.13578	139	15.7507	5.37646	1.55554	5.37348e-05
A0A1Q3EFN5	Rab GDP dissociation inhibitor OS=Lentinula edodes OX=5353 GN=LENED_007921 PE=3 SV=1 - [A0A1Q3EFN5_LENED]	331.067	29.02	1	14	14	46	1.0113	0.977973	0.974708	1.01533	0.97174	0.99743	448	50.1295	5.50342	1.00692	0.711582
A0A1Q3EDY8	Glucose-6-phosphate 1-dehydrogenase OS=Lentinula edodes OX=5353 GN=LENED_007192 PE=3 SV=1 - [A0A1Q3EDY8_LENED]	234.955	18.64	1	14	14	49	0.974349	1.01243	1.02487	0.991168	1.01119	0.98257	515	58.2524	7.32764	0.99113	0.635836
A0A1Q3DZ42	Aldehyde dehydrogenase OS=Lentinula edodes OX=5353 GN=LENED_001782 PE=3 SV=1 - [A0A1Q3DZ42_LENED]	65.339	6.89	3	2	4	9	1.12824	1.11004	1.13145	0.917917	0.944333	0.918614	479	51.6562	6.55127	0.825248	5.70019e-05
A0A1Q3EU67	Mediator of RNA polymerase II transcription subunit 10 OS=Lentinula edodes OX=5353 GN=MED10 PE=3 SV=1 - [A0A1Q3EU67_LENED]	169.157	21.05	1	14	14	30	1.00494	0.976564	0.981648	0.975131	1.03724	0.99127	380	42.58	9.45166	1.01367	0.547236
A0A1Q3DYR2	Endoplasmic reticulum-derived transport vesicle ERV46 OS=Lentinula edodes OX=5353 GN=LENED_001628 PE=4 SV=1 - [A0A1Q3DYR2_LENED]	88.9372	12.8	1	4	5	9	1.0547	1.06232	1.04882	0.963613	0.972311	0.971676	414	45.8132	8.06006	0.918431	5.71495e-05
A0A1Q3E8J3	Plasma membrane ATPase OS=Lentinula edodes OX=5353 GN=LENED_005220 PE=3 SV=1 - [A0A1Q3E8J3_LENED]	675.839	15.52	1	13	13	32	0.993768	0.988865	1.00386	0.987454	1.03618	0.980435	999	109.607	5.52881	1.00589	0.76208
A0A1Q3ENB3	Laccase 2 OS=Lentinula edodes OX=5353 GN=LENED_010747 PE=3 SV=1 - [A0A1Q3ENB3_LENED]	0	1.39	1	1	1	2	1.14632	1.1293	1.1511	0.930413	0.899168	0.931424	505	56.1649	5.96045	0.805728	5.8866e-05
A0A1Q3E386	Kinase-like protein OS=Lentinula edodes OX=5353 GN=LENED_003231 PE=4 SV=1 - [A0A1Q3E386_LENED]	21.59	2.87	1	3	3	7	0.917724	0.889177	0.903656	1.05139	1.05037	1.04856	975	107.127	6.11279	1.16224	5.98721e-05
A0A1Q3EIT3	DIS3-like exonuclease 2 OS=Lentinula edodes OX=5353 GN=LENED_009097 PE=3 SV=1 - [A0A1Q3EIT3_LENED]	330.692	8.53	1	13	14	35	1.00879	1.05259	1.02508	1.0048	0.987375	0.975686	1418	156.428	7.60596	0.961577	0.0613837
A0A1Q3DZ55	Alpha-ketoglutarate-dependent sulfonate dioxygenase OS=Lentinula edodes OX=5353 GN=LENED_001702 PE=4 SV=1 - [A0A1Q3DZ55_LENED]	314.074	33.17	1	13	13	34	0.97193	0.994168	1.0229	1.00325	1.02318	1.00887	401	44.8478	6.65381	1.01549	0.386651
A0A1Q3ELE7	Acyl carrier protein OS=Lentinula edodes OX=5353 GN=LENED_010029 PE=3 SV=1 - [A0A1Q3ELE7_LENED]	0	11.67	1	1	1	1	0.734616	0.654475	0.681549	1.20498	1.1822	1.15442	120	13.1759	4.76709	1.71039	5.98945e-05
A0A1Q3ETV4	Alanine--tRNA ligase OS=Lentinula edodes OX=5353 GN=ALA1 PE=3 SV=1 - [A0A1Q3ETV4_LENED]	282.364	13.55	1	13	13	30	0.940205	1.01438	1.02395	0.982111	1.02046	1.02249	937	105.124	5.70654	1.01562	0.627464
A0A1Q3ET88	Thimet oligopeptidase OS=Lentinula edodes OX=5353 GN=LENED_012676 PE=3 SV=1 - [A0A1Q3ET88_LENED]	246.201	16.69	1	13	13	37	1.00931	0.983658	1.00157	1.01806	0.988243	0.999805	677	77.2524	5.92236	1.00386	0.754946
A0A1Q3E252	Uncharacterized protein OS=Lentinula edodes OX=5353 GN=LENED_002820 PE=4 SV=1 - [A0A1Q3E252_LENED]	0	1.46	2	1	1	4	1.12417	1.11348	1.13352	0.915879	0.947282	0.921598	411	42.454	7.26904	0.82605	6.46202e-05
A0A1Q3E245	Carboxylic ester hydrolase OS=Lentinula edodes OX=5353 GN=LENED_002905 PE=3 SV=1 - [A0A1Q3E245_LENED]	0	1.96	1	1	1	1	1.31909	1.32896	1.26714	0.863204	0.793868	0.82216	561	61.0019	4.94482	0.633233	6.67599e-05
A0A1Q3EIE8	Eukaryotic translation initiation factor 5b OS=Lentinula edodes OX=5353 GN=LENED_008920 PE=4 SV=1 - [A0A1Q3EIE8_LENED]	148.133	10.39	2	13	14	22	0.967476	0.994123	1.0275	0.999774	1.01389	1.0054	1193	131.087	5.79541	1.01002	0.605504
A0A1Q3EGG8	WD40 repeat-like protein OS=Lentinula edodes OX=5353 GN=LENED_008218 PE=4 SV=1 - [A0A1Q3EGG8_LENED]	31.93	2.37	1	1	1	1	1.14606	1.12724	1.17283	0.922503	0.911784	0.918322	337	37.1352	7.37158	0.798754	7.00227e-05
A0A1Q3ERE8	Uncharacterized protein OS=Lentinula edodes OX=5353 GN=LENED_011862 PE=4 SV=1 - [A0A1Q3ERE8_LENED]	141.16	21.11	1	3	3	8	1.12553	1.13156	1.10025	0.921832	0.94069	0.932983	90	10.3553	8.45557	0.832655	7.09331e-05
A0A1Q3E0J1	NAD-P-binding protein OS=Lentinula edodes OX=5353 GN=LENED_002337 PE=4 SV=1 - [A0A1Q3E0J1_LENED]	30.01	8.38	1	2	3	9	0.776194	0.791405	0.75408	1.07535	1.12364	1.13337	346	37.5302	5.45264	1.43532	8.75802e-05
A0A1Q3ENU7	12 kDa heat shock protein (Glucose and lipid-regulated protein) OS=Lentinula edodes OX=5353 GN=LENED_010858 PE=4 SV=1 - [A0A1Q3ENU7_LENED]	41.5635	19.28	2	1	1	3	1.19795	1.20391	1.18679	0.916752	0.907588	0.858295	83	8.77537	8.99756	0.747535	8.84313e-05
A0A1Q3ELT5	Alpha-galactosidase OS=Lentinula edodes OX=5353 GN=LENED_010214 PE=3 SV=1 - [A0A1Q3ELT5_LENED]	65.26	3.65	1	1	1	1	1.2801	1.27989	1.28164	0.895394	0.816437	0.809385	466	50.0241	4.42432	0.65629	9.0075e-05
A0A1Q3E8V0	40S ribosomal protein S24 OS=Lentinula edodes OX=5353 GN=LENED_005407 PE=3 SV=1 - [A0A1Q3E8V0_LENED]	20.69	30	1	7	7	16	0.924272	0.928171	0.903418	1.03905	1.04411	1.04242	160	18.6133	11.3853	1.13415	9.50495e-05
A0A1Q3EK08	Creatinase aminopeptidase OS=Lentinula edodes OX=5353 GN=LENED_009560 PE=3 SV=1 - [A0A1Q3EK08_LENED]	270.936	19.53	1	12	12	34	1.01291	1.00517	0.993984	0.994251	0.99361	1.00537	553	60.9601	6.12549	0.993745	0.40101
A0A1Q3EG57	2-oxoglutarate dehydrogenase complex E1 component mitochondrial OS=Lentinula edodes OX=5353 GN=LENED_008074 PE=4 SV=1 - [A0A1Q3EG57_LENED]	241.365	14.17	1	12	12	25	0.964503	0.993096	1.01388	0.98485	1.02655	1.01709	1009	113.095	7.12256	1.01919	0.375716
A0A1Q3E7H5	Glutamyl-trna synthetase OS=Lentinula edodes OX=5353 GN=LENED_004885 PE=3 SV=1 - [A0A1Q3E7H5_LENED]	203.992	13.72	1	12	12	26	0.962923	1.02591	1.04191	0.965648	1.01647	1.00153	802	90.6025	6.56592	0.984462	0.610327
A0A1Q3E5L2	26S proteasome regulatory subunit RPN1 OS=Lentinula edodes OX=5353 GN=LENED_004092 PE=3 SV=1 - [A0A1Q3E5L2_LENED]	157.747	13.92	1	12	12	30	0.996304	0.978107	0.955138	1.03162	0.993545	1.0227	941	103.913	4.94482	1.04039	0.0757906
A0A1Q3ELU5	Serine protease inhibitor OS=Lentinula edodes OX=5353 GN=LENED_010224 PE=4 SV=1 - [A0A1Q3ELU5_LENED]	87.1028	27.89	1	5	5	12	0.879551	0.901695	0.875056	1.05922	1.0846	1.06004	147	16.4455	5.50342	1.20613	9.89304e-05
A0A1Q3E7W8	Carbohydrate-binding module family 12 protein OS=Lentinula edodes OX=5353 GN=LENED_005030 PE=4 SV=1 - [A0A1Q3E7W8_LENED]	758.987	36.19	1	11	11	65	0.864769	0.95381	1.03215	0.958009	1.10184	1.01959	315	35.4386	6.30322	1.08023	0.298275
A0A1Q3EEP7	Ribosomal protein L38e OS=Lentinula edodes OX=5353 GN=LENED_007539 PE=3 SV=1 - [A0A1Q3EEP7_LENED]	145.814	67.09	1	8	8	24	0.896355	0.873975	0.868291	1.04627	1.07272	1.0727	79	8.998	10.0522	1.20961	0.000115063
A0A1Q3EQW6	Glutamate carboxypeptidase OS=Lentinula edodes OX=5353 GN=LENED_011763 PE=4 SV=1 - [A0A1Q3EQW6_LENED]	528.906	20.49	1	11	11	51	0.971175	0.981109	1.02675	0.957313	1.03843	1.01097	488	53.8252	5.5542	1.00929	0.768818
A0A1Q3ETQ7	Glucose-6-phosphate isomerase OS=Lentinula edodes OX=5353 GN=LENED_012869 PE=3 SV=1 - [A0A1Q3ETQ7_LENED]	518.565	16.55	1	11	11	48	0.972927	0.974057	1.01017	0.998172	1.03477	1.01697	568	63.3092	6.63916	1.03137	0.128324
A0A1Q3DYT2	Aldehyde dehydrogenase OS=Lentinula edodes OX=5353 GN=LENED_001668 PE=3 SV=1 - [A0A1Q3DYT2_LENED]	405.617	22.66	1	11	13	41	0.939787	0.980524	0.994151	1.0073	1.03771	1.00758	503	53.8527	6.15088	1.04739	0.0744727
A0A1Q3EIY5	Glutamine synthetase OS=Lentinula edodes OX=5353 GN=LENED_009124 PE=3 SV=1 - [A0A1Q3EIY5_LENED]	386.438	26.49	1	11	11	36	1.00174	1.00363	1.04069	0.985125	1.02893	0.994631	336	37.2591	6.32861	0.987733	0.535134
A0A1Q3EQ03	Ubiquitin-conjugating enzyme e2-24 kDa OS=Lentinula edodes OX=5353 GN=LENED_011417 PE=3 SV=1 - [A0A1Q3EQ03_LENED]	0	4.11	1	1	1	2	0.814577	0.82499	0.846286	1.07249	1.12577	1.10903	219	24.3254	6.30322	1.33044	0.000115959
A0A1Q3E6U4	Mannitol-1-phosphate dehydrogenase OS=Lentinula edodes OX=5353 GN=LENED_004417 PE=4 SV=1 - [A0A1Q3E6U4_LENED]	0	5	1	2	2	3	0.865672	0.880454	0.869295	1.07771	1.03976	1.07449	360	38.2876	6.62451	1.22044	0.000119631
A0A1Q3E4J6	60s ribosomal protein l2 OS=Lentinula edodes OX=5353 GN=LENED_003803 PE=4 SV=1 - [A0A1Q3E4J6_LENED]	285.726	33.96	1	11	11	51	0.961403	0.986604	1.00095	0.991962	1.01603	1.02004	268	29.2889	10.7261	1.02681	0.143414
A0A1Q3EMN1	Heat shock HSP70 protein OS=Lentinula edodes OX=5353 GN=LENED_010527 PE=3 SV=1 - [A0A1Q3EMN1_LENED]	217.57	17.94	1	11	13	39	1.01031	0.997345	1.00197	1.00106	0.997421	0.991163	613	66.9586	5.66846	0.993361	0.235184
A0A1Q3E8E6	Phosphotransferase OS=Lentinula edodes OX=5353 GN=LENED_005054 PE=3 SV=1 - [A0A1Q3E8E6_LENED]	171.399	23	1	11	11	24	0.988302	1.00153	0.992082	0.994263	1.02641	0.98948	500	55.77	5.26221	1.00947	0.484929
A0A1Q3E4D1	Saccharopine dehydrogenase OS=Lentinula edodes OX=5353 GN=LENED_003578 PE=3 SV=1 - [A0A1Q3E4D1_LENED]	164.528	13.37	1	11	11	26	0.994285	0.97726	0.990184	0.99045	1.0209	1.00685	763	83.1225	5.87158	1.01907	0.138276
A0A1Q3EM76	5-oxoprolinase OS=Lentinula edodes OX=5353 GN=LENED_010355 PE=4 SV=1 - [A0A1Q3EM76_LENED]	163.95	12.61	1	11	11	29	1.02781	0.990635	1.00383	0.982561	0.998128	1.01416	801	87.8782	5.73193	0.990926	0.554744
A0A1Q3ESW1	Multifunctional tryptophan biosynthesis protein OS=Lentinula edodes OX=5353 GN=LENED_012514 PE=3 SV=1 - [A0A1Q3ESW1_LENED]	133.485	14.05	1	11	11	17	0.986532	1.00426	0.959537	1.00432	0.970738	1.00911	804	86.5907	5.98584	1.01147	0.559445
A0A1Q3DYD5	Glycine-trna ligase OS=Lentinula edodes OX=5353 GN=LENED_001426 PE=4 SV=1 - [A0A1Q3DYD5_LENED]	126.22	16.79	1	11	11	24	1.00159	0.976214	1.03097	0.986901	1.017	0.9985	655	73.3246	6.29053	0.99788	0.912075
A0A1Q3EKQ2	Carboxylic ester hydrolase OS=Lentinula edodes OX=5353 GN=LENED_009795 PE=3 SV=1 - [A0A1Q3EKQ2_LENED]	0	1.11	1	1	1	2	1.21219	1.15832	1.21436	0.907229	0.880853	0.875213	632	68.3402	4.89404	0.742927	0.000122768
A0A1Q3ELG3	Related to DDR48-Heat shock protein OS=Lentinula edodes OX=5353 GN=LENED_009984 PE=4 SV=1 - [A0A1Q3ELG3_LENED]	55.7796	5.76	1	1	2	9	0.815982	0.7732	0.78333	1.13876	1.08467	1.14157	191	20.4418	4.75439	1.41833	0.000126065
A0A1Q3E897	Glycoside hydrolase family 3 protein OS=Lentinula edodes OX=5353 GN=LENED_005188 PE=4 SV=1 - [A0A1Q3E897_LENED]	71.1129	2.12	1	3	3	4	1.16269	1.13469	1.17689	0.915948	0.932946	0.893147	1605	176.941	5.41455	0.789243	0.000134569
A0A1Q3E0B3	Eukaryotic initiation factor 4f subunit p130 OS=Lentinula edodes OX=5353 GN=LENED_002123 PE=4 SV=1 - [A0A1Q3E0B3_LENED]	52.665	8.88	2	11	13	15	1.02051	1.08919	1.02746	0.935882	1.01271	0.970552	1352	146.189	8.26514	0.930507	0.0799506
A0A1Q3DYB2	Thiazole biosynthetic enzyme OS=Lentinula edodes OX=5353 GN=LENED_001396 PE=4 SV=1 - [A0A1Q3DYB2_LENED]	0	2.6	1	1	1	2	1.24755	1.2403	1.19066	0.903651	0.84669	0.862328	269	28.6336	6.52197	0.710252	0.000134999
A0A1Q3E919	ARM repeat-containing protein OS=Lentinula edodes OX=5353 GN=LENED_005411 PE=4 SV=1 - [A0A1Q3E919_LENED]	423.653	17.91	2	10	10	27	0.939247	0.976457	1.0368	0.96467	1.05852	1.02044	564	62.7452	4.97021	1.03086	0.483505
A0A1Q3EDG7	Fructose-bisphosphate aldolase OS=Lentinula edodes OX=5353 GN=LENED_007101 PE=3 SV=1 - [A0A1Q3EDG7_LENED]	411.805	30.08	1	10	10	39	0.985497	0.980577	0.994288	0.95817	1.03971	1.00551	369	40.1144	6.06201	1.01454	0.581952
A0A1Q3EQ64	GTP binding protein OS=Lentinula edodes OX=5353 GN=LENED_011480 PE=3 SV=1 - [A0A1Q3EQ64_LENED]	410.518	34.96	2	10	13	26	0.980211	1.00257	1.08034	0.972349	0.996408	0.982952	369	42.1997	5.19873	0.963626	0.298828
A0A1Q3E465	Phosphoglycerate kinase OS=Lentinula edodes OX=5353 GN=LENED_003585 PE=3 SV=1 - [A0A1Q3E465_LENED]	360.636	22.54	1	10	10	24	1.0125	0.971238	0.993384	1.00139	1.01966	0.959649	417	44.4006	7.12256	1.0012	0.958317
A0A1Q3EG10	D-3-phosphoglycerate dehydrogenase OS=Lentinula edodes OX=5353 GN=LENED_007995 PE=3 SV=1 - [A0A1Q3EG10_LENED]	308.908	23.76	1	10	10	26	0.979403	0.966503	1.01507	0.95868	1.06201	0.986307	463	50.4213	7.00537	1.01554	0.676351
A0A1Q3E5Y1	Phosphoglycerate mutase-like protein OS=Lentinula edodes OX=5353 GN=LENED_004329 PE=4 SV=1 - [A0A1Q3E5Y1_LENED]	55.5803	2.62	1	1	1	10	0.922087	0.938253	0.942793	1.04829	1.03372	1.03792	458	49.5323	4.85596	1.11302	0.000158089
A0A1Q3DV72	T-complex protein 1 subunit eta OS=Lentinula edodes OX=5353 GN=LENED_000311 PE=3 SV=1 - [A0A1Q3DV72_LENED]	239.904	17.32	1	10	10	26	0.980155	1.00319	1.0122	0.988302	1.02255	0.999241	560	60.8427	6.43018	1.00486	0.744543
A0A1Q3DZP4	Endoplasmic reticulum protein OS=Lentinula edodes OX=5353 GN=LENED_001983 PE=4 SV=1 - [A0A1Q3DZP4_LENED]	25.97	2.54	1	1	1	1	1.20564	1.14839	1.16172	0.920713	0.901112	0.889047	354	39.9471	8.51416	0.771066	0.000165107
A0A1Q3EC58	And fes cip4 domain-containing protein OS=Lentinula edodes OX=5353 GN=LENED_006619 PE=4 SV=1 - [A0A1Q3EC58_LENED]	228.669	8.4	1	10	10	18	0.984772	1.01303	1.00295	0.987172	1.01286	0.997172	1083	118.87	6.65381	0.998817	0.920595
A0A1Q3DUZ7	Udp-n-acetylglucosamine diphosphorylase OS=Lentinula edodes OX=5353 GN=LENED_000210 PE=4 SV=1 - [A0A1Q3DUZ7_LENED]	224.074	23.22	1	10	10	23	1.02699	0.962766	0.981879	1.03584	0.986931	0.988441	491	54.0938	6.55127	1.01332	0.624407
A0A1Q3DXZ0	Cytochrome P450 1 OS=Lentinula edodes OX=5353 GN=LENED_001273 PE=3 SV=1 - [A0A1Q3DXZ0_LENED]	0	5.62	3	2	2	2	0.775365	0.828152	0.786649	1.13656	1.12514	1.08144	356	40.5285	7.51807	1.39871	0.000165687
A0A1Q3EKD9	Acetyl-acetyltransferase OS=Lentinula edodes OX=5353 GN=LENED_009654 PE=3 SV=1 - [A0A1Q3EKD9_LENED]	190.682	14.69	1	10	10	28	0.886884	0.958392	1.01411	0.994649	1.04626	1.04778	388	40.4028	7.02002	1.08019	0.133975
A0A1Q3E664	T-complex protein 1 epsilon subunit OS=Lentinula edodes OX=5353 GN=LENED_004257 PE=3 SV=1 - [A0A1Q3E664_LENED]	183.854	15.31	1	10	10	23	0.984098	0.985436	1.00933	0.996994	1.00678	1.00954	542	59.206	5.73193	1.01156	0.272715
A0A1Q3E2D7	Transmembrane protein OS=Lentinula edodes OX=5353 GN=LENED_002984 PE=4 SV=1 - [A0A1Q3E2D7_LENED]	178.038	6.01	1	10	10	20	0.997013	0.995795	1.05976	0.969022	1.02337	0.998203	1414	154.194	5.84619	0.979698	0.476402
A0A1Q3ETR6	Mitochondrial F1F0-ATP subunit G ATP20 OS=Lentinula edodes OX=5353 GN=LENED_012898 PE=4 SV=1 - [A0A1Q3ETR6_LENED]	196.628	14.92	1	2	2	8	1.02001	1.01408	1.01387	0.98922	0.987555	0.987607	181	19.7285	10.228	0.972578	0.000181495
A0A1Q3ECB4	Ribosomal protein L19 OS=Lentinula edodes OX=5353 GN=LENED_006623 PE=3 SV=1 - [A0A1Q3ECB4_LENED]	140.077	17.47	1	10	11	24	0.949687	0.95326	0.946775	1.02289	1.03114	1.04354	521	58.1024	10.3892	1.08697	0.000193684
A0A1Q3E3N7	Uncharacterized protein OS=Lentinula edodes OX=5353 GN=LENED_003464 PE=4 SV=1 - [A0A1Q3E3N7_LENED]	0	0.73	2	1	1	1	0.724794	0.63896	0.613129	1.23594	1.15139	1.20535	686	75.6688	8.89502	1.81735	0.000209819
A0A1Q3E4Z6	26S proteasome subunit P45 OS=Lentinula edodes OX=5353 GN=LENED_003963 PE=3 SV=1 - [A0A1Q3E4Z6_LENED]	137.711	25.49	1	10	11	25	1.00031	0.987598	1.01617	1.0196	1.0089	0.971666	412	46.5404	6.04932	0.998696	0.941481
A0A1Q3EHJ8	Syntaxin-like protein OS=Lentinula edodes OX=5353 GN=LENED_008561 PE=4 SV=1 - [A0A1Q3EHJ8_LENED]	40.5618	7.24	1	4	4	10	0.980695	0.97094	0.977157	1.02147	1.016	1.01757	456	50.5685	8.41162	1.04311	0.000213484
A0A1Q3E299	Aldo keto reductase OS=Lentinula edodes OX=5353 GN=LENED_002968 PE=4 SV=1 - [A0A1Q3E299_LENED]	115.331	24.24	1	10	10	18	1.00092	0.947957	1.00074	1.02432	1.02167	0.987798	297	32.5643	7.57666	1.02854	0.255992
A0A1Q3DY43	26s proteasome non-atpase regulatory subunit 9 OS=Lentinula edodes OX=5353 GN=LENED_001397 PE=4 SV=1 - [A0A1Q3DY43_LENED]	0	16.35	1	3	3	6	0.85779	0.848068	0.853665	1.09098	1.05964	1.12371	208	22.3045	7.28369	1.27927	0.000218979
A0A1Q3EQW0	40S ribosomal protein S9 OS=Lentinula edodes OX=5353 GN=LENED_011753 PE=3 SV=1 - [A0A1Q3EQW0_LENED]	101.936	37.82	3	10	11	19	1.01569	0.972072	0.952203	1.04558	0.982867	1.01081	193	22.3024	10.7114	1.03377	0.273378
A0A1Q3E4I6	Pentulose kinase OS=Lentinula edodes OX=5353 GN=LENED_003796 PE=4 SV=1 - [A0A1Q3E4I6_LENED]	95.0738	11.39	1	10	10	27	1.0052	0.996345	0.998003	1.00392	0.997971	0.997734	887	97.4344	5.96045	1.00002	0.994603
A0A1Q3E537	H15 domain-containing protein OS=Lentinula edodes OX=5353 GN=LENED_004007 PE=4 SV=1 - [A0A1Q3E537_LENED]	69.8089	31.78	1	10	10	17	0.980373	1.01824	1.03347	0.953188	1.03019	1.01267	258	26.7431	10.7554	0.988113	0.691464
A0A1Q3EH23	Filament-forming protein OS=Lentinula edodes OX=5353 GN=LENED_008388 PE=4 SV=1 - [A0A1Q3EH23_LENED]	63.6101	7.72	1	10	10	10	1.00858	1.01317	0.982573	1.02035	1.02364	0.996441	1283	142.04	5.93506	1.01202	0.400823
A0A1Q3E2R7	Alpha-1,4 glucan phosphorylase OS=Lentinula edodes OX=5353 GN=LENED_002987 PE=3 SV=1 - [A0A1Q3E2R7_LENED]	61.0274	11.19	2	10	10	27	1.07804	1.02943	1.03003	0.979655	0.970412	1.01716	867	98.0603	6.15088	0.945729	0.0578288
A0A1Q3EIH7	Protein kinase c OS=Lentinula edodes OX=5353 GN=LENED_008980 PE=4 SV=1 - [A0A1Q3EIH7_LENED]	46.005	14.46	1	10	10	19	0.955644	0.970563	1.00555	0.991204	1.02295	1.02463	664	73.8811	8.44092	1.03651	0.123864
A0A1Q3EPE2	Uncharacterized protein OS=Lentinula edodes OX=5353 GN=LENED_011196 PE=4 SV=1 - [A0A1Q3EPE2_LENED]	1211.87	61.42	1	9	9	81	0.852052	0.925571	0.985773	1.02397	1.0732	1.0154	127	14.0222	6.25244	1.12636	0.0525151
A0A1Q3E8W2	N-terminal nucleophile aminohydrolase OS=Lentinula edodes OX=5353 GN=LENED_005244 PE=4 SV=1 - [A0A1Q3E8W2_LENED]	564.413	22.25	2	9	13	67	0.972224	0.989082	1.00781	0.978138	1.04488	0.99717	445	49.7693	6.75635	1.0172	0.488685
A0A1Q3EB96	U3 snornp-associated protein rrp5 OS=Lentinula edodes OX=5353 GN=LENED_006186 PE=4 SV=1 - [A0A1Q3EB96_LENED]	0	0.51	1	1	1	1	0.884648	0.849767	0.875525	1.06637	1.10355	1.06509	1370	152.39	7.92822	1.23949	0.00021973
A0A1Q3E394	Ribosomal protein l4 OS=Lentinula edodes OX=5353 GN=LENED_003242 PE=4 SV=1 - [A0A1Q3E394_LENED]	456.525	40.45	1	9	11	60	1.00401	0.967094	0.9149	1.06731	0.970008	1.01218	267	29.7535	10.2427	1.05665	0.227182
A0A1Q3EFX6	40s ribosomal protein s16 OS=Lentinula edodes OX=5353 GN=LENED_007999 PE=4 SV=1 - [A0A1Q3EFX6_LENED]	431.152	42.86	1	9	9	43	0.955784	0.98507	0.973584	0.984031	1.04784	1.01811	140	15.5765	10.3745	1.04651	0.0901207
A0A1Q3EAY4	Formate dehydrogenase OS=Lentinula edodes OX=5353 GN=LENED_006034 PE=3 SV=1 - [A0A1Q3EAY4_LENED]	421.31	34.92	3	9	12	58	1.01235	1.02715	1.06793	0.972983	1.02154	0.944438	358	39.3712	6.58057	0.945786	0.115159
A0A1Q3EN54	Beta-glucosidase OS=Lentinula edodes OX=5353 GN=LENED_010692 PE=3 SV=1 - [A0A1Q3EN54_LENED]	362.991	9.52	1	9	9	25	1.06632	0.989463	1.00231	0.984218	1.00065	0.967798	851	92.7294	5.19873	0.965527	0.241659
C5NN47	Protein disulfide-isomerase OS=Lentinula edodes OX=5353 GN=pdi1 PE=2 SV=1 - [C5NN47_LENED]	327.909	14.34	2	9	9	32	0.998294	1.0142	1.01152	0.990614	1.03453	0.991312	502	55.857	4.729	0.997501	0.877503
A0A1Q3E164	Synaptobrevin-like protein OS=Lentinula edodes OX=5353 GN=LENED_002548 PE=4 SV=1 - [A0A1Q3E164_LENED]	0	4.61	1	1	1	1	0.818303	0.856498	0.810622	1.0749	1.13177	1.10138	152	16.7977	9.45166	1.33098	0.000226117
A0A1Q3E4Y6	Small gtpase-binding protein OS=Lentinula edodes OX=5353 GN=LENED_003731 PE=4 SV=1 - [A0A1Q3E4Y6_LENED]	304.352	34.54	2	9	9	55	1.02204	0.97868	0.930917	1.05803	0.964382	1.02793	194	21.5551	7.28369	1.04049	0.358105
A0A1Q3DVR0	Alpha beta-hydrolase OS=Lentinula edodes OX=5353 GN=LENED_000429 PE=3 SV=1 - [A0A1Q3DVR0_LENED]	296.641	3.6	1	9	9	25	0.994229	0.947703	0.93813	1.03743	1.03436	0.992506	1833	204.079	6.34131	1.06397	0.0530454
A0A1Q3E725	C2-domain-containing protein OS=Lentinula edodes OX=5353 GN=LENED_004726 PE=4 SV=1 - [A0A1Q3E725_LENED]	278.525	22.04	1	9	9	21	0.936873	0.9798	1.00271	0.989155	1.05204	1.02524	481	53.7119	5.64307	1.05037	0.138467
A0A1Q3EDG2	Obg-like ATPase 1 OS=Lentinula edodes OX=5353 GN=LENED_007087 PE=3 SV=1 - [A0A1Q3EDG2_LENED]	263.52	18.66	1	9	9	22	0.998145	1.0007	1.0474	1.01012	0.989626	0.981769	418	46.3021	6.99072	0.978751	0.299185
A0A1Q3E239	Ribosomal protein L24 OS=Lentinula edodes OX=5353 GN=LENED_002809 PE=4 SV=1 - [A0A1Q3E239_LENED]	72.7768	41.48	1	8	8	21	0.912407	0.900521	0.918896	1.04561	1.06985	1.03735	135	15.3334	11.0337	1.15411	0.000228524
A0A1Q3EE58	Lectin OS=Lentinula edodes OX=5353 GN=LENED_007336 PE=4 SV=1 - [A0A1Q3EE58_LENED]	206.374	16.26	1	6	6	17	1.09467	1.14464	1.12154	0.942604	0.931991	0.933394	289	31.2168	5.0083	0.835499	0.000240246
A0A1Q3EH49	Phospholipase D OS=Lentinula edodes OX=5353 GN=LENED_008435 PE=4 SV=1 - [A0A1Q3EH49_LENED]	226.893	5.72	2	9	9	14	0.988945	0.994571	0.979525	0.990185	1.0213	1.03052	1905	214.419	6.7417	1.02665	0.112232
A0A1Q3EGJ6	Alcohol dehydrogenase superfamily protein OS=Lentinula edodes OX=5353 GN=LENED_008266 PE=4 SV=1 - [A0A1Q3EGJ6_LENED]	225.507	27.75	2	9	9	22	0.951246	0.99072	1.03242	0.951606	1.04056	1.01182	346	37.1875	7.44482	1.00995	0.792872
A0A1Q3EK72	Aldo keto reductase OS=Lentinula edodes OX=5353 GN=LENED_009608 PE=4 SV=1 - [A0A1Q3EK72_LENED]	223.796	22.52	1	9	9	29	1.0222	1.01666	1.04925	1.01815	0.981811	0.979931	333	36.9095	6.55127	0.964957	0.087258
A0A1Q3DWB2	Cytochrome p450 OS=Lentinula edodes OX=5353 GN=LENED_000726 PE=4 SV=1 - [A0A1Q3DWB2_LENED]	191.682	8.15	1	9	9	26	1.00722	0.990059	0.935577	1.03579	0.990729	1.01184	1043	116.297	6.62451	1.03597	0.235544
A0A1Q3DZQ7	Phosphoglucomutase OS=Lentinula edodes OX=5353 GN=LENED_002022 PE=3 SV=1 - [A0A1Q3DZQ7_LENED]	187.094	16.46	1	9	9	20	0.893301	0.930648	0.985728	0.999451	1.12534	1.0137	565	60.7891	6.27783	1.11703	0.0845022
A0A1Q3E113	Coronin OS=Lentinula edodes OX=5353 GN=LENED_002420 PE=3 SV=1 - [A0A1Q3E113_LENED]	185.034	13.18	1	9	9	18	0.991369	1.02172	1.01437	0.991532	1.00664	0.972967	531	57.4718	7.15186	0.981396	0.232551
A0A1Q3E1D7	Lysine--tRNA ligase OS=Lentinula edodes OX=5353 GN=LENED_002625 PE=3 SV=1 - [A0A1Q3E1D7_LENED]	177.815	15.57	3	9	10	20	1.01668	1.00747	0.925443	1.02962	0.993201	0.992063	591	66.7411	6.30322	1.02214	0.527789
A0A1Q3EPW2	V-type proton ATPase proteolipid subunit OS=Lentinula edodes OX=5353 GN=LENED_011374 PE=3 SV=1 - [A0A1Q3EPW2_LENED]	0	4.32	1	1	1	1	1.20595	1.30057	1.23525	0.834349	0.87423	0.876992	162	16.3366	7.6792	0.691003	0.000246054
A0A1Q3EFP0	Actin filament-coating protein tropomyosin OS=Lentinula edodes OX=5353 GN=LENED_007875 PE=4 SV=1 - [A0A1Q3EFP0_LENED]	163.546	44.16	1	9	9	39	0.994389	1.00935	1.02242	0.979848	1.01343	0.99156	154	17.9722	4.86865	0.986346	0.340645
A0A1Q3ESC1	Polyadenylate-binding protein OS=Lentinula edodes OX=5353 GN=LENED_012354 PE=3 SV=1 - [A0A1Q3ESC1_LENED]	150.492	15.62	1	9	9	20	1.01487	0.996788	0.990665	0.981546	1.01077	1.00101	621	67.4176	6.41748	0.997002	0.802904
A0A1Q3E3A9	40S ribosomal protein S6 OS=Lentinula edodes OX=5353 GN=LENED_003322 PE=3 SV=1 - [A0A1Q3E3A9_LENED]	180.813	37.16	1	13	13	39	0.934657	0.918199	0.921946	1.06019	1.05721	1.03188	218	25.2949	10.5063	1.13496	0.000262868
A0A1Q3DYJ5	Glycosyltransferase family 90 protein OS=Lentinula edodes OX=5353 GN=LENED_001475 PE=4 SV=1 - [A0A1Q3DYJ5_LENED]	0	2.03	1	1	1	1	1.12346	1.11127	1.07909	0.94604	0.941711	0.940365	688	76.6336	5.50342	0.853428	0.000264817
A0A1Q3E1Y3	Carboxypeptidase OS=Lentinula edodes OX=5353 GN=LENED_002826 PE=3 SV=1 - [A0A1Q3E1Y3_LENED]	100.514	2.22	1	3	3	7	1.36472	1.41445	1.26997	0.838753	0.790749	0.797032	1309	145.839	5.32568	0.59927	0.000274072
A0A1Q3EDB0	DUF1168-domain-containing protein OS=Lentinula edodes OX=5353 GN=LENED_007036 PE=4 SV=1 - [A0A1Q3EDB0_LENED]	0	5.17	1	1	1	1	1.12077	1.1482	1.12758	0.939273	0.896768	0.943923	232	25.7193	9.48096	0.818466	0.000276007
A0A1Q3E4R4	Ribosome associated chaperone OS=Lentinula edodes OX=5353 GN=LENED_003737 PE=4 SV=1 - [A0A1Q3E4R4_LENED]	121.387	16.75	1	9	9	19	0.968029	0.973727	1.01863	0.993404	1.01682	1.03666	406	46.1178	9.08545	1.02922	0.22865
A0A1Q3E9F3	HABP4_PAI-RBP1 domain-containing protein OS=Lentinula edodes OX=5353 GN=LENED_005436 PE=4 SV=1 - [A0A1Q3E9F3_LENED]	115.519	21.04	1	9	9	21	0.945541	0.939312	1.03756	1.01914	1.00767	1.01645	328	34.6441	8.92432	1.04135	0.275946
A0A1Q3E242	60S ribosomal protein L7 OS=Lentinula edodes OX=5353 GN=LENED_002880 PE=4 SV=1 - [A0A1Q3E242_LENED]	102.2	27.2	2	9	9	37	0.975803	0.966303	0.982034	0.987479	1.05781	0.99973	250	28.6787	10.2573	1.04134	0.143283
A0A1Q3EA19	Histone H3 OS=Lentinula edodes OX=5353 GN=LENED_005841 PE=3 SV=1 - [A0A1Q3EA19_LENED]	56.941	19.25	1	2	7	18	0.917322	0.927387	0.921359	1.03144	1.05871	1.02976	239	27.6071	10.6968	1.12792	0.000276227
A0A1Q3E0D7	p-loop containing nucleoside triphosphate hydrolase protein OS=Lentinula edodes OX=5353 GN=LENED_002260 PE=4 SV=1 - [A0A1Q3E0D7_LENED]	95.139	10.99	1	9	10	18	0.998984	0.977262	0.910527	1.01118	1.01495	1.03805	637	70.1724	6.85889	1.06146	0.101455
A0A1Q3EJC6	3 (2 )-bisphosphate nucleotidase OS=Lentinula edodes OX=5353 GN=LENED_009199 PE=4 SV=1 - [A0A1Q3EJC6_LENED]	32.25	2.23	1	1	1	4	1.10609	1.10827	1.08773	0.935538	0.954699	0.971617	358	37.9463	5.46533	0.866679	0.000281854
A0A1Q3EMN6	Aminopeptidase OS=Lentinula edodes OX=5353 GN=LENED_010529 PE=3 SV=1 - [A0A1Q3EMN6_LENED]	87.8169	10.64	1	9	9	21	0.93078	0.948444	1.00332	0.989037	1.08963	1.0273	921	102.907	5.65576	1.07751	0.111271
A0A1Q3ENM7	Sh3 domain-containing protein OS=Lentinula edodes OX=5353 GN=LENED_010910 PE=4 SV=1 - [A0A1Q3ENM7_LENED]	82.4835	7.51	1	9	9	15	0.987763	0.996277	0.949589	0.993194	1.02794	1.00601	1399	150.864	4.88135	1.03188	0.150858
A0A1Q3EAW9	26s proteasome non-atpase regulatory subunit 12 OS=Lentinula edodes OX=5353 GN=LENED_006172 PE=4 SV=1 - [A0A1Q3EAW9_LENED]	81.7843	22.37	1	9	9	18	1.01857	0.982851	0.976328	0.991385	1.04317	0.983904	380	44.1499	6.65381	1.01367	0.583651
A0A1Q3EJR7	6-phosphofructokinase OS=Lentinula edodes OX=5353 GN=LENED_009398 PE=3 SV=1 - [A0A1Q3EJR7_LENED]	76.2494	11.44	1	9	9	17	0.998392	1.02333	1.03241	0.950322	0.99445	1.0165	778	84.7191	6.66846	0.969596	0.231361
A0A1Q3E3C8	Cytotoxin OS=Lentinula edodes OX=5353 GN=LENED_003369 PE=4 SV=1 - [A0A1Q3E3C8_LENED]	72.792	3.54	1	9	9	12	0.938403	0.98561	0.984539	0.994201	1.03581	1.00238	2035	223.239	4.80518	1.04258	0.10924
A0A088FQ52	Orotate phosphoribosyltransferase OS=Lentinula edodes OX=5353 GN=pyrF PE=3 SV=1 - [A0A088FQ52_LENED]	31.78	3.19	2	1	1	3	0.81536	0.803255	0.810727	1.06352	1.14931	1.10503	251	26.7649	6.22705	1.36575	0.000291538
A0A1Q3EPW5	Thioredoxin reductase OS=Lentinula edodes OX=5353 GN=LENED_011387 PE=3 SV=1 - [A0A1Q3EPW5_LENED]	89.8025	11.41	1	4	4	10	0.917263	0.911912	0.926777	1.03423	1.06972	1.04777	333	36.0053	5.46533	1.1436	0.000298977
A0A1Q3ELC0	Sphingolipid long chain base-responsive protein pil1 OS=Lentinula edodes OX=5353 GN=LENED_010051 PE=4 SV=1 - [A0A1Q3ELC0_LENED]	61.3528	14.77	2	9	9	20	0.991433	1.01512	1.0759	0.980774	1.01552	0.952646	555	58.5667	6.12549	0.956689	0.22495
A0A1Q3DXG9	N-terminal acetyltransferase auxiliary subunit OS=Lentinula edodes OX=5353 GN=LENED_001166 PE=4 SV=1 - [A0A1Q3DXG9_LENED]	57.5761	9.66	1	9	9	10	1.01117	1.01896	1.00744	1.02538	0.962729	1.00801	880	98.7904	6.87354	0.986355	0.506977
A0A1Q3E125	Nonmuscle myosin heavy chain b OS=Lentinula edodes OX=5353 GN=LENED_002520 PE=3 SV=1 - [A0A1Q3E125_LENED]	51.5262	4.17	1	9	9	9	0.995135	0.977876	1.00129	1.05762	0.957263	1.01013	2327	265.996	6.01123	1.01705	0.601087
A0A1Q3ESY3	Kinesin heavy chain OS=Lentinula edodes OX=5353 GN=LENED_012574 PE=3 SV=1 - [A0A1Q3ESY3_LENED]	36.9478	11	1	9	9	12	1.02624	1.00533	0.955104	1.00693	1.0009	1.01546	973	107.795	5.56689	1.01226	0.600985
A0A1Q3EIF8	Actin 1 OS=Lentinula edodes OX=5353 GN=LENED_008925 PE=3 SV=1 - [A0A1Q3EIF8_LENED]	1412.25	31.85	2	8	13	91	1.0376	1.01568	0.971326	1.00508	0.962343	0.991336	383	42.6179	6.53662	0.978228	0.397842
A0A1Q3EAB8	Aldehyde dehydrogenase OS=Lentinula edodes OX=5353 GN=LENED_005944 PE=3 SV=1 - [A0A1Q3EAB8_LENED]	1338.19	27.6	3	8	17	100	0.943498	0.986411	0.991344	1.02901	1.00474	1.00053	500	54.4905	6.21436	1.03869	0.0989558
A0A1Q3E8T0	Leucine aminopeptidase OS=Lentinula edodes OX=5353 GN=LENED_005212 PE=3 SV=1 - [A0A1Q3E8T0_LENED]	600.857	17.55	1	8	8	29	0.988562	0.967359	1.01666	1.00296	1.04012	0.995335	490	52.4517	6.07471	1.02215	0.3316
A0A1Q3EFU7	Cyanide hydratase OS=Lentinula edodes OX=5353 GN=LENED_007932 PE=4 SV=1 - [A0A1Q3EFU7_LENED]	583.622	21.94	1	8	8	33	0.959638	1.00225	1.06434	0.945661	1.0697	0.996038	360	39.2207	5.68115	0.995096	0.921466
A0A1Q3EJ34	Aldo keto reductase OS=Lentinula edodes OX=5353 GN=LENED_009202 PE=4 SV=1 - [A0A1Q3EJ34_LENED]	441.682	28.06	2	8	10	29	1.00483	0.990844	0.917964	1.04585	0.971684	1.01327	310	34.4136	7.86963	1.04021	0.320102
A0A1Q3E909	Sure-like protein OS=Lentinula edodes OX=5353 GN=LENED_005401 PE=4 SV=1 - [A0A1Q3E909_LENED]	38.8368	3.91	1	1	1	2	0.929573	0.915725	0.93976	1.03384	1.05798	1.04205	358	38.9939	6.45557	1.12524	0.000304953
A0A1Q3E3V3	Acyl-dehydrogenase NM domain-like protein OS=Lentinula edodes OX=5353 GN=LENED_003472 PE=3 SV=1 - [A0A1Q3E3V3_LENED]	388.276	21.41	1	8	8	19	0.992543	1.04791	1.03157	0.958071	0.989912	1.00438	453	49.9503	9.01221	0.961048	0.135424
A0A1Q3E8X6	40s ribosomal protein s3 OS=Lentinula edodes OX=5353 GN=LENED_005435 PE=3 SV=1 - [A0A1Q3E8X6_LENED]	330.556	26.82	1	8	8	21	1.00943	0.983393	1.03009	0.98034	1.01998	1.00515	261	29.0752	8.79248	0.994233	0.760212
A0A1Q3DXK3	S-(hydroxymethyl)glutathione dehydrogenase OS=Lentinula edodes OX=5353 GN=LENED_000926 PE=3 SV=1 - [A0A1Q3DXK3_LENED]	269.034	23.36	1	8	8	26	0.899077	0.938158	1.01135	0.999981	1.05556	1.02371	381	40.3475	7.07861	1.08098	0.103773
Q764D2	40S ribosomal protein S1 OS=Lentinula edodes OX=5353 GN=RPS1 PE=2 SV=1 - [RS3A_LENED]	784.533	37.5	2	13	13	48	0.955307	0.964943	0.964268	1.01412	1.02585	1.01496	256	29.4049	9.86182	1.05908	0.000314061
A0A1Q3EAG9	60s ribosomal protein l20 OS=Lentinula edodes OX=5353 GN=LENED_005978 PE=3 SV=1 - [A0A1Q3EAG9_LENED]	228.683	28.33	1	8	8	33	0.877848	0.949763	1.08094	0.928253	1.07774	1.0265	233	27.3985	10.0962	1.04262	0.605825
A0A1Q3ETW5	Citrate synthase OS=Lentinula edodes OX=5353 GN=LENED_012826 PE=3 SV=1 - [A0A1Q3ETW5_LENED]	226.365	14.1	1	8	8	24	1.02544	1.00668	0.980146	1.03218	0.987565	0.97544	468	51.1125	8.27979	0.994332	0.805962
A0A1Q3ED50	Nascent polypeptide-associated complex subunit beta OS=Lentinula edodes OX=5353 GN=LENED_006972 PE=3 SV=1 - [A0A1Q3ED50_LENED]	225.615	27.78	1	8	8	29	1.05084	1.01193	0.969349	1.00161	0.964056	1.02116	162	17.353	6.03662	0.985063	0.628854
A0A1Q3DXZ4	Glutathione S-transferase OS=Lentinula edodes OX=5353 GN=LENED_001278 PE=4 SV=1 - [A0A1Q3DXZ4_LENED]	200.997	24.69	1	8	8	17	1.0576	1.00289	0.99712	0.99367	0.973307	0.998236	320	36.6215	6.94678	0.96978	0.211668
A0A1Q3EQU4	Peptidase M20 domain-containing protein 2 OS=Lentinula edodes OX=5353 GN=LENED_011741 PE=3 SV=1 - [A0A1Q3EQU4_LENED]	200.115	16.82	1	8	8	28	1.03151	1.02116	1.0027	0.987078	1.00835	0.989606	422	45.7252	6.11279	0.97698	0.0950854
A0A1Q3EDY6	Alpha beta-hydrolase OS=Lentinula edodes OX=5353 GN=LENED_007294 PE=4 SV=1 - [A0A1Q3EDY6_LENED]	0	2.19	1	1	1	1	1.12372	1.15264	1.17093	0.891579	0.921262	0.941775	274	28.9821	4.80518	0.799066	0.000323355
A0A1Q3EQW2	60S ribosomal protein L21 OS=Lentinula edodes OX=5353 GN=LENED_011754 PE=4 SV=1 - [A0A1Q3EQW2_LENED]	191.388	24.23	2	8	8	20	0.998494	0.984162	0.987376	1.08096	0.965929	1.009	194	22.1626	10.0669	1.02891	0.445276
A0A1Q3E343	Long-chain-fatty-acid--ligase OS=Lentinula edodes OX=5353 GN=LENED_003188 PE=4 SV=1 - [A0A1Q3E343_LENED]	0	1.47	1	1	1	1	1.11579	1.15794	1.18018	0.915945	0.90284	0.930179	475	51.3819	5.84619	0.795897	0.000328404
A0A1Q3EBD4	26s proteasome regulatory atpase rpt4 OS=Lentinula edodes OX=5353 GN=LENED_006319 PE=3 SV=1 - [A0A1Q3EBD4_LENED]	164.745	18.75	2	8	9	21	0.964619	1.00703	1.02336	0.97439	1.03502	0.986888	480	52.9801	5.33838	1.00043	0.987249
A0A1Q3DX25	TKL TKL-ccin protein kinase OS=Lentinula edodes OX=5353 GN=LENED_000722 PE=4 SV=1 - [A0A1Q3DX25_LENED]	22.497	2.37	1	2	2	3	1.06196	1.08734	1.10472	0.925756	0.941376	0.928244	887	98.8349	6.84424	0.859053	0.000329734
A0A1Q3E958	Clavaminate synthase-like protein OS=Lentinula edodes OX=5353 GN=LENED_005506 PE=4 SV=1 - [A0A1Q3E958_LENED]	153.57	19.19	1	8	8	16	0.982218	1.04732	1.10831	0.932931	1.00599	0.976743	396	44.0695	6.44287	0.929192	0.153697
A0A1Q3ET82	DNase I-like protein OS=Lentinula edodes OX=5353 GN=LENED_012681 PE=4 SV=1 - [A0A1Q3ET82_LENED]	34.22	2.06	1	1	1	2	1.44189	1.4177	1.30113	0.83287	0.76875	0.726509	969	102.813	4.32275	0.55955	0.000331544
A0A1Q3DX04	Tars protein OS=Lentinula edodes OX=5353 GN=LENED_000996 PE=3 SV=1 - [A0A1Q3DX04_LENED]	136.43	13.09	1	8	8	28	1.00776	1.02753	0.979731	0.987396	0.975992	1.01043	718	82.1656	6.7124	0.986335	0.468647
A0A1Q3ETU3	Pre-mrna-splicing factor rse1 OS=Lentinula edodes OX=5353 GN=LENED_012897 PE=4 SV=1 - [A0A1Q3ETU3_LENED]	132.533	7.35	1	8	9	16	0.994215	1.05137	1.09236	0.97182	1.03003	0.953741	1211	133.369	6.16357	0.941885	0.172096
A0A1Q3EQY9	Zn(2)-C6 fungal-type domain-containing protein OS=Lentinula edodes OX=5353 GN=LENED_011787 PE=4 SV=1 - [A0A1Q3EQY9_LENED]	43.65	1.55	1	1	1	1	1.19076	1.13744	1.22281	0.89376	0.901645	0.897614	773	86.0839	7.02002	0.758381	0.000333355
A0A1Q3E3M7	Aldo keto reductase OS=Lentinula edodes OX=5353 GN=LENED_003314 PE=4 SV=1 - [A0A1Q3E3M7_LENED]	114.156	16.42	2	8	8	24	1.05829	1.02497	0.998352	0.995596	0.980555	1.00064	274	29.5318	8.20654	0.965984	0.129751
A0A1Q3DX44	Coatomer subunit alpha OS=Lentinula edodes OX=5353 GN=LENED_000969 PE=4 SV=1 - [A0A1Q3DX44_LENED]	111.83	6.74	1	8	8	13	0.995963	0.974756	1.06134	1.00184	0.958771	0.970436	1201	133.93	6.59521	0.966684	0.310987
A0A1Q3EAH4	40S ribosomal protein S5 OS=Lentinula edodes OX=5353 GN=LENED_005990 PE=3 SV=1 - [A0A1Q3EAH4_LENED]	104.568	27.36	1	8	8	24	1.00004	0.958871	0.996126	1.01443	1.02407	1.01362	201	22.4019	9.72998	1.03286	0.0751837
A0A1Q3ENC8	NAD dependent epimerase dehydratase OS=Lentinula edodes OX=5353 GN=LENED_010791 PE=4 SV=1 - [A0A1Q3ENC8_LENED]	101.772	28.43	1	8	8	15	0.979645	0.972156	0.999922	0.984233	1.02758	1.00902	299	32.9731	7.1665	1.02341	0.200544
A0A1Q3EEY3	Pyruvate decarboxylase OS=Lentinula edodes OX=5353 GN=LENED_007649 PE=3 SV=1 - [A0A1Q3EEY3_LENED]	93.6537	10.74	1	8	8	14	1.00567	0.991158	0.956588	1.02169	0.962737	0.987318	596	65.4808	5.46533	1.0062	0.799079
A0A1Q3E3Q9	40S ribosomal protein S13 OS=Lentinula edodes OX=5353 GN=LENED_003344 PE=3 SV=1 - [A0A1Q3E3Q9_LENED]	93.2694	43.28	1	8	8	22	1.03362	1.02395	1.0041	1.00874	0.991322	0.971353	134	15.1714	10.5942	0.970521	0.0957587
A0A1Q3DY06	Alpha beta-hydrolase OS=Lentinula edodes OX=5353 GN=LENED_001369 PE=4 SV=1 - [A0A1Q3DY06_LENED]	91.2993	8.93	1	8	8	13	1.0483	0.971716	0.913286	1.08567	0.912205	0.963577	728	81.5497	5.66846	1.0096	0.891565
A0A1Q3EMG2	Kynureninase OS=Lentinula edodes OX=5353 GN=BNA5 PE=3 SV=1 - [A0A1Q3EMG2_LENED]	98.6529	3.24	1	2	2	6	1.0673	1.07194	1.05895	0.973882	0.977215	0.952449	370	41.4348	7.04932	0.907875	0.000341597
A0A1Q3EPE3	Zn-dependent exopeptidase OS=Lentinula edodes OX=5353 GN=LENED_011203 PE=4 SV=1 - [A0A1Q3EPE3_LENED]	68.9098	5.76	1	6	6	11	1.04275	1.06397	1.05755	0.973071	0.964545	0.956079	851	94.7014	6.96143	0.914489	0.000347513
A0A1Q3E0P8	Insulin-degrading enzyme OS=Lentinula edodes OX=5353 GN=LENED_002320 PE=3 SV=1 - [A0A1Q3E0P8_LENED]	78.2453	8.92	1	8	8	10	0.977858	1.00067	0.978823	0.994771	1.02885	0.978051	1110	125.265	6.354	1.01499	0.426316
A0A1Q3E0I6	Glycoside hydrolase family 1 protein OS=Lentinula edodes OX=5353 GN=LENED_002313 PE=3 SV=1 - [A0A1Q3E0I6_LENED]	23.3	1.14	1	1	1	2	1.22995	1.14825	1.20752	0.87038	0.890958	0.910736	612	68.1577	5.12256	0.745198	0.000352691
A0A1Q3EBI9	Ankyrin OS=Lentinula edodes OX=5353 GN=LENED_006383 PE=4 SV=1 - [A0A1Q3EBI9_LENED]	27.44	12.57	1	2	2	5	1.08898	1.08903	1.0627	0.938194	0.963339	0.953463	183	19.4828	5.021	0.880977	0.00035434
A0A1Q3EP97	Protein OS=Lentinula edodes OX=5353 GN=LENED_011137 PE=4 SV=1 - [A0A1Q3EP97_LENED]	63.8375	5.86	1	2	2	5	1.08192	1.1022	1.1154	0.922166	0.923442	0.956048	307	34.4027	6.37939	0.84911	0.000355998
A0A1Q3EPG0	Actin actin-like protein OS=Lentinula edodes OX=5353 GN=LENED_011219 PE=3 SV=1 - [A0A1Q3EPG0_LENED]	68.7429	13.77	1	8	8	22	1.02418	0.990527	1.04303	0.95551	0.996908	0.975865	661	73.5154	8.20654	0.957662	0.0908514
A0A1Q3EPG8	60S acidic ribosomal protein P0 OS=Lentinula edodes OX=5353 GN=LENED_011228 PE=4 SV=1 - [A0A1Q3EPG8_LENED]	67.5107	14.79	1	8	8	14	1.0021	0.987755	0.98877	1.02802	0.991496	0.998033	365	40.1849	7.13721	1.01307	0.346068
A0A1Q3EH31	Rna-binding protein prp24 OS=Lentinula edodes OX=5353 GN=LENED_008431 PE=4 SV=1 - [A0A1Q3EH31_LENED]	62.8997	6.01	1	8	8	11	0.974985	1.00467	1.03959	0.948526	1.03602	1.00123	1214	135.479	5.66846	0.988915	0.741493
A0A1Q3ELI4	Classes i and OS=Lentinula edodes OX=5353 GN=LENED_010070 PE=4 SV=1 - [A0A1Q3ELI4_LENED]	61.0424	13.08	1	8	8	16	0.910082	0.93967	1.03813	0.975417	1.07377	1.01321	520	57.4977	7.6499	1.06043	0.293564
A0A1Q3EIZ9	Lipase class 3 family protein OS=Lentinula edodes OX=5353 GN=LENED_009173 PE=4 SV=1 - [A0A1Q3EIZ9_LENED]	47.6418	3.31	1	1	1	2	1.23338	1.1606	1.15536	0.905517	0.878396	0.893725	302	31.6292	4.42432	0.754406	0.000385867
A0A1Q3DXT2	Actin cytoskeleton-regulatory complex protein pan1 OS=Lentinula edodes OX=5353 GN=LENED_001285 PE=4 SV=1 - [A0A1Q3DXT2_LENED]	44.81	4.29	4	8	10	14	1.00877	1.03317	1.04053	0.914999	1.0005	1.00043	1887	207.415	5.8335	0.945971	0.138521
A0A1Q3E5Z9	p-loop containing nucleoside triphosphate hydrolase protein OS=Lentinula edodes OX=5353 GN=LENED_004239 PE=4 SV=1 - [A0A1Q3E5Z9_LENED]	43.06	2.35	1	8	8	12	1.00935	0.97998	0.957931	1.00032	0.999419	1.01844	2470	276.46	8.45557	1.02406	0.216635
A0A1Q3EFQ1	ATP-dependent metallopeptidase Hfl OS=Lentinula edodes OX=5353 GN=LENED_007940 PE=3 SV=1 - [A0A1Q3EFQ1_LENED]	42.873	11.04	4	8	9	11	1.05936	1.02083	1.01217	1.01349	1.009	0.980892	779	85.5928	7.45947	0.971225	0.169695
A0A1Q3EP47	Uncharacterized protein OS=Lentinula edodes OX=5353 GN=LENED_011094 PE=4 SV=1 - [A0A1Q3EP47_LENED]	28.58	13.5	1	8	8	9	0.987617	1.00266	1.00802	0.995771	1.00415	1.00928	600	68.5251	5.46533	1.00364	0.643275
A0A1Q3END9	Cyanate hydratase OS=Lentinula edodes OX=5353 GN=cyn1 PE=3 SV=1 - [A0A1Q3END9_LENED]	36.1935	19.63	1	3	3	9	0.95681	0.942285	0.932393	1.03113	1.03082	1.02222	163	17.8793	6.93213	1.08924	0.000390574
A0A1Q3DY80	PKS_ER domain-containing protein OS=Lentinula edodes OX=5353 GN=LENED_001464 PE=4 SV=1 - [A0A1Q3DY80_LENED]	717.086	25.89	1	7	9	38	1.04654	0.991605	0.937819	1.13739	0.968107	0.985929	336	35.4015	7.69385	1.0388	0.569569
A0A1Q3EPC9	40S ribosomal protein S14 OS=Lentinula edodes OX=5353 GN=LENED_011178 PE=3 SV=1 - [A0A1Q3EPC9_LENED]	675.555	37.29	2	7	7	27	0.962846	0.983326	0.98952	0.984848	1.06633	1.02263	177	18.8731	10.1694	1.04704	0.13797
A0A1Q3E935	CS domain-containing protein OS=Lentinula edodes OX=5353 GN=LENED_005319 PE=4 SV=1 - [A0A1Q3E935_LENED]	110.542	2.68	1	3	3	8	0.95619	0.936983	0.931209	1.03668	1.02597	1.03734	1342	152.306	8.29443	1.09758	0.000397339
A0A1Q3ETW6	PLP-dependent transferase OS=Lentinula edodes OX=5353 GN=LENED_012915 PE=4 SV=1 - [A0A1Q3ETW6_LENED]	0	1.27	1	1	1	1	1.07916	1.10945	1.08165	0.966509	0.935995	0.95026	869	95.0925	8.70459	0.872334	0.000446217
A0A1Q3E5F7	Protein bli-3 OS=Lentinula edodes OX=5353 GN=LENED_004133 PE=4 SV=1 - [A0A1Q3E5F7_LENED]	399.177	16.47	1	7	7	46	0.857494	1.01208	1.04529	0.956168	1.05415	0.994228	340	36.9896	8.51416	1.03076	0.667198
A0A1Q3EPD7	Triosephosphate isomerase OS=Lentinula edodes OX=5353 GN=LENED_011199 PE=3 SV=1 - [A0A1Q3EPD7_LENED]	380.604	19.31	1	7	7	29	1.00948	0.987443	0.978903	1.02781	0.998664	0.997081	290	31.6435	7.43018	1.01604	0.304572
A0A1Q3E340	Ribosomal protein OS=Lentinula edodes OX=5353 GN=LENED_003262 PE=3 SV=1 - [A0A1Q3E340_LENED]	360.901	13.26	2	7	7	23	1.02044	0.995118	1.01642	0.996071	0.974832	0.993014	377	42.4725	9.92041	0.97755	0.0919331
A0A1Q3E9P0	Tubulin beta chain OS=Lentinula edodes OX=5353 GN=LENED_005691 PE=3 SV=1 - [A0A1Q3E9P0_LENED]	314.023	16.42	2	7	8	36	0.955279	0.978528	0.956928	0.998566	1.08061	1.0184	542	60.8888	5.93506	1.07155	0.0558168
A0A1Q3E4X3	VIT-domain-containing protein OS=Lentinula edodes OX=5353 GN=LENED_003923 PE=4 SV=1 - [A0A1Q3E4X3_LENED]	257.64	6.55	1	7	7	17	1.00519	0.979247	0.957618	1.01134	1.00061	0.981794	947	101.765	5.40186	1.01757	0.348471
A0A1Q3EQ38	6-phosphogluconate dehydrogenase, decarboxylating OS=Lentinula edodes OX=5353 GN=LENED_011465 PE=3 SV=1 - [A0A1Q3EQ38_LENED]	616.694	27.97	1	15	15	78	0.96666	0.9555	0.943068	1.02616	1.03026	1.03237	472	51.7128	7.82568	1.07803	0.000454011
A0A1Q3EA81	Reductase AKOR2 OS=Lentinula edodes OX=5353 GN=LENED_005880 PE=4 SV=1 - [A0A1Q3EA81_LENED]	185.608	24	1	7	7	24	0.939872	0.971832	0.996116	1.00635	1.0497	1.01312	300	33.6064	5.85889	1.05549	0.0636348
A0A1Q3E448	Nadp:d-xylose dehydrogenase OS=Lentinula edodes OX=5353 GN=LENED_003665 PE=4 SV=1 - [A0A1Q3E448_LENED]	185.076	18.05	1	7	7	22	1.0149	1.01643	0.998947	1.00599	1.00182	0.989118	349	38.3647	6.1001	0.988995	0.214909
A0A1Q3EQ40	Glycoside hydrolase family 3 protein OS=Lentinula edodes OX=5353 GN=LENED_011464 PE=4 SV=1 - [A0A1Q3EQ40_LENED]	41.3551	0.69	1	1	1	3	1.47246	1.32808	1.31615	0.793211	0.744658	0.825313	1459	156.728	5.63037	0.574049	0.00045766
A0A1Q3EHU8	26S proteasome subunit P45 OS=Lentinula edodes OX=5353 GN=LENED_008747 PE=3 SV=1 - [A0A1Q3EHU8_LENED]	175.314	9.3	1	7	7	16	0.981231	1.00639	0.964371	0.999633	1.01802	0.990922	656	71.7792	5.0083	1.01917	0.265636
A0A1Q3EJR8	Ribonuclease T1 OS=Lentinula edodes OX=5353 GN=LENED_009350 PE=4 SV=1 - [A0A1Q3EJR8_LENED]	58.2475	27.11	1	4	4	9	1.1014	1.13742	1.10314	0.933365	0.969031	0.941262	166	18.4399	6.43018	0.850895	0.000480522
A0A1Q3ECP6	Small ubiquitin-related modifier OS=Lentinula edodes OX=5353 GN=LENED_006812 PE=4 SV=1 - [A0A1Q3ECP6_LENED]	44.8949	7.32	1	2	2	3	0.845097	0.86961	0.882122	1.04829	1.1079	1.09425	246	28.1412	5.57959	1.2517	0.000492554
A0A1Q3EM83	Atp-dependent rna helicase sub2 OS=Lentinula edodes OX=5353 GN=LENED_010383 PE=4 SV=1 - [A0A1Q3EM83_LENED]	169.288	12.79	1	7	7	14	0.959475	0.95074	1.02644	1.0186	0.973265	1.02109	430	48.2627	6.15088	1.02598	0.422912
A0A1Q3E9V7	Ca2+-binding actin-bundling protein OS=Lentinula edodes OX=5353 GN=LENED_005773 PE=4 SV=1 - [A0A1Q3E9V7_LENED]	165.3	12.62	1	7	7	12	0.972041	1.04346	1.06763	0.947595	1.0023	0.987465	650	71.7172	5.8335	0.95272	0.215099
A0A1Q3EIJ5	Dna-binding protein OS=Lentinula edodes OX=5353 GN=LENED_008948 PE=4 SV=1 - [A0A1Q3EIJ5_LENED]	163.421	20.35	2	7	7	17	1.02523	0.985241	0.954458	1.03818	0.987373	1.01346	339	36.6448	6.17627	1.02499	0.382575
A0A1Q3ESL8	Proliferation-associated protein 1 OS=Lentinula edodes OX=5353 GN=LENED_012452 PE=4 SV=1 - [A0A1Q3ESL8_LENED]	234.942	21.14	1	10	10	40	0.955229	0.949117	0.929971	1.02768	1.03162	1.04112	402	43.5817	7.37158	1.09389	0.000496368
A0A1Q3E176	Vesicular-fusion protein sec18 OS=Lentinula edodes OX=5353 GN=LENED_002576 PE=4 SV=1 - [A0A1Q3E176_LENED]	159.73	8.16	2	7	7	15	0.972155	0.981831	0.972154	1.05886	1.01284	0.985334	821	89.3424	6.63916	1.04473	0.114591
A0A1Q3E8L3	N-terminal nucleophile aminohydrolase OS=Lentinula edodes OX=5353 GN=LENED_005246 PE=4 SV=1 - [A0A1Q3E8L3_LENED]	158.844	15.56	2	7	13	28	1.00397	0.833808	0.776013	1.08968	0.994136	1.06797	527	58.9356	5.09717	1.20583	0.0732155
Q6DLY8	Guanine nucleotide binding protein beta subunit 2 OS=Lentinula edodes OX=5353 GN=Gbeta2 PE=2 SV=1 - [Q6DLY8_LENED]	152.248	14.04	1	7	7	18	0.978488	0.992122	1.04851	0.964568	1.02274	1.00353	349	38.2147	6.771	0.990631	0.748317
A0A1Q3E243	WD-40 repeat-containing protein OS=Lentinula edodes OX=5353 GN=LENED_002887 PE=4 SV=1 - [A0A1Q3E243_LENED]	34.32	2.29	2	1	1	2	1.13634	1.10816	1.08383	0.947345	0.924921	0.942502	481	53.6116	7.25439	0.845698	0.00050251
A0A1Q3EQ33	6-phosphogluconolactonase OS=Lentinula edodes OX=5353 GN=LENED_011468 PE=3 SV=1 - [A0A1Q3EQ33_LENED]	32.33	5.81	3	2	2	2	0.748593	0.765835	0.825192	1.07051	1.12585	1.14698	258	28.3398	5.60498	1.42901	0.00050388
A0A1Q3EM21	Udp-xylose synthase OS=Lentinula edodes OX=5353 GN=LENED_010301 PE=4 SV=1 - [A0A1Q3EM21_LENED]	145.981	17.23	1	7	7	15	0.931172	0.969117	0.993676	0.972155	1.10596	1.03922	447	50.2824	6.80029	1.07718	0.156097
A0A1Q3EQ06	Duf1446 domain containing protein OS=Lentinula edodes OX=5353 GN=LENED_011410 PE=4 SV=1 - [A0A1Q3EQ06_LENED]	138.314	7	1	7	7	11	1.03151	0.984641	0.975111	1.01795	0.98966	1.03252	1000	110.343	5.52881	1.01634	0.490787
A0A1Q3EQN0	DNA polymerase OS=Lentinula edodes OX=5353 GN=LENED_011676 PE=3 SV=1 - [A0A1Q3EQN0_LENED]	135.826	4.85	1	7	7	13	1.02168	1.00508	0.930862	1.03614	1.01386	1.02305	1504	168.112	8.38232	1.03902	0.250581
A0A1Q3EFA9	Dienelactone hydrolase endo--beta-d-glucanase OS=Lentinula edodes OX=5353 GN=LENED_007784 PE=4 SV=1 - [A0A1Q3EFA9_LENED]	135.154	17.28	2	7	8	23	0.949312	0.999947	0.984602	1.02152	1.01631	0.997486	683	75.4841	6.7124	1.03458	0.112437
A0A1Q3EN57	GTPase-activating protein GYP5 OS=Lentinula edodes OX=5353 GN=LENED_010605 PE=4 SV=1 - [A0A1Q3EN57_LENED]	0	1.21	1	1	1	1	1.12022	1.17431	1.10898	0.924945	0.932928	0.919796	995	112.504	6.81494	0.816118	0.000527706
A0A1Q3EMM4	Anthranilate synthase component OS=Lentinula edodes OX=5353 GN=LENED_010526 PE=4 SV=1 - [A0A1Q3EMM4_LENED]	131.713	18.75	1	7	7	12	0.980657	1.03267	0.996856	1.00853	0.993258	1.01881	464	51.1071	6.06201	1.00346	0.848859
A0A1Q3EKU2	Monooxygenase OS=Lentinula edodes OX=5353 GN=LENED_009854 PE=4 SV=1 - [A0A1Q3EKU2_LENED]	126.525	9.98	3	7	7	13	0.943583	0.980467	1.01469	0.993599	1.00687	1.06809	802	89.8895	5.59229	1.04417	0.232597
A0A1Q3EGW3	Aldo keto reductase OS=Lentinula edodes OX=5353 GN=LENED_008326 PE=4 SV=1 - [A0A1Q3EGW3_LENED]	126.463	16.92	1	7	7	20	0.9856	0.992428	1.03558	0.967503	1.02298	0.980158	325	35.9449	6.65381	0.985743	0.566384
A0A1Q3E407	RNA-binding domain-containing protein OS=Lentinula edodes OX=5353 GN=LENED_003519 PE=4 SV=1 - [A0A1Q3E407_LENED]	126.329	23.36	2	7	7	28	0.982249	0.980944	0.971093	0.998167	1.04642	1.01068	304	32.3919	9.18799	1.04123	0.0535254
A0A1Q3EEV0	PP2C-domain-containing protein OS=Lentinula edodes OX=5353 GN=LENED_007613 PE=4 SV=1 - [A0A1Q3EEV0_LENED]	119.317	18.57	1	7	7	13	0.973731	1.0303	1.01391	0.971071	1.03321	0.982465	474	51.3081	4.79248	0.989661	0.7036
A0A1Q3DZM1	Phosphoenolpyruvate carboxykinase OS=Lentinula edodes OX=5353 GN=LENED_001864 PE=3 SV=1 - [A0A1Q3DZM1_LENED]	119.067	5.6	1	7	7	19	0.967728	1.00441	0.995071	1.00402	0.98922	1.00895	1232	135.476	6.41748	1.01179	0.403761
A0A1Q3EEY4	40s ribosomal protein s19 OS=Lentinula edodes OX=5353 GN=LENED_007639 PE=4 SV=1 - [A0A1Q3EEY4_LENED]	112.724	27.22	1	7	7	17	0.968216	0.935429	0.968719	0.993048	1.08024	1.01023	158	17.5938	5.22412	1.07351	0.0712435
A0A1Q3EK11	Chorismate synthase OS=Lentinula edodes OX=5353 GN=LENED_009444 PE=3 SV=1 - [A0A1Q3EK11_LENED]	107.386	12.09	1	7	7	19	0.947259	1.0092	1.08797	0.94423	1.02756	0.985041	455	49.0211	6.07471	0.971229	0.570389
A0A1Q3EAT6	Eukaryotic translation initiation factor 2a OS=Lentinula edodes OX=5353 GN=LENED_006117 PE=4 SV=1 - [A0A1Q3EAT6_LENED]	106.185	9.23	1	7	7	11	0.948906	0.935696	1.03546	0.985185	1.05288	1.00551	780	83.0624	9.01221	1.0423	0.330083
A0A1Q3EJG3	Conserved fungal protein OS=Lentinula edodes OX=5353 GN=LENED_009313 PE=4 SV=1 - [A0A1Q3EJG3_LENED]	97.1114	9.15	1	7	7	11	0.934153	0.980545	0.979223	1.00568	0.997447	1.00182	863	95.8858	5.47803	1.03837	0.0745114
A0A1Q3EGW6	G10 protein OS=Lentinula edodes OX=5353 GN=LENED_008357 PE=4 SV=1 - [A0A1Q3EGW6_LENED]	27.99	2.97	2	1	1	1	1.16803	1.1141	1.11241	0.924961	0.913522	0.942931	337	39.0825	7.31299	0.81938	0.000534121
A0A1Q3E3Z4	Aspartate-semialdehyde dehydrogenase OS=Lentinula edodes OX=5353 GN=LENED_003576 PE=4 SV=1 - [A0A1Q3E3Z4_LENED]	96.346	17.23	1	7	7	16	1.00593	0.973915	0.9554	1.05044	0.9811	0.975256	412	44.153	7.72314	1.02437	0.446849
A0A1Q3DWL0	Galactose mutarotase-like protein OS=Lentinula edodes OX=5353 GN=LENED_000837 PE=4 SV=1 - [A0A1Q3DWL0_LENED]	96.2258	8.91	1	7	7	11	1.00527	1.00287	1.04675	0.979417	0.99168	1.00301	617	68.6421	6.04932	0.973555	0.163274
A0A1Q3EAC3	Chch domain protein OS=Lentinula edodes OX=5353 GN=LENED_005845 PE=4 SV=1 - [A0A1Q3EAC3_LENED]	27.41	10	1	1	1	2	0.749969	0.804744	0.852162	1.12999	1.12211	1.09738	150	14.9322	8.52881	1.39163	0.000541377
A0A1Q3EJL5	Nadh-ubiquinone oxidoreductase subunit OS=Lentinula edodes OX=5353 GN=LENED_009406 PE=4 SV=1 - [A0A1Q3EJL5_LENED]	29.906	12.65	1	3	3	5	1.03871	1.0518	1.04507	0.956084	0.97946	0.965255	245	27.2058	8.66064	0.925124	0.000549388
A0A1Q3EIS1	Translationally controlled tumor-associated OS=Lentinula edodes OX=5353 GN=LENED_009086 PE=3 SV=1 - [A0A1Q3EIS1_LENED]	84.9271	24.4	1	7	7	20	0.970685	1.02768	0.966659	1.06534	0.976744	1.01904	168	18.7522	4.67822	1.03241	0.377394
A0A1Q3DV55	NAD-binding protein OS=Lentinula edodes OX=5353 GN=LENED_000165 PE=4 SV=1 - [A0A1Q3DV55_LENED]	84.9113	16.85	1	7	7	15	1.02835	0.989922	0.973412	0.99577	1.02786	0.990092	356	38.8173	7.28369	1.00737	0.733035
A0A1Q3E861	Testicular acid phosphatase like protein OS=Lentinula edodes OX=5353 GN=LENED_005146 PE=4 SV=1 - [A0A1Q3E861_LENED]	239.729	16.72	1	9	9	31	1.14783	1.13996	1.09221	0.927788	0.918943	0.94822	604	66.9214	7.25439	0.826908	0.000552979
A0A1Q3E8S5	Seryl-trna synthetase OS=Lentinula edodes OX=5353 GN=LENED_005310 PE=4 SV=1 - [A0A1Q3E8S5_LENED]	81.2105	12.44	1	7	7	13	0.962709	0.997512	1.01285	0.997208	1.00848	0.976125	450	51.4408	6.29053	1.00294	0.876441
A0A1Q3E3H1	T-complex protein 1 OS=Lentinula edodes OX=5353 GN=LENED_003321 PE=3 SV=1 - [A0A1Q3E3H1_LENED]	79.3411	13.36	1	7	7	9	0.945125	0.960665	1.00249	0.937292	1.09938	1.0059	524	56.3964	5.56689	1.04617	0.421249
A0A1Q3EL16	Coatomer subunit beta OS=Lentinula edodes OX=5353 GN=LENED_009928 PE=4 SV=1 - [A0A1Q3EL16_LENED]	78.6996	8.04	1	7	7	10	0.976422	1.00346	0.990201	0.959344	1.02504	1.01323	982	108.99	5.5415	1.00927	0.693692
A0A1Q3ECW3	Actin-related protein 2/3 complex subunit 3 OS=Lentinula edodes OX=5353 GN=LENED_006882 PE=3 SV=1 - [A0A1Q3ECW3_LENED]	28.6469	8.89	1	2	2	6	0.872589	0.839148	0.806315	1.07562	1.05765	1.1079	180	20.1164	8.67529	1.28717	0.000564147
A0A1Q3E7M4	Uncharacterized protein OS=Lentinula edodes OX=5353 GN=LENED_004947 PE=4 SV=1 - [A0A1Q3E7M4_LENED]	72.1191	7.59	1	7	7	10	0.943596	0.989286	1.04287	0.986312	1.08624	0.992652	909	101.762	5.84619	1.03006	0.528031
A0A1Q3EFH4	ATP synthase F1 alpha subunit OS=Lentinula edodes OX=5353 GN=LENED_007868 PE=4 SV=1 - [A0A1Q3EFH4_LENED]	71.2876	17.03	2	7	7	12	0.983242	1.00313	1.04269	0.975537	1.01166	0.997967	364	39.9189	8.29443	0.985506	0.512805
A0A1Q3DYB1	Pinin_SDK_memA domain-containing protein OS=Lentinula edodes OX=5353 GN=LENED_001473 PE=4 SV=1 - [A0A1Q3DYB1_LENED]	70.7506	25.08	1	7	7	9	1.04058	0.990912	0.931995	1.0545	1.01467	0.997251	299	32.8557	5.74463	1.03473	0.390491
A0A1Q3E3G4	Ribosomal protein S5 OS=Lentinula edodes OX=5353 GN=LENED_003385 PE=3 SV=1 - [A0A1Q3E3G4_LENED]	70.4849	22.39	1	7	7	22	1.01532	0.970595	0.971312	1.00272	1.02079	1.0033	259	28.1542	10.2427	1.02353	0.219139
A0A1Q3DZ41	Protein kinase domain-containing protein OS=Lentinula edodes OX=5353 GN=LENED_001776 PE=4 SV=1 - [A0A1Q3DZ41_LENED]	26.96	2.36	1	1	1	2	1.13399	1.15881	1.11747	0.94045	0.88739	0.941187	382	43.8791	7.29834	0.811968	0.000573155
A0A1Q3E6U7	ARM repeat-containing protein OS=Lentinula edodes OX=5353 GN=LENED_004498 PE=4 SV=1 - [A0A1Q3E6U7_LENED]	67.9736	2.84	1	7	7	7	1.00032	0.96462	0.918794	1.09626	0.932337	1.01265	2712	294.524	5.74463	1.05462	0.376948
A0A1Q3EF54	Splicing factor sf1 OS=Lentinula edodes OX=5353 GN=LENED_007682 PE=4 SV=1 - [A0A1Q3EF54_LENED]	67.9051	16.29	1	7	7	10	1.02046	1.02241	1.02863	0.952341	0.99719	1.01796	491	54.0298	8.99756	0.966139	0.150372
A0A1Q3ETC5	General substrate transporter OS=Lentinula edodes OX=5353 GN=LENED_012753 PE=3 SV=1 - [A0A1Q3ETC5_LENED]	132.39	6.3	2	5	7	16	0.922333	0.900822	0.893686	1.03522	1.05607	1.07851	905	97.4814	9.24658	1.16672	0.000573196
A0A1Q3DY60	Ubiquitin fusion degradation protein OS=Lentinula edodes OX=5353 GN=LENED_001442 PE=4 SV=1 - [A0A1Q3DY60_LENED]	37.2348	4.15	1	4	4	5	0.928523	0.960086	0.944168	1.04835	1.04952	1.03585	1061	119.741	5.59229	1.10624	0.000578488
A0A1Q3E196	Diphosphomevalonate decarboxylase OS=Lentinula edodes OX=5353 GN=LENED_002508 PE=3 SV=1 - [A0A1Q3E196_LENED]	59.8682	12.29	1	7	7	21	1.01608	1.00035	0.963331	1.01323	0.971349	1.0171	407	44.0997	8.1333	1.00735	0.750307
A0A1Q3E530	Rho-GAP domain-containing protein OS=Lentinula edodes OX=5353 GN=LENED_003895 PE=4 SV=1 - [A0A1Q3E530_LENED]	52.423	5.95	1	7	7	11	1.04988	0.9891	0.970982	0.981414	1.01688	0.991821	925	101.066	5.97314	0.993407	0.812242
A0A1Q3ET43	Terpene cyclase/mutase family member OS=Lentinula edodes OX=5353 GN=LENED_012509 PE=3 SV=1 - [A0A1Q3ET43_LENED]	0	0.84	1	1	1	2	1.06306	1.06489	1.05764	0.952486	0.984522	0.96497	717	81.7361	6.15088	0.91097	0.00059001
A0A1Q3EN97	Acyl--binding protein OS=Lentinula edodes OX=5353 GN=LENED_010756 PE=4 SV=1 - [A0A1Q3EN97_LENED]	112.616	38.46	1	5	5	27	0.943058	0.961904	0.937094	1.02935	1.0489	1.03799	104	11.6418	7.23975	1.09648	0.000620405
A0A1Q3DYA1	HOOK-domain-containing protein OS=Lentinula edodes OX=5353 GN=LENED_001482 PE=4 SV=1 - [A0A1Q3DYA1_LENED]	30.8715	8.54	2	7	8	8	1.00646	1.01729	0.98095	1.06778	0.894745	1.0117	831	95.0639	5.24951	0.989857	0.854893
A0A1Q3EEB1	Carboxylic ester hydrolase OS=Lentinula edodes OX=5353 GN=LENED_007364 PE=3 SV=1 - [A0A1Q3EEB1_LENED]	22.89	4.2	1	2	2	2	1.2057	1.2045	1.26232	0.901154	0.895441	0.803899	547	59.6418	4.93213	0.708094	0.000631892
A0A1Q3ESS7	Glycoside hydrolase family 3 protein OS=Lentinula edodes OX=5353 GN=LENED_012475 PE=4 SV=1 - [A0A1Q3ESS7_LENED]	28.3919	1.23	1	1	1	2	1.13483	1.183	1.17458	0.951048	0.881679	0.889273	734	78.2763	4.53857	0.779405	0.000636131
A0A1Q3EDS9	1 concanamycin induced protein c OS=Lentinula edodes OX=5353 GN=LENED_007218 PE=4 SV=1 - [A0A1Q3EDS9_LENED]	1530.53	58	1	6	6	94	0.985805	0.984969	1.05147	0.953177	1.06348	0.977649	100	11.0404	5.07178	0.990754	0.827498
A0A1Q3E0N7	Protein OS=Lentinula edodes OX=5353 GN=LENED_002228 PE=4 SV=1 - [A0A1Q3E0N7_LENED]	995.493	27.43	1	6	6	67	0.91638	1.01294	1.18684	0.88269	1.08794	0.950569	175	19.0976	5.2876	0.937434	0.54942
P81639	Serine protease inhibitor OS=Lentinula edodes OX=5353 PE=1 SV=1 - [SPI_LENED]	696.884	50.7	2	6	12	90	1.11117	0.966678	0.795493	1.19072	0.892836	0.964915	142	15.9475	7.06396	1.06095	0.67191
A0A1Q3EJT6	Nucleoside diphosphate kinase OS=Lentinula edodes OX=5353 GN=LENED_009418 PE=3 SV=1 - [A0A1Q3EJT6_LENED]	598.29	42.38	1	6	6	61	0.951541	0.952988	1.03517	0.977286	1.01645	0.98914	151	16.5156	8.11865	1.01469	0.656224
A0A1Q3E3B0	Eukaryotic translation initiation factor 5A OS=Lentinula edodes OX=5353 GN=LENED_003333 PE=3 SV=1 - [A0A1Q3E3B0_LENED]	355.643	32.75	1	6	6	29	1.07461	1.01732	0.93362	1.03512	0.979623	0.985928	171	18.8194	6.07471	0.991778	0.861365
A0A1Q3E0Q9	Succinate-semialdehyde dehydrogenase OS=Lentinula edodes OX=5353 GN=LENED_002388 PE=3 SV=1 - [A0A1Q3E0Q9_LENED]	338.778	15.65	1	6	6	18	0.922885	0.965631	1.02811	0.975764	1.02905	1.03132	492	52.2879	5.65576	1.04098	0.32506
A0A1Q3DYE7	60S ribosomal protein L17 L23 OS=Lentinula edodes OX=5353 GN=LENED_001436 PE=3 SV=1 - [A0A1Q3DYE7_LENED]	328.884	11.05	1	6	7	19	0.890962	0.936883	1.10116	0.89588	1.13572	1.01456	543	59.8819	8.33838	1.04	0.699611
A0A1Q3EHG9	Antiviral helicase OS=Lentinula edodes OX=5353 GN=LENED_008531 PE=4 SV=1 - [A0A1Q3EHG9_LENED]	0	0.72	1	1	1	1	0.901678	0.83422	0.888253	1.07396	1.07238	1.07889	1392	156.457	6.43018	1.22906	0.000638608
A0A1Q3E7S8	Proteasome subunit alpha type OS=Lentinula edodes OX=5353 GN=LENED_004988 PE=3 SV=1 - [A0A1Q3E7S8_LENED]	308.701	22.35	2	6	6	17	0.969516	0.987509	1.02925	0.993775	1.00637	1.03934	255	28.2712	4.99561	1.01782	0.470965
A0A1Q3EAC0	T-complex protein 1 OS=Lentinula edodes OX=5353 GN=LENED_005869 PE=3 SV=1 - [A0A1Q3EAC0_LENED]	307.421	9.56	1	6	6	18	1.02024	1.00979	1.00542	0.978666	1.00151	0.990491	586	63.3998	8.45557	0.978659	0.052756
A0A1Q3EQ82	Cyclohexanone monooxygenase OS=Lentinula edodes OX=5353 GN=LENED_011399 PE=4 SV=1 - [A0A1Q3EQ82_LENED]	0	1.28	1	1	1	1	0.812169	0.775171	0.695017	1.10755	1.14159	1.17374	548	62.146	5.92236	1.49971	0.00065193
A0A1Q3EQ81	Glycoside hydrolase family 74 protein OS=Lentinula edodes OX=5353 GN=LENED_011510 PE=4 SV=1 - [A0A1Q3EQ81_LENED]	29.55	1.68	1	1	1	1	1.53606	1.84365	1.57504	0.711631	0.620125	0.549371	835	87.5294	4.70361	0.379661	0.000676639
A0A1Q3E513	Phosphoserine aminotransferase OS=Lentinula edodes OX=5353 GN=LENED_003973 PE=3 SV=1 - [A0A1Q3E513_LENED]	269.115	10.91	1	6	6	24	1.00275	0.988813	0.970261	1.00288	1.00592	1.00154	495	53.4401	6.17627	1.01638	0.16382
A0A1Q3E5D9	Short-chain dehydrogenase reductase sdr OS=Lentinula edodes OX=5353 GN=LENED_004130 PE=4 SV=1 - [A0A1Q3E5D9_LENED]	63.6406	24.91	1	7	7	17	0.94548	0.966584	0.950202	1.01552	1.02332	1.01737	289	30.1978	9.02686	1.06776	0.000688525
A0A1Q3EJW0	Uridylate kinase OS=Lentinula edodes OX=5353 GN=LENED_009505 PE=3 SV=1 - [A0A1Q3EJW0_LENED]	252.201	20.26	2	6	6	20	0.992783	1.00166	1.06361	0.959654	0.993191	0.992318	227	25.1698	6.354	0.963085	0.204671
A0A1Q3DXF6	Ran spi1 binding protein OS=Lentinula edodes OX=5353 GN=LENED_000874 PE=4 SV=1 - [A0A1Q3DXF6_LENED]	532.149	38.27	2	1	9	44	1.1409	1.09686	1.1388	0.938344	0.89434	0.943988	196	22.4893	5.21143	0.822338	0.000712155
A0A1Q3EFU0	MFS general substrate transporter OS=Lentinula edodes OX=5353 GN=LENED_007939 PE=3 SV=1 - [A0A1Q3EFU0_LENED]	24.33	2.37	3	1	1	1	1.28928	1.46516	1.3641	0.765647	0.742902	0.859391	759	84.3575	8.44092	0.574946	0.000718773
A0A1Q3EQV9	Tissue specific transplantation antigen p35b OS=Lentinula edodes OX=5353 GN=LENED_011751 PE=3 SV=1 - [A0A1Q3EQV9_LENED]	0	7.1	2	2	3	4	0.867851	0.84601	0.801259	1.12057	1.0574	1.10898	338	38.0575	7.57666	1.30687	0.00073584
A0A1Q3EAN4	Golgi membrane protein OS=Lentinula edodes OX=5353 GN=LENED_006040 PE=4 SV=1 - [A0A1Q3EAN4_LENED]	0	3.49	1	2	2	2	1.07492	1.06387	1.05037	0.96854	0.952169	0.978201	459	52.3008	5.49072	0.908986	0.000742165
A0A1Q3DXN7	NADP+-dependent D-mannitol dehydrogenase OS=Lentinula edodes OX=5353 GN=LENED_001165 PE=3 SV=1 - [A0A1Q3DXN7_LENED]	214.156	14.53	1	6	6	16	1.08187	0.974935	1.05038	1.00505	0.965587	0.94063	344	37.8505	6.63916	0.936944	0.151077
A0A1Q3E856	Subtilisin-like protein OS=Lentinula edodes OX=5353 GN=LENED_004953 PE=4 SV=1 - [A0A1Q3E856_LENED]	152.462	8.86	1	3	3	6	1.26675	1.17943	1.29089	0.833973	0.909591	0.872738	587	62.6328	4.80518	0.700096	0.000751852
A0A1Q3ENQ0	2-hydroxyacid dehydrogenase OS=Lentinula edodes OX=5353 GN=LENED_010923 PE=4 SV=1 - [A0A1Q3ENQ0_LENED]	206.017	8.87	1	6	6	16	1.09977	1.00431	0.948971	1.04029	0.958061	0.970794	665	73.9091	6.27783	0.972516	0.612034
A0A1Q3DXV6	WD40 repeat-like protein OS=Lentinula edodes OX=5353 GN=LENED_001341 PE=4 SV=1 - [A0A1Q3DXV6_LENED]	203.715	14.48	3	6	7	14	0.984199	0.985881	1.06278	0.993857	1.02565	0.992733	504	54.9472	6.02393	0.993202	0.81865
A0A1Q3DZE8	Cytochrome p450 OS=Lentinula edodes OX=5353 GN=LENED_001636 PE=3 SV=1 - [A0A1Q3DZE8_LENED]	19.73	1.32	1	1	1	1	1.07793	1.065	1.0595	0.978149	0.944886	0.968306	530	59.4815	7.59131	0.902859	0.000776715
A0A1Q3DWF9	Amino acid permease-like protein OS=Lentinula edodes OX=5353 GN=LENED_000778 PE=4 SV=1 - [A0A1Q3DWF9_LENED]	0	1.14	3	1	1	1	1.20598	1.14923	1.15059	0.941453	0.866025	0.9068	526	57.6419	7.7085	0.774227	0.00077939
A0A1Q3ENB6	PIG-U-domain-containing protein OS=Lentinula edodes OX=5353 GN=LENED_010777 PE=4 SV=1 - [A0A1Q3ENB6_LENED]	23.71	2.18	1	1	1	1	0.872473	0.875992	0.825506	1.05309	1.11802	1.08578	551	59.7296	6.18896	1.26532	0.000785194
A0A1Q3E7C9	Antibiotic biosynthesis monooxygenase OS=Lentinula edodes OX=5353 GN=LENED_004779 PE=4 SV=1 - [A0A1Q3E7C9_LENED]	168.301	20.75	1	6	6	25	1.00685	0.964616	0.970233	0.996797	1.01115	1.00318	212	22.5687	4.94482	1.0236	0.170747
A0A1Q3ENU9	Homogentisate-dioxygenase OS=Lentinula edodes OX=5353 GN=LENED_010991 PE=4 SV=1 - [A0A1Q3ENU9_LENED]	167.533	14.12	1	6	6	13	0.978837	0.977366	1.01222	1.00253	1.00911	1.00385	503	56.0872	6.49365	1.01585	0.24627
A0A1Q3ENE7	RAN protein binding protein OS=Lentinula edodes OX=5353 GN=LENED_010784 PE=4 SV=1 - [A0A1Q3ENE7_LENED]	30.1	7.6	1	2	2	2	0.811699	0.788281	0.761286	1.05773	1.17145	1.11596	487	50.6043	5.60498	1.41668	0.000798166
A0A1Q3EJI7	Superoxide dismutase OS=Lentinula edodes OX=5353 GN=LENED_009318 PE=3 SV=1 - [A0A1Q3EJI7_LENED]	151.718	15.76	1	6	6	13	1.00521	0.93838	0.974698	1.07601	1.00242	1.01054	203	22.2574	6.80029	1.05849	0.133285
A0A1Q3ECR4	Nad dependent epimerase OS=Lentinula edodes OX=5353 GN=LENED_006830 PE=4 SV=1 - [A0A1Q3ECR4_LENED]	149.643	14.91	1	6	8	30	1.00962	0.956444	0.949942	1.07119	0.993912	1.02295	342	37.4618	7.07861	1.059	0.123024
A0A1Q3EK95	Clathrin heavy chain OS=Lentinula edodes OX=5353 GN=LENED_009622 PE=3 SV=1 - [A0A1Q3EK95_LENED]	83.6633	4.14	2	8	8	12	1.02935	1.05194	1.04682	0.978181	0.982344	0.980279	1717	194.706	6.21436	0.940121	0.000847116
A0A1Q3ET03	Argonaute-like protein OS=Lentinula edodes OX=5353 GN=LENED_012466 PE=3 SV=1 - [A0A1Q3ET03_LENED]	140.904	8.09	1	6	6	13	0.980705	0.937699	1.00166	1.002	1.01134	1.00568	865	96.0912	9.80322	1.03389	0.157956
A0A1Q3DWS6	Proteasome endopeptidase complex OS=Lentinula edodes OX=5353 GN=LENED_000919 PE=3 SV=1 - [A0A1Q3DWS6_LENED]	139.777	6.74	1	6	6	8	1.03643	1.06241	0.883543	1.0778	0.924427	1.01434	949	106.407	6.94678	1.01147	0.880841
A0A1Q3DWU1	40S ribosomal protein S7 OS=Lentinula edodes OX=5353 GN=LENED_000946 PE=3 SV=1 - [A0A1Q3DWU1_LENED]	139.397	24.64	1	6	6	23	1.03839	1.01601	0.971941	1.03845	0.94223	1.00612	207	23.671	10.1841	0.986934	0.720749
A0A1Q3E8Q4	40s ribosomal protein s11 OS=Lentinula edodes OX=5353 GN=LENED_005339 PE=3 SV=1 - [A0A1Q3E8Q4_LENED]	122.676	51.95	2	8	8	18	0.883789	0.887281	0.931652	1.04118	1.06045	1.06845	154	17.5225	10.4331	1.17292	0.000861349
A0A1Q3E1C3	Glutamine synthetase guanido kinase OS=Lentinula edodes OX=5353 GN=LENED_002359 PE=3 SV=1 - [A0A1Q3E1C3_LENED]	135.336	12.59	1	6	6	12	1.00579	0.985269	0.99323	1.00536	0.997999	0.998195	421	45.7117	6.53662	1.00579	0.422348
A0A1Q3EDB8	Ribosomal protein S12 S23 OS=Lentinula edodes OX=5353 GN=LENED_007048 PE=3 SV=1 - [A0A1Q3EDB8_LENED]	134.869	30.34	1	6	6	21	0.805281	0.925475	1.09465	0.936801	1.11643	0.996825	145	16.0038	10.521	1.07951	0.492166
A0A1Q3E300	Uncharacterized protein OS=Lentinula edodes OX=5353 GN=LENED_003218 PE=4 SV=1 - [A0A1Q3E300_LENED]	48.7448	8.14	1	1	1	2	1.0995	1.13021	1.07581	0.95588	0.947081	0.928816	86	9.70915	9.93506	0.856682	0.000863151
A0A1Q3ER82	Zn(2)-C6 fungal-type domain-containing protein OS=Lentinula edodes OX=5353 GN=LENED_011782 PE=4 SV=1 - [A0A1Q3ER82_LENED]	31.1072	5.49	1	4	4	4	1.04458	1.08399	1.07294	0.9634	0.958955	0.962169	856	95.4486	7.29834	0.900985	0.000863395
A0A1Q3DYN4	TauD domain-containing protein OS=Lentinula edodes OX=5353 GN=LENED_001343 PE=4 SV=1 - [A0A1Q3DYN4_LENED]	128.703	18.85	1	6	6	11	0.989436	1.05388	1.06732	0.922443	0.941973	1.00159	366	41.4021	6.7417	0.921356	0.0735131
A0A1Q3E695	Leukotriene-a4 partial OS=Lentinula edodes OX=5353 GN=LENED_004428 PE=4 SV=1 - [A0A1Q3E695_LENED]	124.993	9.87	2	6	7	17	0.947649	1.00079	1.05343	0.947284	1.06759	1.00309	638	71.5244	6.29053	1.00537	0.913194
A0A1Q3ESW3	Histone H2B OS=Lentinula edodes OX=5353 GN=LENED_012552 PE=3 SV=1 - [A0A1Q3ESW3_LENED]	279.151	50	1	2	9	35	0.943159	0.902483	0.915079	1.0582	1.0422	1.03418	148	15.7075	10.228	1.13542	0.000866372
A0A1Q3DVM6	DNase I-like protein OS=Lentinula edodes OX=5353 GN=LENED_000482 PE=4 SV=1 - [A0A1Q3DVM6_LENED]	0	1.64	2	3	3	3	1.16431	1.10724	1.21055	0.898961	0.8834	0.868699	1464	162.575	5.37646	0.761339	0.000881035
A0A1Q3EMJ2	Citrate synthase OS=Lentinula edodes OX=5353 GN=LENED_010473 PE=3 SV=1 - [A0A1Q3EMJ2_LENED]	119.32	16.18	1	6	7	14	1.00007	1.00498	1.03089	0.987274	1.01249	0.990069	414	45.4187	7.43018	0.984814	0.284748
A0A1Q3ET06	C-1-tetrahydrofolate synthase OS=Lentinula edodes OX=5353 GN=LENED_012590 PE=3 SV=1 - [A0A1Q3ET06_LENED]	117.267	5.62	1	6	6	15	0.965019	0.978066	1.04078	0.963813	1.0196	0.977372	943	100.845	6.87354	0.992264	0.8025
A0A1Q3E6T7	Aminopeptidase p OS=Lentinula edodes OX=5353 GN=LENED_004553 PE=3 SV=1 - [A0A1Q3E6T7_LENED]	115.345	8.66	1	6	6	10	0.997531	1.01107	1.06974	0.965301	1.0215	0.985487	589	65.1798	5.2749	0.965549	0.269365
A0A1Q3E920	Mitochondrial carrier OS=Lentinula edodes OX=5353 GN=LENED_005477 PE=3 SV=1 - [A0A1Q3E920_LENED]	114.003	23.4	1	6	10	12	1.03216	0.908489	0.83726	1.11009	1.03833	0.978404	312	33.4464	9.84717	1.1256	0.164714
A0A1Q3ER86	Cytochrome p450 OS=Lentinula edodes OX=5353 GN=LENED_011895 PE=3 SV=1 - [A0A1Q3ER86_LENED]	112.994	12.3	3	6	6	18	1.00214	1.01466	1.02104	1.01044	0.97856	1.01461	488	54.9763	6.72705	0.988728	0.418439
A0A1Q3DVG7	Multidrug resistance protein OS=Lentinula edodes OX=5353 GN=LENED_000396 PE=4 SV=1 - [A0A1Q3DVG7_LENED]	112.789	17.3	1	6	6	12	0.946731	0.964788	1.00283	1.00702	0.957401	1.01713	318	35.4069	6.97607	1.02306	0.417065
A0A1Q3E1I9	26S proteasome regulatory complex ATPase RPT6 OS=Lentinula edodes OX=5353 GN=LENED_002680 PE=3 SV=1 - [A0A1Q3E1I9_LENED]	111.214	17.66	3	6	7	22	1.01665	0.961674	0.943967	1.06614	0.986179	1.01103	402	44.5606	8.92432	1.04827	0.218039
A0A1Q3EC75	Cullin-associated nedd8-dissociated protein 1 OS=Lentinula edodes OX=5353 GN=LENED_006624 PE=4 SV=1 - [A0A1Q3EC75_LENED]	110.299	4.92	1	6	6	11	0.878	0.904124	1.02967	0.954302	1.08717	0.98796	1219	133.004	6.13818	1.0774	0.303507
A0A1Q3E4P5	Isocitrate lyase OS=Lentinula edodes OX=5353 GN=LENED_003859 PE=4 SV=1 - [A0A1Q3E4P5_LENED]	108.536	7.2	2	6	6	13	0.987981	1.04844	1.02562	0.964103	0.978448	0.992091	833	93.3724	8.22119	0.958395	0.0936921
A0A1Q3EDL1	Heat shock protein Hsp90 OS=Lentinula edodes OX=5353 GN=LENED_007149 PE=3 SV=1 - [A0A1Q3EDL1_LENED]	108.131	8.32	1	6	6	19	1.08097	1.08584	1.04425	1.03496	0.914009	0.961339	817	91.6494	4.70361	0.906341	0.0558603
A0A1Q3EBK6	Sec1-like snare protein OS=Lentinula edodes OX=5353 GN=LENED_006317 PE=3 SV=1 - [A0A1Q3EBK6_LENED]	107.683	8.03	1	6	6	10	1.00755	0.963589	0.976541	1.04353	1.02209	0.996512	722	81.7769	8.04541	1.03883	0.112798
A0A1Q3EF80	RNA-dependent RNA polymerase OS=Lentinula edodes OX=5353 GN=LENED_007746 PE=3 SV=1 - [A0A1Q3EF80_LENED]	104.464	6.2	1	6	6	8	1.05539	0.948255	0.997936	1.02155	0.99705	1.00465	1032	117.198	7.54736	1.00722	0.831442
A0A1Q3EJ18	Glycoside hydrolase family 35 protein OS=Lentinula edodes OX=5353 GN=LENED_009194 PE=3 SV=1 - [A0A1Q3EJ18_LENED]	0	0.88	3	1	1	1	1.2182	1.20191	1.12588	0.887601	0.878332	0.928442	1246	135.654	5.66846	0.759837	0.000929839
A0A1Q3E3S6	3-isopropylmalate dehydratase OS=Lentinula edodes OX=5353 GN=LENED_003504 PE=3 SV=1 - [A0A1Q3E3S6_LENED]	101.079	8.55	1	6	6	14	1.00248	1.01679	0.944904	1.00774	0.98334	1.05948	760	82.6349	6.07471	1.02915	0.411096
A0A1Q3E7Q2	Inositol-1-monophosphatase OS=Lentinula edodes OX=5353 GN=LENED_004986 PE=3 SV=1 - [A0A1Q3E7Q2_LENED]	0	6.73	1	3	3	4	0.807678	0.848812	0.90093	1.08589	1.09079	1.09164	327	35.721	5.18604	1.27798	0.000934746
A0A1Q3DZG4	Actin-related protein 2/3 complex subunit OS=Lentinula edodes OX=5353 GN=LENED_001756 PE=3 SV=1 - [A0A1Q3DZG4_LENED]	65.353	12.14	1	4	4	9	0.971167	0.951707	0.957322	1.01982	1.01118	1.01453	387	41.4899	6.72705	1.05741	0.000944309
A0A1Q3E4Q9	Protein disulfide isomerase OS=Lentinula edodes OX=5353 GN=LENED_003787 PE=3 SV=1 - [A0A1Q3E4Q9_LENED]	95.8033	17.58	1	6	6	15	0.981056	1.00207	1.07293	0.969138	1.00505	0.996675	364	40.3825	5.85889	0.972124	0.395076
A0A1Q3E240	Glycylpeptide N-tetradecanoyltransferase OS=Lentinula edodes OX=5353 GN=LENED_002755 PE=3 SV=1 - [A0A1Q3E240_LENED]	91.9887	6.3	1	6	6	10	1.00152	0.974684	0.963644	0.992579	1.0201	1.01399	1063	115.978	8.42627	1.02953	0.107629
A0A1Q3EE90	Proteophosphoglycan 5 OS=Lentinula edodes OX=5353 GN=LENED_007340 PE=4 SV=1 - [A0A1Q3EE90_LENED]	0	0.35	2	1	1	1	0.931499	0.949664	0.912411	1.05601	1.03656	1.03446	1436	159.81	5.04639	1.11937	0.00095578
A0A1Q3E7L7	Glycolipid transfer protein OS=Lentinula edodes OX=5353 GN=LENED_004935 PE=4 SV=1 - [A0A1Q3E7L7_LENED]	91.1265	22.55	1	6	6	10	0.974416	0.992935	1.0105	0.990348	1.03437	0.979798	204	22.4445	6.04932	1.00896	0.675079
A0A1Q3ECD7	Proteophosphoglycan ppg4 OS=Lentinula edodes OX=5353 GN=LENED_006643 PE=4 SV=1 - [A0A1Q3ECD7_LENED]	90.6593	7.57	1	6	6	10	1.01859	1.02139	0.984734	1.00616	0.974461	0.993982	806	90.9388	6.49365	0.983431	0.326898
A0A1Q3EF82	Ribosomal protein S8 OS=Lentinula edodes OX=5353 GN=LENED_007761 PE=3 SV=1 - [A0A1Q3EF82_LENED]	28.0867	3.25	1	2	2	5	0.924342	0.908031	0.889806	1.07193	1.02736	1.04698	493	55.4496	9.94971	1.15579	0.000973878
A0A1Q3EMJ0	Heat shock protein HSS1 OS=Lentinula edodes OX=5353 GN=LENED_010478 PE=3 SV=1 - [A0A1Q3EMJ0_LENED]	1644.77	33.49	2	22	25	145	0.957548	0.96521	0.971962	1.01133	1.02751	1.02518	651	70.9181	5.17334	1.05849	0.000994845
A0A1Q3EQ02	60s ribosomal protein l31 OS=Lentinula edodes OX=5353 GN=LENED_011430 PE=4 SV=1 - [A0A1Q3EQ02_LENED]	90.8709	38.4	1	9	9	31	0.936963	0.934681	0.919329	1.03747	1.01967	1.05903	125	14.1276	10.3452	1.11652	0.00102037
A0A1Q3DZG5	Argonaute-like protein OS=Lentinula edodes OX=5353 GN=LENED_001925 PE=3 SV=1 - [A0A1Q3DZG5_LENED]	87.1693	5.52	1	6	6	13	0.954843	0.997614	0.998954	1.00698	1.01782	1.0238	942	102.205	9.5249	1.03293	0.101612
A0A1Q3EFV4	Importin subunit alpha OS=Lentinula edodes OX=5353 GN=LENED_007964 PE=3 SV=1 - [A0A1Q3EFV4_LENED]	86.4154	8.43	1	6	6	17	0.962234	0.947771	1.01011	1.0376	1.03107	1.00492	498	55.0289	5.30029	1.05256	0.0743715
A0A1Q3E6H0	Uncharacterized protein OS=Lentinula edodes OX=5353 GN=LENED_004439 PE=4 SV=1 - [A0A1Q3E6H0_LENED]	81.9303	6.93	1	6	6	9	0.950826	0.999607	1.06722	0.902715	1.07626	1.01611	880	94.2535	5.68115	0.992522	0.907889
A0A1Q3EB72	Thioredoxin domain-containing protein OS=Lentinula edodes OX=5353 GN=LENED_006271 PE=4 SV=1 - [A0A1Q3EB72_LENED]	81.4528	15.61	2	6	6	14	0.998968	0.961016	0.939968	1.0397	0.967163	1.02748	346	36.3604	4.98291	1.04634	0.188577
A0A1Q3DYD7	Glycoside hydrolase family 38 protein OS=Lentinula edodes OX=5353 GN=LENED_001513 PE=4 SV=1 - [A0A1Q3DYD7_LENED]	78.7903	5.36	1	6	6	12	0.950363	1.01323	0.980445	1.02655	0.984712	1.02451	1082	121.628	5.89697	1.03116	0.249146
A0A1Q3E7B3	Glycoside hydrolase OS=Lentinula edodes OX=5353 GN=LENED_004841 PE=4 SV=1 - [A0A1Q3E7B3_LENED]	76.5025	4.28	4	6	6	14	1.06319	1.01647	0.989728	1.01662	0.969842	0.969561	1262	144.008	5.51611	0.963065	0.227855
A0A1Q3EE06	Transcription factor OS=Lentinula edodes OX=5353 GN=LENED_007290 PE=4 SV=1 - [A0A1Q3EE06_LENED]	75.7637	6.6	1	6	6	12	0.999968	0.974886	1.03153	0.970808	0.99676	0.994746	940	103.617	7.38623	0.98534	0.469018
A0A1Q3DX71	Clavaminate synthase-like protein OS=Lentinula edodes OX=5353 GN=LENED_000991 PE=3 SV=1 - [A0A1Q3DX71_LENED]	72.7557	16.12	1	6	6	11	0.9961	0.954243	0.81437	1.07969	1.02383	0.979016	366	42.0243	6.34131	1.11496	0.163658
A0A1Q3EDW7	Oxysterol binding protein OS=Lentinula edodes OX=5353 GN=LENED_007213 PE=3 SV=1 - [A0A1Q3EDW7_LENED]	72.7415	13.14	1	6	6	14	0.997035	0.972554	0.970471	0.956544	1.03486	1.03813	388	42.7597	7.10791	1.03043	0.346788
A0A1Q3EAD8	Karyopherin kap95 OS=Lentinula edodes OX=5353 GN=LENED_005889 PE=4 SV=1 - [A0A1Q3EAD8_LENED]	69.2276	7.06	1	6	6	8	0.977808	0.955807	0.999445	0.996394	1.01648	1.02485	907	99.5597	4.80518	1.03568	0.0828954
A0A1Q3E2W8	Rna polymerase ii subunit 3 OS=Lentinula edodes OX=5353 GN=LENED_003187 PE=4 SV=1 - [A0A1Q3E2W8_LENED]	0	2.93	1	1	1	2	1.09924	1.17937	1.14421	0.920624	0.90257	0.940646	376	40.7276	4.94482	0.807476	0.00102308
A0A1Q3E1C1	Ubiquitinyl hydrolase 1 OS=Lentinula edodes OX=5353 GN=LENED_002628 PE=3 SV=1 - [A0A1Q3E1C1_LENED]	68.5325	5.44	2	6	6	10	0.970228	0.995347	0.960723	1.0318	0.958724	1.00472	1047	115.383	5.07178	1.02356	0.387094
A0A1Q3EAD0	D-lactaldehyde dehydrogenase OS=Lentinula edodes OX=5353 GN=LENED_005936 PE=4 SV=1 - [A0A1Q3EAD0_LENED]	64.3012	10.8	1	6	6	7	0.941141	1.00015	0.96595	0.94592	1.02808	1.07691	352	38.22	6.354	1.04942	0.316554
A0A1Q3EL81	Eukaryotic translation initiation factor 3 subunit B OS=Lentinula edodes OX=5353 GN=PRT1 PE=3 SV=1 - [A0A1Q3EL81_LENED]	63.6539	7.34	1	6	6	12	1.02531	1.01635	1.00136	1.00293	0.978595	0.983929	736	85.4549	5.43994	0.974508	0.0637134
A0A1Q3DYJ4	Cytochrome c oxidase subunit v OS=Lentinula edodes OX=5353 GN=LENED_001571 PE=4 SV=1 - [A0A1Q3DYJ4_LENED]	19.88	20.25	1	3	3	6	0.918955	0.871081	0.887081	1.03457	1.05862	1.08054	158	17.3729	9.46631	1.1855	0.00102363
Q96WP6	CDC5 OS=Lentinula edodes OX=5353 GN=cdc5 PE=2 SV=1 - [Q96WP6_LENED]	61.905	7.36	2	6	6	9	0.973594	1.01588	1.0484	0.937149	1.0227	1.02217	842	93.6833	6.30322	0.981618	0.629976
A0A1Q3DXV4	Peroxisomal dehydratase OS=Lentinula edodes OX=5353 GN=LENED_001304 PE=4 SV=1 - [A0A1Q3DXV4_LENED]	24.5057	8.28	1	2	2	4	0.856282	0.859508	0.813524	1.11111	1.03954	1.11651	314	34.0409	9.33447	1.29172	0.0010449
A0A1Q3E158	60S ribosomal protein L24 OS=Lentinula edodes OX=5353 GN=LENED_002546 PE=4 SV=1 - [A0A1Q3E158_LENED]	55.2823	25.15	1	6	6	12	1.02012	0.952076	0.957167	1.02656	0.968003	1.02212	167	18.596	10.77	1.02981	0.370298
A0A1Q3DWF2	Glycoside hydrolase family 31 protein OS=Lentinula edodes OX=5353 GN=LENED_000702 PE=3 SV=1 - [A0A1Q3DWF2_LENED]	53.8304	6.28	1	6	6	8	1.04467	1.00785	0.996236	1.01861	0.996188	0.991698	972	109.336	6.0874	0.986138	0.449062
A0A1Q3E4S1	26S proteasome subunit P45 OS=Lentinula edodes OX=5353 GN=LENED_003879 PE=4 SV=1 - [A0A1Q3E4S1_LENED]	51.0426	7.99	1	6	6	11	0.974376	1.03646	1.00147	0.975048	1.00218	0.967572	801	87.744	6.41748	0.977591	0.340619
A0A1Q3EHC7	Ck1 ck1 ck1-d protein kinase OS=Lentinula edodes OX=5353 GN=LENED_008488 PE=3 SV=1 - [A0A1Q3EHC7_LENED]	50.2728	11.75	1	6	6	10	0.964295	1.00489	1.09289	0.933144	1.0038	0.989685	383	44.1848	9.43701	0.955768	0.359549
A0A1Q3EGE9	RNA-binding domain-containing protein OS=Lentinula edodes OX=5353 GN=LENED_008160 PE=4 SV=1 - [A0A1Q3EGE9_LENED]	48.6822	7.99	1	6	6	11	0.984649	0.975063	0.987286	1.02059	1.03264	0.988658	538	56.1138	8.88037	1.0322	0.081189
A0A1Q3EGE5	Pre-mRNA-processing protein 45 OS=Lentinula edodes OX=5353 GN=LENED_008172 PE=4 SV=1 - [A0A1Q3EGE5_LENED]	48.5279	12.22	1	6	6	8	1.02428	1.00695	1.01778	1.03332	1.00109	0.987862	581	64.4234	7.89893	0.991236	0.570066
A0A1Q3E3G5	Cytoplasmic protein OS=Lentinula edodes OX=5353 GN=LENED_003381 PE=4 SV=1 - [A0A1Q3E3G5_LENED]	0	3.38	1	1	1	1	1.38089	1.29804	1.40532	0.750775	0.724665	0.911305	266	30.0159	7.00537	0.584378	0.00106304
A0A1Q3E6T5	CAIB BAIF family enzyme OS=Lentinula edodes OX=5353 GN=LENED_004581 PE=4 SV=1 - [A0A1Q3E6T5_LENED]	0	5.02	2	2	2	2	0.898883	0.923512	0.877585	1.07377	1.03154	1.06571	418	46.2999	6.27783	1.17446	0.00106506
A0A1Q3DY25	Peptidyl-prolyl cis-trans isomerase OS=Lentinula edodes OX=5353 GN=LENED_001390 PE=4 SV=1 - [A0A1Q3DY25_LENED]	42.5593	8.96	2	6	6	8	1.01893	1.02981	1.0203	1.01545	0.965364	0.984003	647	71.9929	6.16357	0.966039	0.0816221
A0A1Q3E9X5	Aado keto reductase OS=Lentinula edodes OX=5353 GN=LENED_005789 PE=4 SV=1 - [A0A1Q3E9X5_LENED]	42.0902	16.4	1	6	8	13	0.927203	0.947119	1.08265	0.955691	1.03896	1.03661	372	41.6277	7.50342	1.02512	0.681127
A0A1Q3EJD8	Tyrosine--tRNA ligase OS=Lentinula edodes OX=5353 GN=LENED_009320 PE=3 SV=1 - [A0A1Q3EJD8_LENED]	41.9362	12.86	1	6	6	13	0.991083	0.9708	0.971296	1.00652	1.05232	0.99516	451	49.9905	6.27783	1.04119	0.0976262
A0A1Q3EAJ9	Jkappa-recombination signal binding protein OS=Lentinula edodes OX=5353 GN=LENED_006027 PE=4 SV=1 - [A0A1Q3EAJ9_LENED]	41.6708	6.09	1	6	6	9	1.00337	0.992483	0.955034	1.01062	1.00775	1.02691	1051	112.997	7.85498	1.03199	0.11737
A0A1Q3EJW4	Galactose-1-phosphate uridylyltransferase OS=Lentinula edodes OX=5353 GN=LENED_009489 PE=3 SV=1 - [A0A1Q3EJW4_LENED]	0	2.14	1	1	1	1	1.12682	1.07938	1.07553	0.946039	0.958322	0.942663	374	42.6673	6.37939	0.867538	0.00107859
A0A1Q3DV64	Glycosyltransferase family 8 protein OS=Lentinula edodes OX=5353 GN=LENED_000284 PE=4 SV=1 - [A0A1Q3DV64_LENED]	40.922	6.96	3	6	6	7	1.06392	1.03608	0.998311	0.991892	0.931205	1.01347	1350	150.019	7.48877	0.947794	0.158115
A0A1Q3EIC1	Glycoside hydrolase family 95 protein OS=Lentinula edodes OX=5353 GN=LENED_008901 PE=4 SV=1 - [A0A1Q3EIC1_LENED]	45.4833	4.42	1	4	4	7	1.04592	1.05697	1.08365	0.969738	0.95738	0.953807	837	90.6952	4.729	0.904091	0.0011223
A0A1Q3EPH5	Transmembrane protein OS=Lentinula edodes OX=5353 GN=LENED_011233 PE=4 SV=1 - [A0A1Q3EPH5_LENED]	39.3566	7.62	1	6	6	7	0.910395	1.00316	0.883026	1.03146	1.00723	1.05533	945	100.484	5.78271	1.10635	0.0634567
A0A1Q3EQ01	White collar 1 protein OS=Lentinula edodes OX=5353 GN=LENED_011425 PE=4 SV=1 - [A0A1Q3EQ01_LENED]	38.0805	3.98	1	6	6	14	0.947191	0.99119	0.893817	1.04572	0.95023	1.03134	1207	132.632	8.82178	1.06889	0.187384
A0A1Q3E7Q9	Aldo keto reductase OS=Lentinula edodes OX=5353 GN=LENED_004972 PE=4 SV=1 - [A0A1Q3E7Q9_LENED]	48.4726	12.06	1	7	7	14	0.939709	0.903923	0.888188	1.04936	1.0339	1.04724	373	40.9604	6.56592	1.14594	0.00114573
A0A1Q3DYZ3	Alpha beta-hydrolase OS=Lentinula edodes OX=5353 GN=LENED_001713 PE=4 SV=1 - [A0A1Q3DYZ3_LENED]	31.8692	11.59	1	6	6	17	0.996373	0.965012	1.0053	1.00632	1.02748	0.998981	397	44.2426	6.48096	1.02228	0.213473
A0A1Q3E7X5	ATP synthase subunit gamma OS=Lentinula edodes OX=5353 GN=LENED_005065 PE=3 SV=1 - [A0A1Q3E7X5_LENED]	31.7958	13.91	1	6	6	10	1.06534	0.986804	1.0144	0.975196	0.972655	0.992152	302	32.6168	8.96826	0.958735	0.151061
A0A1Q3ET07	Phenylalanyl-trna synthetase OS=Lentinula edodes OX=5353 GN=LENED_012587 PE=4 SV=1 - [A0A1Q3ET07_LENED]	29.2635	6.52	2	6	6	10	1.00695	1.0321	1.02268	1.00957	0.95712	0.971567	706	79.4243	6.12549	0.959674	0.0758312
A0A1Q3E6I3	Agc ndr protein kinase OS=Lentinula edodes OX=5353 GN=LENED_004382 PE=4 SV=1 - [A0A1Q3E6I3_LENED]	26.76	10.58	1	6	6	8	0.961028	0.99452	1.03787	0.967347	1.05533	0.981262	567	64.3609	8.39697	1.00351	0.925488
A0A1Q3ET40	Cullin-domain-containing protein OS=Lentinula edodes OX=5353 GN=LENED_012659 PE=3 SV=1 - [A0A1Q3ET40_LENED]	23.74	11.34	1	6	8	10	1.04818	0.993785	0.955959	1.03969	1.04269	0.98708	635	72.995	6.27783	1.02386	0.50122
A0A1Q3DZG9	AP complex subunit beta OS=Lentinula edodes OX=5353 GN=LENED_001911 PE=3 SV=1 - [A0A1Q3DZG9_LENED]	23.73	8.47	3	6	6	9	1.01105	1.0074	0.990887	0.975687	0.97801	1.01651	732	80.266	5.31299	0.986997	0.422666
A0A1Q3EDQ0	Ribosomal protein l35 OS=Lentinula edodes OX=5353 GN=LENED_007174 PE=3 SV=1 - [A0A1Q3EDQ0_LENED]	22.58	24.26	1	6	6	14	1.01297	0.964171	0.950802	1.0178	0.992027	1.01557	136	15.7619	10.4478	1.03329	0.190143
A0A1Q3ELA7	Acetyltransferase component of pyruvate dehydrogenase complex OS=Lentinula edodes OX=5353 GN=LENED_010002 PE=3 SV=1 - [A0A1Q3ELA7_LENED]	21.64	6.62	1	6	6	9	1.03345	0.973169	1	0.985828	0.946323	0.986994	801	87.1027	8.33838	0.970907	0.255147
A0A1Q3EQ28	Transcription factor OS=Lentinula edodes OX=5353 GN=LENED_011456 PE=4 SV=1 - [A0A1Q3EQ28_LENED]	20.66	4.5	1	6	6	7	1.00836	0.977471	0.994286	0.999834	1.00825	1.00744	1421	156.414	6.17627	1.01188	0.274337
A0A1Q3E3B6	Malate dehydrogenase OS=Lentinula edodes OX=5353 GN=LENED_003196 PE=3 SV=1 - [A0A1Q3E3B6_LENED]	299.453	12.57	1	5	6	29	0.946356	0.992192	0.979577	1.03129	1.00647	0.996713	334	34.3497	8.06006	1.03987	0.0860741
A0A1Q3ETA1	Uncharacterized protein OS=Lentinula edodes OX=5353 GN=LENED_012703 PE=4 SV=1 - [A0A1Q3ETA1_LENED]	299.291	40.97	1	5	5	8	0.943958	0.976017	1.04495	0.993258	0.99972	1.0311	227	21.8765	8.00146	1.01995	0.57113
A0A1Q3E9U8	O-acetylhomoserine ami OS=Lentinula edodes OX=5353 GN=LENED_005686 PE=3 SV=1 - [A0A1Q3E9U8_LENED]	284.794	10.78	3	5	5	11	0.947745	0.974153	1.06221	0.969934	1.03326	1.00574	436	46.543	6.60986	1.00832	0.842928
A0A1Q3DWW5	Cytochrome p450 OS=Lentinula edodes OX=5353 GN=LENED_000961 PE=3 SV=1 - [A0A1Q3DWW5_LENED]	0	2.39	1	3	3	4	1.08926	1.06662	1.07774	0.977063	0.984285	0.94715	963	108.614	7.92822	0.899456	0.0011696
A0A1Q3E9V5	Glutamate decarboxylase OS=Lentinula edodes OX=5353 GN=LENED_005767 PE=3 SV=1 - [A0A1Q3E9V5_LENED]	281.956	11.16	3	5	6	15	1.00267	0.992151	0.991805	1.00325	0.969373	0.977329	493	55.4008	5.30029	0.987723	0.322225
A0A1Q3E7B9	ABM domain-containing protein OS=Lentinula edodes OX=5353 GN=LENED_004816 PE=4 SV=1 - [A0A1Q3E7B9_LENED]	270.099	6.86	1	5	5	25	1.00858	0.979283	1.00449	1.00397	0.968137	0.982167	700	76.9728	6.53662	0.987276	0.412174
A0A1Q3EE76	YCII domain-containing protein OS=Lentinula edodes OX=5353 GN=LENED_007388 PE=4 SV=1 - [A0A1Q3EE76_LENED]	262.072	21.49	1	5	5	15	0.95805	0.976615	1.03239	0.940216	1.10703	1.01051	228	25.7876	9.46631	1.03057	0.60065
A0A1Q3EG05	Aldo keto reductase OS=Lentinula edodes OX=5353 GN=LENED_008031 PE=4 SV=1 - [A0A1Q3EG05_LENED]	261.298	16.42	2	5	6	13	1.01552	1.00908	1.05366	0.975496	1.00258	0.990471	341	38.8107	7.38623	0.964358	0.0837735
A0A1Q3E288	Uncharacterized protein OS=Lentinula edodes OX=5353 GN=LENED_002945 PE=4 SV=1 - [A0A1Q3E288_LENED]	220.774	22.22	1	5	6	25	0.986775	1.00319	1.01124	1.0013	0.980111	0.985978	279	31.8371	6.46826	0.988734	0.304531
A0A1Q3EP26	Histidyl-tRNA synthetase OS=Lentinula edodes OX=5353 GN=LENED_011055 PE=4 SV=1 - [A0A1Q3EP26_LENED]	60.9494	7.38	1	4	4	9	0.959064	0.962654	0.95258	1.02996	1.02846	1.00767	569	62.4493	6.7124	1.06673	0.00119218
A0A1Q3E546	Aldo keto reductase OS=Lentinula edodes OX=5353 GN=LENED_004029 PE=4 SV=1 - [A0A1Q3E546_LENED]	212.697	14.2	1	5	5	14	1.03316	1.00534	1.0784	0.936273	0.994805	0.985051	324	35.7824	6.99072	0.935588	0.0747987
A0A1Q3EMH5	Serine/threonine-protein phosphatase 2A 56 kDa regulatory subunit OS=Lentinula edodes OX=5353 GN=LENED_010475 PE=3 SV=1 - [A0A1Q3EMH5_LENED]	211.324	7.63	1	5	5	16	0.988715	0.998937	0.989666	0.986711	1.01214	1.00221	695	78.5996	6.58057	1.00798	0.383035
A0A1Q3ELD6	Elongation factor Tu OS=Lentinula edodes OX=5353 GN=LENED_010043 PE=3 SV=1 - [A0A1Q3ELD6_LENED]	210.559	9.63	1	5	5	24	1.02755	1.01136	0.996338	1.01071	0.98194	0.990768	571	62.6111	5.49072	0.982924	0.235741
A0A1Q3EKA9	NAD-aldehyde dehydrogenase OS=Lentinula edodes OX=5353 GN=LENED_009666 PE=3 SV=1 - [A0A1Q3EKA9_LENED]	209.69	11.71	3	5	10	42	1.01513	0.952745	0.967113	1.01606	0.997543	0.992671	504	54.0868	5.57959	1.02429	0.303908
A0A1Q3EJ69	Aldo-keto reductase OS=Lentinula edodes OX=5353 GN=LENED_009206 PE=4 SV=1 - [A0A1Q3EJ69_LENED]	199.533	19.88	1	5	7	16	0.93686	1.05119	0.993893	1.04	0.947011	1.00312	342	38.7879	7.79639	1.00274	0.952079
A0A1Q3EAR1	BSD domain-containing protein OS=Lentinula edodes OX=5353 GN=LENED_006008 PE=4 SV=1 - [A0A1Q3EAR1_LENED]	177.783	9.52	1	5	5	9	1.03603	1.02325	1.0058	1.00478	0.985284	0.978934	830	92.6421	5.42725	0.968654	0.0522193
A0A1Q3ED83	Histone H2B OS=Lentinula edodes OX=5353 GN=LENED_007014 PE=3 SV=1 - [A0A1Q3ED83_LENED]	285.939	49.32	1	2	9	35	0.877306	0.831858	0.902333	1.04103	1.07052	1.07833	146	15.3643	10.228	1.22148	0.00121207
A0A1Q3EMY1	FMN-linked oxidoreductase OS=Lentinula edodes OX=5353 GN=LENED_010622 PE=4 SV=1 - [A0A1Q3EMY1_LENED]	171.29	11.79	1	5	5	9	1.09732	1.02922	0.904957	1.06567	0.935142	0.978396	458	50.5522	7.13721	0.982752	0.810767
A0A1Q3DYA9	Ef hand domain-containing protein OS=Lentinula edodes OX=5353 GN=LENED_001496 PE=4 SV=1 - [A0A1Q3DYA9_LENED]	163.457	5.07	2	5	5	11	1.04485	1.05507	0.997355	0.987024	1.01228	1.00061	1322	139.34	5.03369	0.968567	0.166606
A0A1Q3ET71	PKS_ER domain-containing protein OS=Lentinula edodes OX=5353 GN=LENED_012647 PE=4 SV=1 - [A0A1Q3ET71_LENED]	162.381	12.85	2	5	5	21	0.988515	0.936797	0.926622	1.05847	0.966089	1.02885	358	38.0266	6.82959	1.07065	0.113918
A0A1Q3EA53	PAN2-PAN3 deadenylation complex subunit PAN3 OS=Lentinula edodes OX=5353 GN=PAN3 PE=3 SV=1 - [A0A1Q3EA53_LENED]	159.557	6	1	5	5	16	0.954927	0.983956	0.960754	1.02541	1.08871	0.998357	800	89.6533	6.41748	1.0734	0.0656623
A0A1Q3ER04	Proteasome subunit alpha type OS=Lentinula edodes OX=5353 GN=LENED_011810 PE=3 SV=1 - [A0A1Q3ER04_LENED]	158.61	16.73	1	5	5	14	0.938995	0.980378	0.996397	0.992667	1.03571	1.01375	263	29.1427	6.96143	1.04334	0.117116
A0A1Q3EAU1	Peptidylprolyl isomerase B OS=Lentinula edodes OX=5353 GN=LENED_006029 PE=4 SV=1 - [A0A1Q3EAU1_LENED]	158.093	18.15	1	5	6	27	0.954387	0.971382	1.03659	0.954103	1.06869	1.00427	314	34.2272	5.35107	1.02184	0.631223
A0A1Q3E864	Cytochrome b-c1 complex subunit Rieske, mitochondrial OS=Lentinula edodes OX=5353 GN=LENED_005128 PE=4 SV=1 - [A0A1Q3E864_LENED]	157.578	20.07	1	5	5	11	1.02146	0.983372	1.02366	1.01145	0.92003	0.97596	279	29.8432	8.44092	0.960029	0.24518
A0A1Q3EMW1	7alpha-cephem-methoxylase p8 chain related protein OS=Lentinula edodes OX=5353 GN=LENED_010596 PE=4 SV=1 - [A0A1Q3EMW1_LENED]	154.176	21.71	1	5	6	12	0.942441	1.11554	1.01095	1.01675	1.00891	1.01428	281	32.3475	6.55127	0.990554	0.857251
A0A1Q3E826	Signal peptidase complex catalytic subunit SEC11 OS=Lentinula edodes OX=5353 GN=LENED_005082 PE=3 SV=1 - [A0A1Q3E826_LENED]	149.808	27.51	1	5	5	13	0.951963	1.03128	1.10843	0.9466	1.06902	0.984239	189	21.1734	6.88818	0.970302	0.624989
A0A1Q3E954	Isochorismatase hydrolase OS=Lentinula edodes OX=5353 GN=LENED_005341 PE=4 SV=1 - [A0A1Q3E954_LENED]	0	2.28	1	1	1	1	0.872852	0.90679	0.918167	1.07771	1.07302	1.03249	307	34.0684	5.70654	1.17993	0.00121651
A0A1Q3EMY2	Ubiquitin-conjugating enzyme OS=Lentinula edodes OX=5353 GN=LENED_010617 PE=3 SV=1 - [A0A1Q3EMY2_LENED]	148.214	28.8	1	5	5	16	0.910361	0.918713	1.01364	0.978078	1.07238	1.0434	191	21.6502	7.03467	1.08835	0.125316
A0A1Q3E2R5	Argininosuccinate synthetase OS=Lentinula edodes OX=5353 GN=LENED_003123 PE=3 SV=1 - [A0A1Q3E2R5_LENED]	139.265	13.33	1	5	5	11	1.01768	0.99213	1.07318	0.953969	1.02396	1.01471	405	44.8281	6.27783	0.970692	0.406124
A0A1Q3EAG0	Carboxylic ester hydrolase OS=Lentinula edodes OX=5353 GN=LENED_005967 PE=3 SV=1 - [A0A1Q3EAG0_LENED]	138.758	5.39	1	5	5	26	0.96131	0.976128	0.822381	1.10315	1.04472	1.04292	687	73.1601	4.84326	1.15616	0.0529786
A0A1Q3ELJ8	Voltage-gated potassium channel beta-2 subunit OS=Lentinula edodes OX=5353 GN=LENED_010129 PE=4 SV=1 - [A0A1Q3ELJ8_LENED]	136.536	17.6	1	5	8	25	0.972145	0.987415	0.921093	1.03538	0.984519	1.00035	358	40.1577	6.66846	1.04846	0.136889
A0A1Q3E8A4	Signal recognition particle 72 kDa OS=Lentinula edodes OX=5353 GN=LENED_005147 PE=4 SV=1 - [A0A1Q3E8A4_LENED]	135.227	16.81	1	5	5	8	0.970801	1.04014	1.07242	0.936312	0.999495	1.01614	339	37.1092	9.37842	0.957379	0.319821
A0A1Q3EEZ5	Vacuolar proton pump subunit B OS=Lentinula edodes OX=5353 GN=LENED_007618 PE=3 SV=1 - [A0A1Q3EEZ5_LENED]	134.345	8.43	1	5	5	11	0.85795	0.982477	1.18895	0.877397	1.16215	0.978182	522	57.9396	5.99854	0.996156	0.977175
A0A1Q3E3Z6	Peptide hydrolase OS=Lentinula edodes OX=5353 GN=LENED_003513 PE=3 SV=1 - [A0A1Q3E3Z6_LENED]	133.868	12.53	3	5	5	15	0.943888	1.04246	1.1037	0.922179	0.997706	0.999044	383	42.5655	5.37646	0.94462	0.342651
A0A1Q3EEB4	Fumarate reductase OS=Lentinula edodes OX=5353 GN=LENED_007413 PE=4 SV=1 - [A0A1Q3EEB4_LENED]	242.321	12.35	1	6	7	19	1.07112	1.04219	1.0688	0.953542	0.976256	0.950255	583	62.3548	7.88428	0.905078	0.00123804
A0A1Q3EQ88	Glutathione transferase epsilon 1 OS=Lentinula edodes OX=5353 GN=LENED_011516 PE=4 SV=1 - [A0A1Q3EQ88_LENED]	127.514	14.44	2	5	5	11	1.04152	0.973393	0.954427	1.03423	0.960113	1.03918	270	29.9551	5.63037	1.02162	0.59201
A0A1Q3E5C5	Asparagine synthase OS=Lentinula edodes OX=5353 GN=LENED_003951 PE=4 SV=1 - [A0A1Q3E5C5_LENED]	121.055	9.66	1	5	5	12	0.999989	0.969007	1.01324	1.0293	0.981794	1.00048	590	65.4501	6.27783	1.00984	0.63462
A0A1Q3E4E0	NADH-ubiquinone oxidoreductase OS=Lentinula edodes OX=5353 GN=LENED_003741 PE=3 SV=1 - [A0A1Q3E4E0_LENED]	119.776	8.6	1	5	5	11	0.963127	1.01631	0.931308	1.07934	0.931507	1.00505	744	80.4549	6.37939	1.03613	0.516771
A0A1Q3EHZ0	Exosome complex exonuclease rrp40 OS=Lentinula edodes OX=5353 GN=LENED_008749 PE=4 SV=1 - [A0A1Q3EHZ0_LENED]	0	2.31	1	1	1	2	0.94145	0.911003	0.929424	1.03111	1.03578	1.06761	389	41.3953	8.1626	1.12676	0.00125431
A0A1Q3ECY0	Enolase C-terminal domain-like protein OS=Lentinula edodes OX=5353 GN=LENED_006901 PE=4 SV=1 - [A0A1Q3ECY0_LENED]	148.386	17.99	1	7	7	13	0.958687	0.972028	0.96167	1.01397	1.03159	1.01506	467	51.788	5.70654	1.05816	0.00130975
A0A1Q3DZ75	MICOS complex subunit MIC60 OS=Lentinula edodes OX=5353 GN=LENED_001717 PE=3 SV=1 - [A0A1Q3DZ75_LENED]	34.49	11.4	1	11	11	14	1.06782	1.05365	1.06246	0.988767	0.962398	0.990963	649	72.1507	6.15088	0.924054	0.00131846
A0A1Q3EAK3	Aldehyde dehydrogenase OS=Lentinula edodes OX=5353 GN=LENED_005943 PE=3 SV=1 - [A0A1Q3EAK3_LENED]	856.585	21.03	3	4	13	90	0.96479	0.974796	0.978296	1.02234	1.02205	1.01011	485	53.0168	6.13818	1.04682	0.00133888
A0A0P0ZA75	Laccase OS=Lentinula edodes OX=5353 GN=Lcc12 PE=2 SV=1 - [A0A0P0ZA75_LENED]	183.107	6.5	2	2	2	9	1.07109	1.07675	1.11996	0.947016	0.945895	0.968006	523	57.1791	4.88135	0.875488	0.00134517
A0A1Q3E482	Beta-glucosidase OS=Lentinula edodes OX=5353 GN=LENED_003590 PE=3 SV=1 - [A0A1Q3E482_LENED]	125.961	9.04	1	12	12	26	0.892658	0.92248	0.935826	1.06724	1.05373	1.03	1438	159.674	5.92236	1.14541	0.00135557
A0A1Q3E046	Glutathione S-transferase OS=Lentinula edodes OX=5353 GN=LENED_002147 PE=3 SV=1 - [A0A1Q3E046_LENED]	102.301	30.95	1	5	10	20	1.09252	1.0268	0.981924	1.02288	0.907474	1.02339	252	27.9614	7.41553	0.952435	0.382608
A0A1Q3ELA9	Cytoplasmic protein OS=Lentinula edodes OX=5353 GN=LENED_010026 PE=4 SV=1 - [A0A1Q3ELA9_LENED]	101.798	18.34	1	5	5	10	0.965599	0.976835	1.03588	0.952491	1.04334	0.960747	338	36.0486	9.31982	0.992701	0.851455
A0A1Q3EHE9	PCI-domain-containing protein OS=Lentinula edodes OX=5353 GN=LENED_008514 PE=4 SV=1 - [A0A1Q3EHE9_LENED]	100.134	7.98	1	5	5	8	0.966725	1.01357	1.03385	0.966227	1.05108	1.01425	476	53.9403	5.33838	1.00578	0.863207
A0A1Q3E9D5	MFS general substrate transporter OS=Lentinula edodes OX=5353 GN=LENED_005414 PE=4 SV=1 - [A0A1Q3E9D5_LENED]	100.063	3.32	1	5	5	9	0.957321	1.02261	0.990255	1.02205	1.02698	1.03723	1387	151.415	7.1958	1.03908	0.116477
A0A1Q3EF22	2-nitropropane dioxygenase OS=Lentinula edodes OX=5353 GN=LENED_007695 PE=4 SV=1 - [A0A1Q3EF22_LENED]	99.5682	15.21	1	5	5	12	0.99228	1.02358	1.02314	0.992391	0.981762	1.00724	355	37.5598	8.23584	0.981045	0.205785
A0A1Q3E766	Acid protease OS=Lentinula edodes OX=5353 GN=LENED_004778 PE=3 SV=1 - [A0A1Q3E766_LENED]	98.672	5.1	1	5	5	11	0.999089	0.948024	1.00869	1.01352	1.01092	0.990714	627	68.1457	4.56396	1.02008	0.381952
Q870G6	Guanine nucleotide binding protein beta subunit OS=Lentinula edodes OX=5353 GN=Gb1 PE=2 SV=2 - [Q870G6_LENED]	95.6073	16.67	2	5	6	16	0.960826	1.00123	0.915247	1.00657	1.02757	1.03178	312	34.5642	6.29053	1.06556	0.073118
A0A1Q3ER60	NADH-cytochrome b5 reductase OS=Lentinula edodes OX=5353 GN=LENED_011866 PE=3 SV=1 - [A0A1Q3ER60_LENED]	94.62	17.43	1	5	5	7	0.909647	0.979638	0.985964	0.978494	1.04475	1.05303	327	35.7519	9.20264	1.06991	0.119856
A0A1Q3E615	Nonsense-mediated mrna decay protein OS=Lentinula edodes OX=5353 GN=LENED_004347 PE=4 SV=1 - [A0A1Q3E615_LENED]	93.7469	4.85	1	5	5	10	1.01652	0.990275	0.968501	1.03895	0.939925	1.01112	1052	118.033	4.80518	1.00494	0.887779
A0A1Q3E0G1	Pdgfa associated protein 1 OS=Lentinula edodes OX=5353 GN=LENED_002279 PE=4 SV=1 - [A0A1Q3E0G1_LENED]	0	7.89	1	3	3	6	0.947286	0.944015	0.968966	1.02542	1.02655	1.04407	266	30.0244	9.11475	1.08243	0.00135581
A0A1Q3EBY1	Di-copper centre-containing protein OS=Lentinula edodes OX=5353 GN=LENED_006419 PE=4 SV=1 - [A0A1Q3EBY1_LENED]	89.3158	6.79	1	5	5	22	0.938226	0.969486	1.00521	0.968253	1.09167	1.03169	663	75.3406	5.77002	1.06135	0.215749
A0A1Q3DY53	Mitochondrial glyco protein OS=Lentinula edodes OX=5353 GN=LENED_001254 PE=4 SV=1 - [A0A1Q3DY53_LENED]	0	2.99	1	1	1	3	1.11942	1.07171	1.06573	0.94347	0.954141	0.947309	268	30.1718	4.62744	0.873517	0.00135614
A0A1Q3E317	Pab1 binding protein OS=Lentinula edodes OX=5353 GN=LENED_003256 PE=4 SV=1 - [A0A1Q3E317_LENED]	87.6351	6.41	1	5	5	8	0.970151	0.993542	0.978944	0.989876	1.02311	1.01415	827	87.8017	9.5249	1.02872	0.0795156
A0A1Q3E454	Uncharacterized protein OS=Lentinula edodes OX=5353 GN=LENED_003495 PE=4 SV=1 - [A0A1Q3E454_LENED]	25.1534	6.67	1	1	1	2	0.925806	0.873997	0.912267	1.03885	1.07865	1.05535	150	16.8666	5.31299	1.1699	0.00136072
A0A1Q3EBE0	Ubiquitin-protein ligase OS=Lentinula edodes OX=5353 GN=LENED_006308 PE=4 SV=1 - [A0A1Q3EBE0_LENED]	86.8216	2.47	1	5	5	7	1.04099	0.987655	0.950481	1.04698	0.992603	1.00345	1942	210.379	5.31299	1.02145	0.530739
A0A1Q3EFQ7	Isocitrate dehydrogenase [NADP] OS=Lentinula edodes OX=5353 GN=LENED_007890 PE=3 SV=1 - [A0A1Q3EFQ7_LENED]	85.7852	9.19	1	5	5	13	1.04253	1.02932	0.949631	1.04549	0.978892	0.950473	446	50.0236	7.81104	0.984567	0.720223
A0A1Q3DXG6	60S ribosomal protein L44 OS=Lentinula edodes OX=5353 GN=LENED_001167 PE=3 SV=1 - [A0A1Q3DXG6_LENED]	84.0419	25.47	1	5	5	21	1.01945	0.959994	0.976913	1.00872	0.998605	1.01397	106	12.2036	10.3452	1.02197	0.301208
A0A1Q3E335	Ferrochelatase OS=Lentinula edodes OX=5353 GN=LENED_003178 PE=3 SV=1 - [A0A1Q3E335_LENED]	83.8285	6.51	1	5	5	10	1.02891	0.991077	0.992713	0.963993	0.986413	0.992657	753	81.9841	8.00146	0.976886	0.199197
A0A1Q3EIV2	Mitochondrial NAD-dependent isocitrate dehydrogenase subunit 1 OS=Lentinula edodes OX=5353 GN=LENED_009121 PE=4 SV=1 - [A0A1Q3EIV2_LENED]	82.1832	9.6	1	5	5	14	1.05796	1.02029	0.9961	0.970742	0.983003	0.986749	375	40.5647	8.77783	0.95646	0.0748353
A0A1Q3EG96	Uncharacterized protein OS=Lentinula edodes OX=5353 GN=LENED_008092 PE=4 SV=1 - [A0A1Q3EG96_LENED]	259.499	14.88	1	4	4	15	1.06024	1.08071	1.11966	0.939556	0.953534	0.939824	289	32.5944	5.49072	0.868829	0.00138348
A0A1Q3EKR5	Proteasome inhibitor PI31 subunit OS=Lentinula edodes OX=5353 GN=LENED_009713 PE=4 SV=1 - [A0A1Q3EKR5_LENED]	43.7208	11.63	1	3	3	4	1.07813	1.06618	1.05749	0.984048	0.94309	0.956188	430	45.789	7.1958	0.900531	0.00140432
A0A1Q3EQG9	Fumarate hydratase OS=Lentinula edodes OX=5353 GN=LENED_011585 PE=3 SV=1 - [A0A1Q3EQG9_LENED]	37.7636	1.42	1	1	1	3	1.11312	1.08323	1.10117	0.97403	0.977086	0.929063	493	53.1494	7.38623	0.873439	0.00144331
A0A1Q3EIS8	IQ calmodulin-binding motif protein OS=Lentinula edodes OX=5353 GN=LENED_009058 PE=4 SV=1 - [A0A1Q3EIS8_LENED]	79.05	8.56	1	5	5	7	0.958309	0.955059	0.999382	0.981268	1.0559	1.02556	713	77.7701	5.73193	1.05149	0.126241
A0A1Q3DV01	Inorganic diphosphatase OS=Lentinula edodes OX=5353 GN=LENED_000233 PE=4 SV=1 - [A0A1Q3DV01_LENED]	181.023	20.06	1	7	7	36	1.01459	1.02179	1.01362	0.986633	0.990885	0.993993	339	38.4864	6.85889	0.974267	0.00144472
A0A1Q3E134	UDP-glucose 4-epimerase OS=Lentinula edodes OX=5353 GN=LENED_002469 PE=4 SV=1 - [A0A1Q3E134_LENED]	74.5406	13.01	1	5	5	6	1.05859	0.969964	0.94637	1.05468	0.969029	0.962833	415	45.1569	6.90283	1.0039	0.93589
A0A1Q3DW25	Serine threonine-protein kinase OS=Lentinula edodes OX=5353 GN=LENED_000574 PE=4 SV=1 - [A0A1Q3DW25_LENED]	73.78	11.58	1	5	5	8	0.976129	0.967086	0.980087	1.02513	1.0107	0.983687	475	52.7097	8.49951	1.03291	0.0655403
A0A1Q3EFZ0	Aspartate-trna ligase OS=Lentinula edodes OX=5353 GN=LENED_008026 PE=3 SV=1 - [A0A1Q3EFZ0_LENED]	72.4561	9.16	1	5	5	8	0.951619	0.95726	1.10677	0.896929	1.05375	0.985196	546	61.4906	6.22705	0.973545	0.716168
V5RAU8	Aryl-alcohol dehydrogenase OS=Lentinula edodes OX=5353 GN=aadh PE=2 SV=1 - [V5RAU8_LENED]	78.7103	14.04	2	5	6	13	1.06204	1.04229	1.0473	0.98209	0.98971	0.96615	349	38.9639	7.10791	0.932202	0.00145538
A0A1Q3ES68	Succinate semialdehyde dehydrogenase OS=Lentinula edodes OX=5353 GN=LENED_012272 PE=3 SV=1 - [A0A1Q3ES68_LENED]	70.1403	8.72	1	5	5	9	0.997628	0.93896	0.986624	0.978309	1.04958	1.02906	493	53.5635	5.46533	1.04575	0.184081
A0A1Q3E6P8	Duf221 family protein OS=Lentinula edodes OX=5353 GN=LENED_004583 PE=4 SV=1 - [A0A1Q3E6P8_LENED]	69.8786	7.64	1	5	5	5	0.938203	1.02858	0.990079	1.02271	0.993923	1.01899	929	103.44	8.66064	1.02663	0.396965
A0A1Q3E976	Uncharacterized protein OS=Lentinula edodes OX=5353 GN=LENED_005475 PE=4 SV=1 - [A0A1Q3E976_LENED]	69.0601	15.16	1	5	8	18	1.01653	0.980501	0.895759	1.05926	0.988126	1.01284	310	35.7322	7.7085	1.05788	0.249144
A0A1Q3EFP9	Thioredoxin domain-containing protein OS=Lentinula edodes OX=5353 GN=LENED_007916 PE=4 SV=1 - [A0A1Q3EFP9_LENED]	66.2521	17.52	1	5	5	7	0.904011	0.913663	0.99797	1.01346	1.05635	1.01438	234	25.9796	4.89404	1.09538	0.0535005
A0A1Q3EEV3	Prohibitin OS=Lentinula edodes OX=5353 GN=LENED_007575 PE=3 SV=1 - [A0A1Q3EEV3_LENED]	23.16	3.99	1	1	2	3	1.09483	1.06751	1.1193	0.969244	0.944444	0.929081	301	33.1918	9.5249	0.866263	0.00152858
A0A1Q3DY04	Aldolase OS=Lentinula edodes OX=5353 GN=LENED_001201 PE=4 SV=1 - [A0A1Q3DY04_LENED]	95.9065	16.91	1	6	6	14	0.960533	0.959868	0.963685	1.02342	1.04743	1.01902	343	37.9457	5.8208	1.07136	0.00152901
A0A1Q3EMU0	Succinate dehydrogenase [ubiquinone] flavoprotein subunit, mitochondrial OS=Lentinula edodes OX=5353 GN=LENED_010483 PE=3 SV=1 - [A0A1Q3EMU0_LENED]	63.2383	6.26	2	5	5	14	0.993934	1.0755	1.09913	0.903167	1.04574	0.976865	639	70.2172	6.771	0.923372	0.194988
A0A1Q3DY99	WD40 repeat-like protein OS=Lentinula edodes OX=5353 GN=LENED_001486 PE=4 SV=1 - [A0A1Q3DY99_LENED]	62.9657	3.69	1	5	5	6	0.89661	1.01167	1.12397	0.947268	1.01509	0.999201	1110	122.602	6.44287	0.976686	0.749055
A0A1Q3EP79	SH3 domain-containing protein OS=Lentinula edodes OX=5353 GN=LENED_011113 PE=4 SV=1 - [A0A1Q3EP79_LENED]	62.8742	8.09	2	5	5	7	1.06398	1.04389	1.11015	1.01432	1.02287	0.961526	655	71.5372	5.26221	0.93185	0.0561179
A0A1Q3ESE3	GTP binding protein OS=Lentinula edodes OX=5353 GN=LENED_012322 PE=3 SV=1 - [A0A1Q3ESE3_LENED]	62.8727	12.81	1	5	5	10	0.934501	0.959991	1.0241	0.950547	1.08134	0.987679	359	41.0454	7.37158	1.0346	0.514917
A0A1Q3E6U3	Acetyl-hydrolase OS=Lentinula edodes OX=5353 GN=LENED_004591 PE=4 SV=1 - [A0A1Q3E6U3_LENED]	62.7766	7.92	2	5	5	9	0.966812	1.03551	1.02861	0.95783	1.02624	0.995754	543	60.1318	6.72705	0.983136	0.59416
A0A1Q3DZX9	Protein phosphatase PP2A regulatory subunit B OS=Lentinula edodes OX=5353 GN=LENED_001982 PE=3 SV=1 - [A0A1Q3DZX9_LENED]	61.2419	9.67	1	5	5	7	0.981235	0.962055	1.02764	0.98822	1.05521	0.997172	455	51.9328	6.27783	1.02345	0.462847
A0A1Q3E0G9	ATP-dependent (S)-NAD(P)H-hydrate dehydratase OS=Lentinula edodes OX=5353 GN=LENED_002023 PE=3 SV=1 - [A0A1Q3E0G9_LENED]	58.7508	19.76	1	5	5	5	1.02634	1.0723	0.948959	0.992884	1.00432	0.971702	339	35.95	6.44287	0.974178	0.519999
A0A1Q3EF43	Mov34-domain-containing protein OS=Lentinula edodes OX=5353 GN=LENED_007716 PE=4 SV=1 - [A0A1Q3EF43_LENED]	57.9244	13.1	1	5	5	13	0.975638	0.928937	1.02978	0.994394	1.02589	1.00654	336	37.1592	5.42725	1.03151	0.370053
A0A1Q3ER25	Tryptophan synthase OS=Lentinula edodes OX=5353 GN=LENED_011802 PE=3 SV=1 - [A0A1Q3ER25_LENED]	56.9157	7.42	1	5	5	8	0.985745	1.02309	1.03661	0.884036	1.03329	1.01075	701	75.7062	6.32861	0.961461	0.468327
A0A1Q3DZX4	Alpha-ketoglutarate-dependent taurine dioxygenase OS=Lentinula edodes OX=5353 GN=LENED_001931 PE=4 SV=1 - [A0A1Q3DZX4_LENED]	56.8303	15.51	1	5	5	11	1.02854	1.05881	1.00632	1.00692	0.95572	1.00644	316	35.2872	6.55127	0.95973	0.142689
A0A1Q3E4Z8	Pre-mRNA-splicing ATP-dependent RNA helicase PRP28 OS=Lentinula edodes OX=5353 GN=LENED_003955 PE=3 SV=1 - [A0A1Q3E4Z8_LENED]	56.5197	6.03	1	5	5	5	1.00936	1.00882	0.934652	0.994553	0.994063	1.01539	713	79.7713	8.20654	1.01733	0.544493
A0A1Q3E5Y7	Chromatin remodelling complex atpase chain isw1 OS=Lentinula edodes OX=5353 GN=LENED_004322 PE=4 SV=1 - [A0A1Q3E5Y7_LENED]	56.1894	3.6	1	5	5	6	1.08987	0.992507	1.09587	0.9499	0.987938	0.956186	1194	133.664	6.04932	0.910573	0.055911
A0A1Q3EIV9	VID27 cytoplasmic protein OS=Lentinula edodes OX=5353 GN=LENED_009100 PE=4 SV=1 - [A0A1Q3EIV9_LENED]	55.6903	8.18	1	5	5	6	1.00019	1.03338	1.03366	1.01708	1.02423	0.964525	758	85.3995	5.09717	0.979985	0.402172
A0A1Q3E8M0	DUF2235 domain-containing protein OS=Lentinula edodes OX=5353 GN=LENED_005318 PE=4 SV=1 - [A0A1Q3E8M0_LENED]	50.9392	11.64	3	5	6	7	1.00333	0.971396	1.10401	0.948264	0.994614	0.977031	481	53.329	6.84424	0.94841	0.277758
A0A1Q3EHD5	p-loop containing nucleoside triphosphate hydrolase protein OS=Lentinula edodes OX=5353 GN=LENED_008538 PE=4 SV=1 - [A0A1Q3EHD5_LENED]	50.0325	4.98	1	5	5	8	1.01678	1.01423	1.04015	1.00101	0.902629	0.975775	963	106.844	5.2749	0.93757	0.105272
A0A1Q3ELN2	Uncharacterized protein OS=Lentinula edodes OX=5353 GN=LENED_010172 PE=4 SV=1 - [A0A1Q3ELN2_LENED]	48.5029	3.42	1	5	5	6	0.991401	1.0162	1.00749	0.968709	1.05796	1.00465	1522	165.915	6.40479	1.00538	0.850534
A0A1Q3E4H8	Short-chain dehydrogenase reductase sdr OS=Lentinula edodes OX=5353 GN=LENED_003772 PE=3 SV=1 - [A0A1Q3E4H8_LENED]	48.3859	10.69	1	5	5	9	1.05263	1.05429	0.896244	1.06568	0.935812	1.01008	290	31.5654	6.03662	1.0028	0.967394
A0A1Q3EBZ5	ARM repeat-containing protein OS=Lentinula edodes OX=5353 GN=LENED_006543 PE=4 SV=1 - [A0A1Q3EBZ5_LENED]	48.3182	2.73	1	5	5	6	1.02961	0.991389	1.03652	0.981453	1.02198	0.998576	1904	215.733	6.82959	0.981845	0.369205
A0A1Q3EIN6	Glutamate-rich WD repeat containing OS=Lentinula edodes OX=5353 GN=LENED_009018 PE=4 SV=1 - [A0A1Q3EIN6_LENED]	0	1.38	1	1	1	1	1.19689	1.11803	1.13333	0.888369	0.950288	0.914594	507	55.7999	4.55127	0.798451	0.00152981
A0A1Q3E165	Coatomer subunit beta' OS=Lentinula edodes OX=5353 GN=LENED_002499 PE=3 SV=1 - [A0A1Q3E165_LENED]	45.2869	5.34	1	5	5	11	0.952891	1.00705	0.986985	1.00953	1.00568	1.02313	880	98.2352	5.18604	1.03102	0.141601
A0A1Q3EPX5	Protein OS=Lentinula edodes OX=5353 GN=LENED_011398 PE=3 SV=1 - [A0A1Q3EPX5_LENED]	43.12	5.38	1	5	5	7	1.01254	0.991868	0.94232	1.06768	0.978825	1.00698	762	86.4628	5.94775	1.03623	0.347799
A0A1Q3EMU7	Chaperonin-containing t-complex zeta subunit cct6 OS=Lentinula edodes OX=5353 GN=LENED_010561 PE=3 SV=1 - [A0A1Q3EMU7_LENED]	41.14	5.32	1	5	5	9	0.97042	0.96121	0.998084	0.995591	1.04646	1.013	770	84.8297	7.03467	1.04278	0.08788
A0A1Q3E0M7	60S ribosomal protein L33 OS=Lentinula edodes OX=5353 GN=LENED_002087 PE=3 SV=1 - [A0A1Q3E0M7_LENED]	39.7174	45.28	1	5	5	6	1.00785	0.962151	1.00502	0.982156	1.03396	0.978045	106	11.9696	11.5464	1.00643	0.797674
A0A1Q3E2J7	RNA polymerase II-associated protein OS=Lentinula edodes OX=5353 GN=LENED_003058 PE=4 SV=1 - [A0A1Q3E2J7_LENED]	38.98	5.54	1	5	5	5	1.01144	1.0043	0.954861	1.03309	0.971719	1.03539	1083	121.936	6.68311	1.02343	0.445032
A0A1Q3EM17	Regulator of G protein signaling superfamily OS=Lentinula edodes OX=5353 GN=LENED_010297 PE=4 SV=1 - [A0A1Q3EM17_LENED]	24.99	1.11	1	1	1	1	1.0935	1.06681	1.12524	0.951921	0.962882	0.930827	540	60.3354	7.97217	0.866107	0.00162018
A0A1Q3E7V4	Histone-like OS=Lentinula edodes OX=5353 GN=LENED_004965 PE=3 SV=1 - [A0A1Q3E7V4_LENED]	0	15.85	1	1	3	8	0.866225	0.892494	0.870128	1.02628	1.11122	1.08234	82	8.99809	12.0151	1.22481	0.00168535
A0A1Q3EG68	Niemann-Pick C1 protein OS=Lentinula edodes OX=5353 GN=LENED_008111 PE=4 SV=1 - [A0A1Q3EG68_LENED]	0	1.01	1	1	1	1	1.09575	1.10667	1.05159	0.962597	0.952772	0.946917	1286	140.019	5.8208	0.879619	0.00170388
A0A1Q3E9K5	Uncharacterized protein OS=Lentinula edodes OX=5353 GN=LENED_005654 PE=4 SV=1 - [A0A1Q3E9K5_LENED]	46.0573	33.53	1	7	7	15	1.06445	1.03752	1.03103	0.962817	0.967894	0.96895	170	17.6648	5.70654	0.925523	0.00171303
A0A1Q3E337	Glycoside hydrolase family 13 protein OS=Lentinula edodes OX=5353 GN=LENED_003250 PE=4 SV=1 - [A0A1Q3E337_LENED]	40.6577	1.32	1	1	1	2	1.0512	1.0423	1.05529	0.980577	0.986478	0.955938	529	60.2558	6.3667	0.92829	0.0017376
A0A1Q3DZQ5	Proline-rich protein OS=Lentinula edodes OX=5353 GN=LENED_001897 PE=4 SV=1 - [A0A1Q3DZQ5_LENED]	37.88	5.35	1	1	1	1	0.882433	0.921109	0.837638	1.08914	1.06347	1.06154	243	26.7197	10.7114	1.21694	0.00175201
A0A1Q3EL83	Gmp synthase OS=Lentinula edodes OX=5353 GN=LENED_009970 PE=3 SV=1 - [A0A1Q3EL83_LENED]	33.2	9.09	1	5	5	6	1.00701	0.987598	0.975912	1.02627	1.00706	1.02117	539	60.3242	6.17627	1.02827	0.0595724
A0A1Q3EQA1	Glycosyltransferase family 39 protein OS=Lentinula edodes OX=5353 GN=LENED_011538 PE=4 SV=1 - [A0A1Q3EQA1_LENED]	32.9775	4.95	1	5	5	6	1.06684	1.02955	1.00835	1.01736	0.947104	0.981616	868	97.8097	7.72314	0.948897	0.116961
A0A1Q3E699	Uricase OS=Lentinula edodes OX=5353 GN=LENED_004300 PE=3 SV=1 - [A0A1Q3E699_LENED]	32.3775	14.37	2	5	5	9	0.947761	1.02571	1.01436	1.00854	1.03705	1.01459	320	35.4236	7.31299	1.02422	0.403036
A0A1Q3ES27	Glycoside hydrolase family 13 protein OS=Lentinula edodes OX=5353 GN=LENED_012228 PE=4 SV=1 - [A0A1Q3ES27_LENED]	32.0818	3.57	2	5	5	10	1.04683	0.978863	0.932537	1.01136	0.94856	1.01434	1483	164.662	6.46826	1.00542	0.898962
A0A1Q3DYM0	Proteasome subunit beta OS=Lentinula edodes OX=5353 GN=LENED_001597 PE=3 SV=1 - [A0A1Q3DYM0_LENED]	49.1	5.81	1	2	2	3	1.06437	1.11881	1.09143	0.894357	0.952072	0.921195	258	28.9086	6.53662	0.845177	0.00180091
A0A1Q3EKR8	Mitochondrial pyruvate dehydrogenase E1 component beta subunit OS=Lentinula edodes OX=5353 GN=LENED_009835 PE=4 SV=1 - [A0A1Q3EKR8_LENED]	27.87	10.34	1	5	5	9	1.01795	1.03455	1.03072	0.989114	1.01665	0.944491	377	42.0759	6.99072	0.956875	0.109637
A0A1Q3ES29	Topoisomerase ii OS=Lentinula edodes OX=5353 GN=LENED_012229 PE=4 SV=1 - [A0A1Q3ES29_LENED]	27.5942	2.72	1	5	5	5	1.01252	1.02736	0.993785	1.03186	0.982713	0.980531	1762	199.325	6.23975	0.987286	0.54314
A0A1Q3E2V4	Eukaryotic translation initiation factor 5c OS=Lentinula edodes OX=5353 GN=LENED_003164 PE=4 SV=1 - [A0A1Q3E2V4_LENED]	56.282	7.45	1	2	3	5	1.12897	1.11223	1.14018	0.875778	0.88417	0.965307	416	46.6295	6.63916	0.805959	0.00180726
A0A1Q3ESK9	26S proteasome subunit P45 OS=Lentinula edodes OX=5353 GN=LENED_012424 PE=4 SV=1 - [A0A1Q3ESK9_LENED]	26.906	18.66	1	5	5	7	1.01041	1.0321	1.00037	0.967974	0.973213	1.00019	209	23.4379	5.5542	0.966638	0.068744
A0A1Q3E2M3	3-beta hydroxysteroid dehydrogenase isomerase family protein OS=Lentinula edodes OX=5353 GN=LENED_003083 PE=4 SV=1 - [A0A1Q3E2M3_LENED]	79.2146	15.57	1	4	5	7	0.899273	0.886946	0.847117	1.06633	1.09499	1.02718	334	36.03	5.93506	1.21082	0.00182515
A0A1Q3ELB9	FAD NAD-binding domain-containing protein OS=Lentinula edodes OX=5353 GN=LENED_009929 PE=4 SV=1 - [A0A1Q3ELB9_LENED]	26.01	9.25	3	5	5	5	0.818179	0.946874	1.036	0.906347	1.0916	1.01413	454	49.6564	6.99072	1.07534	0.444266
A0A1Q3EB65	Nuclear pore protein OS=Lentinula edodes OX=5353 GN=LENED_006237 PE=3 SV=1 - [A0A1Q3EB65_LENED]	23.5838	10.77	1	5	5	7	0.920968	1.03323	1.10445	0.964331	1.00718	0.97934	362	38.5849	6.43018	0.964755	0.548226
A0A1Q3DUW1	Bar domain-containing protein OS=Lentinula edodes OX=5353 GN=LENED_000198 PE=4 SV=1 - [A0A1Q3DUW1_LENED]	51.4713	3.78	1	4	4	4	0.953576	0.964029	0.937022	1.03357	1.01494	1.03764	1191	129.754	7.29834	1.08111	0.0018364
A0A1Q3ENP4	HCP-like protein OS=Lentinula edodes OX=5353 GN=LENED_010926 PE=4 SV=1 - [A0A1Q3ENP4_LENED]	0	5.05	1	5	5	6	1.03936	0.92385	0.897893	1.06107	0.983219	1.00766	1189	132.18	5.92236	1.0667	0.265481
A0A1Q3E457	Cytochrome P450 OS=Lentinula edodes OX=5353 GN=LENED_003677 PE=3 SV=1 - [A0A1Q3E457_LENED]	0	1.27	1	2	2	2	1.15071	1.1525	1.07743	0.909172	0.945686	0.933384	553	62.1524	8.39697	0.824768	0.00184809
A0A1Q3EAI9	40S ribosomal protein S8 OS=Lentinula edodes OX=5353 GN=LENED_005999 PE=3 SV=1 - [A0A1Q3EAI9_LENED]	198.952	39.15	1	8	8	23	0.958144	0.940066	0.918848	1.04168	1.02182	1.03151	212	23.8407	10.6675	1.09867	0.00188885
A0A1Q3EIB2	High mobility group box domain containing protein OS=Lentinula edodes OX=5353 GN=LENED_008891 PE=4 SV=1 - [A0A1Q3EIB2_LENED]	38.8873	13.96	1	5	5	14	0.949027	0.947957	0.91943	1.03262	1.05676	1.0249	265	30.2545	10.5503	1.10576	0.00189227
A0A1Q3DZN1	Ubiquitin-domain-containing protein OS=Lentinula edodes OX=5353 GN=LENED_002001 PE=4 SV=1 - [A0A1Q3DZN1_LENED]	532.792	52.83	5	4	14	70	0.972556	0.981806	0.878513	1.03821	1.04226	0.995076	159	18.0928	9.94971	1.08566	0.0896989
A0A1Q3EGD0	Vitamin B6 biosynthesis protein OS=Lentinula edodes OX=5353 GN=LENED_008174 PE=3 SV=1 - [A0A1Q3EGD0_LENED]	309.662	14.55	1	4	4	12	0.998294	0.994566	1.00679	0.981038	1.02564	1.00511	330	34.943	6.88818	1.00405	0.777526
A0A1Q3E7H8	Ribosome biogenesis protein brx1 OS=Lentinula edodes OX=5353 GN=LENED_004817 PE=4 SV=1 - [A0A1Q3E7H8_LENED]	0	3.17	1	1	1	1	1.54714	1.47727	1.24928	0.752945	0.72812	0.791401	315	35.7986	9.5542	0.531733	0.00190485
A0A1Q3EAY6	APC amino acid permease OS=Lentinula edodes OX=5353 GN=LENED_006140 PE=4 SV=1 - [A0A1Q3EAY6_LENED]	273.063	3.3	2	4	4	12	0.972933	0.999024	0.968648	1.04138	0.969998	1.02492	1212	132.078	8.49951	1.03254	0.247473
A0A1Q3EEZ8	Peroxiredoxin Q OS=Lentinula edodes OX=5353 GN=LENED_007644 PE=4 SV=1 - [A0A1Q3EEZ8_LENED]	267.007	30.15	1	4	4	16	0.908607	0.999648	1.07547	0.937825	1.05409	0.992	136	15.5743	9.61279	1.00006	0.999182
A0A1Q3ES03	Ribosomal protein L15 OS=Lentinula edodes OX=5353 GN=LENED_012198 PE=3 SV=1 - [A0A1Q3ES03_LENED]	140.934	11.35	1	9	9	20	0.959105	0.92038	0.935651	1.02076	1.02209	1.034	643	73.1565	10.0522	1.09297	0.00191552
A0A1Q3ENT5	ATP synthase subunit beta OS=Lentinula edodes OX=5353 GN=LENED_010958 PE=3 SV=1 - [A0A1Q3ENT5_LENED]	238.897	7.88	1	4	4	14	0.932739	0.989289	1.03281	0.996071	1.07545	1.01517	533	57.1518	5.93506	1.04462	0.306989
A0A1Q3EKY2	Cytochrome p450 OS=Lentinula edodes OX=5353 GN=LENED_009878 PE=3 SV=1 - [A0A1Q3EKY2_LENED]	227.675	9.09	1	4	4	13	1.00648	1.00358	0.965026	1.0535	0.953717	1.00334	528	59.4385	6.39209	1.01192	0.728482
A0A1Q3DZH2	HMG-box OS=Lentinula edodes OX=5353 GN=LENED_001934 PE=4 SV=1 - [A0A1Q3DZH2_LENED]	227.335	11.98	1	4	5	13	0.989279	1.00813	0.998393	0.980923	1.02423	0.990756	359	39.6356	9.37842	1.00004	0.998045
A0A1Q3EG20	N-acetyltransferase domain-containing protein OS=Lentinula edodes OX=5353 GN=LENED_008029 PE=4 SV=1 - [A0A1Q3EG20_LENED]	0	1.73	1	1	1	1	1.14441	1.27067	1.21987	0.884861	0.832679	0.926603	519	57.7956	4.89404	0.727422	0.00193601
A0A1Q3EPF5	Prolyl oligopeptidase OS=Lentinula edodes OX=5353 GN=LENED_011194 PE=4 SV=1 - [A0A1Q3EPF5_LENED]	41.1412	2.71	1	2	2	5	1.03914	1.06494	1.05305	0.954479	0.969554	0.984583	738	83.686	5.61768	0.921288	0.00193723
A0A1Q3EQP2	Phosphomannomutase OS=Lentinula edodes OX=5353 GN=LENED_011677 PE=3 SV=1 - [A0A1Q3EQP2_LENED]	166.915	20.42	1	4	4	10	1.01502	0.983783	0.950419	1.02067	0.987708	1.00922	240	26.9819	5.74463	1.02318	0.338969
A0A1Q3EQP8	Sorting nexin-41 OS=Lentinula edodes OX=5353 GN=LENED_011687 PE=4 SV=1 - [A0A1Q3EQP8_LENED]	0	1.74	1	1	1	2	1.08263	1.17044	1.15464	0.913726	0.945894	0.905766	575	64.4572	6.43018	0.811508	0.00195756
A0A1Q3EDS5	Deoxyhypusine synthase OS=Lentinula edodes OX=5353 GN=LENED_007129 PE=4 SV=1 - [A0A1Q3EDS5_LENED]	0	5.08	1	1	1	1	1.10467	1.09102	1.1076	0.906118	0.954521	0.977096	295	33.1058	5.75732	0.859063	0.00197144
A0A1Q3ENR1	Protein arginine n-methyltransferase OS=Lentinula edodes OX=5353 GN=LENED_010933 PE=3 SV=1 - [A0A1Q3ENR1_LENED]	150.235	15.48	2	4	4	11	0.989886	0.989899	1.02705	0.981652	1.00912	1.02179	323	36.5512	5.66846	1.00191	0.916608
A0A1Q3EGT9	Stomatin family protein OS=Lentinula edodes OX=5353 GN=LENED_008361 PE=4 SV=1 - [A0A1Q3EGT9_LENED]	129.5	10.18	1	6	7	24	1.08096	1.06471	1.07856	0.966356	0.909571	0.956053	442	48.2669	8.104	0.87834	0.00198253
A0A1Q3ELD9	Ureohydrolase OS=Lentinula edodes OX=5353 GN=LENED_010071 PE=3 SV=1 - [A0A1Q3ELD9_LENED]	145.582	7.26	1	4	4	13	0.975432	1.08302	1.03523	0.989944	1.03575	0.994822	496	53.549	5.8208	0.976351	0.516855
A0A1Q3EB42	Heat shock protein OS=Lentinula edodes OX=5353 GN=LENED_006130 PE=3 SV=1 - [A0A1Q3EB42_LENED]	49.2247	22.75	2	13	13	29	1.05556	1.04815	1.02922	0.965352	0.972688	0.985155	668	72.3994	5.60498	0.933057	0.00199802
A0A1Q3ETI2	DEAD-domain-containing protein OS=Lentinula edodes OX=5353 GN=LENED_012798 PE=4 SV=1 - [A0A1Q3ETI2_LENED]	139.918	17.94	1	4	7	14	0.967302	0.942155	1.00083	0.995418	1.08701	1.01992	379	43.156	5.17334	1.06599	0.117892
A0A1Q3DUQ2	Clavaminate synthase-like protein OS=Lentinula edodes OX=5353 GN=LENED_000088 PE=3 SV=1 - [A0A1Q3DUQ2_LENED]	15.2	13.77	2	4	4	7	0.949415	0.934024	0.918536	1.04896	1.04424	1.01377	414	47.5688	6.34131	1.10885	0.00200313
A0A1Q3E3J5	Glyceraldehyde-3-phosphate dehydrogenase OS=Lentinula edodes OX=5353 GN=LENED_003203 PE=3 SV=1 - [A0A1Q3E3J5_LENED]	68.9388	20.47	4	9	10	26	0.93495	0.887734	0.911072	1.06858	1.04692	1.02308	337	35.7936	7.47412	1.14808	0.00204819
A0A1Q3ERE0	Dienelactone hydrolase endo--beta-d-glucanase OS=Lentinula edodes OX=5353 GN=LENED_011955 PE=4 SV=1 - [A0A1Q3ERE0_LENED]	128.623	15.94	4	4	5	19	1.00928	0.981056	0.970574	1.00594	1.00216	1.01909	251	27.5436	5.26221	1.02238	0.155533
A0A1Q3EMH2	Lea domain-containing protein OS=Lentinula edodes OX=5353 GN=LENED_010370 PE=4 SV=1 - [A0A1Q3EMH2_LENED]	127.374	15.42	1	4	4	10	0.970202	1.05227	0.987087	1.00943	0.984962	0.980452	240	26.4908	5.35107	0.988465	0.685878
A0A1Q3E3I4	Atp synthase subunit 5 OS=Lentinula edodes OX=5353 GN=LENED_003406 PE=3 SV=1 - [A0A1Q3E3I4_LENED]	123.875	17.84	1	4	4	9	0.931081	1.00546	1.09052	0.97577	1.09444	0.993882	213	22.5181	9.62744	1.01223	0.844586
A0A1Q3EF98	Cytoplasm protein OS=Lentinula edodes OX=5353 GN=LENED_007772 PE=4 SV=1 - [A0A1Q3EF98_LENED]	121.497	9.58	1	4	4	11	1.0043	0.937066	0.950758	1.01621	1.03324	1.01505	595	63.9662	6.39209	1.0596	0.0545003
A0A1Q3EH92	Coatomer subunit gamma OS=Lentinula edodes OX=5353 GN=LENED_008489 PE=3 SV=1 - [A0A1Q3EH92_LENED]	118.973	6.75	1	4	4	8	0.948826	0.998688	1.04615	0.998988	1.03116	1.00514	934	101.97	5.49072	1.0139	0.665506
A0A1Q3ERG0	Translation initiation factor 4b OS=Lentinula edodes OX=5353 GN=LENED_011982 PE=4 SV=1 - [A0A1Q3ERG0_LENED]	174.586	14.16	1	7	7	17	1.02192	1.02373	1.02782	1.00001	1.00041	0.989694	473	51.5438	8.99756	0.972876	0.00208407
A0A1Q3EQA5	D-galacturonic acid reductase OS=Lentinula edodes OX=5353 GN=LENED_011536 PE=4 SV=1 - [A0A1Q3EQA5_LENED]	116.057	9.07	1	4	4	13	0.957103	1.02094	1.08969	0.971243	1.03801	1.01187	419	46.24	6.87354	0.984808	0.735748
A0A1Q3EJQ0	Glycoside hydrolase family 31 protein OS=Lentinula edodes OX=5353 GN=LENED_009414 PE=3 SV=1 - [A0A1Q3EJQ0_LENED]	113.483	5.96	1	4	4	7	0.987717	1.03106	1.07113	0.934536	1.01052	1.0257	789	88.3526	6.45557	0.96144	0.344521
A0A1Q3DUQ4	Uncharacterized protein OS=Lentinula edodes OX=5353 GN=LENED_000114 PE=4 SV=1 - [A0A1Q3DUQ4_LENED]	113.455	23.5	1	4	4	9	1.00758	1.00933	0.974238	1.00896	1.00799	0.997571	183	18.9451	9.86182	1.00781	0.551151
A0A1Q3E9B5	Thioredoxin OS=Lentinula edodes OX=5353 GN=LENED_005507 PE=3 SV=1 - [A0A1Q3E9B5_LENED]	112.97	33.33	1	4	4	17	0.988606	0.985882	0.967241	1.02274	1.00458	0.983667	111	12.1302	4.84326	1.02354	0.15365
A0A1Q3DZI6	U4 U6 snRNP-specific spliceosomal protein OS=Lentinula edodes OX=5353 GN=LENED_001945 PE=4 SV=1 - [A0A1Q3DZI6_LENED]	0	3.38	1	1	1	1	1.1067	1.09638	1.14021	0.93838	0.974406	0.900466	473	52.8403	5.05908	0.841464	0.00215169
A0A1Q3EMC8	Vacuolar protein 8 OS=Lentinula edodes OX=5353 GN=LENED_010392 PE=4 SV=1 - [A0A1Q3EMC8_LENED]	108.335	3.53	1	4	4	7	0.993359	1.00475	0.978558	1.00511	0.994283	0.991252	1134	122.345	5.89697	1.0047	0.619322
A0A1Q3DW53	Glucokinase regulator family OS=Lentinula edodes OX=5353 GN=LENED_000665 PE=4 SV=1 - [A0A1Q3DW53_LENED]	0	3.34	1	1	1	1	0.959268	0.922823	0.921731	1.02324	1.04805	1.05175	359	37.8726	5.13525	1.11385	0.00221348
A0A1Q3E0U5	Acetoacetyl-synthetase OS=Lentinula edodes OX=5353 GN=LENED_002437 PE=4 SV=1 - [A0A1Q3E0U5_LENED]	0	1.18	1	1	1	1	1.07574	1.06058	1.06288	0.98791	0.939769	0.964837	678	75.1325	7.85498	0.904138	0.00223495
A0A1Q3ESU3	Rpt2-26s proteasome regulatory subunit OS=Lentinula edodes OX=5353 GN=LENED_012425 PE=3 SV=1 - [A0A1Q3ESU3_LENED]	103.715	17.62	1	4	4	12	1.01835	1.02669	0.979528	0.980722	1.01957	0.954125	227	25.3285	8.52881	0.976804	0.38361
A0A1Q3E7X1	ARM repeat-containing protein OS=Lentinula edodes OX=5353 GN=LENED_004980 PE=4 SV=1 - [A0A1Q3E7X1_LENED]	103.512	4.7	2	4	4	9	0.986674	1.00396	1.0099	0.969956	1.02152	0.989776	1022	111.724	4.70361	0.993573	0.717561
A0A1Q3DZ62	Cytochrome p450 OS=Lentinula edodes OX=5353 GN=LENED_001805 PE=3 SV=1 - [A0A1Q3DZ62_LENED]	100.608	7.89	2	4	4	6	0.979824	1.03883	1.05261	0.945176	0.977727	0.980585	545	61.1076	8.25049	0.94537	0.0893176
A0A1Q3E6W2	Prib protein OS=Lentinula edodes OX=5353 GN=LENED_004509 PE=4 SV=1 - [A0A1Q3E6W2_LENED]	100.579	4.94	1	4	4	5	1.04453	1.03756	0.97707	1.01319	0.97516	0.979479	932	103.2	7.91357	0.970147	0.282971
A0A1Q3EDU3	Cop9 signalosome complex subunit 4 OS=Lentinula edodes OX=5353 GN=LENED_007223 PE=4 SV=1 - [A0A1Q3EDU3_LENED]	98.5933	10.86	1	4	4	4	0.978283	1.0218	1.03771	0.985095	1.01259	0.969712	451	50.371	5.12256	0.976828	0.34124
A0A1Q3EH22	Voltage-dependent ion-selective channel OS=Lentinula edodes OX=5353 GN=LENED_008414 PE=4 SV=1 - [A0A1Q3EH22_LENED]	97.9493	12.37	1	4	4	8	0.911841	0.981586	1.21857	0.906594	1.04193	0.966999	291	30.604	9.23193	0.936866	0.55109
A0A1Q3E946	3-ketoacyl-thiolase OS=Lentinula edodes OX=5353 GN=LENED_005443 PE=4 SV=1 - [A0A1Q3E946_LENED]	97.1664	7.04	2	4	4	11	1.01839	0.931169	0.992937	1.02624	1.02335	1.02006	653	70.1419	6.23975	1.04321	0.177827
A0A1Q3E273	GTP-binding nuclear protein OS=Lentinula edodes OX=5353 GN=LENED_002785 PE=3 SV=1 - [A0A1Q3E273_LENED]	96.6765	13.08	1	4	4	8	0.921956	0.981967	1.21738	0.881935	1.04213	0.966532	214	24.1453	6.55127	0.926087	0.490169
A0A1Q3E4F1	Glycoside hydrolase family 2 protein OS=Lentinula edodes OX=5353 GN=LENED_003669 PE=4 SV=1 - [A0A1Q3E4F1_LENED]	95.5624	3.1	1	4	4	4	1.05468	1.0544	1.08216	1.02607	0.879336	0.95796	1355	148.183	4.83057	0.897259	0.0654153
A0A1Q3ESI4	BTB domain-containing protein OS=Lentinula edodes OX=5353 GN=LENED_012364 PE=4 SV=1 - [A0A1Q3ESI4_LENED]	94.9095	14.24	3	4	4	9	1.05389	1.00068	1.01077	0.986669	0.965611	1.00342	344	39.3398	6.66846	0.964233	0.136338
A0A1Q3EDF8	NAD-binding protein OS=Lentinula edodes OX=5353 GN=LENED_007082 PE=4 SV=1 - [A0A1Q3EDF8_LENED]	94.8491	9.69	1	4	4	8	1.1053	1.0374	1.00768	0.997033	0.972056	0.969215	351	38.0875	6.55127	0.93268	0.0793872
A0A1Q3EMA1	DEAD-domain-containing protein OS=Lentinula edodes OX=5353 GN=LENED_010403 PE=4 SV=1 - [A0A1Q3EMA1_LENED]	149.515	9.52	1	3	4	9	1.03939	1.05816	1.07136	0.960033	0.964175	0.986746	399	44.7761	5.17334	0.918599	0.00230447
A0A1Q3EQA8	Chromatin remodeling complex protein OS=Lentinula edodes OX=5353 GN=LENED_011539 PE=4 SV=1 - [A0A1Q3EQA8_LENED]	0	0.86	1	1	1	2	1.08975	1.14382	1.19938	0.934307	0.915745	0.908653	934	106.869	8.30908	0.803597	0.00231071
A0A1Q3DYV5	Microtubule binding protein OS=Lentinula edodes OX=5353 GN=LENED_001589 PE=4 SV=1 - [A0A1Q3DYV5_LENED]	78.4578	17.02	1	3	3	7	0.95922	0.945434	0.96918	1.02158	1.00599	1.01826	235	26.3863	5.87158	1.05985	0.00236688
A0A1Q3E6G3	Vacuolar protein sorting-associated protein 35 OS=Lentinula edodes OX=5353 GN=LENED_004429 PE=3 SV=1 - [A0A1Q3E6G3_LENED]	27.0575	5.57	1	5	5	6	1.08632	1.10659	1.15151	0.90614	0.967589	0.934698	951	107.277	5.80811	0.839737	0.00241642
A0A1Q3E828	60S ribosomal protein L27 OS=Lentinula edodes OX=5353 GN=LENED_005061 PE=3 SV=1 - [A0A1Q3E828_LENED]	81.9097	30.77	1	5	5	12	0.939628	0.944076	0.93988	1.01834	1.0708	1.04334	117	13.7476	10.4038	1.1094	0.0024904
A0A1Q3EAR7	Dihydroxy-acid dehydratase OS=Lentinula edodes OX=5353 GN=LENED_006104 PE=4 SV=1 - [A0A1Q3EAR7_LENED]	87.6407	8.39	1	4	5	19	0.931696	0.962726	1.00937	0.990455	1.03294	1.00923	596	64.3147	6.3667	1.04437	0.170068
A0A1Q3E002	Mitochondrial cytochrome OS=Lentinula edodes OX=5353 GN=LENED_002129 PE=3 SV=1 - [A0A1Q3E002_LENED]	87.3175	8.22	1	4	4	5	0.923962	0.967079	1.05219	0.972572	1.06342	1.02877	499	55.7338	6.45557	1.04129	0.428628
A0A1Q3E2M1	Dienelactone hydrolase OS=Lentinula edodes OX=5353 GN=LENED_003000 PE=4 SV=1 - [A0A1Q3E2M1_LENED]	47.6989	17	1	8	8	15	1.1102	1.09833	1.18536	0.9054	0.946671	0.935929	253	27.6807	6.04932	0.821478	0.00251159
A0A1Q3EM93	60S ribosomal protein L11 OS=Lentinula edodes OX=5353 GN=LENED_010367 PE=3 SV=1 - [A0A1Q3EM93_LENED]	43.12	21.97	1	6	6	15	0.954194	0.921184	0.968362	1.0397	1.04997	1.05938	223	25.2105	10.6382	1.10736	0.00251801
A0A1Q3DX46	Uncharacterized protein OS=Lentinula edodes OX=5353 GN=LENED_001038 PE=4 SV=1 - [A0A1Q3DX46_LENED]	85.2327	6.16	1	4	4	4	0.989555	1.01779	0.918393	1.02616	1.01577	0.997087	861	87.5148	9.30518	1.03872	0.287073
A0A1Q3ELQ8	Cysteinyl-trna synthetase OS=Lentinula edodes OX=5353 GN=LENED_010184 PE=3 SV=1 - [A0A1Q3ELQ8_LENED]	85.2074	5.67	1	4	4	7	1.01082	1.01682	1.10115	0.93311	0.970816	0.978335	759	85.5959	5.80811	0.921207	0.0639465
A0A1Q3DXJ9	Cytochrome p450 OS=Lentinula edodes OX=5353 GN=LENED_001216 PE=4 SV=1 - [A0A1Q3DXJ9_LENED]	84.5724	8.01	1	4	5	8	1.04101	0.954631	1.00268	0.982145	1.00329	0.977	512	58.3876	6.84424	0.988029	0.672213
A0A1Q3E6A5	PLP-dependent transferase OS=Lentinula edodes OX=5353 GN=LENED_004438 PE=4 SV=1 - [A0A1Q3E6A5_LENED]	0	1.87	1	1	1	1	0.685362	0.856237	0.79075	1.12076	1.16644	1.10989	535	60.0473	5.73193	1.45651	0.00253342
A0A1Q3E904	Glyoxalase bleomycin resistance protein dioxygenase superfamily OS=Lentinula edodes OX=5353 GN=LENED_005396 PE=4 SV=1 - [A0A1Q3E904_LENED]	82.0689	15.14	1	4	4	13	1.04405	0.952416	0.951674	1.01729	1.06156	1.03019	284	31.338	5.69385	1.05457	0.183257
A0A1Q3EN67	Acetylglutamate kinase ARG6 OS=Lentinula edodes OX=5353 GN=LENED_010616 PE=3 SV=1 - [A0A1Q3EN67_LENED]	79.8046	5.41	1	4	4	8	1.06977	1.02218	0.988497	0.982765	0.993887	0.98512	887	96.6605	8.44092	0.961473	0.172071
A0A1Q3EFY2	Succinate--CoA ligase [ADP-forming] subunit alpha, mitochondrial OS=Lentinula edodes OX=5353 GN=LENED_007968 PE=3 SV=1 - [A0A1Q3EFY2_LENED]	79.4679	3.38	1	4	4	7	0.903209	0.982461	1.00372	1.04341	1.05669	1.02108	1241	135.659	5.59229	1.08022	0.075013
A0A1Q3E121	VHS-domain-containing protein OS=Lentinula edodes OX=5353 GN=LENED_002496 PE=4 SV=1 - [A0A1Q3E121_LENED]	0	3.36	2	1	1	4	1.01684	1.01284	1.0261	0.983094	0.991095	0.980942	417	46.6322	5.45264	0.967064	0.00256104
A0A1Q3EAN2	2-methylcitrate dehydratase OS=Lentinula edodes OX=5353 GN=LENED_006068 PE=4 SV=1 - [A0A1Q3EAN2_LENED]	79.37	6.24	1	4	4	11	1.04751	0.982521	0.939862	1.04659	0.992905	0.980772	481	53.1524	6.62451	1.01696	0.67558
A0A1Q3EL22	Nad dependent epimerase dehydratase family protein OS=Lentinula edodes OX=5353 GN=LENED_009942 PE=4 SV=1 - [A0A1Q3EL22_LENED]	0	6.49	1	1	1	1	0.748401	0.800143	0.747213	1.06396	1.11322	1.24174	154	16.3727	8.6167	1.48923	0.00256736
A0A1Q3DWP7	Nadh kinase OS=Lentinula edodes OX=5353 GN=LENED_000696 PE=3 SV=1 - [A0A1Q3DWP7_LENED]	0	4.62	1	1	1	1	1.23303	1.22025	1.11077	0.93025	0.891898	0.858957	346	37.7725	7.28369	0.752265	0.00258245
A0A1Q3E2M5	3-beta hydroxysteroid dehydrogenase isomerase family protein OS=Lentinula edodes OX=5353 GN=LENED_003082 PE=4 SV=1 - [A0A1Q3E2M5_LENED]	76.3998	13.43	1	4	5	8	0.969345	1.0357	1.04686	0.996453	0.989216	0.959606	335	36.0111	5.5542	0.965062	0.253782
A0A1Q3E1F4	Argonaute-like protein OS=Lentinula edodes OX=5353 GN=LENED_002666 PE=4 SV=1 - [A0A1Q3E1F4_LENED]	73.4309	4.88	1	4	4	5	0.951367	0.979916	0.984297	0.977701	1.04934	1.03512	840	92.2016	9.59814	1.05028	0.113725
A0A1Q3ENP1	Molybdopterin binding oxidoreductase OS=Lentinula edodes OX=5353 GN=LENED_010920 PE=4 SV=1 - [A0A1Q3ENP1_LENED]	77.8088	11.99	1	7	7	13	0.969589	0.982866	0.964392	1.01303	1.02531	1.03071	517	58.6838	6.85889	1.05218	0.00260561
A0A1Q3ECT8	Poly [ADP-ribose] polymerase OS=Lentinula edodes OX=5353 GN=LENED_006841 PE=4 SV=1 - [A0A1Q3ECT8_LENED]	72.2972	9.74	1	4	4	6	1.03667	1.13195	1.02871	1.00208	0.947496	0.971506	616	68.13	8.23584	0.913599	0.0662888
A0A1Q3E9Q6	Peptidase prolyl oligopeptidase active site region OS=Lentinula edodes OX=5353 GN=LENED_005697 PE=4 SV=1 - [A0A1Q3E9Q6_LENED]	70.5878	3.14	1	4	4	7	0.969954	1.01665	1.02846	0.963344	1.00118	1.03064	1019	113.637	6.07471	0.9934	0.814178
A0A1Q3ELZ6	Non-histone chromosomal protein 6 OS=Lentinula edodes OX=5353 GN=LENED_010273 PE=4 SV=1 - [A0A1Q3ELZ6_LENED]	67.953	14.29	1	4	4	6	0.993713	0.989877	0.999322	0.965452	1.04398	0.990577	280	31.1667	5.69385	1.00573	0.818893
A0A1Q3EA67	CUE domain-containing protein OS=Lentinula edodes OX=5353 GN=LENED_005875 PE=4 SV=1 - [A0A1Q3EA67_LENED]	67.7647	3.98	1	4	4	7	1.00073	0.986767	0.934154	1.02371	0.963507	1.04282	1054	108.125	6.85889	1.0371	0.313136
A0A1Q3E298	Arylsulfatase OS=Lentinula edodes OX=5353 GN=LENED_002943 PE=4 SV=1 - [A0A1Q3E298_LENED]	0	2.91	1	1	1	1	0.861513	0.836062	0.79723	1.12165	1.14736	1.03002	447	50.008	6.55127	1.32236	0.00263158
A0A1Q3E8U5	Deah box polypeptide 36 OS=Lentinula edodes OX=5353 GN=LENED_005381 PE=4 SV=1 - [A0A1Q3E8U5_LENED]	24.59	1.15	1	1	1	1	1.0851	1.06899	1.06603	0.978648	0.974118	0.928974	1043	116.519	8.6167	0.894917	0.00263518
A0A1Q3ET78	Endoglucanase OS=Lentinula edodes OX=5353 GN=LENED_012699 PE=3 SV=1 - [A0A1Q3ET78_LENED]	0	1.24	1	2	2	2	0.914502	0.926014	0.91324	1.0725	1.00938	1.0458	1537	166.478	4.91943	1.13579	0.00265197
A0A1Q3EPT7	HSP20-like chaperone OS=Lentinula edodes OX=5353 GN=LENED_011349 PE=4 SV=1 - [A0A1Q3EPT7_LENED]	27.61	4.46	1	1	1	4	0.854971	0.909168	0.890703	1.03243	1.10997	1.06276	224	24.116	4.48779	1.20729	0.00266254
A0A1Q3E661	Glutathione reductase OS=Lentinula edodes OX=5353 GN=LENED_004169 PE=3 SV=1 - [A0A1Q3E661_LENED]	64.8189	4.79	1	4	4	5	1.01979	0.944592	1.02641	0.982825	0.979919	1.05256	814	89.2569	7.06396	1.0082	0.828705
A0A1Q3EPN7	Epoxide hydrolase OS=Lentinula edodes OX=5353 GN=LENED_011296 PE=4 SV=1 - [A0A1Q3EPN7_LENED]	38.14	1.95	1	1	1	2	0.833753	0.903383	0.830835	1.0487	1.13353	1.07311	411	45.8179	6.66846	1.26767	0.00270001
A0A1Q3DWU3	Eukaryotic translation initiation factor 3 subunit G OS=Lentinula edodes OX=5353 GN=TIF35 PE=3 SV=1 - [A0A1Q3DWU3_LENED]	62.5809	11.27	1	4	4	7	0.974023	1.10985	1.04997	0.960562	0.967629	0.980698	284	30.7644	7.84033	0.928217	0.132236
A0A1Q3E829	Neutral alkaline nonlysosomal ceramidase OS=Lentinula edodes OX=5353 GN=LENED_005153 PE=4 SV=1 - [A0A1Q3E829_LENED]	61.9304	3.47	1	4	4	7	0.940106	0.989634	1.1644	0.872323	1.09221	0.965294	1037	112.129	6.04932	0.946895	0.588381
Q9UR29	14-3-3 OS=Lentinula edodes OX=5353 PE=2 SV=1 - [Q9UR29_LENED]	1369.39	53.52	2	1	19	103	0.811548	0.670346	0.599509	1.24888	1.11127	1.18731	256	28.8952	4.75439	1.70436	0.00271749
A0A1Q3ETF0	Phospho-2-dehydro-3-deoxyheptonate aldolase OS=Lentinula edodes OX=5353 GN=LENED_012738 PE=3 SV=1 - [A0A1Q3ETF0_LENED]	60.6757	8.32	1	4	4	8	0.989827	0.962965	1.00073	1.04998	0.970558	0.975225	505	56.4127	6.44287	1.0143	0.642294
A0A1Q3EDZ0	PX-domain-containing protein OS=Lentinula edodes OX=5353 GN=LENED_007280 PE=4 SV=1 - [A0A1Q3EDZ0_LENED]	42.1048	2.02	1	2	2	4	1.0371	1.06928	1.08173	0.942916	0.956276	0.973291	892	96.2531	6.55127	0.900999	0.0027287
A0A1Q3E5R4	M-phase inducer phosphatase 3 OS=Lentinula edodes OX=5353 GN=LENED_004011 PE=4 SV=1 - [A0A1Q3E5R4_LENED]	59.7132	3.62	1	4	4	7	1.02399	0.987805	0.967172	1.04607	0.956918	1.016	1049	115.243	8.30908	1.01343	0.689209
A0A1Q3DWK8	Glycoside hydrolase family 13 protein OS=Lentinula edodes OX=5353 GN=LENED_000562 PE=4 SV=1 - [A0A1Q3DWK8_LENED]	58.9961	6.6	1	4	4	6	1.01748	0.965538	0.990557	1.0129	0.985898	1.02839	682	78.0057	6.41748	1.01803	0.410618
A0A1Q3E3N5	Actin-related protein Arp4p OS=Lentinula edodes OX=5353 GN=LENED_003489 PE=3 SV=1 - [A0A1Q3E3N5_LENED]	58.6123	8.41	2	4	4	8	1.05105	1.0079	0.946694	1.05938	0.92672	0.994921	416	46.1962	6.771	0.991809	0.874667
A0A1Q3ERZ7	Spliceosomal zinc finger-containing protein OS=Lentinula edodes OX=5353 GN=LENED_012201 PE=4 SV=1 - [A0A1Q3ERZ7_LENED]	0	2.65	1	1	1	1	0.952322	0.909654	0.915871	1.06066	1.02078	1.05358	339	36.9879	5.93506	1.12858	0.00277203
A0A1Q3EL75	U4 u6 small nuclear ribonucleoprotein OS=Lentinula edodes OX=5353 GN=LENED_009885 PE=4 SV=1 - [A0A1Q3EL75_LENED]	58.2	7.23	1	4	4	4	1.02467	0.996787	1.01681	1.00385	0.994334	1.0052	553	60.5336	9.74463	0.988519	0.264931
A0A1Q3EEI8	J domain-containing protein OS=Lentinula edodes OX=5353 GN=LENED_007488 PE=4 SV=1 - [A0A1Q3EEI8_LENED]	0	0.9	1	1	1	1	1.12427	1.08065	1.08182	0.980776	0.938404	0.922282	1113	123.771	6.17627	0.864522	0.00277528
A0A1Q3E1S2	Acid protease OS=Lentinula edodes OX=5353 GN=LENED_002700 PE=3 SV=1 - [A0A1Q3E1S2_LENED]	32.0775	4.34	2	2	2	3	1.03123	1.04811	1.0637	0.954002	0.975884	0.976937	415	44.3488	5.17334	0.924844	0.00278245
A0A1Q3E2N8	Fumarate reductase OS=Lentinula edodes OX=5353 GN=LENED_002955 PE=3 SV=1 - [A0A1Q3E2N8_LENED]	56.5237	10.82	1	4	5	13	1.0446	0.96261	0.935963	1.03037	1.0141	0.991009	499	52.5824	7.00537	1.03136	0.424442
A0A1Q3EI45	Glutaredoxin OS=Lentinula edodes OX=5353 GN=LENED_008815 PE=4 SV=1 - [A0A1Q3EI45_LENED]	298.741	24.77	1	3	3	16	0.927814	0.916483	0.938321	1.04041	1.0173	1.07452	109	12.1432	6.06201	1.12564	0.00279871
A0A1Q3EP28	Glutathione synthetase OS=Lentinula edodes OX=5353 GN=LENED_011082 PE=3 SV=1 - [A0A1Q3EP28_LENED]	56.3239	6.75	1	4	4	5	0.96686	1.05312	0.958084	1.05624	1.02055	0.940715	504	56.4539	5.47803	1.01324	0.787769
A0A1Q3E7X7	Precursor to secretory protein Ssp120 OS=Lentinula edodes OX=5353 GN=LENED_004990 PE=4 SV=1 - [A0A1Q3E7X7_LENED]	55.8853	9.51	1	4	4	7	0.998404	1.01482	1.1312	0.904536	0.996568	0.973311	326	37.7201	5.24951	0.914131	0.146868
A0A1Q3DYH5	Aldo keto reductase OS=Lentinula edodes OX=5353 GN=LENED_001544 PE=4 SV=1 - [A0A1Q3DYH5_LENED]	55.5883	10.14	1	4	4	10	1.07071	1.05112	0.974848	0.977442	0.96809	0.9767	345	39.004	8.77783	0.943666	0.119048
A0A1Q3ER70	FAD NAD-binding domain-containing protein OS=Lentinula edodes OX=5353 GN=LENED_011877 PE=3 SV=1 - [A0A1Q3ER70_LENED]	54.0617	7.63	1	4	4	9	1.07394	1.00521	1.00194	1.02036	0.968984	0.985659	498	55.9151	5.74463	0.965567	0.274166
A0A1Q3E8J4	Peptide hydrolase OS=Lentinula edodes OX=5353 GN=LENED_005224 PE=3 SV=1 - [A0A1Q3E8J4_LENED]	0	0.85	2	1	1	1	0.912269	0.859682	0.877005	1.11636	1.03959	1.05104	1178	130.275	6.02393	1.21066	0.00283877
A0A1Q3ETJ7	Sec63-domain-containing protein OS=Lentinula edodes OX=5353 GN=LENED_012804 PE=4 SV=1 - [A0A1Q3ETJ7_LENED]	51.6333	2.06	1	4	4	8	0.936734	1.01244	1.0395	1.01813	0.952267	1.0215	2326	258.275	5.50342	1.00108	0.978823
A0A1Q3EM32	Delta-12 fatty acid desaturase protein OS=Lentinula edodes OX=5353 GN=LENED_010230 PE=4 SV=1 - [A0A1Q3EM32_LENED]	0	3.56	1	1	1	1	1.25482	1.17871	1.40232	0.838131	0.82582	0.866027	421	48.2804	8.51416	0.65956	0.00284867
A0A1Q3E691	Tryptophanyl-trna synthetase OS=Lentinula edodes OX=5353 GN=LENED_004201 PE=3 SV=1 - [A0A1Q3E691_LENED]	51.3809	11.32	1	4	4	10	1.01716	1.0045	0.990074	1.00997	0.961614	0.994852	468	52.4174	6.354	0.984959	0.406306
A0A1Q3EAN5	Serine/threonine-protein phosphatase OS=Lentinula edodes OX=5353 GN=LENED_006076 PE=3 SV=1 - [A0A1Q3EAN5_LENED]	51.004	6.61	1	4	4	8	1.01672	1.01862	0.975676	0.997729	1.0092	1.02909	545	61.0916	6.91748	1.0083	0.644642
A0A1Q3EF59	Uncharacterized protein OS=Lentinula edodes OX=5353 GN=LENED_007669 PE=4 SV=1 - [A0A1Q3EF59_LENED]	20.39	1.43	1	1	1	1	1.17669	1.29362	1.37332	0.78086	0.902192	0.849471	420	46.0572	6.40479	0.658888	0.00285859
A0A1Q3DX30	Protein kinase activator OS=Lentinula edodes OX=5353 GN=LENED_000950 PE=4 SV=1 - [A0A1Q3DX30_LENED]	50.731	7.01	1	4	4	4	1.00752	1.03411	1.02284	0.997208	1.01106	0.989039	685	76.227	5.94775	0.978082	0.089466
A0A1Q3DVZ4	Isocitrate lyase OS=Lentinula edodes OX=5353 GN=LENED_000326 PE=3 SV=1 - [A0A1Q3DVZ4_LENED]	50.7141	5.76	1	4	4	9	1.02482	0.99909	1.06445	0.970207	1.0027	0.986378	521	57.1028	6.45557	0.958206	0.112241
A0A1Q3DUS0	Uncharacterized protein OS=Lentinula edodes OX=5353 GN=LENED_000142 PE=4 SV=1 - [A0A1Q3DUS0_LENED]	90.3024	0.62	2	1	1	3	1.09871	1.08766	1.18726	0.923964	0.920442	0.909417	2090	228.163	6.7417	0.816279	0.0029031
A0A1Q3EM94	NAD P-binding protein OS=Lentinula edodes OX=5353 GN=LENED_010376 PE=4 SV=1 - [A0A1Q3EM94_LENED]	50.3516	3.58	1	4	4	7	0.969932	0.965829	1.01544	1.03377	1.02524	0.998959	950	104.022	8.54346	1.03618	0.134932
A0A1Q3ET19	Protein transport protein sec16 OS=Lentinula edodes OX=5353 GN=LENED_012576 PE=3 SV=1 - [A0A1Q3ET19_LENED]	0	0.77	1	1	1	1	0.851196	0.737282	0.8632	1.10516	1.14501	1.07555	1689	177.751	6.63916	1.35651	0.00290511
A0A1Q3E0C1	WD40 repeat-like protein OS=Lentinula edodes OX=5353 GN=LENED_002134 PE=4 SV=1 - [A0A1Q3E0C1_LENED]	49.8798	2.34	1	4	4	10	1.02189	1.02269	0.923336	0.995497	0.98852	0.978712	1456	153.969	5.74463	0.998252	0.961116
A0A1Q3EKV1	DUF221-domain-containing protein OS=Lentinula edodes OX=5353 GN=LENED_009842 PE=3 SV=1 - [A0A1Q3EKV1_LENED]	49.1986	1.66	2	4	4	6	0.965088	0.980734	0.974514	1.01052	1.06192	1.00271	2167	238.371	5.52881	1.05301	0.0541743
A0A1Q3EGJ8	Cord and cs domain protein OS=Lentinula edodes OX=5353 GN=LENED_008215 PE=4 SV=1 - [A0A1Q3EGJ8_LENED]	48.0566	12.03	1	4	4	6	1.03562	1.00871	0.970806	1.00158	0.976794	1.00103	349	38.5853	7.15186	0.988147	0.592307
A0A1Q3ECP1	Aldo keto reductase OS=Lentinula edodes OX=5353 GN=LENED_006783 PE=4 SV=1 - [A0A1Q3ECP1_LENED]	47.9681	6.59	1	4	4	10	0.923791	1.02625	1.0152	0.987701	1.01699	1.01443	501	57.124	8.03076	1.01817	0.623256
A0A1Q3E2U9	Cytochrome p450 OS=Lentinula edodes OX=5353 GN=LENED_003086 PE=3 SV=1 - [A0A1Q3E2U9_LENED]	18.89	1.71	1	1	1	2	1.05177	1.10516	1.06518	0.974609	0.954768	0.951347	584	65.2873	8.45557	0.894047	0.00294732
A0A1Q3E0S0	Uncharacterized protein OS=Lentinula edodes OX=5353 GN=LENED_002259 PE=4 SV=1 - [A0A1Q3E0S0_LENED]	20.77	0.38	1	2	2	11	1.10697	1.20466	1.21146	0.853376	0.894159	0.944662	2082	227.634	6.26514	0.764157	0.00295164
A0A1Q3E0Z2	Cytochrome P450 monooxygenase OS=Lentinula edodes OX=5353 GN=LENED_002474 PE=3 SV=1 - [A0A1Q3E0Z2_LENED]	44.5529	7.53	1	4	4	7	1.16462	1.02441	1.04576	0.966177	0.898783	0.976569	558	61.6061	7.41553	0.878426	0.0585903
A0A1Q3ERE6	DEAD-domain-containing protein OS=Lentinula edodes OX=5353 GN=LENED_011970 PE=4 SV=1 - [A0A1Q3ERE6_LENED]	43.71	6.61	2	4	4	5	1.10905	1.06957	0.906834	1.06201	0.868886	0.992379	454	50.1656	9.12939	0.94744	0.553905
A0A1Q3DWJ8	Ph domain-containing protein OS=Lentinula edodes OX=5353 GN=LENED_000552 PE=4 SV=1 - [A0A1Q3DWJ8_LENED]	23.27	15.85	1	4	4	9	0.910355	0.942427	0.949789	1.0231	1.06139	1.03676	265	28.3541	10.3599	1.11371	0.00299
A0A1Q3ETN3	U1 snRNP 70K protein OS=Lentinula edodes OX=5353 GN=LENED_012831 PE=4 SV=1 - [A0A1Q3ETN3_LENED]	42.6382	8.35	2	4	4	9	0.965361	1.02133	1.04004	0.942624	1.05283	1.01307	467	50.4206	10.0669	0.993983	0.884603
A0A1Q3EKM8	Tudor PWWP MBT OS=Lentinula edodes OX=5353 GN=LENED_009772 PE=4 SV=1 - [A0A1Q3EKM8_LENED]	41.9129	11.19	1	4	4	4	1.00999	0.994873	1.0042	0.958805	0.961684	1.01822	438	47.1158	8.33838	0.976616	0.302544
A0A1Q3EJM7	Cytochrome b-c1 complex subunit 7 OS=Lentinula edodes OX=5353 GN=LENED_009417 PE=3 SV=1 - [A0A1Q3EJM7_LENED]	41.6029	32.26	1	4	4	9	1.00254	1.00387	0.962309	1.00108	1.00019	1.03868	124	14.7157	9.14404	1.02399	0.271421
A0A1Q3EK94	Cytoplasmic protein OS=Lentinula edodes OX=5353 GN=LENED_009593 PE=4 SV=1 - [A0A1Q3EK94_LENED]	41.352	17.57	1	4	4	12	0.975979	0.995132	1.07729	0.950463	1.02608	1.00333	313	34.2356	6.29053	0.977523	0.583109
A0A1Q3E405	Sdad1 protein OS=Lentinula edodes OX=5353 GN=LENED_003586 PE=4 SV=1 - [A0A1Q3E405_LENED]	41.2076	13.86	1	4	4	8	1.03326	1.00312	0.989619	0.96941	1.01679	1.00598	202	23.1734	5.12256	0.988825	0.590303
A0A1Q3EDT7	DUF1682-domain-containing protein OS=Lentinula edodes OX=5353 GN=LENED_007186 PE=4 SV=1 - [A0A1Q3EDT7_LENED]	41.1135	7.4	1	4	4	5	1.00108	1.05014	1.02436	0.929172	1.01009	1.03167	365	41.9332	9.42236	0.965976	0.366241
A0A1Q3EBR7	Oxidase-like protein OS=Lentinula edodes OX=5353 GN=LENED_006382 PE=4 SV=1 - [A0A1Q3EBR7_LENED]	0	1.78	1	1	1	1	1.3782	1.26509	1.18393	0.884316	0.767991	0.873918	393	42.2805	4.53857	0.660068	0.00301535
A0A1Q3ERS8	Regulation of transcription from pol ii promoter-related protein OS=Lentinula edodes OX=5353 GN=LENED_012124 PE=4 SV=1 - [A0A1Q3ERS8_LENED]	40.3165	1.65	1	4	4	6	1.04539	1.01223	0.975128	1.01595	0.956513	0.996929	3034	325.257	7.56201	0.979109	0.474939
A0A1Q3EH04	Carbohydrate esterase family 9 protein OS=Lentinula edodes OX=5353 GN=LENED_008368 PE=4 SV=1 - [A0A1Q3EH04_LENED]	40.1	2.82	2	4	4	5	1.04309	0.942093	1.10323	0.979579	1.00958	0.982623	1030	112.08	7.26904	0.962236	0.463141
A0A1Q3ELA3	Small GTPase Rac1 OS=Lentinula edodes OX=5353 GN=LENED_010013 PE=4 SV=1 - [A0A1Q3ELA3_LENED]	34.01	2.77	1	2	2	8	0.934107	0.93888	0.951497	1.07174	1.01822	1.04569	829	91.2607	7.76709	1.11017	0.00312534
A0A1Q3DXK5	MICOS complex subunit OS=Lentinula edodes OX=5353 GN=LENED_001143 PE=4 SV=1 - [A0A1Q3DXK5_LENED]	38.7191	6.27	1	4	4	5	1.10326	1.01061	0.972932	1.0309	0.921991	0.975583	654	72.5471	8.54346	0.948708	0.34969
A0A1Q3DYQ1	Oxysterol-binding protein OS=Lentinula edodes OX=5353 GN=LENED_001616 PE=3 SV=1 - [A0A1Q3DYQ1_LENED]	38.3485	2.85	1	4	4	5	1.00078	0.969689	1.03907	0.939767	1.01963	0.963364	1159	128.942	5.84619	0.971167	0.404205
A0A1Q3EQF8	Ribosomal protein L22e OS=Lentinula edodes OX=5353 GN=LENED_011590 PE=4 SV=1 - [A0A1Q3EQF8_LENED]	38.1661	22.31	1	4	4	7	1.03597	0.979295	0.975325	1.0826	1.02494	0.983578	121	13.6792	9.56885	1.03362	0.389608
A0A1Q3EQI7	NADH-cytochrome b5 reductase OS=Lentinula edodes OX=5353 GN=LENED_011513 PE=3 SV=1 - [A0A1Q3EQI7_LENED]	0	1.69	1	1	1	3	1.1484	1.18279	1.09423	0.947085	0.851589	0.906743	356	40.1637	8.04541	0.789808	0.0031592
A0A1Q3E4E1	60S ribosomal protein L37 OS=Lentinula edodes OX=5353 GN=LENED_003659 PE=3 SV=1 - [A0A1Q3E4E1_LENED]	19.24	26.09	1	3	3	7	0.957115	0.962083	0.941289	1.01722	1.04201	1.01242	92	10.1063	10.6528	1.07383	0.00317424
A0A1Q3ERJ6	DNA topoisomerase II OS=Lentinula edodes OX=5353 GN=LENED_012022 PE=4 SV=1 - [A0A1Q3ERJ6_LENED]	36.5854	1.65	2	4	4	5	0.932566	0.974655	1.02373	0.996088	1.01743	1.01506	1818	203.881	8.38232	1.03331	0.297534
A0A1Q3E4K1	Rhamnolipids biosynthesis 3-oxoacyl-[acyl-carrier-protein] reductase OS=Lentinula edodes OX=5353 GN=LENED_003717 PE=4 SV=1 - [A0A1Q3E4K1_LENED]	0	2.14	1	1	1	1	1.08416	1.15486	1.1809	0.890908	0.953181	0.928126	281	29.5834	9.30518	0.810609	0.00318397
A0A1Q3EN26	Uncharacterized protein OS=Lentinula edodes OX=5353 GN=LENED_010687 PE=4 SV=1 - [A0A1Q3EN26_LENED]	29.4	11.11	1	2	2	2	0.865458	0.911586	0.931597	1.06964	1.02708	1.06806	189	21.2426	6.43018	1.1684	0.00319426
A0A1Q3DX79	5'-3' exoribonuclease OS=Lentinula edodes OX=5353 GN=LENED_000900 PE=3 SV=1 - [A0A1Q3DX79_LENED]	35.5034	3.26	1	4	4	6	1.00652	1.07066	1.00054	1.00238	0.96872	0.98846	1135	125.221	5.89697	0.961611	0.182899
A0A1Q3ECS2	Serine threonine protein kinase OS=Lentinula edodes OX=5353 GN=LENED_006800 PE=4 SV=1 - [A0A1Q3ECS2_LENED]	35.1657	2.15	1	4	4	10	0.994927	0.960304	0.917136	1.0439	1.00947	1.00356	1346	150.017	6.771	1.06425	0.075441
A0A1Q3ENC1	Ste ste7 mek1 protein kinase OS=Lentinula edodes OX=5353 GN=LENED_010772 PE=3 SV=1 - [A0A1Q3ENC1_LENED]	34.8	7.91	1	4	4	5	0.95159	0.970439	0.967505	1.04019	0.922748	1.01185	493	52.2253	8.95361	1.0295	0.472507
A0A1Q3DXA0	Signal recognition particle protein OS=Lentinula edodes OX=5353 GN=LENED_001107 PE=4 SV=1 - [A0A1Q3DXA0_LENED]	34.6	14.11	1	4	4	5	1.04222	0.959017	0.910134	1.10566	0.96052	0.992224	319	34.3539	9.80322	1.0505	0.449612
A0A1Q3EMU8	Uncharacterized protein OS=Lentinula edodes OX=5353 GN=LENED_010566 PE=4 SV=1 - [A0A1Q3EMU8_LENED]	33.6	31.29	1	4	4	6	1.00802	1.06057	1.04996	0.988712	0.952107	1.01509	163	17.2744	4.79248	0.947848	0.0895793
A0A1Q3EA71	Leucyl-tRNA synthetase OS=Lentinula edodes OX=5353 GN=LENED_005870 PE=4 SV=1 - [A0A1Q3EA71_LENED]	33.534	5.84	1	4	4	7	0.948386	1.00086	1.01074	0.952832	1.05139	1.04148	1061	119.132	6.7417	1.02896	0.481133
A0A1Q3EEF5	Map kinase OS=Lentinula edodes OX=5353 GN=LENED_007470 PE=3 SV=1 - [A0A1Q3EEF5_LENED]	33.383	9.81	1	4	5	6	1.0376	0.972483	0.925679	1.03638	0.951982	0.986071	428	48.4804	7.02002	1.01317	0.767102
A0A1Q3EAK5	Isoleucine-trna ligase OS=Lentinula edodes OX=5353 GN=LENED_006037 PE=3 SV=1 - [A0A1Q3EAK5_LENED]	33.3327	3.71	1	4	4	6	0.965511	0.937614	0.930331	1.02899	0.964309	1.0192	1077	123.574	6.46826	1.06319	0.0589851
A0A1Q3EHD6	Uncharacterized protein OS=Lentinula edodes OX=5353 GN=LENED_008576 PE=4 SV=1 - [A0A1Q3EHD6_LENED]	0	1.65	1	1	1	1	1.19551	1.2321	1.1699	0.800937	0.923087	0.948128	546	62.6217	6.01123	0.742779	0.00323466
A0A1Q3DW39	THP2 domain protein OS=Lentinula edodes OX=5353 GN=LENED_000655 PE=4 SV=1 - [A0A1Q3DW39_LENED]	33.0244	13.81	1	4	4	12	0.987856	0.95589	0.997942	1.00862	1.02195	0.988066	239	26.6451	9.67139	1.02616	0.185415
A0A1Q3EPS0	Porphobilinogen deaminase OS=Lentinula edodes OX=5353 GN=LENED_011334 PE=4 SV=1 - [A0A1Q3EPS0_LENED]	32.8915	10.82	1	4	4	6	0.980903	1.0104	0.981472	1.00719	1.03237	0.987585	342	36.9031	5.78271	1.01829	0.326265
A0A1Q3E6L6	Chaps-domain-containing protein OS=Lentinula edodes OX=5353 GN=LENED_004552 PE=4 SV=1 - [A0A1Q3E6L6_LENED]	31.8	7.16	1	4	4	5	1.11219	0.996649	1.02171	0.978084	0.951108	1.01853	796	88.1286	5.38916	0.9416	0.204007
A0A1Q3EQA0	Arf gtpase activator OS=Lentinula edodes OX=5353 GN=LENED_011419 PE=4 SV=1 - [A0A1Q3EQA0_LENED]	31.63	7.16	1	4	4	5	0.966579	1.0258	1.01726	0.963337	1.03185	1.01514	447	47.936	8.51416	1.00023	0.993801
A0A1Q3E1T4	LUC7-domain-containing protein OS=Lentinula edodes OX=5353 GN=LENED_002799 PE=4 SV=1 - [A0A1Q3E1T4_LENED]	31.57	13.06	1	4	4	7	1.00973	0.988684	0.983887	1.01508	0.995895	0.976587	314	36.0277	7.25439	1.00176	0.903998
A0A1Q3ER32	Malate dehydrogenase OS=Lentinula edodes OX=5353 GN=LENED_011840 PE=3 SV=1 - [A0A1Q3ER32_LENED]	624.48	26.04	1	7	8	26	1.01988	1.03056	1.04731	0.975092	0.965185	0.981739	338	35.0676	8.36768	0.943272	0.00327355
A0A1Q3DWQ2	Short-chain dehydrogenase OS=Lentinula edodes OX=5353 GN=LENED_000904 PE=4 SV=1 - [A0A1Q3DWQ2_LENED]	30.0554	12.5	2	4	4	8	1.03319	1.05661	0.994257	0.98726	0.959428	1.01221	304	33.0597	6.22705	0.959421	0.153569
A0A1Q3DXD6	Other ulk ulk protein kinase OS=Lentinula edodes OX=5353 GN=LENED_001051 PE=4 SV=1 - [A0A1Q3DXD6_LENED]	28.87	4.55	2	4	4	4	1.00186	1.05863	1.03096	1.00327	0.98948	0.983057	988	110.908	8.1333	0.962593	0.0916281
A0A1Q3ENN8	Serine-type endopeptidase OS=Lentinula edodes OX=5353 GN=LENED_010921 PE=3 SV=1 - [A0A1Q3ENN8_LENED]	131.96	12.42	1	7	7	19	0.94714	0.948034	0.96685	1.03558	1.07493	1.03328	491	52.3094	6.23975	1.09845	0.00329175
A0A1Q3EML0	Histone H1 OS=Lentinula edodes OX=5353 GN=LENED_010499 PE=4 SV=1 - [A0A1Q3EML0_LENED]	28.36	9.52	1	4	4	10	0.983351	0.947939	0.964426	0.999611	1.06943	1.00337	294	31.7385	10.6675	1.06102	0.0769919
A0A1Q3ECD1	Salicylate hydroxylase OS=Lentinula edodes OX=5353 GN=LENED_006682 PE=4 SV=1 - [A0A1Q3ECD1_LENED]	28.33	6.11	1	4	4	6	0.996406	0.904181	0.825459	1.10949	1.00709	1.04142	442	48.4639	6.88818	1.15846	0.0675354
A0A1Q3DYM2	DNA helicase OS=Lentinula edodes OX=5353 GN=LENED_001439 PE=3 SV=1 - [A0A1Q3DYM2_LENED]	28.0207	2.47	1	4	4	5	1.04849	0.993064	0.999151	1.00671	0.998738	1.01967	1458	160.883	6.55127	0.994872	0.793554
A0A1Q3EE54	Protein transport protein sec9 OS=Lentinula edodes OX=5353 GN=LENED_007365 PE=4 SV=1 - [A0A1Q3EE54_LENED]	27.5123	11.92	1	4	4	7	1.03112	0.995595	0.994366	0.999672	1.01007	0.993525	386	43.0902	6.02393	0.994104	0.671203
A0A1Q3DVU9	ARM repeat-containing protein OS=Lentinula edodes OX=5353 GN=LENED_000387 PE=4 SV=1 - [A0A1Q3DVU9_LENED]	27.32	2.87	1	4	4	7	0.928585	0.996087	0.996719	0.986248	1.01224	1.05567	1047	118.299	5.66846	1.04544	0.218558
A0A1Q3EMW8	Mitochondrial atpase subunit OS=Lentinula edodes OX=5353 GN=LENED_010582 PE=4 SV=1 - [A0A1Q3EMW8_LENED]	71.6302	3.62	1	2	2	11	1.10735	1.05203	1.06251	0.967051	0.959106	0.937889	497	52.434	6.90283	0.888934	0.00332986
A0A1Q3E992	NIF-domain-containing protein OS=Lentinula edodes OX=5353 GN=LENED_005557 PE=4 SV=1 - [A0A1Q3E992_LENED]	26.87	8.51	1	4	4	4	1.04854	1.07917	0.958648	1.00408	0.95528	1.01427	529	56.7944	4.83057	0.963477	0.405942
A0A1Q3ETH4	Rab-type small GTP-binding protein OS=Lentinula edodes OX=5353 GN=LENED_012761 PE=4 SV=1 - [A0A1Q3ETH4_LENED]	26.55	18.75	1	4	5	9	1.03781	0.985008	0.984779	1.02855	0.976573	0.98572	208	23.0837	5.47803	0.994427	0.826125
A0A1Q3EJM2	Extracellular tungstate binding OS=Lentinula edodes OX=5353 GN=LENED_009391 PE=4 SV=1 - [A0A1Q3EJM2_LENED]	25.03	4.77	2	2	2	5	0.878163	0.827132	0.918484	1.03182	1.05205	1.06369	461	50.8925	6.16357	1.19963	0.00338014
A0A1Q3E3Z8	Homocitrate synthase OS=Lentinula edodes OX=5353 GN=LENED_003602 PE=4 SV=1 - [A0A1Q3E3Z8_LENED]	26.06	2.61	1	4	4	5	0.968192	1.00802	0.985046	0.979675	0.989413	1.0137	998	109.046	7.15186	1.00727	0.664444
A0A1Q3ECG1	Amine oxidase OS=Lentinula edodes OX=5353 GN=LENED_006696 PE=3 SV=1 - [A0A1Q3ECG1_LENED]	26.02	8.64	1	4	4	6	0.985149	0.97371	0.894914	1.00929	1.03824	1.06049	440	46.3221	6.53662	1.08909	0.0570987
A0A1Q3EH72	Malic enzyme OS=Lentinula edodes OX=5353 GN=LENED_008469 PE=3 SV=1 - [A0A1Q3EH72_LENED]	25.35	6.54	1	4	4	6	0.971454	0.923946	0.939394	1.0837	0.996241	0.981657	566	62.6561	5.64307	1.08001	0.0955465
A0A1Q3E1F2	Ribosomal protein L37 OS=Lentinula edodes OX=5353 GN=LENED_002543 PE=3 SV=1 - [A0A1Q3E1F2_LENED]	24.87	35.11	1	4	4	5	0.943783	0.964052	0.873082	1.14135	1.03031	1.01137	94	10.8457	11.3706	1.1446	0.0522363
A0A1Q3DV83	Uncharacterized protein OS=Lentinula edodes OX=5353 GN=LENED_000322 PE=4 SV=1 - [A0A1Q3DV83_LENED]	24.83	24.81	1	4	4	8	1.15517	1.05423	1.00246	1.00617	0.865415	0.950518	133	15.1607	10.0522	0.878652	0.0990907
A0A1Q3EKW8	Non-specific serine/threonine protein kinase OS=Lentinula edodes OX=5353 GN=LENED_009836 PE=4 SV=1 - [A0A1Q3EKW8_LENED]	24.7477	6.49	1	4	4	8	0.957418	1.00349	0.926705	1.07815	1.0179	1.02473	524	59.1689	6.49365	1.08075	0.0570217
A0A1Q3ECC0	Alpha beta-hydrolase OS=Lentinula edodes OX=5353 GN=LENED_006670 PE=4 SV=1 - [A0A1Q3ECC0_LENED]	24.57	7.69	1	4	4	4	0.948692	1.021	1.00446	1.02305	1.02157	0.986289	507	53.9146	5.66846	1.01908	0.49065
A0A1Q3EFW2	Cupin domain protein OS=Lentinula edodes OX=5353 GN=LENED_008004 PE=4 SV=1 - [A0A1Q3EFW2_LENED]	24.92	11.18	1	1	1	1	0.89122	0.842962	0.808772	1.14733	1.04384	1.07513	170	18.1632	5.2876	1.28445	0.00343552
A0A1Q3E6J5	CTP synthase OS=Lentinula edodes OX=5353 GN=LENED_004532 PE=3 SV=1 - [A0A1Q3E6J5_LENED]	22.92	6.24	1	4	4	6	1.05106	1.00435	1.00493	0.983379	0.973992	1.00863	657	73.2597	7.6792	0.969177	0.166432
A0A1Q3EKG6	Esterase lipase thioesterase family protein OS=Lentinula edodes OX=5353 GN=LENED_009609 PE=4 SV=1 - [A0A1Q3EKG6_LENED]	22.5679	14.97	1	4	4	6	1	0.937173	1.04634	0.99658	1.01192	1.00834	294	32.4139	5.84619	1.01117	0.745706
A0A1Q3EPZ3	U3 snornp-associated protein cic1 utp30 family protein OS=Lentinula edodes OX=5353 GN=LENED_011407 PE=4 SV=1 - [A0A1Q3EPZ3_LENED]	21.829	4.09	2	4	4	4	0.998976	0.962771	0.990624	0.984921	1.02138	1.00597	954	102.34	8.71924	1.02029	0.259635
A0A1Q3EID9	General substrate transporter OS=Lentinula edodes OX=5353 GN=LENED_008910 PE=3 SV=1 - [A0A1Q3EID9_LENED]	28.66	1.53	1	1	1	1	1.08553	1.17178	1.19951	0.914772	0.946011	0.888469	522	56.7051	6.53662	0.795311	0.00347361
A0A1Q3ECX1	Glycoside hydrolase family 17 protein OS=Lentinula edodes OX=5353 GN=LENED_006890 PE=4 SV=1 - [A0A1Q3ECX1_LENED]	0	1.56	1	1	1	2	1.13895	1.05815	1.13003	0.92914	0.959252	0.932529	384	41.349	4.66553	0.847854	0.0034765
A0A1Q3EGM2	NADPH-dependent glutamate synthase OS=Lentinula edodes OX=5353 GN=LENED_008219 PE=4 SV=1 - [A0A1Q3EGM2_LENED]	20.39	2.59	1	4	4	7	1.09181	1.03135	0.968356	1.05164	0.931492	0.940291	2045	224.744	7.06396	0.945628	0.346705
A0A1Q3E215	Serine/threonine-protein kinase TOR OS=Lentinula edodes OX=5353 GN=LENED_002857 PE=3 SV=1 - [A0A1Q3E215_LENED]	20.2	2.72	1	4	4	4	1.13708	0.997712	0.996894	1.01315	0.987084	0.954975	1946	220.504	6.66846	0.943649	0.300727
A0A1Q3EJ91	Copper radical oxidase OS=Lentinula edodes OX=5353 GN=LENED_009179 PE=4 SV=1 - [A0A1Q3EJ91_LENED]	33.64	1.35	5	2	2	2	1.27013	1.30771	1.56998	0.736548	0.812293	0.798292	1040	110.826	4.55127	0.565872	0.00348523
A0A1Q3EE40	Cullin-4b isoform 2 OS=Lentinula edodes OX=5353 GN=LENED_007291 PE=3 SV=1 - [A0A1Q3EE40_LENED]	17.4367	2.64	3	4	4	7	1.02576	1.01364	1.06975	1.01082	0.966344	0.931755	1135	129.207	7.91357	0.9356	0.0794619
A0A1Q3EBV6	Breast carcinoma amplified sequence 2 OS=Lentinula edodes OX=5353 GN=LENED_006502 PE=4 SV=1 - [A0A1Q3EBV6_LENED]	17.34	16.06	2	4	4	5	1.11907	1.06397	0.990672	0.950734	0.944832	0.988794	218	25.0479	5.26221	0.90883	0.0718269
A0A1Q3ESS3	HLH-domain-containing protein OS=Lentinula edodes OX=5353 GN=LENED_012530 PE=4 SV=1 - [A0A1Q3ESS3_LENED]	60.4167	2.71	1	4	4	7	1.05776	1.0464	1.06466	0.999757	0.964581	0.963722	1179	122.565	6.59521	0.924021	0.00350704
A0A1Q3E6Z9	Mannitol-1-phosphate dehydrogenase OS=Lentinula edodes OX=5353 GN=LENED_004696 PE=4 SV=1 - [A0A1Q3E6Z9_LENED]	19.23	5.61	1	3	3	3	0.926328	0.943664	0.919508	1.02635	1.08469	1.03635	374	39.4504	7.57666	1.1283	0.00354346
A0A1Q3EQW5	Dna repair protein rad5 OS=Lentinula edodes OX=5353 GN=LENED_011760 PE=4 SV=1 - [A0A1Q3EQW5_LENED]	0	1	1	1	1	1	0.948911	0.954292	0.920568	1.05652	1.01713	1.03508	799	89.7472	8.646	1.10092	0.00356061
A0A1Q3E1C9	Ketol-acid reductoisomerase OS=Lentinula edodes OX=5353 GN=LENED_002483 PE=3 SV=1 - [A0A1Q3E1C9_LENED]	0	3.68	1	4	4	4	1.11296	0.984856	1.00006	1.04857	0.963175	0.985429	842	93.6346	8.03076	0.967494	0.521412
A0A1Q3ETC8	Pre-mRNA-processing ATP-dependent RNA helicase PRP5 OS=Lentinula edodes OX=5353 GN=LENED_012701 PE=4 SV=1 - [A0A1Q3ETC8_LENED]	0	4.47	1	4	4	4	1.06045	0.998777	1.03167	0.971578	0.998239	0.973677	1074	119.055	7.32764	0.95231	0.0677838
A0A1Q3EEH5	Cell polarity protein OS=Lentinula edodes OX=5353 GN=LENED_007436 PE=4 SV=1 - [A0A1Q3EEH5_LENED]	0	5.21	4	4	5	5	1.08465	1.05173	1.00448	0.998046	0.989232	0.929671	941	104.394	5.71924	0.928707	0.0778789
A0A1Q3E6H8	Kinesin domain-containing protein OS=Lentinula edodes OX=5353 GN=LENED_004515 PE=3 SV=1 - [A0A1Q3E6H8_LENED]	0	2.1	1	4	4	4	1.08833	1.03426	0.980165	1.00817	0.955089	0.955778	2100	232.236	5.77002	0.940786	0.162622
A0A1Q3EJH8	Phosphatases II OS=Lentinula edodes OX=5353 GN=LENED_009365 PE=4 SV=1 - [A0A1Q3EJH8_LENED]	0	5.14	1	4	4	5	0.995557	0.948618	0.943299	1.03088	0.952086	1.02164	623	70.7007	6.58057	1.04056	0.261682
A0A1Q3DVX1	26s proteasome non-atpase regulatory subunit 8 OS=Lentinula edodes OX=5353 GN=LENED_000588 PE=4 SV=1 - [A0A1Q3DVX1_LENED]	0	12.64	2	4	4	8	0.932844	0.970485	0.986352	0.981077	1.03209	1.02453	261	29.6204	5.52881	1.05122	0.0929824
A0A1Q3E466	Translocation protein sec63 OS=Lentinula edodes OX=5353 GN=LENED_003651 PE=4 SV=1 - [A0A1Q3E466_LENED]	0	5.95	1	4	4	7	0.987342	0.980849	0.968555	1.03289	0.993849	0.99373	639	71.1927	6.32861	1.02851	0.119858
A0A1Q3EN17	NADH dehydrogenase [ubiquinone] flavoprotein 1, mitochondrial OS=Lentinula edodes OX=5353 GN=LENED_010640 PE=3 SV=1 - [A0A1Q3EN17_LENED]	0	6.3	1	4	4	5	1.00394	1.02853	0.93737	1.03767	0.964678	1.03816	492	53.6088	8.29443	1.0238	0.554559
A0A1Q3ED88	Dihydrolipoamide succinyltransferase OS=Lentinula edodes OX=5353 GN=LENED_007018 PE=4 SV=1 - [A0A1Q3ED88_LENED]	0	6.68	1	4	4	10	1.00496	0.992115	1.02047	0.980786	1.03266	1.00166	434	47.1085	6.39209	0.999189	0.964356
A0A1Q3EK22	Uncharacterized protein OS=Lentinula edodes OX=5353 GN=LENED_009525 PE=4 SV=1 - [A0A1Q3EK22_LENED]	0	14.54	1	4	4	4	1.04756	0.97666	0.981522	1.01697	0.995492	1.01466	337	38.6571	5.57959	1.00711	0.77998
A0A1Q3EKT1	ATPase V1 A1 complex subunit E OS=Lentinula edodes OX=5353 GN=LENED_009844 PE=3 SV=1 - [A0A1Q3EKT1_LENED]	0	14.54	1	4	4	8	0.963144	0.986339	1.04427	1.00246	1.02799	0.976639	227	25.5692	5.78271	1.00446	0.88283
A0A1Q3DZ33	J domain-containing protein OS=Lentinula edodes OX=5353 GN=LENED_001681 PE=4 SV=1 - [A0A1Q3DZ33_LENED]	0	11.56	1	4	4	6	1.00748	0.977525	0.925267	1.04122	0.998194	1.00583	372	39.8561	9.15869	1.04638	0.17638
A0A1Q3ETS6	Autophagy-related protein 3 OS=Lentinula edodes OX=5353 GN=LENED_012908 PE=3 SV=1 - [A0A1Q3ETS6_LENED]	0	6.25	1	4	4	4	1.17707	1.00485	0.949226	0.986824	0.914446	0.989431	368	40.626	4.77979	0.923209	0.333033
A0A1Q3DYL5	V-type proton ATPase subunit H OS=Lentinula edodes OX=5353 GN=LENED_001500 PE=3 SV=1 - [A0A1Q3DYL5_LENED]	0	9.84	1	4	4	4	0.949142	1.02084	1.03149	1.01404	0.984123	1.00603	437	49.6769	6.31592	1.00091	0.975145
A0A1Q3EH36	Rna binding protein OS=Lentinula edodes OX=5353 GN=LENED_008472 PE=4 SV=1 - [A0A1Q3EH36_LENED]	0	18.63	1	4	4	6	1.05112	1.03451	0.981452	0.997681	0.944638	0.999981	263	29.5556	9.39307	0.959317	0.207817
I7GSR2	Intronic ORF at intron 2 of large subunit ribosomal RNA protein OS=Lentinula edodes OX=5353 GN=hypothetical protein PE=4 SV=1 - [I7GSR2_LENED]	0	1.92	1	1	1	1	0.909398	0.774509	0.77606	1.11622	1.12182	1.07969	365	42.0338	9.29053	1.34869	0.0035813
A0A1Q3DWK9	Actin 1 OS=Lentinula edodes OX=5353 GN=LENED_000851 PE=3 SV=1 - [A0A1Q3DWK9_LENED]	410.767	24.8	1	3	8	28	0.978616	1.03863	1.02861	1.00737	0.984117	0.985422	375	41.7622	5.69385	0.977361	0.315245
A0A1Q3E4I7	Uncharacterized protein OS=Lentinula edodes OX=5353 GN=LENED_003573 PE=4 SV=1 - [A0A1Q3E4I7_LENED]	0	22.37	1	2	2	2	0.780797	0.82691	0.869401	1.03085	1.15475	1.10246	76	8.67652	9.99365	1.32738	0.003587
A0A1Q3DV45	Uncharacterized protein OS=Lentinula edodes OX=5353 GN=LENED_000286 PE=4 SV=1 - [A0A1Q3DV45_LENED]	340.158	19.17	1	3	3	10	0.940119	0.937636	0.96384	0.996503	0.975097	1.04867	240	24.2309	4.89404	1.06288	0.0635558
A0A1Q3DZJ9	PLP-dependent transferase OS=Lentinula edodes OX=5353 GN=LENED_001942 PE=4 SV=1 - [A0A1Q3DZJ9_LENED]	316.072	10.16	1	3	5	19	0.88809	0.981579	1.17032	0.813818	1.13616	1.00757	384	43.018	6.62451	0.972882	0.836974
A0A1Q3ESZ7	Histone H2B OS=Lentinula edodes OX=5353 GN=LENED_012555 PE=3 SV=1 - [A0A1Q3ESZ7_LENED]	314.8	15.75	1	3	10	44	1.06009	0.981798	1.00471	0.991237	0.972087	0.987479	457	50.8963	9.77393	0.968556	0.253595
A0A1Q3E4N2	Rhodocoxin reductase OS=Lentinula edodes OX=5353 GN=LENED_003613 PE=4 SV=1 - [A0A1Q3E4N2_LENED]	441.673	14.04	1	18	18	60	0.945935	0.974097	0.968096	1.01338	1.02234	1.02807	1111	122.245	8.93896	1.06082	0.00361446
A0A1Q3E2W4	Sorbose reductase sou1 OS=Lentinula edodes OX=5353 GN=LENED_003200 PE=4 SV=1 - [A0A1Q3E2W4_LENED]	235.869	13.68	1	3	3	15	0.997528	1.04526	1.0039	0.968452	0.985826	0.977798	351	38.0461	7.76709	0.962384	0.0727159
A0A1Q3EB29	S-formylglutathione hydrolase OS=Lentinula edodes OX=5353 GN=LENED_006197 PE=3 SV=1 - [A0A1Q3EB29_LENED]	229.915	7.24	1	3	3	16	0.917247	1.02296	1.02501	1.01333	1.02394	0.997931	290	31.6336	6.31592	1.0236	0.556238
A0A1Q3DZ08	40S ribosomal protein S26 OS=Lentinula edodes OX=5353 GN=LENED_001749 PE=3 SV=1 - [A0A1Q3DZ08_LENED]	221.556	20.8	1	3	3	12	0.986336	0.933762	0.875021	1.0839	0.983013	1.05816	125	14.0185	10.7261	1.11804	0.0674205
A0A1Q3E889	MFS transporter OS=Lentinula edodes OX=5353 GN=LENED_005164 PE=3 SV=1 - [A0A1Q3E889_LENED]	217.91	4.07	1	3	3	13	0.977044	1.02458	1.03204	0.984431	0.975876	1.02727	589	64.5568	7.44482	0.984807	0.54795
A0A1Q3ECL0	Aromatic peroxygenase OS=Lentinula edodes OX=5353 GN=LENED_006752 PE=4 SV=1 - [A0A1Q3ECL0_LENED]	197.415	16.99	1	3	3	9	0.970697	0.999456	0.98123	1.03578	1.01691	0.990821	259	28.6483	6.59521	1.03121	0.118736
A0A1Q3EB21	Ubiquitin-like protein OS=Lentinula edodes OX=5353 GN=LENED_006132 PE=4 SV=1 - [A0A1Q3EB21_LENED]	190.045	32.88	1	3	3	11	0.868522	0.982958	1.04373	0.966579	1.08413	1.06115	73	8.39034	7.43018	1.07483	0.313632
A0A1Q3EN16	Carboxyl transferase OS=Lentinula edodes OX=5353 GN=LENED_010678 PE=4 SV=1 - [A0A1Q3EN16_LENED]	0	2.1	2	3	3	3	1.05488	1.11184	1.0562	0.964363	0.95063	0.939468	905	96.297	6.99072	0.885675	0.00363301
A0A1Q3ETA7	Armadillo beta-catenin plakoglobin OS=Lentinula edodes OX=5353 GN=LENED_012698 PE=4 SV=1 - [A0A1Q3ETA7_LENED]	154.829	15.09	1	3	3	8	0.946017	0.964547	1.02113	0.99967	0.998771	0.984935	212	22.7913	6.20166	1.01763	0.497107
R9WS76	Laccase 7 OS=Lentinula edodes OX=5353 GN=Lcc7 PE=2 SV=1 - [R9WS76_LENED]	25.07	1.96	2	1	1	1	1.26512	1.12887	1.13608	0.889407	0.893211	0.920373	560	60.9188	6.21436	0.765705	0.00369265
A0A1Q3EDG4	T-complex protein 1 OS=Lentinula edodes OX=5353 GN=LENED_007078 PE=3 SV=1 - [A0A1Q3EDG4_LENED]	151.338	9.09	1	3	3	11	1.00422	0.955791	0.988619	0.990135	1.03526	1.02672	374	40.1419	5.98584	1.03509	0.157755
A0A1Q3EEP3	Polysaccharide lyase family 1 protein OS=Lentinula edodes OX=5353 GN=LENED_007497 PE=3 SV=1 - [A0A1Q3EEP3_LENED]	0	1.89	1	1	1	1	1.28277	1.58002	1.68925	0.643807	0.81658	0.669299	318	33.2095	5.08447	0.467854	0.00370367
A0A1Q3EL48	Uncharacterized protein OS=Lentinula edodes OX=5353 GN=LENED_009931 PE=4 SV=1 - [A0A1Q3EL48_LENED]	149.29	4.34	1	3	3	6	1.01775	1.02026	1.00753	1.07012	0.977688	0.999493	691	76.0857	5.0083	1.00058	0.984349
A0A1Q3DUH1	Glycoside hydrolase family 28 protein OS=Lentinula edodes OX=5353 GN=LENED_000030 PE=3 SV=1 - [A0A1Q3DUH1_LENED]	0	2.65	1	1	1	1	1.1589	1.17486	1.13736	0.987704	0.885163	0.85983	566	61.2243	4.57666	0.787267	0.00372874
A0A1Q3E8Y5	UPF0103-domain-containing protein OS=Lentinula edodes OX=5353 GN=LENED_005445 PE=3 SV=1 - [A0A1Q3E8Y5_LENED]	0	2.74	1	1	1	1	0.734499	0.814684	0.880007	1.16357	1.09918	1.07351	328	36.5202	6.22705	1.37341	0.00373962
A0A1Q3DZM5	Multiubiquitin chain binding protein mbp1 OS=Lentinula edodes OX=5353 GN=LENED_001822 PE=4 SV=1 - [A0A1Q3DZM5_LENED]	144.606	9.22	1	3	3	10	0.971007	0.945976	1.02844	0.98672	1.06552	1.01047	347	36.6269	4.48779	1.03982	0.311406
A0A1Q3DZC5	Histone H2A OS=Lentinula edodes OX=5353 GN=LENED_001877 PE=3 SV=1 - [A0A1Q3DZC5_LENED]	141.254	30.14	1	3	5	10	0.757018	0.957304	0.998216	1.10222	1.06446	1.03737	146	15.4314	10.5063	1.1812	0.100017
A0A1Q3E1N4	Nam9 protein OS=Lentinula edodes OX=5353 GN=LENED_002511 PE=4 SV=1 - [A0A1Q3E1N4_LENED]	36.3938	4.19	1	2	2	3	1.04095	1.05974	1.0433	0.951542	0.987496	0.946271	477	55.2583	9.37842	0.917721	0.00375224
A0A1Q3DZ81	Ribosomal protein l12 OS=Lentinula edodes OX=5353 GN=LENED_001827 PE=3 SV=1 - [A0A1Q3DZ81_LENED]	0	8.48	4	2	3	4	1.07957	1.12845	1.05639	0.953173	0.965691	0.945183	165	17.5415	8.73389	0.877354	0.0037684
B5U990	Peroxidase OS=Lentinula edodes OX=5353 GN=mnp2 PE=2 SV=1 - [B5U990_LENED]	0	2.13	1	1	1	1	1.15399	1.2464	1.13991	0.928491	0.832793	0.933969	376	39.1812	4.38623	0.761307	0.00385216
A0A1Q3E544	DUF1688-domain-containing protein OS=Lentinula edodes OX=5353 GN=LENED_003926 PE=4 SV=1 - [A0A1Q3E544_LENED]	135.126	6.59	1	3	3	8	0.951895	0.959424	1.03452	0.970854	1.0263	1.01802	440	48.5579	5.56689	1.02354	0.504184
A0A1Q3E9F0	HECT-domain-containing protein OS=Lentinula edodes OX=5353 GN=LENED_005609 PE=4 SV=1 - [A0A1Q3E9F0_LENED]	21.91	0.91	1	1	1	1	1.12314	1.06412	1.10072	0.943647	0.980792	0.919984	882	98.3018	6.59521	0.865097	0.00390371
A0A1Q3E644	Dolichol-phosphate mannosyltransferase subunit 1 OS=Lentinula edodes OX=5353 GN=LENED_004405 PE=3 SV=1 - [A0A1Q3E644_LENED]	0	6.51	1	2	2	3	1.07615	1.03778	1.06681	0.97888	0.953917	0.983282	261	29.095	9.12939	0.916792	0.00391092
A0A1Q3EQX1	DUF607-domain-containing protein OS=Lentinula edodes OX=5353 GN=LENED_011745 PE=4 SV=1 - [A0A1Q3EQX1_LENED]	0	1.39	1	1	1	1	1.06817	1.05835	1.10389	0.934848	0.982652	0.961988	861	98.1696	6.26514	0.891369	0.00393807
A0A1Q3DXE9	Uncharacterized protein OS=Lentinula edodes OX=5353 GN=LENED_000973 PE=4 SV=1 - [A0A1Q3DXE9_LENED]	31.06	22.69	1	2	2	2	0.874145	0.931131	0.903643	1.01447	1.06523	1.0742	119	13.2486	5.17334	1.16427	0.00394602
A0A1Q3EC55	Fumarate hydratase OS=Lentinula edodes OX=5353 GN=LENED_006608 PE=3 SV=1 - [A0A1Q3EC55_LENED]	52.1349	4.7	1	2	2	7	1.06726	1.05013	1.0378	0.989358	0.957206	0.95291	468	50.211	6.69775	0.918953	0.00400354
A0A1Q3ESQ3	NAD P-binding protein OS=Lentinula edodes OX=5353 GN=LENED_012465 PE=4 SV=1 - [A0A1Q3ESQ3_LENED]	119.768	11.7	1	3	3	14	0.854978	0.964083	1.02732	1.01938	1.08489	1.02334	265	29.1441	6.78564	1.0988	0.16126
A0A1Q3EFR3	Lccl domain containing protein OS=Lentinula edodes OX=5353 GN=LENED_007908 PE=4 SV=1 - [A0A1Q3EFR3_LENED]	118.557	25.95	1	3	3	6	1.01789	1.0715	0.985319	1.00313	0.930066	0.989858	185	20.8845	5.19873	0.950676	0.208071
A0A1Q3ETQ5	FAD NAD-P-binding domain-containing protein OS=Lentinula edodes OX=5353 GN=LENED_012756 PE=4 SV=1 - [A0A1Q3ETQ5_LENED]	117.001	5.69	1	3	3	6	1.14709	1.01838	1.0025	1.06899	0.881658	0.934939	545	60.8628	7.94287	0.910863	0.261858
A0A1Q3EIK3	2-nitro propane dioxygenase OS=Lentinula edodes OX=5353 GN=LENED_009005 PE=4 SV=1 - [A0A1Q3EIK3_LENED]	115.561	10.38	1	3	3	6	0.891316	0.990321	1.20453	0.888046	1.08987	0.967123	318	34.2896	5.14795	0.954271	0.68962
A0A1Q3EJD4	A1pp-domain-containing protein OS=Lentinula edodes OX=5353 GN=LENED_009319 PE=4 SV=1 - [A0A1Q3EJD4_LENED]	114.899	13.69	1	3	3	6	0.991749	1.05395	0.91214	1.04911	0.940821	0.993003	263	28.5836	5.30029	1.00848	0.879061
A0A1Q3EBW9	Succinate--CoA ligase [ADP-forming] subunit beta, mitochondrial OS=Lentinula edodes OX=5353 GN=LENED_006504 PE=3 SV=1 - [A0A1Q3EBW9_LENED]	114.773	10.84	1	3	3	5	0.979564	0.95825	1.20384	0.907033	0.952188	0.971138	415	44.3249	6.22705	0.900913	0.268504
A0A1Q3EIZ1	NADH:flavin oxidoreductase 2 OS=Lentinula edodes OX=5353 GN=LENED_009071 PE=4 SV=1 - [A0A1Q3EIZ1_LENED]	112.29	10.03	2	3	3	9	1.06952	1.06023	0.955985	1.03552	0.935512	0.97209	399	44.5446	5.99854	0.953783	0.365994
A0A1Q3ENE2	Long-chain-fatty-acid--ligase OS=Lentinula edodes OX=5353 GN=LENED_010694 PE=4 SV=1 - [A0A1Q3ENE2_LENED]	111.69	19.21	1	3	3	6	0.858449	0.966936	1.13074	0.941079	1.07678	1.02353	229	25.6213	6.68311	1.02884	0.764033
A0A1Q3E0E3	Protein [Laccaria bicolor S238N-H82] XP_001878005 OS=Lentinula edodes OX=5353 GN=LENED_002114 PE=4 SV=1 - [A0A1Q3E0E3_LENED]	309.173	30.89	1	9	9	48	0.896664	0.942059	0.87847	1.06509	1.01982	1.06626	246	27.6539	7.54736	1.15972	0.00400504
A0A1Q3EMB3	60s ribosomal protein l18 OS=Lentinula edodes OX=5353 GN=LENED_010306 PE=4 SV=1 - [A0A1Q3EMB3_LENED]	154.394	34.95	2	8	8	32	0.948484	0.981373	0.962393	1.03559	1.01972	1.02593	186	21.0168	11.356	1.06534	0.00400831
A0A1Q3EHW4	Cyanamide hydratase OS=Lentinula edodes OX=5353 GN=LENED_008722 PE=4 SV=1 - [A0A1Q3EHW4_LENED]	105.343	7.97	1	3	3	8	0.98068	0.980522	1.01572	1.01454	0.975093	1.02192	251	28.6066	6.62451	1.01163	0.569751
A0A1Q3E1S4	Otu-like cysteine OS=Lentinula edodes OX=5353 GN=LENED_002789 PE=4 SV=1 - [A0A1Q3E1S4_LENED]	104.611	9.97	1	3	3	5	0.956604	0.993333	1.21026	0.861612	1.11862	1.01698	341	36.8386	6.72705	0.948425	0.643899
A0A1Q3EH52	Alpha beta-hydrolase OS=Lentinula edodes OX=5353 GN=LENED_008446 PE=4 SV=1 - [A0A1Q3EH52_LENED]	103.673	8.09	1	3	3	8	1.02125	1.09422	1.01309	0.954226	1.01139	0.99223	309	35.3945	6.69775	0.945436	0.138182
A0A1Q3EKE3	Aspartyl aminopeptidase OS=Lentinula edodes OX=5353 GN=LENED_009680 PE=3 SV=1 - [A0A1Q3EKE3_LENED]	103.447	4.89	2	3	3	7	0.899548	1.07344	1.14651	0.978934	1.02291	0.980702	409	44.5977	7.78174	0.956099	0.573866
A0A1Q3E2E8	DUF77-domain-containing protein OS=Lentinula edodes OX=5353 GN=LENED_002995 PE=4 SV=1 - [A0A1Q3E2E8_LENED]	101.017	34.86	1	3	3	8	0.996439	0.995559	0.950349	1.03087	0.974223	1.02234	109	11.858	6.91748	1.02891	0.290303
A0A1Q3E133	Uncharacterized protein OS=Lentinula edodes OX=5353 GN=LENED_002534 PE=4 SV=1 - [A0A1Q3E133_LENED]	100.749	4.15	1	3	3	4	1.03051	0.976762	1.04376	0.988772	0.981187	0.991089	868	91.4393	6.50732	0.970506	0.22094
A0A1Q3EH96	Ornithine cyclodeaminase mu-crystallin family partial OS=Lentinula edodes OX=5353 GN=LENED_008490 PE=4 SV=1 - [A0A1Q3EH96_LENED]	22.61	3.74	1	1	1	3	1.09276	1.08945	1.04492	0.949872	0.980545	0.936547	321	34.1638	7.97217	0.888392	0.00401208
A0A1Q3EPX6	Quinone oxidoreductase OS=Lentinula edodes OX=5353 GN=LENED_011403 PE=4 SV=1 - [A0A1Q3EPX6_LENED]	100.003	11.04	1	3	3	6	1.06332	0.994031	0.890727	1.04221	0.965725	1.02372	335	36.6751	7.15186	1.02835	0.640222
A0A1Q3EDP1	Iron-containing alcohol dehydrogenase 1 OS=Lentinula edodes OX=5353 GN=LENED_007164 PE=4 SV=1 - [A0A1Q3EDP1_LENED]	99.4611	4.75	1	3	3	9	1.02237	1.00803	1.00957	1.03455	0.974465	0.979083	610	66.6499	4.79248	0.982939	0.432585
A0A1Q3EID7	Uncharacterized protein OS=Lentinula edodes OX=5353 GN=LENED_008905 PE=4 SV=1 - [A0A1Q3EID7_LENED]	95.3226	4.1	2	3	3	5	1.03383	1.02114	0.97718	1.01325	0.966173	0.994064	756	80.9858	5.93506	0.980654	0.423209
A0A1Q3E223	NAD-binding protein OS=Lentinula edodes OX=5353 GN=LENED_002872 PE=4 SV=1 - [A0A1Q3E223_LENED]	93.8309	15.12	1	3	3	7	0.923164	1.0248	1.00031	1.03633	1.05834	0.97634	258	27.4873	8.71924	1.04163	0.355746
A0A1Q3EGL1	Phosphoglycerate mutase OS=Lentinula edodes OX=5353 GN=LENED_008207 PE=4 SV=1 - [A0A1Q3EGL1_LENED]	93.3947	9.63	1	3	3	8	1.06419	0.914113	0.940363	1.02423	0.983044	0.957611	322	36.4122	5.57959	1.01583	0.77417
A0A1Q3ESJ3	Clavaminate synthase-like protein OS=Lentinula edodes OX=5353 GN=LENED_012375 PE=4 SV=1 - [A0A1Q3ESJ3_LENED]	93.2755	13.71	1	3	3	5	1.09201	0.972366	1.01791	1.01271	0.982465	0.989338	394	44.1907	6.52197	0.96828	0.417059
A0A1Q3ETP9	20S proteasome subunit OS=Lentinula edodes OX=5353 GN=LENED_012858 PE=4 SV=1 - [A0A1Q3ETP9_LENED]	19.48	13.48	1	5	5	9	0.950143	0.915023	0.891467	1.02457	1.06457	1.03693	178	19.9025	6.63916	1.13402	0.00403986
A0A1Q3EPV7	NAD-binding protein OS=Lentinula edodes OX=5353 GN=LENED_011377 PE=3 SV=1 - [A0A1Q3EPV7_LENED]	90.5054	8.83	1	3	3	10	1.12522	0.972298	0.91747	1.12795	0.911997	0.996026	351	38.4958	6.88818	1.00696	0.940734
A0A1Q3EKP1	Cystathionine beta-lyase OS=Lentinula edodes OX=5353 GN=LENED_009784 PE=4 SV=1 - [A0A1Q3EKP1_LENED]	89.5009	2.54	2	3	3	7	0.984175	1.04086	0.96121	1.00403	1.02233	1.00916	907	97.7658	6.39209	1.0165	0.536009
A0A1Q3E953	Elongation factor 1-alpha OS=Lentinula edodes OX=5353 GN=LENED_005448 PE=3 SV=1 - [A0A1Q3E953_LENED]	905.397	36.03	1	20	20	113	0.914786	0.940972	0.940587	1.01815	1.07087	1.03032	458	49.9722	9.02686	1.1155	0.0040405
A0A1Q3E0J8	Adenylate kinase OS=Lentinula edodes OX=5353 GN=LENED_002325 PE=3 SV=1 - [A0A1Q3E0J8_LENED]	85.1462	13.09	1	3	3	6	0.954912	0.962539	1.04232	0.949197	1.05222	1.00203	275	30.0288	8.51416	1.01476	0.73932
A0A1Q3EG31	CBS-domain-containing protein OS=Lentinula edodes OX=5353 GN=LENED_008022 PE=4 SV=1 - [A0A1Q3EG31_LENED]	39	8.06	1	2	2	2	1.09818	1.14209	1.08141	0.908485	0.931285	0.981556	335	36.9603	5.96045	0.849367	0.00407283
A0A1Q3E1R9	T-complex protein 1 subunit delta OS=Lentinula edodes OX=5353 GN=LENED_002754 PE=3 SV=1 - [A0A1Q3E1R9_LENED]	83.8448	5.25	1	3	3	5	0.810642	0.91113	1.06133	0.880297	1.15936	1.05579	552	59.3744	8.20654	1.11223	0.394617
A0A1Q3DX08	Ubiquinol-cytochrome c reductase complex subunit 8 OS=Lentinula edodes OX=5353 GN=LENED_001004 PE=4 SV=1 - [A0A1Q3DX08_LENED]	83.1254	19.61	1	3	3	7	0.84838	1.00488	1.19037	0.836725	1.16763	1.08214	102	11.5929	10.1108	1.01408	0.923648
A0A1Q3E6L8	Phospholipase a-2-activating protein OS=Lentinula edodes OX=5353 GN=LENED_004496 PE=4 SV=1 - [A0A1Q3E6L8_LENED]	82.0303	4.47	2	3	3	7	0.989949	1.01522	0.997892	0.963333	1.04264	1.03185	850	92.7898	5.37646	1.01158	0.678078
A0A1Q3EL63	Carbonic anhydrase OS=Lentinula edodes OX=5353 GN=LENED_009943 PE=4 SV=1 - [A0A1Q3EL63_LENED]	81.3009	9.24	2	3	3	6	1.07032	0.996485	1.03217	1.00883	0.964225	1.00884	357	39.3335	7.32764	0.96222	0.207643
A0A1Q3EIX0	Isocitrate dehydrogenase [NAD] subunit, mitochondrial OS=Lentinula edodes OX=5353 GN=LENED_009096 PE=3 SV=1 - [A0A1Q3EIX0_LENED]	80.8876	6.87	1	3	3	10	0.956851	0.979903	1.02549	0.952988	1.07271	1.00909	553	60.9353	6.39209	1.02449	0.578389
A0A1Q3EQF2	rRNA pseudouridine synthase OS=Lentinula edodes OX=5353 GN=LENED_011591 PE=4 SV=1 - [A0A1Q3EQF2_LENED]	79.4317	8.45	1	3	3	4	0.925402	0.962344	1.01112	0.981921	1.03977	1.02196	521	58.1393	9.0415	1.04994	0.184681
A0A1Q3E3K8	Uncharacterized protein OS=Lentinula edodes OX=5353 GN=LENED_003425 PE=4 SV=1 - [A0A1Q3E3K8_LENED]	78.8463	10.16	1	3	3	7	1.00654	1.06084	1.04056	0.98016	1.00561	0.976964	246	26.7931	9.56885	0.953279	0.0568582
A0A1Q3EEK4	Tyrosine decarboxylase OS=Lentinula edodes OX=5353 GN=LENED_007438 PE=3 SV=1 - [A0A1Q3EEK4_LENED]	78.541	5.01	1	3	3	5	0.952408	0.981321	0.989097	0.993204	1.0456	1.00101	499	55.4395	6.66846	1.04002	0.11987
A0A1Q3E842	DHH phosphoesterase OS=Lentinula edodes OX=5353 GN=LENED_005081 PE=4 SV=1 - [A0A1Q3E842_LENED]	58.7988	3.73	1	2	2	2	0.935784	0.974269	0.949213	1.02218	1.0239	1.04148	429	47.1983	5.89697	1.07984	0.00407761
A0A1Q3E0P2	Cytochrome b5 OS=Lentinula edodes OX=5353 GN=LENED_002380 PE=3 SV=1 - [A0A1Q3E0P2_LENED]	354.477	26.85	1	3	3	10	1.20326	1.25106	1.10125	0.937729	0.898581	0.881314	149	16.3281	5.33838	0.764329	0.00409227
A0A1Q3EC93	Septin OS=Lentinula edodes OX=5353 GN=LENED_006644 PE=3 SV=1 - [A0A1Q3EC93_LENED]	524.928	27.86	1	12	12	50	1.03989	1.01792	1.0341	0.971434	0.98704	0.986486	384	44.3369	7.04932	0.952471	0.00417767
A0A1Q3ERY9	Gamma-glutamyltranspeptidase 1 OS=Lentinula edodes OX=5353 GN=LENED_012200 PE=4 SV=1 - [A0A1Q3ERY9_LENED]	76.515	5.95	3	3	3	5	1.08171	1.03453	0.936665	1.01261	0.994194	0.96609	655	72.5596	6.7124	0.973794	0.583738
A0A1Q3E5M1	D-lactate dehydrogenase cytochrome oxidoreductase OS=Lentinula edodes OX=5353 GN=LENED_004215 PE=4 SV=1 - [A0A1Q3E5M1_LENED]	75.1104	9.87	2	3	4	8	1.05683	1.03812	0.977277	1.04189	0.958341	0.971994	557	60.426	8.1333	0.967451	0.398521
A0A1Q3ESE8	Cwf21-domain-containing protein OS=Lentinula edodes OX=5353 GN=LENED_012398 PE=4 SV=1 - [A0A1Q3ESE8_LENED]	73.8055	13.04	1	3	3	5	1.00734	1.01519	1.01981	0.987612	0.923615	0.993363	276	32.0033	9.02686	0.954723	0.112532
A0A1Q3E4B6	Uncharacterized protein OS=Lentinula edodes OX=5353 GN=LENED_003740 PE=4 SV=1 - [A0A1Q3E4B6_LENED]	71.6844	9.16	1	3	3	4	0.956857	1.10365	0.996351	0.927589	0.894044	0.925818	262	30.0422	5.88428	0.898783	0.0845746
A0A1Q3EMG8	Translation initiation factor eif-2b subunit epsilon OS=Lentinula edodes OX=5353 GN=LENED_010457 PE=4 SV=1 - [A0A1Q3EMG8_LENED]	71.4682	5.86	1	3	3	4	0.98179	1.04754	0.962237	1.0029	0.996614	0.989468	768	84.6065	4.62744	0.999137	0.975262
A0A1Q3EFU6	Nucleoporin OS=Lentinula edodes OX=5353 GN=LENED_007983 PE=4 SV=1 - [A0A1Q3EFU6_LENED]	71.3641	2.67	1	3	3	5	1.04277	1.02914	0.946381	1.00461	0.955814	1.02297	1237	138.669	5.22412	0.988436	0.763836
A0A1Q3DZP2	INH1 subunit of the mitochondrial F1F0 ATP synthase OS=Lentinula edodes OX=5353 GN=LENED_001885 PE=4 SV=1 - [A0A1Q3DZP2_LENED]	111.504	34.04	1	5	5	11	1.07843	1.02751	1.05959	0.95202	0.969055	0.966271	94	10.9497	9.89111	0.912121	0.00418391
A0A1Q3E382	Zn(2)-C6 fungal-type domain-containing protein OS=Lentinula edodes OX=5353 GN=LENED_003166 PE=4 SV=1 - [A0A1Q3E382_LENED]	71.0671	5.22	1	3	3	5	1.084	0.983815	1.0167	1.0699	0.929148	1.00064	613	67.6866	7.92822	0.972499	0.603354
A0A1Q3E6L9	Uracil phosphoribosyltransferase OS=Lentinula edodes OX=5353 GN=LENED_004559 PE=4 SV=1 - [A0A1Q3E6L9_LENED]	28.9795	8.31	1	7	7	11	1.03977	1.06174	1.10093	0.939363	0.952295	0.966682	686	76.1628	7.13721	0.892549	0.00421433
A0A1Q3E8Q0	Ubiquinone oxidoreductase 20 kd subunit OS=Lentinula edodes OX=5353 GN=LENED_005350 PE=4 SV=1 - [A0A1Q3E8Q0_LENED]	69.2219	17.01	1	3	3	3	1.10222	1.00588	0.956459	0.96468	1.05359	0.963615	147	15.7208	9.42236	0.97302	0.625197
A0A1Q3E4N9	Uncharacterized protein OS=Lentinula edodes OX=5353 GN=LENED_003834 PE=4 SV=1 - [A0A1Q3E4N9_LENED]	69.1136	10.37	3	3	3	6	0.982049	0.930423	0.859254	1.1176	0.956967	0.990764	299	32.3171	7.21045	1.10593	0.180934
A0A1Q3EQ20	V-type proton ATPase subunit C OS=Lentinula edodes OX=5353 GN=LENED_011445 PE=3 SV=1 - [A0A1Q3EQ20_LENED]	66.6418	6.23	1	3	3	5	0.959036	1.0188	0.998384	1.01096	1.02736	0.94985	385	43.9645	5.41455	1.00402	0.898691
A0A1Q3DZP9	2-isopropylmalate synthase OS=Lentinula edodes OX=5353 GN=LENED_001731 PE=4 SV=1 - [A0A1Q3DZP9_LENED]	65.6347	4.08	1	3	3	5	1.09797	1.03594	0.945899	1.00683	0.880972	1.02604	759	83.8535	5.50342	0.946107	0.432051
A0A1Q3DYI6	R3h domain OS=Lentinula edodes OX=5353 GN=LENED_001489 PE=4 SV=1 - [A0A1Q3DYI6_LENED]	65.4659	4.67	1	3	3	10	1.08153	1.02136	0.929816	1.0688	0.947599	0.979576	535	57.9492	9.59814	0.987888	0.840702
A0A1Q3DVG8	Cytochrome b5 OS=Lentinula edodes OX=5353 GN=LENED_000418 PE=3 SV=1 - [A0A1Q3DVG8_LENED]	65.0581	18.15	1	3	3	3	1.09531	1.09507	0.815556	1.09899	0.870181	0.911524	259	29.3969	7.62061	0.958337	0.738862
A0A1Q3ETX1	Proteasome subunit alpha type OS=Lentinula edodes OX=5353 GN=LENED_012928 PE=3 SV=1 - [A0A1Q3ETX1_LENED]	64.733	7.25	1	3	3	16	0.977996	1.02985	1.00597	0.934253	1.03489	1.00148	262	28.5515	5.51611	0.985665	0.686575
A0A1Q3E4T4	Adenylosuccinate lyase OS=Lentinula edodes OX=5353 GN=LENED_003679 PE=3 SV=1 - [A0A1Q3E4T4_LENED]	64.4324	4.77	1	3	3	6	0.894739	1.01321	0.953483	0.98315	0.984969	1.03445	461	52.1673	7.38623	1.04932	0.28457
A0A1Q3E0F5	Taurine catabolism dioxygenase OS=Lentinula edodes OX=5353 GN=LENED_002186 PE=4 SV=1 - [A0A1Q3E0F5_LENED]	64.2079	12.14	1	3	3	6	1.02819	1.01725	0.991447	1.00268	1.01081	1.0105	346	38.2695	6.53662	0.995754	0.720918
A0A1Q3ERD1	FAD NAD-P-binding domain-containing protein OS=Lentinula edodes OX=5353 GN=LENED_011945 PE=3 SV=1 - [A0A1Q3ERD1_LENED]	27.75	1.54	2	1	1	1	1.08905	1.05934	1.09183	0.946164	0.993201	0.933474	649	72.6193	6.07471	0.88662	0.0042583
A0A1Q3DVD0	Phenylalanine-trna ligase OS=Lentinula edodes OX=5353 GN=LENED_000384 PE=4 SV=1 - [A0A1Q3DVD0_LENED]	63.4413	2.43	2	3	3	3	0.963187	1.07105	0.975292	0.94856	1.01921	1.04067	1649	181.987	6.23975	0.999638	0.993811
A0A1Q3DYI1	Zinc knuckle domain protein OS=Lentinula edodes OX=5353 GN=LENED_001570 PE=4 SV=1 - [A0A1Q3DYI1_LENED]	62.8015	23.43	1	3	3	4	0.983557	0.961424	1.05876	0.90604	1.0412	1.01551	175	18.1988	7.85498	0.986352	0.801398
A0A1Q3EQJ0	Annexin OS=Lentinula edodes OX=5353 GN=LENED_011633 PE=3 SV=1 - [A0A1Q3EQJ0_LENED]	62.7465	6.67	2	3	3	5	0.880379	0.934876	1.0486	0.963797	1.14101	1.00554	480	51.5471	7.7085	1.08607	0.322833
A0A1Q3EF95	Fibrillarin OS=Lentinula edodes OX=5353 GN=LENED_007717 PE=3 SV=1 - [A0A1Q3EF95_LENED]	62.1951	8.78	1	3	3	8	1.09041	1.04396	0.906471	1.02984	0.908869	0.944757	319	33.1706	10.2866	0.948247	0.470281
A0A1Q3DUQ3	P-type phospholipid transporter OS=Lentinula edodes OX=5353 GN=LENED_000120 PE=3 SV=1 - [A0A1Q3DUQ3_LENED]	61.4871	1.34	1	3	3	4	1.0185	0.99742	0.986246	1.06111	0.990281	0.953291	2544	281.846	6.21436	1.00084	0.980905
A0A1Q3EH05	Profilin OS=Lentinula edodes OX=5353 GN=LENED_008400 PE=3 SV=1 - [A0A1Q3EH05_LENED]	61.4589	7.94	1	3	3	7	0.953286	0.979628	1.00853	1.0815	0.986004	0.988567	189	20.7356	7.92822	1.03897	0.339159
A0A1Q3E8U0	Carboxypeptidase OS=Lentinula edodes OX=5353 GN=LENED_005397 PE=3 SV=1 - [A0A1Q3E8U0_LENED]	61.2356	5.83	1	3	3	5	0.951979	1.03901	1.12625	0.932974	1.06847	0.995948	515	57.0802	5.57959	0.961555	0.564866
A0A1Q3DZ30	Uncharacterized protein OS=Lentinula edodes OX=5353 GN=LENED_001765 PE=4 SV=1 - [A0A1Q3DZ30_LENED]	60.89	4.23	1	3	3	3	0.938142	0.971867	1.05139	0.88017	1.08691	0.976462	733	75.9761	4.88135	0.993971	0.934953
A0A1Q3ELV1	AP-1 complex subunit gamma OS=Lentinula edodes OX=5353 GN=LENED_010212 PE=3 SV=1 - [A0A1Q3ELV1_LENED]	60.54	3.86	1	3	3	3	0.912465	1.03719	1.10414	0.906239	1.02274	1.00612	854	92.3333	6.45557	0.961133	0.586151
A0A1Q3ECH7	Uncharacterized protein OS=Lentinula edodes OX=5353 GN=LENED_006734 PE=4 SV=1 - [A0A1Q3ECH7_LENED]	59.5762	12.64	1	3	3	4	0.974965	1.01027	1.01915	1.02232	0.965608	0.985785	261	29.3367	5.65576	0.989792	0.657632
A0A1Q3E3B3	3-deoxy-7-phosphoheptulonate synthase OS=Lentinula edodes OX=5353 GN=LENED_003330 PE=4 SV=1 - [A0A1Q3E3B3_LENED]	59.1301	6.73	3	3	3	8	0.99691	0.981904	1.06774	0.977371	0.989035	0.996831	416	45.3591	6.88818	0.972651	0.362837
A0A1Q3EJV7	Adp-ribose pyrophosphatase OS=Lentinula edodes OX=5353 GN=LENED_009487 PE=3 SV=1 - [A0A1Q3EJV7_LENED]	58.9994	8.37	1	3	3	6	0.910024	1.01098	1.08245	0.935245	1.07254	1.01371	203	22.873	5.13525	1.00601	0.929547
A0A1Q3ENW7	Aspartic peptidase A1 OS=Lentinula edodes OX=5353 GN=LENED_011017 PE=3 SV=1 - [A0A1Q3ENW7_LENED]	112.189	5.63	1	2	2	8	1.13029	1.10233	1.04245	0.946927	0.930987	0.914319	373	40.6181	4.79248	0.852573	0.00429093
A0A1Q3EBC7	HCP-like protein OS=Lentinula edodes OX=5353 GN=LENED_006306 PE=4 SV=1 - [A0A1Q3EBC7_LENED]	57.8184	9.86	1	3	3	4	0.968034	1.03676	1.00616	1.0394	0.971638	1.00272	355	37.6337	9.83252	1.00093	0.97493
A0A1Q3EDH2	RuvB-like helicase OS=Lentinula edodes OX=5353 GN=LENED_007088 PE=3 SV=1 - [A0A1Q3EDH2_LENED]	57.611	6.23	1	3	3	4	1.08914	1.00581	0.949821	1.07283	0.914564	0.995987	562	61.1508	7.82568	0.979837	0.754283
A0A1Q3DZU6	Phytanoyl-dioxygenase OS=Lentinula edodes OX=5353 GN=LENED_002052 PE=4 SV=1 - [A0A1Q3DZU6_LENED]	57.516	10.42	1	3	3	5	0.995838	1.01912	0.901245	1.0171	0.969035	1.05517	307	34.2264	6.46826	1.04289	0.39521
A0A1Q3EBN9	Mrna splicing factor (Prp1 zer1) OS=Lentinula edodes OX=5353 GN=LENED_006310 PE=4 SV=1 - [A0A1Q3EBN9_LENED]	31.24	2.38	1	2	2	2	0.858618	0.873199	0.93738	1.04037	1.09649	1.05117	967	107.428	7.40088	1.19438	0.00432012
A0A1Q3E071	Methylmalonate-semialdehyde dehydrogenase OS=Lentinula edodes OX=5353 GN=LENED_002198 PE=4 SV=1 - [A0A1Q3E071_LENED]	56.7694	7.04	1	3	4	10	0.920688	1.01773	1.09577	0.957774	1.02514	1.03071	540	57.8049	7.89893	0.993222	0.908147
A0A1Q3EC89	Ornithine carbamoyltransferase OS=Lentinula edodes OX=5353 GN=LENED_006639 PE=3 SV=1 - [A0A1Q3EC89_LENED]	56.6011	12.01	2	3	3	5	0.968874	0.999799	0.938215	0.98534	0.962492	1.02406	308	34.6375	5.70654	1.02236	0.43964
A0A1Q3E7P6	Peptide hydrolase OS=Lentinula edodes OX=5353 GN=LENED_004911 PE=3 SV=1 - [A0A1Q3E7P6_LENED]	56.5681	5.66	1	3	3	7	1.00227	1.01042	1.06642	0.929081	1.04915	0.982619	477	52.2699	4.93213	0.961594	0.381867
A0A1Q3EIW5	Uncharacterized protein OS=Lentinula edodes OX=5353 GN=LENED_009126 PE=4 SV=1 - [A0A1Q3EIW5_LENED]	55.89	3.97	1	3	4	4	0.936177	0.976507	0.997866	1.00373	1.00254	1.01703	881	93.9928	9.26123	1.03874	0.114473
A0A1Q3DW44	E set domain-containing protein OS=Lentinula edodes OX=5353 GN=LENED_000596 PE=4 SV=1 - [A0A1Q3DW44_LENED]	63.3171	22.28	1	6	6	10	0.966558	0.929677	0.938322	1.0719	1.05739	1.0232	202	22.2242	5.50342	1.11216	0.00436003
A0A1Q3E151	RNA-binding domain-containing protein OS=Lentinula edodes OX=5353 GN=LENED_002286 PE=4 SV=1 - [A0A1Q3E151_LENED]	43.5325	3.38	1	1	1	8	1.11548	1.08769	1.05089	0.95396	0.965801	0.915926	266	29.7039	7.75244	0.871428	0.00436854
A0A1Q3EGY1	Lipase from carbohydrate esterase family ce10 OS=Lentinula edodes OX=5353 GN=LENED_008402 PE=4 SV=1 - [A0A1Q3EGY1_LENED]	54.6539	14.37	1	3	3	7	0.991954	0.974621	0.964117	0.971151	1.06287	0.997956	174	19.4071	6.78564	1.03456	0.300448
A0A1Q3E6M0	WW domain-containing protein OS=Lentinula edodes OX=5353 GN=LENED_004563 PE=4 SV=1 - [A0A1Q3E6M0_LENED]	54.1265	3.72	1	3	3	3	0.929324	1.02945	0.984441	1.01114	0.983584	1.03364	942	103.894	9.59814	1.02893	0.430123
A0A1Q3E5U4	Uncharacterized protein OS=Lentinula edodes OX=5353 GN=LENED_004041 PE=4 SV=1 - [A0A1Q3E5U4_LENED]	54.0401	2.65	3	3	3	4	1.0203	1.08454	0.955976	1.06192	0.92635	0.936812	829	91.8299	6.20166	0.955655	0.47336
A0A1Q3ER08	Small nuclear ribonucleoprotein Sm D1 OS=Lentinula edodes OX=5353 GN=LENED_011791 PE=3 SV=1 - [A0A1Q3ER08_LENED]	28.7673	10.24	1	1	1	3	0.928726	0.956755	0.906735	1.03904	1.06754	1.02315	127	13.7364	11.605	1.12088	0.00443564
A0A1Q3EFF9	Delta2-dienoyl--isomerase OS=Lentinula edodes OX=5353 GN=LENED_007822 PE=4 SV=1 - [A0A1Q3EFF9_LENED]	52.68	7.41	2	3	3	6	0.978014	1.00375	0.964002	1.05991	0.988051	1.00938	553	60.2642	7.15186	1.03787	0.200338
A0A1Q3EJY1	Duf1687 domain containing protein OS=Lentinula edodes OX=5353 GN=LENED_009526 PE=4 SV=1 - [A0A1Q3EJY1_LENED]	55.0711	7.87	1	1	1	5	1.03671	1.08487	1.1076	0.946481	0.962973	0.944784	178	19.7209	7.13721	0.88389	0.0044995
A0A1Q3DWE8	MFS general substrate transporter OS=Lentinula edodes OX=5353 GN=LENED_000678 PE=4 SV=1 - [A0A1Q3DWE8_LENED]	20.73	1.59	1	1	1	1	0.968409	0.931931	0.917462	1.02421	1.03791	1.05228	567	60.0709	8.83643	1.10526	0.00452929
A0A1Q3EQE3	Gtp-binding protein ypt5 OS=Lentinula edodes OX=5353 GN=LENED_011556 PE=4 SV=1 - [A0A1Q3EQE3_LENED]	48.1935	7.42	1	1	1	4	1.1386	1.07491	1.05838	0.958749	0.93679	0.940337	256	27.2207	5.021	0.866739	0.00460557
A0A1Q3E4R6	Clathrin-coated vesicle protein OS=Lentinula edodes OX=5353 GN=LENED_003657 PE=4 SV=1 - [A0A1Q3E4R6_LENED]	50.2409	1.29	1	3	3	4	0.974661	1.026	0.955241	0.983747	1.00445	1.02918	2394	260.192	7.51807	1.0208	0.456011
A0A1Q3E7V3	BRO1-domain-containing protein OS=Lentinula edodes OX=5353 GN=LENED_005045 PE=4 SV=1 - [A0A1Q3E7V3_LENED]	49.62	2.65	1	3	3	3	1.02308	1.02444	1.12898	0.89655	1.01248	1.00317	1096	120.559	6.49365	0.916793	0.159907
A0A1Q3DZM4	40s ribosomal protein s10 OS=Lentinula edodes OX=5353 GN=LENED_001984 PE=4 SV=1 - [A0A1Q3DZM4_LENED]	191.526	25.38	1	6	6	27	0.962099	0.982411	0.97305	1.00942	1.02916	1.01947	197	22.2645	9.94971	1.04816	0.00461005
A0A1Q3E326	Protein phosphatase 2c OS=Lentinula edodes OX=5353 GN=LENED_003163 PE=3 SV=1 - [A0A1Q3E326_LENED]	47.99	5.76	1	3	3	4	0.959496	0.915932	1.12012	0.982604	1.03016	1.02872	746	81.9581	5.93506	1.01533	0.82274
A0A1Q3E2M9	L-aminoadipate-semialdehyde dehydrogenase OS=Lentinula edodes OX=5353 GN=LENED_003107 PE=4 SV=1 - [A0A1Q3E2M9_LENED]	47.8153	3.64	2	3	3	9	1.01116	1.03336	1.03919	0.937669	1.01956	0.98782	1043	115.14	6.1001	0.955033	0.141986
A0A1Q3E6K0	DEAD-domain-containing protein OS=Lentinula edodes OX=5353 GN=LENED_004524 PE=4 SV=1 - [A0A1Q3E6K0_LENED]	46.9794	4.38	1	3	3	3	1.01835	1.00761	1.0599	1.00004	1.02775	0.987788	730	81.1323	9.93506	0.977224	0.303243
A0A1Q3EIE4	Oxidoreductase HTATIP2 OS=Lentinula edodes OX=5353 GN=LENED_008942 PE=4 SV=1 - [A0A1Q3EIE4_LENED]	46.7153	14.6	1	3	3	4	1.01325	0.986459	1.01318	1.01001	0.996764	0.993592	226	24.4719	9.31982	0.995843	0.70436
A0A1Q3E184	Glycoside hydrolase family 71 protein OS=Lentinula edodes OX=5353 GN=LENED_002521 PE=4 SV=1 - [A0A1Q3E184_LENED]	169.234	3.32	1	1	3	9	0.764655	0.846191	0.892074	1.07708	1.15235	1.06509	934	100.824	5.12256	1.31627	0.00464624
A0A1Q3ELR3	Glutamine-dependent NAD(+) synthetase OS=Lentinula edodes OX=5353 GN=LENED_010180 PE=3 SV=1 - [A0A1Q3ELR3_LENED]	46.3418	4.41	1	3	3	3	0.97618	0.961756	1.04492	0.9891	0.984006	0.978747	725	81.4423	6.43018	0.989605	0.709522
A0A1Q3EAE7	C2 domain protein OS=Lentinula edodes OX=5353 GN=LENED_005901 PE=4 SV=1 - [A0A1Q3EAE7_LENED]	45.3167	3.03	1	3	3	3	0.906884	1.02397	0.962853	1.05398	1.02712	1.06752	1813	205.837	6.07471	1.08809	0.0767289
A0A1Q3EFS2	Methylmalonate-semialdehyde dehydrogenase OS=Lentinula edodes OX=5353 GN=LENED_007919 PE=4 SV=1 - [A0A1Q3EFS2_LENED]	45.2173	7.75	1	3	4	5	1.13556	1.04448	0.937169	1.05538	0.87012	0.991311	542	57.8528	7.23975	0.93571	0.445294
A0A1Q3E3K6	Non-specific serine/threonine protein kinase OS=Lentinula edodes OX=5353 GN=LENED_003468 PE=4 SV=1 - [A0A1Q3E3K6_LENED]	45.1861	3.93	1	3	3	4	1.03452	1.08158	0.966946	1.01258	0.977676	0.988526	763	84.5886	7.2251	0.966181	0.374828
A0A1Q3E4U5	Glycoside hydrolase deacetylase OS=Lentinula edodes OX=5353 GN=LENED_003689 PE=3 SV=1 - [A0A1Q3E4U5_LENED]	44.69	4.53	1	3	3	7	1.10086	0.98922	1.02645	0.955422	0.979582	0.966256	728	81.6659	5.87158	0.930924	0.0992481
A0A1Q3EPS2	Fad binding domain-containing protein OS=Lentinula edodes OX=5353 GN=LENED_011326 PE=4 SV=1 - [A0A1Q3EPS2_LENED]	44.6601	3.35	1	3	3	4	1.12297	1.00048	1.04021	1.00741	0.966547	0.944452	567	61.2973	4.88135	0.922479	0.113832
A0A1Q3E538	T-complex protein 1 OS=Lentinula edodes OX=5353 GN=LENED_004019 PE=3 SV=1 - [A0A1Q3E538_LENED]	44.5533	5.78	1	3	3	5	1.00825	1.04104	1.03798	1.04135	0.969957	0.990574	554	59.6845	6.68311	0.972342	0.295171
A0A1Q3E6I0	Katanin p60 atpase domain-containing protein OS=Lentinula edodes OX=5353 GN=LENED_004449 PE=3 SV=1 - [A0A1Q3E6I0_LENED]	44.4512	8.72	1	3	3	4	0.958563	0.988904	0.966229	1.05617	0.998763	1.00635	436	48.4898	6.96143	1.05065	0.0713381
A0A1Q3DXW7	L-arabinitol 4-dehydrogenase OS=Lentinula edodes OX=5353 GN=LENED_001158 PE=3 SV=1 - [A0A1Q3DXW7_LENED]	26.2491	7.01	1	4	4	9	0.958623	0.92159	0.889832	1.04216	1.03924	1.03245	385	41.4703	6.68311	1.12411	0.0046645
Q870G4	Rab small monomeric gtpase OS=Lentinula edodes OX=5353 GN=Rab7 PE=2 SV=1 - [Q870G4_LENED]	43.88	12.32	1	3	3	4	1.14083	1.00478	0.835975	1.08274	0.902946	1.00639	203	22.9552	4.88135	1.00352	0.974423
A0A1Q3EG55	Alcohol dehydrogenase OS=Lentinula edodes OX=5353 GN=LENED_008085 PE=4 SV=1 - [A0A1Q3EG55_LENED]	43.74	7.57	1	3	3	4	1.00845	0.925512	0.991082	1.03819	0.93552	1.03041	436	46.6019	6.06201	1.02704	0.560345
A0A1Q3E2Q8	Heme peroxidase OS=Lentinula edodes OX=5353 GN=LENED_003048 PE=4 SV=1 - [A0A1Q3E2Q8_LENED]	938.741	28.82	4	36	37	138	0.975284	0.973669	0.957455	1.00238	1.01768	1.01866	1055	117.523	6.354	1.04552	0.00472571
A0A1Q3EIX5	Methylcrotonoyl-carboxylase subunit mitochondrial-like OS=Lentinula edodes OX=5353 GN=LENED_009113 PE=4 SV=1 - [A0A1Q3EIX5_LENED]	43.7174	3.96	1	3	4	4	0.990358	1.01467	0.969018	0.995994	1.00469	1.00501	733	79.8269	5.50342	1.01064	0.478565
A0A1Q3E389	Phosphoribosylformylglycinamidine synthase OS=Lentinula edodes OX=5353 GN=LENED_003337 PE=4 SV=1 - [A0A1Q3E389_LENED]	43.5548	3.75	1	3	3	4	1.0459	1.01662	1.04508	1.00925	0.949985	1.00759	720	78.2011	5.74463	0.954699	0.0969709
A0A1Q3E526	Dna binding protein ncp1 OS=Lentinula edodes OX=5353 GN=LENED_003773 PE=4 SV=1 - [A0A1Q3E526_LENED]	43.5043	6.69	1	3	3	4	0.978235	1.03493	0.995519	1.00163	1.00672	0.989224	329	35.3911	9.42236	0.996306	0.84326
A0A1Q3DVR6	Rna splicing factor prp9 OS=Lentinula edodes OX=5353 GN=LENED_000527 PE=4 SV=1 - [A0A1Q3DVR6_LENED]	43.2687	4.63	1	3	3	4	0.955448	0.966702	1.0928	0.976147	1.02031	0.962455	475	53.9247	5.43994	0.981414	0.713431
A0A1Q3E8D1	Pre-mrna-splicing factor clf1 OS=Lentinula edodes OX=5353 GN=LENED_005200 PE=4 SV=1 - [A0A1Q3E8D1_LENED]	42.6029	5.36	2	3	4	4	1.05362	0.982404	0.968143	1.02084	0.934534	1.02009	728	86.0975	5.70654	0.990444	0.818155
A0A1Q3DZN2	Uncharacterized protein OS=Lentinula edodes OX=5353 GN=LENED_001875 PE=4 SV=1 - [A0A1Q3DZN2_LENED]	41.4189	17.42	1	3	3	8	0.997576	0.992148	1.00177	0.942419	1.0512	1.02156	178	19.6323	6.56592	1.00792	0.820439
A0A1Q3DYL0	Fact complex subunit spt16 OS=Lentinula edodes OX=5353 GN=LENED_001575 PE=4 SV=1 - [A0A1Q3DYL0_LENED]	40.9452	3.91	3	3	5	7	1.007	0.986489	1.01506	1.03897	0.984372	1.00013	1175	132.422	6.80029	1.00496	0.799364
A0A1Q3E7R1	Nuclear pore complex protein Nup85 OS=Lentinula edodes OX=5353 GN=LENED_004961 PE=3 SV=1 - [A0A1Q3E7R1_LENED]	40.63	4.57	1	3	3	4	1.02075	0.950214	0.941403	1.08703	0.918652	0.99927	700	79.197	4.98291	1.03179	0.602912
A0A1Q3EK75	Uncharacterized protein OS=Lentinula edodes OX=5353 GN=LENED_009572 PE=4 SV=1 - [A0A1Q3EK75_LENED]	26.33	30	1	5	5	8	0.957953	0.931488	0.88985	1.08891	1.04455	1.05437	80	8.74306	4.66553	1.14699	0.00472809
A0A1Q3EA78	Ribokinase OS=Lentinula edodes OX=5353 GN=LENED_005900 PE=3 SV=1 - [A0A1Q3EA78_LENED]	39.8507	8.85	1	3	3	3	0.981057	0.967919	1.00641	1.01261	1.06289	0.983843	305	32.3536	5.51611	1.03518	0.249033
A0A1Q3EQF0	Prohibitin OS=Lentinula edodes OX=5353 GN=LENED_011472 PE=3 SV=1 - [A0A1Q3EQF0_LENED]	42.0316	6.25	1	2	2	6	1.03278	1.03474	1.04161	0.995748	0.968475	0.961493	272	29.7419	7.50342	0.941006	0.00478059
A0A1Q3EI68	p-loop containing nucleoside triphosphate hydrolase protein OS=Lentinula edodes OX=5353 GN=LENED_008836 PE=4 SV=1 - [A0A1Q3EI68_LENED]	39.4524	1.32	1	3	3	3	1.06502	1.00543	0.84832	1.06164	0.924049	1.01448	2270	254.374	7.18115	1.02789	0.73976
A0A1Q3EAT1	Golgi membrane protein OS=Lentinula edodes OX=5353 GN=LENED_006041 PE=4 SV=1 - [A0A1Q3EAT1_LENED]	32.35	11.11	1	2	2	2	1.05181	1.08424	1.05522	0.945272	0.936167	0.987786	189	21.9373	5.14795	0.899084	0.00478276
A0A1Q3E9A1	Uv excision repair protein rad23 OS=Lentinula edodes OX=5353 GN=LENED_005550 PE=4 SV=1 - [A0A1Q3E9A1_LENED]	39.0904	8.98	1	3	3	6	1.00051	1.04532	1.0422	0.972994	0.997895	0.991852	412	42.7944	4.79248	0.959428	0.0622522
A0A1Q3EDT8	Short-chain dehydrogenase reductase OS=Lentinula edodes OX=5353 GN=LENED_007239 PE=4 SV=1 - [A0A1Q3EDT8_LENED]	39.03	8.53	4	3	5	6	1.0097	1.02534	1.10129	0.942182	1.00517	0.991183	586	65.0586	7.13721	0.936933	0.125537
A0A1Q3ERT0	Ubiquinol-cytochrome c reductase complex core protein 2 OS=Lentinula edodes OX=5353 GN=LENED_012118 PE=4 SV=1 - [A0A1Q3ERT0_LENED]	38.3293	2.81	1	3	3	4	1.02623	0.978517	1.02528	0.979149	0.961111	1.01035	677	72.5871	5.93506	0.97379	0.282355
A0A1Q3EPR1	Dynein heavy chain protein 1 OS=Lentinula edodes OX=5353 GN=LENED_011324 PE=4 SV=1 - [A0A1Q3EPR1_LENED]	38.1058	0.67	1	3	3	3	0.954148	1.07333	1.02134	0.953935	0.929482	1.00946	3449	391.647	5.60498	0.948851	0.281876
A0A1Q3DZC4	YTH-domain-containing protein OS=Lentinula edodes OX=5353 GN=LENED_001758 PE=4 SV=1 - [A0A1Q3DZC4_LENED]	38.0766	4.28	1	3	3	5	0.980519	0.999765	1.00514	0.988784	1.00232	1.02729	748	80.6445	6.75635	1.01104	0.462316
A0A1Q3E2Z3	Inosine-5'-monophosphate dehydrogenase OS=Lentinula edodes OX=5353 GN=LENED_003073 PE=3 SV=1 - [A0A1Q3E2Z3_LENED]	37.6036	6.22	1	3	3	11	1.02774	1.01469	0.930184	1.02918	0.995208	0.989103	627	66.6655	8.11865	1.01375	0.701083
A0A1Q3EPB9	Alcohol oxidase-like protein OS=Lentinula edodes OX=5353 GN=LENED_011170 PE=4 SV=1 - [A0A1Q3EPB9_LENED]	37.3019	4.79	1	3	3	3	1.06123	0.882285	0.961014	0.970159	1.0726	1.02433	626	67.4851	6.88818	1.05597	0.414971
A0A1Q3E5J4	20s cyclosome subunit ( nuc2 cdc27) OS=Lentinula edodes OX=5353 GN=LENED_004026 PE=4 SV=1 - [A0A1Q3E5J4_LENED]	36.8677	2.3	1	3	3	7	0.971576	1.0121	0.995349	0.982569	1.00649	0.993804	1348	146.417	6.87354	1.00129	0.929778
A0A1Q3EQ05	Thioredoxin OS=Lentinula edodes OX=5353 GN=LENED_011435 PE=3 SV=1 - [A0A1Q3EQ05_LENED]	36.4673	25	1	3	3	4	0.948347	0.983	0.863629	1.04474	1.00845	1.04668	108	12.1551	4.81787	1.10909	0.0538146
A0A1Q3ENG6	Phosphotransferase enzyme family protein OS=Lentinula edodes OX=5353 GN=LENED_010836 PE=4 SV=1 - [A0A1Q3ENG6_LENED]	78.8395	21.32	2	8	8	14	0.950472	0.95741	0.942864	1.01047	1.05435	1.02089	408	47.2358	5.5542	1.08242	0.00486167
A0A1Q3DVW3	Uncharacterized protein OS=Lentinula edodes OX=5353 GN=LENED_000510 PE=4 SV=1 - [A0A1Q3DVW3_LENED]	0	8.03	1	1	1	2	0.851089	0.794924	0.892493	1.02959	1.14436	1.10277	137	14.7952	5.30029	1.29081	0.00496448
A0A1Q3E5A8	ATP-dependent peptidase OS=Lentinula edodes OX=5353 GN=LENED_004078 PE=3 SV=1 - [A0A1Q3E5A8_LENED]	36.1925	3.54	1	3	3	6	0.983506	1.02995	1.02913	0.953212	1.02825	1.00847	707	76.8987	6.37939	0.982696	0.55391
A0A1Q3ER11	mRNA splicing factor OS=Lentinula edodes OX=5353 GN=LENED_011808 PE=4 SV=1 - [A0A1Q3ER11_LENED]	36.1433	18.4	2	3	3	4	0.978281	0.970271	1.0117	0.962585	1.03982	1.01377	163	19.1279	5.5542	1.01889	0.512898
A0A1Q3E423	5'-3' exoribonuclease 1 OS=Lentinula edodes OX=5353 GN=LENED_003620 PE=3 SV=1 - [A0A1Q3E423_LENED]	36.0473	2.67	1	3	3	3	0.869789	1.053	0.999035	1.03937	1.02914	1.01256	1272	143.995	7.31299	1.0545	0.388475
A0A1Q3ER99	Translation machinery-associated protein 46 OS=Lentinula edodes OX=5353 GN=LENED_011880 PE=4 SV=1 - [A0A1Q3ER99_LENED]	36.0468	9.25	1	3	3	6	0.938858	0.996408	1.12242	0.987118	1.02864	1.00642	335	38.6576	7.32764	0.988387	0.841585
A0A1Q3ES26	Metal ion binding oxidoreductase OS=Lentinula edodes OX=5353 GN=LENED_012137 PE=4 SV=1 - [A0A1Q3ES26_LENED]	36.01	1.67	1	3	3	4	1.04299	1.04842	0.982577	1.00479	0.988585	0.978192	2222	248.191	6.65381	0.966682	0.203396
A0A1Q3EDW5	Cytochrome P450 OS=Lentinula edodes OX=5353 GN=LENED_007247 PE=4 SV=1 - [A0A1Q3EDW5_LENED]	35.6388	4.65	8	3	3	4	0.948552	1.02873	1.04343	0.964072	1.03249	1.04406	538	60.5531	7.81104	1.00659	0.871901
A0A1Q3DY54	Hsc70 cochaperone OS=Lentinula edodes OX=5353 GN=LENED_001340 PE=4 SV=1 - [A0A1Q3DY54_LENED]	35.464	12.98	1	3	3	5	0.98723	0.893	1.09059	1.03347	1.05303	0.984973	339	35.653	4.99561	1.03388	0.608946
A0A1Q3E678	Cytochrome P450 OS=Lentinula edodes OX=5353 GN=LENED_004430 PE=3 SV=1 - [A0A1Q3E678_LENED]	35.02	6.48	1	3	3	4	1.03057	0.999738	0.981991	1.03044	0.959719	0.989767	509	56.4254	7.28369	0.98925	0.68732
A0A1Q3EH99	DUF292-domain-containing protein OS=Lentinula edodes OX=5353 GN=LENED_008530 PE=4 SV=1 - [A0A1Q3EH99_LENED]	34.4	9.21	1	3	3	4	1.03889	0.965995	0.9969	1.03388	0.994695	0.992344	304	33.5164	6.29053	1.00637	0.811644
A0A1Q3EPS3	Trp-asp repeats containing protein OS=Lentinula edodes OX=5353 GN=LENED_011347 PE=4 SV=1 - [A0A1Q3EPS3_LENED]	34.35	2.23	1	3	3	3	1.05258	0.985377	1.01026	1.03857	0.993382	0.886685	1121	123.083	5.30029	0.957491	0.428839
A0A1Q3EE59	Endoplasmic reticulum protein OS=Lentinula edodes OX=5353 GN=LENED_007283 PE=4 SV=1 - [A0A1Q3EE59_LENED]	33.7841	12.1	1	3	3	4	1.11225	1.05543	0.95227	1.03181	0.936478	0.988964	347	37.1479	5.69385	0.947853	0.374713
A0A1Q3EKY0	Sphingolipid c9-methyltransferase OS=Lentinula edodes OX=5353 GN=LENED_009846 PE=4 SV=1 - [A0A1Q3EKY0_LENED]	32.79	5.98	1	3	3	6	0.903856	0.981447	0.996681	0.944097	1.0932	1.02243	485	55.7175	6.99072	1.06168	0.316279
A0A1Q3E855	Translation initiation factor OS=Lentinula edodes OX=5353 GN=LENED_005066 PE=4 SV=1 - [A0A1Q3E855_LENED]	32.23	9.37	1	3	3	3	1.0889	1.0377	0.937859	0.964348	0.973915	0.95391	363	39.9979	5.99854	0.943781	0.268447
A0A1Q3DYK8	Nad dependent epimerase dehydratase family protein OS=Lentinula edodes OX=5353 GN=LENED_001578 PE=4 SV=1 - [A0A1Q3DYK8_LENED]	31.6226	6.78	1	3	3	6	0.95509	1.01016	1.02879	0.956843	1.04715	0.980202	339	37.4022	6.55127	0.99671	0.929675
A0A1Q3E578	Microtubule associated protein OS=Lentinula edodes OX=5353 GN=LENED_004046 PE=4 SV=1 - [A0A1Q3E578_LENED]	31.6	1.65	3	3	3	3	0.961749	1.04935	1.01812	1.05768	0.941837	1.0064	2061	221.742	8.47021	0.992307	0.862893
A0A1Q3DWR3	Eukaryotic translation initiation factor 2B delta subunit OS=Lentinula edodes OX=5353 GN=LENED_000899 PE=3 SV=1 - [A0A1Q3DWR3_LENED]	31.598	9.78	1	3	3	4	1.01796	0.931096	0.874909	1.08572	0.998351	1.01742	368	39.857	7.75244	1.09828	0.134081
A0A1Q3ERB0	G-protein gamma subunit OS=Lentinula edodes OX=5353 GN=LENED_011814 PE=4 SV=1 - [A0A1Q3ERB0_LENED]	31.2813	18.09	1	3	3	5	0.949337	1.0149	1.01798	0.972984	1.07015	0.976714	94	10.6126	9.5249	1.01262	0.763153
A0A1Q3DW04	Xylitol dehydrogenase OS=Lentinula edodes OX=5353 GN=LENED_000340 PE=3 SV=1 - [A0A1Q3DW04_LENED]	30.674	10.81	1	3	3	5	0.977923	0.970602	1.10032	1.07998	0.942422	1.00458	370	39.8693	7.1665	0.992828	0.905889
A0A1Q3E988	Nucleoside-diphosphate-sugar epimerase OS=Lentinula edodes OX=5353 GN=LENED_005485 PE=4 SV=1 - [A0A1Q3E988_LENED]	30.6292	7.85	1	3	3	5	1.09238	0.973445	0.826807	1.16033	0.932954	1.00427	344	37.1165	6.17627	1.07084	0.539803
A0A1Q3DVY1	Proteasome subunit beta OS=Lentinula edodes OX=5353 GN=LENED_000589 PE=3 SV=1 - [A0A1Q3DVY1_LENED]	30.5511	12.08	1	3	3	6	1.01222	0.995223	0.994195	0.9749	1.01216	1.02333	240	25.8467	6.34131	1.00291	0.862228
A0A1Q3ER03	Nagb rpia transferase-like protein OS=Lentinula edodes OX=5353 GN=LENED_011805 PE=3 SV=1 - [A0A1Q3ER03_LENED]	30.5	8.42	1	3	3	5	0.966396	1.03551	1.01923	0.963795	0.999921	1.037	368	40.9301	6.40479	0.99324	0.829927
A0A1Q3E5U6	Class I glutamine amidotransferase-like protein OS=Lentinula edodes OX=5353 GN=LENED_004277 PE=4 SV=1 - [A0A1Q3E5U6_LENED]	30.38	10.16	1	3	3	5	0.930276	1.02091	1.05643	0.941467	1.05523	1.02191	256	28.5404	5.90967	1.00366	0.945625
A0A1Q3E6Z8	Beta-glucosidase OS=Lentinula edodes OX=5353 GN=LENED_004700 PE=3 SV=1 - [A0A1Q3E6Z8_LENED]	87.0873	7.02	2	7	7	15	1.12864	1.10704	1.08561	0.994733	0.907035	0.927439	1068	117.592	6.31592	0.851838	0.00497425
A0A1Q3EEL3	HAD-like protein OS=Lentinula edodes OX=5353 GN=LENED_007448 PE=4 SV=1 - [A0A1Q3EEL3_LENED]	28.5186	15.42	1	3	3	3	0.937207	1.03907	0.993762	0.962463	1.01777	1.04514	240	26.7356	5.13525	1.01863	0.654494
A0A1Q3EIY0	DUF382-domain-containing protein OS=Lentinula edodes OX=5353 GN=LENED_009125 PE=4 SV=1 - [A0A1Q3EIY0_LENED]	28.41	6.09	1	3	3	4	1.12289	0.964841	1.04773	0.959941	1.03286	0.976187	591	65.1707	5.08447	0.946909	0.335347
A0A1Q3DXN1	DUF757-domain-containing protein OS=Lentinula edodes OX=5353 GN=LENED_001060 PE=4 SV=1 - [A0A1Q3DXN1_LENED]	28.35	13.22	1	3	3	4	0.987376	1.01952	1.05666	0.952673	1.01315	0.986252	174	20.6466	8.63135	0.963609	0.234688
A0A1Q3E7A4	Histidinol-phosphate aminotransferase OS=Lentinula edodes OX=5353 GN=LENED_004599 PE=3 SV=1 - [A0A1Q3E7A4_LENED]	27.9911	10.94	1	3	3	5	1.02909	0.973471	1.01132	0.987556	1.00723	0.994234	256	27.2565	7.21045	0.991751	0.658497
A0A1Q3ES01	Trans-2-enoyl-reductase OS=Lentinula edodes OX=5353 GN=LENED_012202 PE=4 SV=1 - [A0A1Q3ES01_LENED]	27.3376	9.97	1	3	3	6	1.02068	1.05831	0.995722	0.988528	1.00094	1.00009	351	38.355	8.92432	0.972304	0.202182
A0A1Q3EG50	Plus-3-domain-containing protein OS=Lentinula edodes OX=5353 GN=LENED_008043 PE=4 SV=1 - [A0A1Q3EG50_LENED]	26.93	5.72	1	3	3	3	1.02954	1.05129	0.948808	1.06374	0.904481	1.00317	472	54.3405	7.51807	0.980776	0.745911
A0A1Q3EG07	Indigoidine synthase A-like protein OS=Lentinula edodes OX=5353 GN=LENED_008013 PE=4 SV=1 - [A0A1Q3EG07_LENED]	26.5646	7.64	1	3	3	5	1.05122	1.04829	1.00133	0.967285	0.947548	1.00656	445	46.6712	6.02393	0.942133	0.0651701
A0A1Q3EDF5	Zinc finger protein 207 OS=Lentinula edodes OX=5353 GN=LENED_007067 PE=4 SV=1 - [A0A1Q3EDF5_LENED]	26.2435	6.53	1	3	3	4	1.05219	1.01379	0.956862	1.00807	0.97397	1.00355	398	42.6675	9.18799	0.987677	0.697205
A0A1Q3ELH9	Glycerol-3-phosphate-acyltransferase OS=Lentinula edodes OX=5353 GN=LENED_010085 PE=4 SV=1 - [A0A1Q3ELH9_LENED]	25.9124	3.71	1	3	3	3	1.18583	1.05631	0.843773	1.02662	0.903168	0.966844	1025	114.703	6.49365	0.938663	0.58335
A0A1Q3E5L4	Glycerol-3-phosphate o-acyltransferase OS=Lentinula edodes OX=5353 GN=LENED_004047 PE=4 SV=1 - [A0A1Q3E5L4_LENED]	25.64	3.85	1	3	3	6	1.03667	0.999991	0.943777	1.05522	0.956671	1.00275	753	83.5229	9.33447	1.01148	0.785807
A0A1Q3EAR8	Kinase-like protein OS=Lentinula edodes OX=5353 GN=LENED_006020 PE=4 SV=1 - [A0A1Q3EAR8_LENED]	25.6024	2.59	1	3	3	4	0.965156	1.05115	1.09785	0.914156	1.053	0.996595	1003	108.827	8.73389	0.951702	0.421199
A0A1Q3EGS9	Uncharacterized protein OS=Lentinula edodes OX=5353 GN=LENED_008329 PE=4 SV=1 - [A0A1Q3EGS9_LENED]	44.29	4.44	1	1	1	1	1.24714	1.30153	1.23576	0.718286	0.906769	0.943353	180	19.0304	6.34131	0.678679	0.00505251
A0A1Q3E393	Duf89 domain-containing protein OS=Lentinula edodes OX=5353 GN=LENED_003236 PE=4 SV=1 - [A0A1Q3E393_LENED]	24.82	7.48	4	3	4	4	0.995535	1.05099	1.03015	0.964503	0.957253	1.00305	468	53.5621	5.40186	0.950638	0.0784061
A0A1Q3EAH5	UTP--glucose-1-phosphate uridylyltransferase OS=Lentinula edodes OX=5353 GN=LENED_006002 PE=3 SV=1 - [A0A1Q3EAH5_LENED]	261.124	19.33	1	17	17	45	0.96802	0.96574	0.959269	1.01874	1.02828	0.998653	564	63.484	8.17725	1.05276	0.00505272
A0A1Q3EAL9	Chromodomain-helicase DNA-binding protein OS=Lentinula edodes OX=5353 GN=LENED_006056 PE=4 SV=1 - [A0A1Q3EAL9_LENED]	24.05	1.93	1	3	3	3	1.06843	1.01383	1.01161	0.968387	1.00315	0.993217	1504	170.922	6.21436	0.958268	0.112993
A0A1Q3E1L0	Acid protease OS=Lentinula edodes OX=5353 GN=LENED_002701 PE=3 SV=1 - [A0A1Q3E1L0_LENED]	136.079	9.02	1	3	3	19	1.16353	1.09444	1.06816	0.951263	0.902031	0.938952	399	41.8441	4.66553	0.839486	0.00515097
G9FIJ4	Uncharacterized protein OS=Lentinula edodes OX=5353 GN=aup6 PE=4 SV=1 - [G9FIJ4_LENED]	0	2.81	4	1	1	2	1.15448	1.18189	1.3516	0.836894	0.868471	0.906158	356	39.4505	7.62061	0.708119	0.00520496
A0A1Q3EFM1	ARM repeat-containing protein OS=Lentinula edodes OX=5353 GN=LENED_007884 PE=4 SV=1 - [A0A1Q3EFM1_LENED]	22.52	2.78	1	3	3	3	1.0038	1.01361	0.901831	1.00875	0.987177	1.05386	899	99.8073	6.1001	1.04472	0.346043
A0A1Q3DVG4	60S ribosomal protein L9 OS=Lentinula edodes OX=5353 GN=LENED_000342 PE=4 SV=1 - [A0A1Q3DVG4_LENED]	282.393	17	1	5	5	20	0.934547	0.975341	0.960954	1.0255	1.02035	1.02501	247	27.7427	9.84717	1.06967	0.00522567
A0A1Q3DZU9	Agc ndr protein kinase OS=Lentinula edodes OX=5353 GN=LENED_001948 PE=3 SV=1 - [A0A1Q3DZU9_LENED]	22.3381	5.12	2	3	3	5	0.96123	0.912823	0.99279	1.03462	1.03626	0.995448	488	56.0103	7.21045	1.06959	0.068182
A0A1Q3DZM9	Protein kinase subdomain-containing protein OS=Lentinula edodes OX=5353 GN=LENED_001976 PE=4 SV=1 - [A0A1Q3DZM9_LENED]	22.27	2.95	1	3	3	3	1.23777	1.13054	0.933942	0.951624	0.852482	0.961725	1321	144.657	4.91943	0.83756	0.134613
A0A1Q3E6Y6	Derlin OS=Lentinula edodes OX=5353 GN=LENED_004541 PE=3 SV=1 - [A0A1Q3E6Y6_LENED]	0	3.9	1	1	1	1	0.890005	0.893726	0.891606	1.00974	1.11942	1.07211	308	33.7138	10.1108	1.19658	0.0052716
A0A1Q3EBS7	La like protein OS=Lentinula edodes OX=5353 GN=LENED_006392 PE=4 SV=1 - [A0A1Q3EBS7_LENED]	20.95	5.51	1	3	3	5	0.992276	1.05083	1.01598	1.00144	1.02763	0.96996	526	58.0181	8.70459	0.980368	0.447853
A0A1Q3ESQ7	Adp atp carrier receptor OS=Lentinula edodes OX=5353 GN=LENED_012460 PE=4 SV=1 - [A0A1Q3ESQ7_LENED]	20.873	5.36	1	3	3	4	0.991505	0.977764	0.910823	1.07546	0.977246	1.02146	597	66.6025	5.37646	1.06738	0.162024
A0A1Q3DVJ5	Phenylalanyl-tRNA synthetase subunit beta OS=Lentinula edodes OX=5353 GN=LENED_000347 PE=4 SV=1 - [A0A1Q3DVJ5_LENED]	20.87	3.18	1	3	3	4	0.940699	1.0256	1.04249	0.98422	0.977822	1.04155	629	71.3625	5.78271	0.998272	0.965297
A0A1Q3EE87	Gelsolin repeat OS=Lentinula edodes OX=5353 GN=LENED_007314 PE=4 SV=1 - [A0A1Q3EE87_LENED]	20.86	2.51	1	3	3	4	1.00127	1.00907	1.04314	1.02878	0.98759	0.945261	1274	138.218	9.49561	0.969919	0.325192
A0A1Q3EPY2	Zn-dependent exopeptidase OS=Lentinula edodes OX=5353 GN=LENED_011397 PE=4 SV=1 - [A0A1Q3EPY2_LENED]	20.68	3.27	1	3	3	3	1.12158	1.03009	1.0129	0.977481	0.949918	0.948503	1009	111.448	5.2876	0.90878	0.0514987
A0A1Q3EGG6	Endothelin-converting enzyme 1 OS=Lentinula edodes OX=5353 GN=LENED_008205 PE=4 SV=1 - [A0A1Q3EGG6_LENED]	20.65	3.11	3	3	3	4	1.04024	0.950965	0.985872	1.02353	1.02737	0.973005	803	89.0784	5.5415	1.01573	0.644473
A0A1Q3EG48	Caib baif-transferase family protein c7orf10-like isoform 1 OS=Lentinula edodes OX=5353 GN=LENED_008075 PE=4 SV=1 - [A0A1Q3EG48_LENED]	46.25	2.47	1	1	1	1	0.947714	0.88422	0.933155	1.07069	1.02903	1.04249	405	43.8387	7.35693	1.13638	0.00527486
A0A1Q3DWP1	Ran spi1 binding protein OS=Lentinula edodes OX=5353 GN=LENED_000873 PE=4 SV=1 - [A0A1Q3DWP1_LENED]	468.331	38.58	2	1	9	41	0.858142	0.842215	0.915841	1.02046	1.12081	1.09439	197	22.6173	5.21143	1.23678	0.00527727
A0A1Q3ER90	Glycosyltransferase family 1 protein OS=Lentinula edodes OX=5353 GN=LENED_011900 PE=4 SV=1 - [A0A1Q3ER90_LENED]	20.35	3.95	1	3	3	3	1.02258	0.985699	1.06968	0.993258	0.967947	1.01816	785	85.8779	7.6792	0.967969	0.310087
A0A1Q3EHX3	Glycoside hydrolase family 115 protein OS=Lentinula edodes OX=5353 GN=LENED_008705 PE=4 SV=1 - [A0A1Q3EHX3_LENED]	20.09	3.77	1	3	3	9	0.890463	0.965112	1.02865	0.961574	1.04227	1.04003	796	88.3554	4.69092	1.05535	0.329238
A0A1Q3E3H5	Rpel repeat protein OS=Lentinula edodes OX=5353 GN=LENED_003392 PE=4 SV=1 - [A0A1Q3E3H5_LENED]	105.894	42.7	1	4	4	11	0.964777	0.896043	0.893602	1.0484	1.05394	1.0876	89	10.1154	6.81494	1.15812	0.00529404
A0A1Q3EHJ7	T-complex protein 1 OS=Lentinula edodes OX=5353 GN=LENED_008639 PE=4 SV=1 - [A0A1Q3EHJ7_LENED]	19.61	15.24	1	3	3	5	0.895762	0.884776	1.00057	0.956125	1.19875	1.06046	210	22.5866	7.31299	1.15614	0.142269
A0A1Q3E652	Peptide chain release factor eRF aRF subunit 1 OS=Lentinula edodes OX=5353 GN=LENED_004158 PE=4 SV=1 - [A0A1Q3E652_LENED]	0	3.82	1	2	2	2	0.902331	0.834166	0.768521	1.13275	1.0809	1.04823	419	47.223	5.36377	1.30214	0.00529893
A0A1Q3DW37	Btb domain and ankyrin repeat protein OS=Lentinula edodes OX=5353 GN=LENED_000483 PE=4 SV=1 - [A0A1Q3DW37_LENED]	99.8249	1.27	1	2	3	8	1.12186	1.15222	1.06831	0.960858	0.873203	0.926074	1807	195.958	7.32764	0.825797	0.00537356
A0A1Q3E3Z5	Myosin 5 OS=Lentinula edodes OX=5353 GN=LENED_003577 PE=3 SV=1 - [A0A1Q3E3Z5_LENED]	18.7547	1.47	1	3	3	5	0.96808	1.05969	1.00674	0.913817	1.04772	0.950145	1634	185.137	8.6167	0.95952	0.441656
A0A1Q3E982	Non-specific serine/threonine protein kinase OS=Lentinula edodes OX=5353 GN=LENED_005480 PE=4 SV=1 - [A0A1Q3E982_LENED]	18.69	2.37	1	3	3	4	1.03957	0.99542	0.971938	0.986384	0.996256	1.01182	1223	133.419	5.26221	0.995851	0.853795
A0A1Q3E312	Uncharacterized protein OS=Lentinula edodes OX=5353 GN=LENED_003225 PE=4 SV=1 - [A0A1Q3E312_LENED]	18.12	1.49	1	3	3	3	0.939601	1.02847	1.09171	0.964798	1.02117	0.955915	2076	231.195	5.74463	0.961468	0.464237
A0A1Q3EK30	Transcription elongation factor SPT5 OS=Lentinula edodes OX=5353 GN=LENED_009467 PE=3 SV=1 - [A0A1Q3EK30_LENED]	17.61	2.57	1	3	3	4	1.00102	1.02241	1.09536	0.932438	0.989632	0.89036	1207	129.331	6.11279	0.90177	0.0654155
A0A1Q3ECC2	Proteasome regulatory particle subunit OS=Lentinula edodes OX=5353 GN=LENED_006672 PE=4 SV=1 - [A0A1Q3ECC2_LENED]	17.21	5.34	1	3	3	3	1.03741	1.04966	0.998229	0.995215	0.972308	0.949436	393	44.6122	5.8335	0.945439	0.0511749
A0A1Q3E4G9	U4 tri-snrnp-associated protein 1 OS=Lentinula edodes OX=5353 GN=LENED_003782 PE=4 SV=1 - [A0A1Q3E4G9_LENED]	16.65	3.6	3	3	3	3	1.01146	1.01638	1.05858	0.986989	1.04051	0.951029	777	87.1692	5.92236	0.965042	0.296636
A0A1Q3ETJ4	Pkinase-domain-containing protein OS=Lentinula edodes OX=5353 GN=LENED_012784 PE=4 SV=1 - [A0A1Q3ETJ4_LENED]	16.41	4.95	1	3	3	4	1.03001	0.966031	0.934153	1.03725	0.949081	1.04504	566	61.8768	5.57959	1.03453	0.464252
A0A1Q3EIH8	Cytochrome p450 OS=Lentinula edodes OX=5353 GN=LENED_008945 PE=4 SV=1 - [A0A1Q3EIH8_LENED]	15.23	3.35	2	3	3	4	0.993604	1.0484	1.02736	1.00347	0.987596	0.960991	1105	125.881	7.04932	0.961781	0.125045
A0A1Q3E6A4	DNA-directed RNA polymerase subunit OS=Lentinula edodes OX=5353 GN=LENED_004433 PE=3 SV=1 - [A0A1Q3E6A4_LENED]	0	1.8	1	3	3	3	0.98195	1.01575	1.01765	0.930523	0.997507	0.998957	1773	197.958	6.59521	0.970696	0.310345
A0A1Q3ELE5	p-loop containing nucleoside triphosphate hydrolase protein OS=Lentinula edodes OX=5353 GN=LENED_010067 PE=4 SV=1 - [A0A1Q3ELE5_LENED]	0	4.41	1	3	3	4	1.00649	1.00279	0.991722	0.996391	1.01498	0.971753	635	71.5364	9.14404	0.994044	0.676975
A0A1Q3ETS0	DUF300-domain-containing protein OS=Lentinula edodes OX=5353 GN=LENED_012891 PE=4 SV=1 - [A0A1Q3ETS0_LENED]	42.35	1.17	1	1	1	2	1.08006	1.11965	1.16736	0.910438	0.980242	0.908645	767	85.6332	5.45264	0.831381	0.00539803
A0A1Q3E8Y9	Phd transcription OS=Lentinula edodes OX=5353 GN=LENED_005439 PE=4 SV=1 - [A0A1Q3E8Y9_LENED]	0	0.99	1	1	1	1	1.11011	1.0691	1.08905	0.98842	0.910605	0.952257	706	76.8493	6.23975	0.872417	0.00543396
A0A1Q3E5X5	CC42_CANAL CELL division control protein 42 OS=Lentinula edodes OX=5353 GN=LENED_004164 PE=4 SV=1 - [A0A1Q3E5X5_LENED]	21.3203	0.84	1	1	1	4	0.98275	0.971218	0.947047	1.03574	1.02111	1.03965	1302	140.887	8.44092	1.06738	0.00547622
A0A1Q3E5Z8	Proline iminopeptidase OS=Lentinula edodes OX=5353 GN=LENED_004254 PE=3 SV=1 - [A0A1Q3E5Z8_LENED]	0	7.32	1	3	3	4	1.02989	1.09405	0.965248	1.07922	0.87397	0.977109	314	35.6939	5.80811	0.948569	0.491141
A0A1Q3EJL3	Lon protease homolog, mitochondrial OS=Lentinula edodes OX=5353 GN=PIM1 PE=3 SV=1 - [A0A1Q3EJL3_LENED]	90.3866	6.08	1	6	6	7	0.926662	0.876431	0.949648	1.04717	1.05239	1.02773	1086	117.27	5.51611	1.13606	0.00548449
A0A1Q3EJ00	Actin-related protein 2 OS=Lentinula edodes OX=5353 GN=LENED_009147 PE=3 SV=1 - [A0A1Q3EJ00_LENED]	110.1	8.7	1	3	4	10	0.916521	0.956021	0.938271	1.0072	1.03696	1.05241	391	44.3558	6.06201	1.10166	0.00553866
A0A1Q3E3V0	Glycoside hydrolase family 63 protein OS=Lentinula edodes OX=5353 GN=LENED_003561 PE=4 SV=1 - [A0A1Q3E3V0_LENED]	0	4.12	1	3	3	7	1.02186	0.962673	1.00091	0.95448	1.01083	1.03267	753	85.2658	4.97021	1.0042	0.892515
A0A1Q3EGP8	SNF2 chromatin remodeling protein OS=Lentinula edodes OX=5353 GN=LENED_008280 PE=4 SV=1 - [A0A1Q3EGP8_LENED]	0	0.26	1	1	1	1	0.882052	0.807015	0.734282	1.15329	1.03959	1.14171	1931	213.056	6.18896	1.37603	0.00556613
A0A1Q3DV65	Methionine aminopeptidase 2 OS=Lentinula edodes OX=5353 GN=LENED_000175 PE=3 SV=1 - [A0A1Q3DV65_LENED]	0	5.54	1	3	3	4	0.946687	1.05814	1.02662	0.940519	1.0159	0.987853	397	44.1434	6.69775	0.97124	0.50575
A0A1Q3EK79	HAD superfamily hydrolase OS=Lentinula edodes OX=5353 GN=LENED_009620 PE=4 SV=1 - [A0A1Q3EK79_LENED]	0	31.11	1	4	4	7	0.899908	0.886458	0.947298	1.02225	1.08958	1.05864	135	15.3077	5.04639	1.15978	0.0055804
A0A1Q3ELH3	p-loop containing nucleoside triphosphate hydrolase protein OS=Lentinula edodes OX=5353 GN=LENED_010066 PE=4 SV=1 - [A0A1Q3ELH3_LENED]	0	3.23	2	3	3	3	1.02107	1.03348	0.918017	1.04502	0.967123	1.00725	960	108.719	6.66846	1.01575	0.734727
A0A1Q3DV62	Elongation factor EF-2 OS=Lentinula edodes OX=5353 GN=LENED_000301 PE=4 SV=1 - [A0A1Q3DV62_LENED]	1046.95	32.19	1	33	33	163	0.976475	0.959748	0.946396	1.02819	1.04062	1.01133	842	93.5392	6.66846	1.06852	0.00562765
A0A1Q3DX75	Protein prenylyltransferase OS=Lentinula edodes OX=5353 GN=LENED_000986 PE=4 SV=1 - [A0A1Q3DX75_LENED]	0	5.98	1	3	3	3	1.05184	1.02343	0.916438	0.991468	0.880207	0.964827	552	60.6341	8.36768	0.948122	0.385439
A0A1Q3DYJ3	Condensin complex subunit SMC1 OS=Lentinula edodes OX=5353 GN=LENED_001301 PE=4 SV=1 - [A0A1Q3DYJ3_LENED]	0	2.98	1	3	3	3	0.970206	0.946766	1.00576	0.996341	1.03174	1.03439	941	107.158	5.49072	1.04781	0.091708
A0A1Q3ESA3	NAD-dependent deacetylase sirtuin-2 OS=Lentinula edodes OX=5353 GN=LENED_012317 PE=4 SV=1 - [A0A1Q3ESA3_LENED]	0	5.5	2	3	3	5	0.98855	1.0036	1.05059	0.973419	0.996424	0.985863	473	52.3486	5.69385	0.971398	0.217337
A0A1Q3EF94	Pre-mrna-splicing factor syf1 OS=Lentinula edodes OX=5353 GN=LENED_007700 PE=4 SV=1 - [A0A1Q3EF94_LENED]	0	3.53	2	3	4	5	0.935231	1.00288	0.980048	1.04094	0.984677	1.03205	991	112.745	5.26221	1.04781	0.153587
A0A1Q3E8B3	Inositol phosphatidylinositol phosphatase OS=Lentinula edodes OX=5353 GN=LENED_005132 PE=4 SV=1 - [A0A1Q3E8B3_LENED]	0	3.17	1	3	3	3	0.950428	1.00906	1.08423	1.01607	1.00861	1.00952	662	75.4707	8.80713	0.996873	0.938756
A0A1Q3EQ23	Proteasome subunit beta OS=Lentinula edodes OX=5353 GN=LENED_011458 PE=3 SV=1 - [A0A1Q3EQ23_LENED]	0	11.06	1	3	3	4	0.94088	0.947194	1.10333	0.977355	1.05371	0.979383	208	22.9446	5.2749	1.00637	0.919191
A0A1Q3E182	Class E vacuolar protein-sorting machinery protein HSE1 OS=Lentinula edodes OX=5353 GN=LENED_002565 PE=4 SV=1 - [A0A1Q3E182_LENED]	0	2.55	1	3	3	3	0.966331	1.04328	0.982813	1.01704	0.942103	1.03742	1057	113.078	5.5542	1.00138	0.972249
A0A1Q3DYA6	Pectin lyase-like protein OS=Lentinula edodes OX=5353 GN=LENED_001206 PE=3 SV=1 - [A0A1Q3DYA6_LENED]	0	1.71	2	1	1	2	1.34519	1.36626	1.14345	0.8546	0.750042	0.896703	409	45.0742	5.33838	0.648874	0.00563864
A0A1Q3EJA5	Proteinkinasesubdomain-containingproteinPKL ccin9 OS=Lentinula edodes OX=5353 GN=LENED_009289 PE=4 SV=1 - [A0A1Q3EJA5_LENED]	0	2.8	1	3	3	4	0.967832	0.980216	0.996682	1.03227	0.992094	1.00424	1073	119.743	7.15186	1.02848	0.126801
A0A1Q3EQP9	Sulfite reductase subunit beta OS=Lentinula edodes OX=5353 GN=LENED_011691 PE=3 SV=1 - [A0A1Q3EQP9_LENED]	32.642	1.61	2	2	2	5	1.03398	1.04826	1.0281	0.983137	1.00208	0.981846	1239	137.247	6.58057	0.953936	0.00574384
A0A1Q3EEE1	Enoyl-hydratase OS=Lentinula edodes OX=5353 GN=LENED_007392 PE=3 SV=1 - [A0A1Q3EEE1_LENED]	0	9.69	1	3	3	5	0.972896	0.951923	1.03129	1.00502	1.01341	1.01037	258	27.8595	6.80029	1.02459	0.367472
A0A1Q3E6B2	Ubiquitin carboxyl-terminal hydrolase OS=Lentinula edodes OX=5353 GN=LENED_004426 PE=3 SV=1 - [A0A1Q3E6B2_LENED]	0	10.84	1	3	3	3	1.08737	1.03909	0.90164	1.07295	0.960227	0.959102	249	27.4737	5.17334	0.988168	0.867659
A0A1Q3ER54	Mitogen-activated protein kinase OS=Lentinula edodes OX=5353 GN=LENED_011865 PE=3 SV=1 - [A0A1Q3ER54_LENED]	326.573	19.89	1	6	7	26	0.918421	0.959756	0.881118	1.07009	1.05217	1.03636	377	42.4658	5.57959	1.14472	0.00574403
A0A1Q3EFY3	60S ribosomal protein L13 OS=Lentinula edodes OX=5353 GN=LENED_007991 PE=3 SV=1 - [A0A1Q3EFY3_LENED]	380.785	43.27	1	12	12	50	0.99318	0.979207	0.981601	1.00919	1.02329	1.02252	208	23.8231	11.2241	1.03419	0.00587649
A0A1Q3ELX7	Serine protease inhibitor OS=Lentinula edodes OX=5353 GN=LENED_010227 PE=4 SV=1 - [A0A1Q3ELX7_LENED]	509.098	40.56	1	2	8	60	1.10305	1.06096	0.97665	1.07959	0.836394	0.960038	143	15.9125	6.80029	0.915739	0.329053
A0A1Q3E5S6	Ubiquitin-60S ribosomal protein L40 fusion protein OS=Lentinula edodes OX=5353 GN=LENED_004256 PE=4 SV=1 - [A0A1Q3E5S6_LENED]	455.055	47.18	5	2	12	70	0.790707	0.812621	1.213	0.791013	1.36475	0.96424	142	16.2817	9.80322	1.10782	0.667143
A0A1Q3ESA9	Chaperone activator OS=Lentinula edodes OX=5353 GN=LENED_012328 PE=4 SV=1 - [A0A1Q3ESA9_LENED]	292.342	9.55	1	2	2	11	0.977979	1.03105	0.981754	1.02299	1.01362	0.992573	335	35.7852	5.85889	1.01284	0.543697
A0A1Q3EPD2	Protein transport protein Sec61 subunit beta OS=Lentinula edodes OX=5353 GN=LENED_011188 PE=3 SV=1 - [A0A1Q3EPD2_LENED]	120.047	29.59	1	3	3	13	0.938276	0.944121	0.955098	1.00595	1.05751	1.05518	98	10.3855	11.5024	1.09908	0.00589164
A0A1Q3EQM3	1-cys peroxiredoxin OS=Lentinula edodes OX=5353 GN=LENED_011637 PE=4 SV=1 - [A0A1Q3EQM3_LENED]	1405.62	39.75	1	12	12	111	0.900048	0.938026	0.945989	1.00961	1.05865	1.03645	239	26.7208	6.55127	1.11517	0.00595995
A0A1Q3EGT7	Nadp-dependent alcohol dehydrogenase OS=Lentinula edodes OX=5353 GN=LENED_008367 PE=3 SV=1 - [A0A1Q3EGT7_LENED]	36.14	3.13	1	1	1	1	0.918236	0.855948	0.90701	1.0169	1.10571	1.074	351	38.4412	7.00537	1.19223	0.00600121
A0A1Q3E947	Phosphopyruvate hydratase OS=Lentinula edodes OX=5353 GN=LENED_005486 PE=3 SV=1 - [A0A1Q3E947_LENED]	727.527	30.86	1	21	21	88	0.94777	0.946942	0.959359	1.00514	1.03664	1.00108	444	47.1295	6.17627	1.06615	0.00619235
A0A1Q3EAJ7	Delta-aminolevulinic acid dehydratase OS=Lentinula edodes OX=5353 GN=LENED_006009 PE=3 SV=1 - [A0A1Q3EAJ7_LENED]	225.988	9.4	1	2	2	11	0.943256	0.960623	1.00515	0.98043	1.04432	1.04032	298	32.1682	6.15088	1.05364	0.133517
A0A1Q3EA12	Adenosylhomocysteinase OS=Lentinula edodes OX=5353 GN=LENED_005751 PE=3 SV=1 - [A0A1Q3EA12_LENED]	291.259	31.86	1	13	13	43	0.984207	0.972008	0.980993	1.02539	1.00928	1.00768	430	46.9038	6.31592	1.0358	0.00648191
A0A1Q3EJ42	Histone H4 OS=Lentinula edodes OX=5353 GN=LENED_009215 PE=3 SV=1 - [A0A1Q3EJ42_LENED]	195.239	24.18	6	2	2	18	0.967476	0.944572	1.03891	0.984586	1.01605	1.01351	91	9.91766	11.4146	1.02141	0.523266
A0A1Q3EQ00	Mismatched base pair and cruciform DNA recognition protein OS=Lentinula edodes OX=5353 GN=LENED_011421 PE=4 SV=1 - [A0A1Q3EQ00_LENED]	187.44	19.61	1	2	2	10	0.941507	1.05683	1.20465	0.86692	1.04825	0.960045	102	11.1948	9.78857	0.897669	0.302594
A0A1Q3E4W2	Duf1479 domain-containing protein OS=Lentinula edodes OX=5353 GN=LENED_003913 PE=4 SV=1 - [A0A1Q3E4W2_LENED]	42.7315	9.6	1	4	4	6	0.940007	0.970556	0.960142	1.02383	1.00737	1.03923	427	47.9711	5.69385	1.06957	0.00659357
A0A1Q3ETT2	Histone-specific chaperone chz1 OS=Lentinula edodes OX=5353 GN=LENED_012925 PE=4 SV=1 - [A0A1Q3ETT2_LENED]	180.257	23.53	1	2	2	8	0.95965	1.00912	0.902968	1.03922	0.987612	1.03995	119	13.0026	4.05615	1.06792	0.138661
A0A1Q3E9N7	Peroxiredoxin OS=Lentinula edodes OX=5353 GN=LENED_005687 PE=3 SV=1 - [A0A1Q3E9N7_LENED]	172.674	14.53	1	2	2	10	0.990411	1.00293	1.08365	0.966861	1.01076	0.999066	179	19.0528	6.93213	0.967402	0.355489
A0A1Q3E0J4	Ribosomal protein L4 OS=Lentinula edodes OX=5353 GN=LENED_002174 PE=4 SV=1 - [A0A1Q3E0J4_LENED]	170.427	32.21	2	2	9	34	1.00806	0.982643	0.93813	1.04335	1.01333	1.02451	267	29.4492	10.2134	1.05202	0.0844001
A0A1Q3EGM6	NEDD8 protein OS=Lentinula edodes OX=5353 GN=LENED_008260 PE=4 SV=1 - [A0A1Q3EGM6_LENED]	163.754	27.27	1	2	2	18	0.947626	0.985333	1.00457	0.993236	1.04048	1.02437	77	8.56069	6.53662	1.04104	0.13803
A0A1Q3ELQ3	Proteasome subunit beta OS=Lentinula edodes OX=5353 GN=LENED_010174 PE=3 SV=1 - [A0A1Q3ELQ3_LENED]	154.686	9.31	1	2	2	5	1.0051	0.975263	1.07111	0.974185	1.00004	1.02649	247	27.3886	6.88818	0.983363	0.625872
A0A1Q3E0W7	GTP binding protein OS=Lentinula edodes OX=5353 GN=LENED_002459 PE=3 SV=1 - [A0A1Q3E0W7_LENED]	134.922	10.99	4	2	6	10	0.976155	0.959112	1.00393	0.979794	1.0601	1.02071	382	43.7563	5.021	1.04131	0.202906
A0A1Q3EKS8	Cytochrome-c oxidase chain vi OS=Lentinula edodes OX=5353 GN=LENED_009845 PE=4 SV=1 - [A0A1Q3EKS8_LENED]	132.862	11.76	1	2	2	5	0.996655	1.05816	1.10945	0.960633	1.02333	0.980491	136	15.4009	6.80029	0.936854	0.150279
A0A1Q3E7F0	Glucanase OS=Lentinula edodes OX=5353 GN=LENED_004876 PE=3 SV=1 - [A0A1Q3E7F0_LENED]	128.547	6.4	1	2	2	4	0.953002	1.2889	1.76943	0.624833	0.936858	0.694967	406	43.7178	5.32568	0.56257	0.0835741
A0A1Q3ECP3	Peptidylprolyl isomerase OS=Lentinula edodes OX=5353 GN=LENED_006805 PE=4 SV=1 - [A0A1Q3ECP3_LENED]	128.42	4.16	1	2	2	16	1.01758	0.954821	0.96638	1.01745	0.989596	1.02014	481	54.2577	8.39697	1.03008	0.244522
A0A1Q3ET41	Fructose--bisphosphatase OS=Lentinula edodes OX=5353 GN=LENED_012597 PE=3 SV=1 - [A0A1Q3ET41_LENED]	124.124	5.97	1	2	2	10	0.955193	1.02214	0.958928	1.0323	0.991859	0.99608	335	36.3668	6.65381	1.0286	0.329376
A0PAB0	Chitin synthase OS=Lentinula edodes OX=5353 GN=Le.chs1 PE=2 SV=1 - [A0PAB0_LENED]	48.9803	1.81	2	2	2	2	0.894843	0.913856	0.945062	1.01034	1.08216	1.05275	1937	215.182	5.68115	1.14216	0.00686963
A0A1Q3EB54	DNA damage-inducible protein 1 OS=Lentinula edodes OX=5353 GN=LENED_006229 PE=4 SV=1 - [A0A1Q3EB54_LENED]	121.347	6.03	1	2	2	6	0.984947	1.07665	1.1787	0.943058	0.991489	0.979087	448	48.0211	5.19873	0.899188	0.132747
A0A1Q3DZ59	1,2-dihydroxy-3-keto-5-methylthiopentene dioxygenase OS=Lentinula edodes OX=5353 GN=ADI1 PE=3 SV=1 - [A0A1Q3DZ59_LENED]	119.129	3.91	1	2	2	5	1.00511	1.0921	1.07311	0.926642	1.07552	0.97569	511	56.9517	5.33838	0.939289	0.277991
A0A1Q3EG94	Retinal short-chain dehydrogenase reductase OS=Lentinula edodes OX=5353 GN=LENED_008109 PE=4 SV=1 - [A0A1Q3EG94_LENED]	114.427	11.63	1	2	2	7	0.968559	1.00473	0.990938	0.985572	1.02071	0.988241	172	19.2328	9.31982	1.01022	0.548956
A0A1Q3EJ89	Glucanase OS=Lentinula edodes OX=5353 GN=LENED_009211 PE=3 SV=1 - [A0A1Q3EJ89_LENED]	113.809	5.18	1	2	2	5	0.997885	1.22542	1.67703	0.794283	0.918862	0.770258	521	54.1017	4.38623	0.636715	0.0823989
A0A1Q3ELD3	Zinc metalloprotease OS=Lentinula edodes OX=5353 GN=LENED_010024 PE=4 SV=1 - [A0A1Q3ELD3_LENED]	69.5448	3.7	1	3	3	6	1.01077	1.03143	1.01138	0.982329	0.980568	0.98482	892	98.2634	5.38916	0.965335	0.00690767
A0A1Q3EGF5	Gtp-binding protein ypt1 OS=Lentinula edodes OX=5353 GN=LENED_008182 PE=4 SV=1 - [A0A1Q3EGF5_LENED]	109.717	9.54	1	2	3	7	0.996862	0.988644	1.03262	0.976558	1.04546	0.997289	241	27.4319	6.62451	1.00039	0.987918
A4UX71	CIPB OS=Lentinula edodes OX=5353 GN=cipB PE=2 SV=1 - [A4UX71_LENED]	104.859	14.17	1	2	2	4	1.0591	1.0383	0.965571	1.02945	0.985144	0.953559	127	13.4889	6.94678	0.969045	0.428308
A0A1Q3E371	Glycoside hydrolase family 18 protein OS=Lentinula edodes OX=5353 GN=LENED_003156 PE=3 SV=1 - [A0A1Q3E371_LENED]	103.304	3.14	1	2	2	7	1.03328	0.965736	0.984613	1.02533	0.961888	0.981188	509	56.5768	5.61768	0.994897	0.86267
Q764C9	Histone H3 OS=Lentinula edodes OX=5353 GN=Le. fbg21 PE=2 SV=1 - [Q764C9_LENED]	102.69	32.17	1	2	7	18	0.995823	0.946552	0.958959	1.00783	1.00186	1.03657	143	15.9198	11.5171	1.04995	0.0573113
A0A1Q3EBI4	Beta-glucosidase OS=Lentinula edodes OX=5353 GN=LENED_006352 PE=3 SV=1 - [A0A1Q3EBI4_LENED]	101.966	2.39	1	2	2	5	1.05942	0.99357	0.989387	0.949509	0.990818	0.968276	753	81.3617	4.84326	0.956031	0.15688
A0A1Q3EAS5	Uncharacterized protein OS=Lentinula edodes OX=5353 GN=LENED_006079 PE=4 SV=1 - [A0A1Q3EAS5_LENED]	109.072	28.57	1	5	5	14	0.978997	0.959683	0.941563	1.04523	1.01569	1.04718	196	22.091	6.04932	1.07911	0.00691829
A0A1Q3E5Z5	Urease accessory protein OS=Lentinula edodes OX=5353 GN=LENED_004327 PE=3 SV=1 - [A0A1Q3E5Z5_LENED]	99.6984	11.36	1	2	2	5	1.01025	0.958507	0.922167	1.1181	0.985913	0.997643	273	29.3335	5.37646	1.07289	0.227899
A0A1Q3ELS2	Cytochrome p450 OS=Lentinula edodes OX=5353 GN=LENED_010181 PE=4 SV=1 - [A0A1Q3ELS2_LENED]	99.0164	5.26	1	2	2	7	1.03307	0.980226	1.08902	0.963862	1.02148	0.985092	494	56.5425	6.0874	0.957488	0.284846
A0A1Q3E1P4	Glycoside hydrolase family 71 protein OS=Lentinula edodes OX=5353 GN=LENED_002522 PE=4 SV=1 - [A0A1Q3E1P4_LENED]	169.234	4	1	1	3	8	0.895232	0.655301	0.701552	1.18436	1.14716	1.10242	899	97.0679	5.2749	1.52479	0.00697243
A0A1Q3E9G2	60s ribosomal protein l32 OS=Lentinula edodes OX=5353 GN=LENED_005446 PE=4 SV=1 - [A0A1Q3E9G2_LENED]	243.263	37.16	1	6	6	27	0.941433	0.954786	0.981173	1.04702	1.03217	1.01795	148	17.3193	10.8872	1.07637	0.0070093
A0A1Q3E7C3	zinc_ribbon_10 domain-containing protein OS=Lentinula edodes OX=5353 GN=LENED_004762 PE=4 SV=1 - [A0A1Q3E7C3_LENED]	94.1607	3.14	2	2	2	3	1.00005	1.03069	0.979226	1.00589	1.00293	1.01626	796	89.4135	7.69385	1.00502	0.761208
A0A1Q3E606	Tartrate transporter OS=Lentinula edodes OX=5353 GN=LENED_004340 PE=4 SV=1 - [A0A1Q3E606_LENED]	39.6836	3.51	1	1	1	2	1.09835	1.13856	1.12435	0.954216	0.978472	0.863228	541	60.3331	8.17725	0.831805	0.00701597
A0A1Q3E9R7	Glycoside hydrolase family 31 protein OS=Lentinula edodes OX=5353 GN=LENED_005718 PE=3 SV=1 - [A0A1Q3E9R7_LENED]	92.2659	2.79	1	2	2	2	0.952457	1.03549	1.24503	0.84675	1.02611	0.969225	859	94.5966	4.88135	0.879094	0.270057
A0A1Q3EQG6	Chitin synthase OS=Lentinula edodes OX=5353 GN=LENED_011601 PE=3 SV=1 - [A0A1Q3EQG6_LENED]	91.3101	3.24	1	2	2	5	0.981981	1.01108	0.986715	1.02814	0.991817	0.992191	895	100.968	7.63525	1.01086	0.51284
A0A1Q3E2V8	Ubiquitin family protein OS=Lentinula edodes OX=5353 GN=LENED_003096 PE=4 SV=1 - [A0A1Q3E2V8_LENED]	90.523	10.51	1	2	2	5	0.965556	1.02451	1.07176	1.02602	1.03752	1.00653	314	33.5395	6.55127	1.00269	0.935708
A0A1Q3E447	Band 7 domain-containing protein OS=Lentinula edodes OX=5353 GN=LENED_003560 PE=4 SV=1 - [A0A1Q3E447_LENED]	91.2141	9.27	1	4	4	7	1.04077	1.02524	1.02987	0.981746	1.00382	0.985676	561	61.4266	6.771	0.95974	0.00717901
A0A1Q3EQB0	SAGA-associated factor 11 OS=Lentinula edodes OX=5353 GN=LENED_011431 PE=3 SV=1 - [A0A1Q3EQB0_LENED]	88.7348	1.74	1	2	2	6	0.932388	1.00687	1.06047	0.998352	1.0454	1.00064	919	98.3537	6.90283	1.01489	0.729751
A0A1Q3EEI5	Acid proteinase OS=Lentinula edodes OX=5353 GN=LENED_007446 PE=4 SV=1 - [A0A1Q3EEI5_LENED]	30.74	2.56	1	1	1	3	1.35979	1.2024	1.12771	0.908401	0.836723	0.859497	273	28.2606	4.4751	0.705879	0.0072156
A0A1Q3EM73	Vesicle transport v-snare protein vti1 OS=Lentinula edodes OX=5353 GN=LENED_010369 PE=4 SV=1 - [A0A1Q3EM73_LENED]	87.5136	11.89	1	2	2	3	0.976614	1.01909	1.0411	0.892934	1.0644	1.0505	227	26.2727	7.66455	0.990461	0.876168
A0A1Q3EN14	Importin alpha re-exporter OS=Lentinula edodes OX=5353 GN=LENED_010635 PE=4 SV=1 - [A0A1Q3EN14_LENED]	87.0693	1.84	1	2	2	5	1.00591	0.975994	0.960755	0.998677	1.00475	1.02463	978	108.736	5.18604	1.02902	0.138286
A0A1Q3DZ39	Cytochrome b5 OS=Lentinula edodes OX=5353 GN=LENED_001686 PE=3 SV=1 - [A0A1Q3DZ39_LENED]	87.013	10.3	1	2	2	8	1.07541	1.0253	0.975055	1.02258	0.93463	0.98851	165	18.4514	6.31592	0.957721	0.324979
A0A1Q3ERG9	Ribosomal protein S10 OS=Lentinula edodes OX=5353 GN=LENED_011964 PE=3 SV=1 - [A0A1Q3ERG9_LENED]	84.5574	8.87	1	2	2	3	1.02158	0.946954	0.95249	1.01892	1.02903	1.00229	406	44.6043	9.46631	1.04424	0.163098
A0A1Q3EDZ2	Alcohol dehydrogenase iv OS=Lentinula edodes OX=5353 GN=LENED_007275 PE=4 SV=1 - [A0A1Q3EDZ2_LENED]	83.4581	5.2	1	2	2	4	0.919315	0.981706	0.951453	1.01385	0.969861	1.08582	404	43.6879	6.39209	1.07609	0.131871
A0A1Q3EHG3	Aspartate aminotransferase OS=Lentinula edodes OX=5353 GN=LENED_008562 PE=4 SV=1 - [A0A1Q3EHG3_LENED]	82.6704	5.26	1	2	2	5	0.90515	0.973513	1.0226	0.995572	1.04882	1.02748	456	50.3417	7.92822	1.05881	0.20304
A0A1Q3EFH0	Uncharacterized protein OS=Lentinula edodes OX=5353 GN=LENED_007797 PE=4 SV=1 - [A0A1Q3EFH0_LENED]	82.1823	22.89	1	2	3	8	0.989726	1.08345	0.961203	1.00886	1.11039	0.998284	201	21.1017	11.2827	1.02741	0.618189
A0A1Q3EM95	Rnp domain-containing protein OS=Lentinula edodes OX=5353 GN=LENED_010384 PE=4 SV=1 - [A0A1Q3EM95_LENED]	82.1152	4.21	1	2	2	6	1.0652	1.02063	1.01013	0.982886	1.01468	0.968711	475	51.3473	5.2749	0.958111	0.116809
A0A1Q3EC29	Pkinase-domain-containing protein OS=Lentinula edodes OX=5353 GN=LENED_006575 PE=4 SV=1 - [A0A1Q3EC29_LENED]	77.162	5.76	1	2	2	3	0.886733	0.972148	0.925062	1.04525	1.06999	1.05805	556	61.7195	5.38916	1.13986	0.00724332
A0A1Q3EMT1	Translocation protein sec66 OS=Lentinula edodes OX=5353 GN=LENED_010472 PE=4 SV=1 - [A0A1Q3EMT1_LENED]	78.5574	9.87	1	2	2	5	0.976892	1.00145	0.947941	0.983873	1.04437	1.02158	223	24.93	9.24658	1.04222	0.154056
A0A1Q3EDG0	Histone H2A OS=Lentinula edodes OX=5353 GN=LENED_007015 PE=3 SV=1 - [A0A1Q3EDG0_LENED]	49.6333	29.79	1	2	6	10	0.883138	0.909749	0.961712	1.04637	1.05716	1.02629	141	14.8291	9.99365	1.13621	0.00724712
A0A1Q3E5M6	NAD dependent epimerase OS=Lentinula edodes OX=5353 GN=LENED_003969 PE=4 SV=1 - [A0A1Q3E5M6_LENED]	78.0775	6.19	1	2	2	6	0.963886	1.00206	1.02118	0.987647	1.04177	1.00932	323	34.561	6.80029	1.01728	0.496789
A0A1Q3EMH4	Uncharacterized protein OS=Lentinula edodes OX=5353 GN=LENED_010453 PE=4 SV=1 - [A0A1Q3EMH4_LENED]	77.3906	22.79	1	2	2	4	0.986652	0.962099	0.984416	0.977532	1.03415	1.03156	136	14.3862	9.61279	1.03753	0.141248
A0A1Q3E112	Pentafunctional AROM polypeptide OS=Lentinula edodes OX=5353 GN=LENED_002514 PE=3 SV=1 - [A0A1Q3E112_LENED]	252.446	5.81	1	8	8	19	0.910852	0.925456	0.957903	1.02509	1.07862	1.02769	1583	171.854	6.40479	1.12067	0.00727311
A0A1Q3EFL2	Conserved fungal protein OS=Lentinula edodes OX=5353 GN=LENED_007874 PE=4 SV=1 - [A0A1Q3EFL2_LENED]	74.3144	4.12	1	2	2	3	1.0495	0.994813	1.08896	0.982157	0.988477	0.928691	461	51.9817	5.12256	0.925334	0.0788375
A0A1Q3EKU6	Heme peroxidase OS=Lentinula edodes OX=5353 GN=LENED_009839 PE=4 SV=1 - [A0A1Q3EKU6_LENED]	73.78	3.33	5	2	3	5	1.02352	1.04987	0.984098	1.02954	1.01511	1.00391	1080	120.382	6.34131	0.997082	0.891689
A0A1Q3EA18	Nadp-dependent alcohol dehydrogenase OS=Lentinula edodes OX=5353 GN=LENED_005837 PE=4 SV=1 - [A0A1Q3EA18_LENED]	71.8463	3.02	2	2	2	5	1.06097	0.995152	0.956483	1.05666	0.954973	1.03342	827	91.1589	8.35303	1.01077	0.815124
A0A1Q3EEW1	Mitochondrial import inner membrane translocase subunit tim9 OS=Lentinula edodes OX=5353 GN=LENED_007632 PE=4 SV=1 - [A0A1Q3EEW1_LENED]	26.38	20.25	1	1	1	2	0.865023	0.95861	0.88369	1.07763	1.03776	1.05755	79	8.9583	8.07471	1.17199	0.00730738
A0A1Q3DYR4	ABM domain-containing protein OS=Lentinula edodes OX=5353 GN=LENED_001373 PE=4 SV=1 - [A0A1Q3DYR4_LENED]	70.5066	7.84	1	2	2	4	0.958323	1.08534	1.41552	0.760482	1.09913	0.881236	204	21.3759	6.80029	0.79234	0.228301
A0A1Q3E782	NAD-binding protein OS=Lentinula edodes OX=5353 GN=LENED_004724 PE=4 SV=1 - [A0A1Q3E782_LENED]	69.802	5.09	1	2	2	3	1.06575	1.05597	0.966033	1.04361	0.962852	1.01873	373	40.385	8.32373	0.979736	0.627223
A0A1Q3EHA0	Uncharacterized protein OS=Lentinula edodes OX=5353 GN=LENED_008534 PE=4 SV=1 - [A0A1Q3EHA0_LENED]	67.8122	4.99	1	2	2	6	0.938617	0.955812	1.0385	0.980995	1.12025	0.997602	561	59.9572	5.5415	1.05657	0.360917
A0A1Q3E5G0	RWD-domain-containing protein OS=Lentinula edodes OX=5353 GN=LENED_004055 PE=4 SV=1 - [A0A1Q3E5G0_LENED]	67.0009	2.57	1	2	2	5	1.08731	1.01933	1.04443	1.03242	0.939613	0.978242	739	83.668	6.56592	0.936273	0.115903
A0A1Q3EAX2	Translation machinery-associated protein 22 OS=Lentinula edodes OX=5353 GN=LENED_006163 PE=3 SV=1 - [A0A1Q3EAX2_LENED]	66.6583	15.98	1	2	2	5	1.04738	0.877081	0.949631	1.02288	1.07432	1.09159	219	23.9294	6.91748	1.10949	0.121364
A0A1Q3EPI7	PCI-domain-containing protein OS=Lentinula edodes OX=5353 GN=LENED_011225 PE=4 SV=1 - [A0A1Q3EPI7_LENED]	66.6497	5.12	1	2	2	4	1.01046	0.990221	1.00563	0.952585	1.00654	1.027	391	43.7921	5.5415	0.993287	0.784641
A0A1Q3EIV3	Amidohydrolase 2 OS=Lentinula edodes OX=5353 GN=LENED_009119 PE=3 SV=1 - [A0A1Q3EIV3_LENED]	66.41	4.68	1	2	2	2	0.928388	0.950879	1.02061	0.944662	1.08174	1.04593	363	40.9439	6.65381	1.05947	0.31053
A0A1Q3DUM2	DUF1000-domain-containing protein OS=Lentinula edodes OX=5353 GN=LENED_000087 PE=4 SV=1 - [A0A1Q3DUM2_LENED]	66.1767	8.95	1	2	2	5	0.809381	0.9581	1.16344	0.837071	1.21676	1.01095	190	21.0509	5.07178	1.04567	0.781293
A0A1Q3ETT0	Uncharacterized protein OS=Lentinula edodes OX=5353 GN=LENED_012854 PE=4 SV=1 - [A0A1Q3ETT0_LENED]	66.11	33.33	1	2	2	8	1.07621	0.956198	0.938399	1.08352	0.976138	0.970735	72	7.53279	7.38623	1.02006	0.744015
A0A1Q3EDG9	Galactokinase gal OS=Lentinula edodes OX=5353 GN=LENED_007025 PE=4 SV=1 - [A0A1Q3EDG9_LENED]	66.01	5.4	1	2	2	2	0.971337	1.03802	1.02938	0.944813	1.03722	0.998154	537	58.2878	5.43994	0.980733	0.596645
A0A1Q3EH34	Eukaryotic translation initiation factor 3 subunit I OS=Lentinula edodes OX=5353 GN=TIF34 PE=3 SV=1 - [A0A1Q3EH34_LENED]	67.6079	14.97	1	4	4	5	1.0906	1.0648	1.03128	0.966702	0.976184	0.940934	334	37.3173	6.7124	0.904961	0.00743178
A0A1Q3DZN9	Duf336 domain-containing protein OS=Lentinula edodes OX=5353 GN=LENED_001996 PE=4 SV=1 - [A0A1Q3DZN9_LENED]	64.9436	14.97	1	2	2	3	0.959964	0.92884	1.01208	0.982112	0.961654	1.06596	167	18.4855	7.56201	1.03752	0.416741
A0A1Q3ET89	Nadh dehydrogenase OS=Lentinula edodes OX=5353 GN=LENED_012670 PE=4 SV=1 - [A0A1Q3ET89_LENED]	0	5.96	1	2	2	4	1.06557	1.03562	1.03799	0.985702	0.954573	0.985925	369	41.0364	8.82178	0.932153	0.00743948
A0A1Q3E665	Sterol carrier protein 2 OS=Lentinula edodes OX=5353 GN=LENED_004398 PE=3 SV=1 - [A0A1Q3E665_LENED]	64.67	5.42	1	2	2	2	1.00177	1.04378	1.02361	1.05309	0.959928	0.948576	461	49.8085	6.90283	0.964953	0.366723
A0A1Q3ED45	Dak1-domain-containing protein OS=Lentinula edodes OX=5353 GN=LENED_006943 PE=4 SV=1 - [A0A1Q3ED45_LENED]	64.4446	8.11	1	2	2	4	1.12309	1.0515	1.01991	0.990516	0.880872	0.971438	222	23.7687	5.05908	0.889913	0.0617678
A0A1Q3DYT1	Endonuclease OS=Lentinula edodes OX=5353 GN=LENED_001504 PE=3 SV=1 - [A0A1Q3DYT1_LENED]	64.3506	4.79	2	2	2	6	0.961019	1.07892	1.0746	0.936133	0.998581	1.00876	355	38.2417	8.95361	0.945076	0.27188
A0A1Q3EEA0	Cyclohexanone monooxygenase OS=Lentinula edodes OX=5353 GN=LENED_007350 PE=4 SV=1 - [A0A1Q3EEA0_LENED]	21.51	4.82	1	4	4	7	0.958486	0.907595	0.882798	1.02075	1.03501	1.04818	539	61.3319	6.43018	1.12917	0.00746021
A0A1Q3EJ51	DBR1-domain-containing protein OS=Lentinula edodes OX=5353 GN=LENED_009181 PE=4 SV=1 - [A0A1Q3EJ51_LENED]	63.68	6.23	1	2	2	2	0.97257	1.11314	1.00951	0.96505	1.00162	0.98657	626	68.8935	4.69092	0.954128	0.336708
A0A1Q3EJK5	Ras gtpase-activating protein OS=Lentinula edodes OX=5353 GN=LENED_009396 PE=4 SV=1 - [A0A1Q3EJK5_LENED]	63.3581	3.17	1	2	2	3	1.01376	1.00011	0.92565	1.0122	1.02988	1.0114	758	86.6623	7.84033	1.03877	0.24691
A0A1Q3EN53	Glucosamine 6-phosphate N-acetyltransferase OS=Lentinula edodes OX=5353 GN=LENED_010681 PE=3 SV=1 - [A0A1Q3EN53_LENED]	62.1897	13.04	1	2	2	3	0.964827	0.993318	0.957312	1.00506	0.98618	1.07861	161	18.3914	6.20166	1.05296	0.164146
A0A1Q3DVT5	Uncharacterized protein OS=Lentinula edodes OX=5353 GN=LENED_000550 PE=4 SV=1 - [A0A1Q3DVT5_LENED]	61.9663	18.69	1	2	3	5	0.984228	1.07416	1.1217	0.947772	1.00392	0.951678	198	21.2754	7.35693	0.912981	0.105121
A0A1Q3EBV0	40S ribosomal protein S27 OS=Lentinula edodes OX=5353 GN=LENED_006514 PE=3 SV=1 - [A0A1Q3EBV0_LENED]	60.789	28.92	1	2	2	5	1.0391	0.963857	0.91546	1.05038	0.996363	1.00917	83	9.11759	8.92432	1.04711	0.310374
A0A1Q3EAX0	Kinase-like protein OS=Lentinula edodes OX=5353 GN=LENED_006082 PE=4 SV=1 - [A0A1Q3EAX0_LENED]	59.8433	5.57	1	2	2	5	1.04788	0.985927	0.942884	1.02105	0.978734	1.02017	467	51.5571	7.1665	1.01453	0.689222
A0A1Q3EBU8	Ras protein OS=Lentinula edodes OX=5353 GN=LENED_006496 PE=4 SV=1 - [A0A1Q3EBU8_LENED]	59.7959	9.09	1	2	2	6	0.987387	0.971434	1.06096	0.952019	0.989572	1.01329	308	34.9372	9.26123	0.978509	0.546016
A0A1Q3ECI4	Aldo-keto reductase OS=Lentinula edodes OX=5353 GN=LENED_006697 PE=4 SV=1 - [A0A1Q3ECI4_LENED]	190.741	22.3	1	8	8	25	1.03314	1.0438	1.06136	0.998747	0.983587	0.965244	296	33.5505	6.90283	0.939227	0.00747962
A0A1Q3E4L6	Calcium calmodulin-dependent protein phosphatase OS=Lentinula edodes OX=5353 GN=LENED_003824 PE=4 SV=1 - [A0A1Q3E4L6_LENED]	59.2815	14.86	1	2	2	5	1.02995	0.980373	1.01474	1.00921	1.02435	0.984312	175	19.9357	4.80518	0.997622	0.904371
A0A1Q3EGE2	Wd40 repeat-containing nuclear protein OS=Lentinula edodes OX=5353 GN=LENED_008166 PE=4 SV=1 - [A0A1Q3EGE2_LENED]	91.2622	3.61	1	6	6	12	1.02382	1.05917	1.07492	0.91231	0.969412	0.941106	1273	139.032	7.6499	0.89389	0.00751459
A0A1Q3EFJ2	Actin-like ATPase domain-containing protein OS=Lentinula edodes OX=5353 GN=LENED_007824 PE=4 SV=1 - [A0A1Q3EFJ2_LENED]	58.64	3.59	1	2	2	3	0.974646	0.95563	1.00636	1.01743	1.0352	0.987865	835	89.3866	5.12256	1.03537	0.16227
A0A1Q3DWY3	Flavin-containing monooxygenase OS=Lentinula edodes OX=5353 GN=LENED_000974 PE=4 SV=1 - [A0A1Q3DWY3_LENED]	57.9293	1.6	1	2	2	3	0.955707	0.98998	0.921937	1.09719	0.955642	0.995069	1061	120.05	6.48096	1.06287	0.266077
A0A1Q3EC45	Membrane protein OS=Lentinula edodes OX=5353 GN=LENED_006527 PE=4 SV=1 - [A0A1Q3EC45_LENED]	57.8646	1.56	2	2	2	3	1.02989	1.00808	0.991212	1.00862	0.959018	1.00976	1918	218.527	6.16357	0.982902	0.439407
A0A1Q3ENR8	E3 ubiquitin-protein ligase PEP5 OS=Lentinula edodes OX=5353 GN=LENED_010919 PE=3 SV=1 - [A0A1Q3ENR8_LENED]	57.5	2.67	1	2	2	2	0.988715	0.945758	0.982821	1.04022	0.98948	1.02285	1049	115.618	6.37939	1.04636	0.0878825
A0A1Q3EB37	EF-hand domain-containing protein OS=Lentinula edodes OX=5353 GN=LENED_006234 PE=4 SV=1 - [A0A1Q3EB37_LENED]	57.3655	2.5	1	2	2	3	0.763928	0.918034	1.41362	0.739485	1.29024	0.999383	1282	140.452	7.09326	0.978527	0.934272
A0A1Q3EIL5	General amidase OS=Lentinula edodes OX=5353 GN=LENED_009016 PE=4 SV=1 - [A0A1Q3EIL5_LENED]	57.1861	3	1	2	2	3	1.04339	0.986859	0.99475	1.01626	0.994503	0.995143	567	61.9938	6.22705	0.993686	0.755234
A0A1Q3EE53	Uncharacterized protein OS=Lentinula edodes OX=5353 GN=LENED_007351 PE=4 SV=1 - [A0A1Q3EE53_LENED]	0	3.33	1	1	1	1	1.07485	1.09197	1.06131	1.00093	0.945636	0.928531	300	33.5611	5.52881	0.89064	0.00754083
A0A1Q3EHS8	Nad dependent epimerase dehydratase family protein OS=Lentinula edodes OX=5353 GN=LENED_008724 PE=4 SV=1 - [A0A1Q3EHS8_LENED]	20.43	9.12	1	2	2	3	0.981509	0.939632	0.960397	1.02699	1.01798	1.02128	274	29.5574	6.94678	1.0641	0.00761601
A0A1Q3E0C0	Conjugated polyketone reductase C1 OS=Lentinula edodes OX=5353 GN=LENED_002236 PE=4 SV=1 - [A0A1Q3E0C0_LENED]	56.43	8.2	1	2	2	2	0.925001	0.928152	0.996375	0.980352	1.03053	1.08243	317	34.6593	6.53662	1.08555	0.0964929
A0A1Q3E0R0	Duf625 domain protein OS=Lentinula edodes OX=5353 GN=LENED_002368 PE=4 SV=1 - [A0A1Q3E0R0_LENED]	0	1.43	1	2	2	2	1.08345	1.15673	1.1713	0.860174	0.945502	0.968899	1120	125.01	5.60498	0.813305	0.0076946
A0A1Q3EF75	Sec7-domain-containing protein OS=Lentinula edodes OX=5353 GN=LENED_007679 PE=4 SV=1 - [A0A1Q3EF75_LENED]	56.21	2.66	1	2	2	2	0.939803	1.03273	1.07283	0.995623	1.01891	0.964065	979	108.968	5.23682	0.978079	0.628103
A0A1Q3EL39	Protein OS=Lentinula edodes OX=5353 GN=LENED_009926 PE=3 SV=1 - [A0A1Q3EL39_LENED]	55.8406	2.67	1	2	2	7	1.07883	0.990424	0.982954	1.02799	0.920177	1.00322	486	53.1812	8.36768	0.966969	0.495268
A0A1Q3E545	40S ribosomal protein S25 OS=Lentinula edodes OX=5353 GN=LENED_003795 PE=3 SV=1 - [A0A1Q3E545_LENED]	225.927	38.46	1	6	6	21	0.984061	0.966225	0.971742	1.01424	1.0179	1.00047	104	11.4595	10.77	1.03785	0.00788528
A0A1Q3EIH5	Glycoside hydrolase family 105 protein OS=Lentinula edodes OX=5353 GN=LENED_008903 PE=4 SV=1 - [A0A1Q3EIH5_LENED]	127.775	8.13	1	3	3	7	1.07295	1.06104	1.02849	0.986281	0.959851	0.983793	406	43.7785	4.729	0.926465	0.00788928
A0A1Q3EBA7	PLP-dependent transferase OS=Lentinula edodes OX=5353 GN=LENED_006309 PE=3 SV=1 - [A0A1Q3EBA7_LENED]	54.4479	5.87	1	2	2	2	1.07523	0.999252	0.955765	1.09098	0.919105	0.969252	477	51.5702	6.11279	0.983198	0.797301
A0A1Q3E4H1	Survival factor 1 OS=Lentinula edodes OX=5353 GN=LENED_003775 PE=4 SV=1 - [A0A1Q3E4H1_LENED]	54.2468	5.96	1	2	2	3	1.10576	0.941645	0.842085	1.24433	0.857675	0.978245	403	43.5117	5.52881	1.06602	0.668197
A6ZIF4	GTP-binding protein RAB5 OS=Lentinula edodes OX=5353 GN=Rab5 PE=2 SV=1 - [A6ZIF4_LENED]	53.8095	9.66	3	2	2	8	0.992187	0.975362	1.04864	0.980612	1.05449	0.998512	207	22.7935	6.7124	1.00578	0.862305
A0A1Q3EP35	Protein arginine N-methyltransferase OS=Lentinula edodes OX=5353 GN=LENED_011083 PE=3 SV=1 - [A0A1Q3EP35_LENED]	53.6525	3.92	1	2	2	2	1.00046	0.937065	0.888994	1.0942	0.948271	1.05633	663	74.5245	5.17334	1.09633	0.170219
A0A1Q3E9C0	Elongation factor 1-gamma OS=Lentinula edodes OX=5353 GN=LENED_005453 PE=4 SV=1 - [A0A1Q3E9C0_LENED]	99.3167	22.62	1	11	11	50	0.947006	0.950585	0.977405	1.02401	1.05068	1.01423	420	46.702	5.51611	1.07441	0.00797006
A0A1Q3E2X8	Proteasome subunit beta OS=Lentinula edodes OX=5353 GN=LENED_002970 PE=3 SV=1 - [A0A1Q3E2X8_LENED]	52.8146	7.44	1	2	2	2	1.20045	0.997549	0.722318	1.24873	0.729664	0.957728	309	33.4844	6.16357	1.00541	0.98066
A0A1Q3EQX2	Adp-ribose pyrophosphatase OS=Lentinula edodes OX=5353 GN=LENED_011765 PE=4 SV=1 - [A0A1Q3EQX2_LENED]	52.8015	5.11	1	2	2	3	0.983341	1.06491	1.02355	1.00147	1.00675	1.00074	372	41.1543	6.06201	0.979544	0.425349
A0A1Q3EB49	Glucose oxidase OS=Lentinula edodes OX=5353 GN=LENED_006244 PE=4 SV=1 - [A0A1Q3EB49_LENED]	0	1.25	1	2	2	2	1.09672	1.08538	1.19006	0.891156	0.964547	0.935315	560	60.1877	6.15088	0.827665	0.00797169
A0A1Q3EDI6	Multifunctional fusion protein OS=Lentinula edodes OX=5353 GN=LENED_007122 PE=3 SV=1 - [A0A1Q3EDI6_LENED]	171.136	17.44	1	10	10	24	0.965841	0.940716	0.979468	1.035	1.03136	1.01349	539	58.447	8.01611	1.06716	0.0079719
A0A1Q3DVP4	Oxidoreductase family protein OS=Lentinula edodes OX=5353 GN=LENED_000505 PE=4 SV=1 - [A0A1Q3DVP4_LENED]	52.0288	6.81	1	2	2	2	1.00968	0.839795	0.653904	1.27036	0.95045	1.00137	382	41.1043	5.45264	1.28713	0.168784
A0A1Q3ELR1	40S ribosomal protein S0 OS=Lentinula edodes OX=5353 GN=RPS0 PE=3 SV=1 - [A0A1Q3ELR1_LENED]	236.134	23.66	1	7	7	23	1.02654	1.02182	1.03241	1.00364	0.991889	0.981769	262	28.2443	5.35107	0.966414	0.00798278
A0A1Q3EHD7	Tubulin-specific chaperone A OS=Lentinula edodes OX=5353 GN=LENED_008498 PE=3 SV=1 - [A0A1Q3EHD7_LENED]	51.501	15.32	1	2	2	6	0.991398	1.01828	0.970458	0.986901	1.02169	0.998515	111	12.6227	5.37646	1.00905	0.628931
A0A1Q3EPP9	Tetratricopeptide repeat protein 9c OS=Lentinula edodes OX=5353 GN=LENED_011305 PE=4 SV=1 - [A0A1Q3EPP9_LENED]	27.27	21.11	1	4	4	7	0.903265	0.896484	0.813528	1.11652	1.02533	1.05326	180	20.3773	9.1001	1.22264	0.0079835
A0A1Q3EKS7	Bifunctional 6-phosphofructo-2-kinase fructose--bisphosphate 2-phosphatase OS=Lentinula edodes OX=5353 GN=LENED_009803 PE=4 SV=1 - [A0A1Q3EKS7_LENED]	51.21	4	1	2	2	2	0.939931	0.939262	1.06009	0.912947	1.06833	1.0429	800	90.5958	7.48877	1.02888	0.675025
A0A1Q3EJR4	Heterogeneous nuclear ribonucleoprotein hrp1 OS=Lentinula edodes OX=5353 GN=LENED_009420 PE=4 SV=1 - [A0A1Q3EJR4_LENED]	15.69	1.6	1	1	1	1	1.08903	1.06627	1.08239	0.971267	0.909809	0.989346	438	46.151	5.23682	0.886563	0.0080643
A0A1Q3E4G3	Uncharacterized protein OS=Lentinula edodes OX=5353 GN=LENED_003746 PE=4 SV=1 - [A0A1Q3E4G3_LENED]	51.0624	7.24	1	2	2	2	1.04844	1.01008	0.970871	1.02139	0.963997	1.00167	290	32.532	5.04639	0.986024	0.640923
A0A1Q3DVS8	Uncharacterized protein OS=Lentinula edodes OX=5353 GN=LENED_000490 PE=4 SV=1 - [A0A1Q3DVS8_LENED]	50.8748	2.95	3	2	3	14	1.00111	0.991823	1.06619	0.91224	1.10302	0.982029	1222	138.233	7.76709	0.979788	0.750264
A0A1Q3EAY0	THP2 domain OS=Lentinula edodes OX=5353 GN=LENED_006141 PE=4 SV=1 - [A0A1Q3EAY0_LENED]	50.6792	5.93	1	2	2	4	1.02148	1.01123	0.981047	1.04817	0.933931	0.983197	270	30.405	5.18604	0.98392	0.670455
A0A1Q3DZS6	Uncharacterized protein OS=Lentinula edodes OX=5353 GN=LENED_002030 PE=4 SV=1 - [A0A1Q3DZS6_LENED]	50.6143	2.15	1	2	2	4	1.00173	1.03605	1.18689	0.904336	0.996094	0.984804	1072	118.785	6.59521	0.894738	0.150759
A0A1Q3DWQ9	Asparaginyl-trna synthetase OS=Lentinula edodes OX=5353 GN=LENED_000618 PE=4 SV=1 - [A0A1Q3DWQ9_LENED]	50.1567	4.55	1	2	3	4	1.04325	0.965271	0.941263	0.957886	1.06354	1.00638	571	64.0407	6.06201	1.02645	0.580966
A0A1Q3E1B2	Pci domain-containing protein OS=Lentinula edodes OX=5353 GN=LENED_002595 PE=4 SV=1 - [A0A1Q3E1B2_LENED]	49.9446	6.06	1	2	2	5	0.978725	1.01216	0.995763	1.02954	0.97311	1.02823	330	36.792	5.26221	1.01481	0.520404
A0A1Q3DWH7	Aado keto reductase OS=Lentinula edodes OX=5353 GN=LENED_000634 PE=4 SV=1 - [A0A1Q3DWH7_LENED]	49.8926	9.09	1	2	2	7	0.952081	0.943175	0.911112	1.05582	0.922485	1.03071	220	24.6914	5.59229	1.07221	0.189296
A0A1Q3EGL2	3-oxoacid-transferase OS=Lentinula edodes OX=5353 GN=LENED_008250 PE=4 SV=1 - [A0A1Q3EGL2_LENED]	63.7079	1.79	1	3	3	8	0.957676	0.951088	0.917133	1.05084	1.01388	1.01603	1952	210.971	6.22705	1.09018	0.0080757
A0A1Q3DX20	Ccr4-not transcription complex OS=Lentinula edodes OX=5353 GN=LENED_000949 PE=4 SV=1 - [A0A1Q3DX20_LENED]	49.5471	2.68	1	2	2	4	1.13781	1.02746	1.01821	1.03122	0.919054	0.974729	710	78.7377	6.03662	0.918808	0.161522
A0A1Q3EMG4	2-nitropropane dioxygenase OS=Lentinula edodes OX=5353 GN=LENED_010359 PE=4 SV=1 - [A0A1Q3EMG4_LENED]	0	3.93	1	1	1	1	0.953234	0.954329	0.95405	1.05851	1.02175	1.00675	331	35.2438	8.20654	1.07877	0.00813073
A0A1Q3EEY1	FAD NAD P-binding domain-containing protein OS=Lentinula edodes OX=5353 GN=LENED_007654 PE=4 SV=1 - [A0A1Q3EEY1_LENED]	49.33	2.61	2	2	2	3	0.938788	0.979358	1.07967	1.00497	1.02805	0.962315	765	85.9264	6.12549	0.999174	0.98657
A0A1Q3EHG6	Uncharacterized protein OS=Lentinula edodes OX=5353 GN=LENED_008568 PE=4 SV=1 - [A0A1Q3EHG6_LENED]	49.29	2.31	1	2	2	2	0.977983	0.966873	0.96634	0.976339	1.02166	1.05664	995	105.589	6.66846	1.04928	0.112201
A0A1Q3ESL9	HD domain-containing protein OS=Lentinula edodes OX=5353 GN=LENED_012433 PE=4 SV=1 - [A0A1Q3ESL9_LENED]	49.26	8.97	2	2	2	3	0.98883	0.972729	0.911355	1.01051	1.03309	1.00381	223	25.5025	5.12256	1.06074	0.082297
A0A1Q3ELJ1	Transcription elongation factor Spt6 OS=Lentinula edodes OX=5353 GN=LENED_010097 PE=4 SV=1 - [A0A1Q3ELJ1_LENED]	49.2125	12.5	1	2	2	3	0.970522	1.05349	0.995896	1.00334	0.995689	1.01968	208	23.578	6.53662	0.999604	0.988304
A0A1Q3EG59	Histidine-phosphotransfer domain HPT domain-containing protein OS=Lentinula edodes OX=5353 GN=LENED_008073 PE=4 SV=1 - [A0A1Q3EG59_LENED]	49.12	10.48	1	2	2	2	0.877644	0.949017	1.25855	0.814642	1.15962	0.947682	248	27.8076	4.79248	0.947081	0.741848
A0A1Q3EB22	Cell polarity protein OS=Lentinula edodes OX=5353 GN=LENED_006185 PE=4 SV=1 - [A0A1Q3EB22_LENED]	96.5157	4.71	1	7	7	9	1.01904	1.03475	1.02194	0.998594	0.977155	0.982369	1359	150.037	6.21436	0.961759	0.00825382
A0A1Q3E206	PCI-domain-containing protein OS=Lentinula edodes OX=5353 GN=LENED_002837 PE=4 SV=1 - [A0A1Q3E206_LENED]	0	9.58	1	3	3	5	1.09255	1.1692	1.24126	0.868153	0.968448	0.910956	428	47.7747	5.98584	0.78434	0.00829505
A0A1Q3DYU9	Sm-like ribonucleo protein OS=Lentinula edodes OX=5353 GN=LENED_001414 PE=3 SV=1 - [A0A1Q3DYU9_LENED]	48.9324	19.61	1	2	2	3	0.945443	0.985826	1.04525	1.02261	1.03004	0.971314	102	11.1075	4.70361	1.01594	0.669256
A0A1Q3EFB3	Mitochondrial import inner membrane translocase subunit TIM50 OS=Lentinula edodes OX=5353 GN=LENED_007769 PE=3 SV=1 - [A0A1Q3EFB3_LENED]	48.53	4.59	1	2	2	2	1.03776	1.07464	1.01338	1.00568	0.924787	0.99283	458	51.4761	7.72314	0.93522	0.0933498
A0A1Q3E583	Ribosomal protein S5 domain 2-like protein OS=Lentinula edodes OX=5353 GN=LENED_004040 PE=4 SV=1 - [A0A1Q3E583_LENED]	47.72	12.97	1	2	2	2	1.01442	0.986092	0.914045	1.07375	0.950864	1.01627	185	20.1292	7.40088	1.04334	0.415426
A0A1Q3EES6	VAMP-associated protein OS=Lentinula edodes OX=5353 GN=LENED_007569 PE=4 SV=1 - [A0A1Q3EES6_LENED]	47.4266	6.27	1	2	2	3	0.820891	1.10085	0.965939	1.00398	1.09851	1.0525	319	34.9972	4.80518	1.09257	0.355284
A0A1Q3EEZ4	40S ribosomal protein S12 OS=Lentinula edodes OX=5353 GN=LENED_007650 PE=3 SV=1 - [A0A1Q3EEZ4_LENED]	276.723	12.25	1	10	10	34	0.97301	0.973804	0.945867	1.00565	1.02433	1.02448	604	68.0499	6.87354	1.05593	0.00831595
A0A1Q3DVX3	APH domain-containing protein OS=Lentinula edodes OX=5353 GN=LENED_000302 PE=4 SV=1 - [A0A1Q3DVX3_LENED]	34.78	4.17	1	2	2	3	1.05993	1.1333	1.15023	0.88642	0.941808	0.972288	360	40.2896	5.88428	0.837608	0.00841444
A0A1Q3ES22	Uncharacterized protein OS=Lentinula edodes OX=5353 GN=LENED_012194 PE=4 SV=1 - [A0A1Q3ES22_LENED]	30.4541	30.12	2	2	2	5	1.08247	1.05082	1.07808	0.954296	1.00711	0.952003	83	8.82059	6.53662	0.907216	0.00843076
A0A1Q3ELP0	Zf-PARP-domain-containing protein OS=Lentinula edodes OX=5353 GN=LENED_010132 PE=4 SV=1 - [A0A1Q3ELP0_LENED]	104.858	32.45	1	10	11	16	1.10743	1.11254	1.03416	0.960731	0.956907	0.967806	302	33.3677	6.07471	0.886702	0.00854705
A0A1Q3EMM1	Zf-c3hc4 type zinc finger OS=Lentinula edodes OX=5353 GN=LENED_010517 PE=4 SV=1 - [A0A1Q3EMM1_LENED]	46.01	3.87	1	2	2	2	1.01687	0.964721	1.18775	0.958484	0.980155	0.96481	594	63.4681	5.68115	0.916105	0.260391
A0A1Q3EHD9	Methionyl-tRNA synthetase OS=Lentinula edodes OX=5353 GN=LENED_008503 PE=3 SV=1 - [A0A1Q3EHD9_LENED]	138.367	9.62	1	6	6	10	0.956258	0.974402	0.97133	1.01387	1.05588	1.02805	655	72.9606	7.47412	1.06747	0.00855286
A0A1Q3EFN8	Phosphoglycerate mutase-like protein OS=Lentinula edodes OX=5353 GN=LENED_007897 PE=4 SV=1 - [A0A1Q3EFN8_LENED]	45.7636	11.89	1	2	2	2	1.0258	1.05787	0.875016	0.990966	1.00964	1.02962	227	26.0029	5.04639	1.02418	0.699451
A0A1Q3EIQ6	Vhs domain protein OS=Lentinula edodes OX=5353 GN=LENED_009029 PE=4 SV=1 - [A0A1Q3EIQ6_LENED]	45.71	11.03	1	2	2	2	1.03825	0.944352	0.920833	0.977448	0.969328	1.09619	272	30.8633	9.43701	1.04805	0.44136
A0A1Q3E6K6	NADPH--cytochrome P450 reductase OS=Lentinula edodes OX=5353 GN=LENED_004326 PE=3 SV=1 - [A0A1Q3E6K6_LENED]	45.6055	2.46	1	2	2	3	1.00707	1.07114	1.04228	0.925534	1.03542	0.939017	771	84.7079	5.33838	0.929332	0.134385
A0A1Q3EE34	Uncharacterized protein OS=Lentinula edodes OX=5353 GN=LENED_007298 PE=4 SV=1 - [A0A1Q3EE34_LENED]	45.4633	1.57	1	2	2	5	0.955073	1.02192	0.987792	0.980391	1.02636	0.986013	1144	126.087	8.60205	1.00944	0.718736
A0A1Q3E767	Translation initiation factor eif2 gamma subunit OS=Lentinula edodes OX=5353 GN=LENED_004785 PE=4 SV=1 - [A0A1Q3E767_LENED]	45.2843	3.36	1	2	2	5	0.859105	0.946184	1.07197	0.928285	1.17004	1.03529	476	51.9765	7.82568	1.08909	0.411671
A0A1Q3EE57	Actin-related protein 2/3 complex subunit 4 OS=Lentinula edodes OX=5353 GN=LENED_007309 PE=3 SV=1 - [A0A1Q3EE57_LENED]	45.1291	12.35	1	2	2	7	0.900425	1.01852	0.998061	0.953601	1.04447	1.03964	170	19.4884	8.70459	1.04138	0.439264
A0A1Q3DYZ9	3-hydroxyisobutyryl-CoA hydrolase, mitochondrial OS=Lentinula edodes OX=5353 GN=LENED_001739 PE=3 SV=1 - [A0A1Q3DYZ9_LENED]	45.01	4.48	1	2	2	3	1.00492	0.969673	1.00235	1.07668	0.965347	0.969901	469	51.8392	5.13525	1.01175	0.774831
A0A1Q3E9V9	Atp-citrate synthase OS=Lentinula edodes OX=5353 GN=LENED_005754 PE=4 SV=1 - [A0A1Q3E9V9_LENED]	471.87	18.15	1	21	21	57	0.95936	0.965602	0.992344	1.01773	1.03358	1.0264	1168	126.388	7.59131	1.05498	0.0085596
A0A1Q3EMW9	ABC1-domain-containing protein OS=Lentinula edodes OX=5353 GN=LENED_010606 PE=4 SV=1 - [A0A1Q3EMW9_LENED]	44.6712	5.3	1	2	2	4	0.978096	1.06039	1.02292	1.00138	1.04718	0.951142	661	74.8893	6.75635	0.979845	0.603569
A0A1Q3E497	Nuclear protein export protein OS=Lentinula edodes OX=5353 GN=LENED_003718 PE=4 SV=1 - [A0A1Q3E497_LENED]	44.46	3.94	1	2	2	2	0.967902	1.09296	0.918039	0.932785	1.07301	0.994125	635	67.162	6.94678	1.00706	0.920556
A0A1Q3DVH9	HAD-like protein OS=Lentinula edodes OX=5353 GN=LENED_000431 PE=4 SV=1 - [A0A1Q3DVH9_LENED]	46.8057	11.21	1	2	2	4	0.92665	0.942426	0.967737	1.03822	1.0258	1.00242	223	23.726	5.07178	1.08094	0.00859455
A0A1Q3DV13	PB1 domain-containing protein OS=Lentinula edodes OX=5353 GN=LENED_000246 PE=4 SV=1 - [A0A1Q3DV13_LENED]	43.9974	2.51	1	2	2	4	0.944943	1.02675	1.26266	0.797152	1.10892	0.982262	837	90.9157	7.76709	0.893018	0.42964
A0A1Q3E4G0	Kinase-like protein OS=Lentinula edodes OX=5353 GN=LENED_003764 PE=4 SV=1 - [A0A1Q3E4G0_LENED]	43.778	2.57	1	2	2	3	0.978052	0.907481	1.10962	0.971512	0.992791	1.02001	816	90.1983	6.59521	0.996382	0.955527
A0A1Q3EDK1	Ubiquitin-protein ligase OS=Lentinula edodes OX=5353 GN=LENED_007121 PE=3 SV=1 - [A0A1Q3EDK1_LENED]	42.83	5.77	1	2	4	6	1.10822	1.04588	0.877779	1.14784	0.959363	0.973949	762	88.2311	7.07861	1.01625	0.866495
A0A1Q3EEI3	Apses transcription OS=Lentinula edodes OX=5353 GN=LENED_007484 PE=4 SV=1 - [A0A1Q3EEI3_LENED]	42.8148	5.61	1	2	2	3	0.999543	1.01528	0.902314	1.08119	0.99481	1.01342	374	40.804	7.94287	1.05906	0.261961
A0A1Q3DXD5	BZIP domain-containing protein OS=Lentinula edodes OX=5353 GN=LENED_001057 PE=4 SV=1 - [A0A1Q3DXD5_LENED]	42.7888	4.64	1	2	2	4	1.06944	1.03767	0.955932	1.06444	0.962956	0.993375	366	39.0018	9.33447	0.986198	0.771008
A0A1Q3E1Q3	Lin1 family protein OS=Lentinula edodes OX=5353 GN=LENED_002742 PE=4 SV=1 - [A0A1Q3E1Q3_LENED]	42.76	6.07	1	2	2	2	1.0627	1.03058	1.01338	1.00304	1.00558	0.934131	412	47.213	5.0083	0.947243	0.117988
A0A1Q3ET60	FSH1-domain-containing protein OS=Lentinula edodes OX=5353 GN=LENED_012626 PE=4 SV=1 - [A0A1Q3ET60_LENED]	42.67	6.91	1	2	2	3	1.05072	0.968969	1.14527	0.980017	0.96315	0.988095	275	30.3168	8.25049	0.926161	0.204683
A0A1Q3EIM2	Seryl-trna synthetase OS=Lentinula edodes OX=5353 GN=LENED_009030 PE=4 SV=1 - [A0A1Q3EIM2_LENED]	42.5883	5.58	1	2	2	2	1.0181	0.973223	0.947439	0.989173	1.04751	1.00752	430	47.3178	7.02002	1.03588	0.261184
A0A1Q3E9S9	Uncharacterized protein OS=Lentinula edodes OX=5353 GN=LENED_005716 PE=4 SV=1 - [A0A1Q3E9S9_LENED]	0	6.46	2	2	2	4	1.04636	1.08247	1.06131	0.934445	0.996331	0.959349	480	53.1256	5.77002	0.905958	0.00860984
A0A1Q3EL57	RNA-dependent RNA polymerase OS=Lentinula edodes OX=5353 GN=LENED_009961 PE=3 SV=1 - [A0A1Q3EL57_LENED]	42.1298	2.11	1	2	2	3	1.03433	0.961488	1.13592	0.974939	1.03925	0.939907	854	93.3245	6.27783	0.94328	0.367611
A0A1Q3EQ66	Protein OS=Lentinula edodes OX=5353 GN=LENED_011494 PE=4 SV=1 - [A0A1Q3EQ66_LENED]	0	2.03	2	1	1	1	0.968692	0.905579	0.883868	1.04	1.04019	1.06748	542	57.8495	9.67139	1.14123	0.00862263
A0A1Q3DVW4	Glycoside hydrolase family 105 protein OS=Lentinula edodes OX=5353 GN=LENED_000583 PE=4 SV=1 - [A0A1Q3DVW4_LENED]	42.0816	1.12	1	2	2	3	0.948301	1.15191	1.33413	0.844648	0.8154	1.01904	1692	183.224	5.56689	0.780088	0.121234
A0A1Q3E195	Lipase from carbohydrate esterase family ce10 OS=Lentinula edodes OX=5353 GN=LENED_002583 PE=4 SV=1 - [A0A1Q3E195_LENED]	123.549	12.96	1	2	2	9	0.953466	0.905362	0.880273	1.04435	1.00769	1.05075	216	23.383	5.96045	1.13278	0.00872351
A0A1Q3EAD5	Uncharacterized protein OS=Lentinula edodes OX=5353 GN=LENED_005961 PE=4 SV=1 - [A0A1Q3EAD5_LENED]	21.19	19.59	1	2	2	3	0.813347	0.853377	0.936166	1.06531	1.17389	1.07852	97	10.8742	6.52197	1.27463	0.00873074
A0A1Q3E2H5	Coatomer subunit epsilon OS=Lentinula edodes OX=5353 GN=LENED_003040 PE=3 SV=1 - [A0A1Q3E2H5_LENED]	41.7981	6.71	1	2	2	2	0.98648	1.01324	0.986146	1.00881	1.00405	0.997823	313	34.0404	4.65283	1.00831	0.43421
A0A1Q3E559	Small heat shock protein OS=Lentinula edodes OX=5353 GN=LENED_003931 PE=3 SV=1 - [A0A1Q3E559_LENED]	41.7479	16.34	1	2	2	3	1.06966	0.934387	1.06133	1.00971	1.01924	0.977616	153	17.4458	5.96045	0.980814	0.689043
A0A1Q3EJH9	Heterotrimeric G protein alpha subunit 4 OS=Lentinula edodes OX=5353 GN=LENED_009252 PE=4 SV=1 - [A0A1Q3EJH9_LENED]	41.724	7.16	1	2	2	4	1.02257	1.0195	1.02767	0.943216	1.03248	1.00828	349	39.8748	5.51611	0.972061	0.345539
A0A1Q3DY81	Uncharacterized protein OS=Lentinula edodes OX=5353 GN=LENED_001385 PE=4 SV=1 - [A0A1Q3DY81_LENED]	191.68	15.87	1	4	4	17	0.976539	0.945646	0.951296	1.01061	1.04304	1.0169	208	22.9849	6.59521	1.06858	0.00877035
A0A1Q3EC53	Rrna primary transcript binding protein OS=Lentinula edodes OX=5353 GN=LENED_006609 PE=4 SV=1 - [A0A1Q3EC53_LENED]	41.3702	4.21	1	2	2	3	0.986722	1.00315	1.14146	0.935861	1.04796	0.938626	546	59.7848	6.3667	0.933295	0.320203
A0A1Q3ESB6	Multifunctional beta-oxidation protein OS=Lentinula edodes OX=5353 GN=LENED_012247 PE=4 SV=1 - [A0A1Q3ESB6_LENED]	41.2942	10.17	1	2	2	3	1.03821	1.04584	1.10186	0.971918	1.01348	1.02074	295	32.0676	6.0874	0.943571	0.0759765
A0A1Q3E009	60S ribosomal protein L23 OS=Lentinula edodes OX=5353 GN=LENED_002115 PE=3 SV=1 - [A0A1Q3E009_LENED]	0	6.52	1	1	1	2	0.837186	0.912206	0.895625	1.00498	1.10254	1.09847	138	14.7219	9.99365	1.21208	0.00880129
A0A1Q3E4H3	NAD P-binding protein OS=Lentinula edodes OX=5353 GN=LENED_003758 PE=4 SV=1 - [A0A1Q3E4H3_LENED]	40.92	4.59	2	2	3	6	1.20188	1.03198	0.92689	1.09761	0.812299	0.955169	566	62.8486	7.00537	0.906453	0.439363
A0A1Q3EM70	E3 ubiquitin isg15 ligase trim25-like OS=Lentinula edodes OX=5353 GN=LENED_010354 PE=4 SV=1 - [A0A1Q3EM70_LENED]	40.8806	3.78	1	2	2	4	0.98307	1.01946	0.957777	1.03553	0.995814	0.97883	609	68.0769	8.48486	1.01684	0.535538
A0A1Q3EKJ7	NAD-binding protein OS=Lentinula edodes OX=5353 GN=LENED_009715 PE=4 SV=1 - [A0A1Q3EKJ7_LENED]	40.775	7.67	1	2	2	3	1.066	0.959972	1.00739	1.0414	0.993454	1.00134	352	38.43	6.53662	1.00093	0.9792
A0A1Q3EB93	DUF383-domain-containing protein OS=Lentinula edodes OX=5353 GN=LENED_006292 PE=4 SV=1 - [A0A1Q3EB93_LENED]	40.58	3.65	2	2	2	2	0.900987	1.06388	0.975696	0.985923	1.02907	1.02456	575	63.3751	5.2749	1.03367	0.53778
A0A1Q3EKF3	EF-hand OS=Lentinula edodes OX=5353 GN=LENED_009691 PE=4 SV=1 - [A0A1Q3EKF3_LENED]	40.25	8.96	1	2	2	4	1.03963	1.03281	1.0538	0.99607	0.960029	1.01899	201	23.4666	5.08447	0.951652	0.0507422
A0A1Q3DXT9	Serine hydroxymethyltransferase OS=Lentinula edodes OX=5353 GN=LENED_001126 PE=3 SV=1 - [A0A1Q3DXT9_LENED]	40.2092	3.08	1	2	2	2	0.964369	0.998513	1.0133	0.973052	1.00544	1.03915	487	53.3333	7.45947	1.01393	0.595001
A0A1Q3E8P5	Endoribonuclease l-psp OS=Lentinula edodes OX=5353 GN=LENED_005328 PE=4 SV=1 - [A0A1Q3E8P5_LENED]	39.9767	36.8	1	2	6	9	0.98206	0.753775	1.64952	0.574553	1.48463	0.778342	125	13.575	6.771	0.838176	0.66004
A0A1Q3DYP5	Metallo-dependent phosphatase OS=Lentinula edodes OX=5353 GN=LENED_001533 PE=3 SV=1 - [A0A1Q3DYP5_LENED]	39.5379	4.99	1	2	2	4	1.0303	0.979442	0.945818	0.982664	0.998943	0.992111	621	68.7749	6.16357	1.00614	0.820655
A0A1Q3ESS1	Pre-mRNA-splicing factor ATP-dependent RNA helicase PRP43 OS=Lentinula edodes OX=5353 GN=LENED_012488 PE=4 SV=1 - [A0A1Q3ESS1_LENED]	0	0.37	2	1	1	1	1.0693	1.08666	1.16478	0.96965	0.906256	0.947546	1601	176.837	5.97314	0.850248	0.00883703
A0A1Q3E693	Clavaminate synthase-like protein OS=Lentinula edodes OX=5353 GN=LENED_004333 PE=4 SV=1 - [A0A1Q3E693_LENED]	38.7989	7.32	1	2	2	3	1.05137	0.979327	0.885056	1.03355	0.9734	0.980028	314	36.2344	6.11279	1.02443	0.670394
A0A1Q3DV75	Trna methyltransferase trm5 OS=Lentinula edodes OX=5353 GN=LENED_000187 PE=4 SV=1 - [A0A1Q3DV75_LENED]	38.6171	7.75	2	2	2	3	1.00319	1.00195	1.08368	0.976612	0.992917	0.973518	284	31.8363	5.90967	0.952806	0.154275
A0A1Q3E5T1	Serine/threonine-protein phosphatase OS=Lentinula edodes OX=5353 GN=LENED_004258 PE=3 SV=1 - [A0A1Q3E5T1_LENED]	38.45	9.84	1	2	2	2	0.970462	0.992146	1.08631	0.958425	0.974436	1.03504	305	34.9379	5.09717	0.973428	0.559936
A0A1Q3DY63	Uncharacterized protein OS=Lentinula edodes OX=5353 GN=LENED_001264 PE=4 SV=1 - [A0A1Q3DY63_LENED]	38.44	2.4	1	2	2	4	1.08368	1.07814	1.02626	1.04764	0.908344	0.983312	959	102.667	8.67529	0.92196	0.13391
A0A1Q3E0L1	Formate dehydrogenase OS=Lentinula edodes OX=5353 GN=LENED_002235 PE=3 SV=1 - [A0A1Q3E0L1_LENED]	249.058	12.11	1	2	4	29	1.08269	1.17574	1.09987	0.879433	0.930674	0.976277	355	39.2753	7.32764	0.829701	0.00886149
A0A1Q3E038	WD40 repeat-like protein OS=Lentinula edodes OX=5353 GN=LENED_002177 PE=4 SV=1 - [A0A1Q3E038_LENED]	48.5275	6.19	1	1	1	2	0.584652	0.828487	0.662762	1.08817	1.30497	1.10782	307	34.0866	9.62744	1.68648	0.0089067
A0A1Q3E690	Protein OS=Lentinula edodes OX=5353 GN=LENED_004407 PE=4 SV=1 - [A0A1Q3E690_LENED]	38.19	3.36	2	2	2	2	1.00537	0.989489	1.05919	0.969938	1.0086	1.00193	714	80.5455	5.40186	0.975904	0.368639
A0A1Q3E1C2	Nadh dehydrogenase OS=Lentinula edodes OX=5353 GN=LENED_002513 PE=4 SV=1 - [A0A1Q3E1C2_LENED]	38.1195	3.77	1	2	2	4	1.07205	0.981883	0.924235	1.09994	0.907118	0.962416	530	58.3755	8.54346	0.997079	0.969668
A0A1Q3EQD7	Transcription factor 25 (Basic helix-loop-helix) OS=Lentinula edodes OX=5353 GN=LENED_011574 PE=4 SV=1 - [A0A1Q3EQD7_LENED]	38.0498	0.89	2	2	2	6	0.996946	0.989279	1.0144	0.992447	1.05947	0.972153	2135	238.149	6.72705	1.00781	0.789685
A0A1Q3ETX4	ATP-NAD kinase OS=Lentinula edodes OX=5353 GN=LENED_012955 PE=3 SV=1 - [A0A1Q3ETX4_LENED]	37.9924	2.96	1	2	2	3	1.03988	0.954725	1.05091	1.033	0.944092	1.00398	676	75.225	6.87354	0.978839	0.620635
A0A1Q3E0R9	Fumarylacetoacetate hydrolase OS=Lentinula edodes OX=5353 GN=LENED_002398 PE=4 SV=1 - [A0A1Q3E0R9_LENED]	37.8221	5.32	2	2	2	5	0.957347	0.972418	1.03257	0.935114	1.08837	1.00958	282	30.719	7.21045	1.02387	0.660982
A0A1Q3EFR9	Mitochondrial carrier OS=Lentinula edodes OX=5353 GN=LENED_007924 PE=3 SV=1 - [A0A1Q3EFR9_LENED]	37.5382	7.22	1	2	2	4	1.07392	0.977968	0.898587	1.04161	0.951166	1.04912	277	29.7072	9.86182	1.03098	0.636431
A0A1Q3EGL6	Acetamidase Formamidase OS=Lentinula edodes OX=5353 GN=LENED_008249 PE=4 SV=1 - [A0A1Q3EGL6_LENED]	37.1876	3.95	1	2	2	4	0.952696	0.993436	1.07182	0.941515	1.05314	1.01093	405	43.7142	5.2749	0.995904	0.93539
A0A1Q3DWW3	NAD dehydrogenase OS=Lentinula edodes OX=5353 GN=LENED_000952 PE=4 SV=1 - [A0A1Q3DWW3_LENED]	37.161	3.7	1	2	2	3	0.929147	1.02055	0.978246	1.03156	0.960993	1.05692	460	50.1993	6.13818	1.04151	0.357592
A0A1Q3EG89	AAA family ATPase OS=Lentinula edodes OX=5353 GN=LENED_008134 PE=4 SV=1 - [A0A1Q3EG89_LENED]	37.1035	2.97	1	2	2	6	1.07202	1.01713	1.02517	0.98419	0.955318	1.00686	775	87.3815	5.66846	0.946074	0.0692435
A0A1Q3E198	Pre-mRNA-splicing factor ISY1 OS=Lentinula edodes OX=5353 GN=LENED_002591 PE=4 SV=1 - [A0A1Q3E198_LENED]	36.89	9.63	1	2	2	2	1.08122	1.02393	0.91965	1.05965	0.927668	0.995107	322	36.524	5.04639	0.985991	0.827508
A0A1Q3E4C3	Small nuclear ribonucleoprotein G OS=Lentinula edodes OX=5353 GN=LENED_003500 PE=3 SV=1 - [A0A1Q3E4C3_LENED]	36.87	14.55	1	2	2	7	1.01925	1.01397	0.987516	0.994262	1.00236	1.00024	110	12.4585	9.5249	0.992095	0.475251
A0A1Q3ERI7	Protein gcn20 OS=Lentinula edodes OX=5353 GN=LENED_012017 PE=4 SV=1 - [A0A1Q3ERI7_LENED]	36.79	2.02	1	2	2	2	1.03714	1.0673	0.993436	1.00798	0.977412	0.964942	742	83.0902	6.29053	0.952373	0.120179
A0A1Q3E8N5	Dienelactone hydrolase endo--beta-D-glucanase OS=Lentinula edodes OX=5353 GN=LENED_005263 PE=4 SV=1 - [A0A1Q3E8N5_LENED]	78.0744	14	1	3	3	7	1.06688	1.016	1.04764	0.917912	0.949721	0.967339	250	27.2686	5.35107	0.905593	0.00893683
A0A1Q3E244	DUF2263 domain-containing protein OS=Lentinula edodes OX=5353 GN=LENED_002825 PE=4 SV=1 - [A0A1Q3E244_LENED]	36.2859	9.25	1	2	2	5	0.81079	0.987257	0.964799	1.07315	1.09903	1.0557	292	32.0563	6.88818	1.16832	0.0526745
A0A1Q3EEG8	ATPase GET3 OS=Lentinula edodes OX=5353 GN=GET3 PE=3 SV=1 - [A0A1Q3EEG8_LENED]	36.0715	8.33	1	2	2	5	0.982091	0.975619	1.05837	0.903197	1.05456	1.00262	312	34.6762	5.21143	0.98153	0.737861
A0A1Q3EGX2	DUF636 domain-containing protein OS=Lentinula edodes OX=5353 GN=LENED_008364 PE=4 SV=1 - [A0A1Q3EGX2_LENED]	35.7124	26.25	1	2	2	4	0.955356	0.943841	1.00194	1.05265	1.01624	1.01135	80	8.65012	7.95752	1.06174	0.0535126
A0A1Q3DXK0	Rna-directed rna polymerase OS=Lentinula edodes OX=5353 GN=LENED_001134 PE=3 SV=1 - [A0A1Q3DXK0_LENED]	35.69	1.06	1	2	2	2	1.09258	1.03911	0.942529	1.05629	0.948929	0.931862	1508	167.886	6.40479	0.955393	0.479576
A0A1Q3EK51	Probable ATP-dependent RNA helicase DDX41 OS=Lentinula edodes OX=5353 GN=LENED_009491 PE=4 SV=1 - [A0A1Q3EK51_LENED]	35.43	2.71	2	2	2	3	1.09598	0.976598	0.983721	0.937465	1.00567	1.01764	850	96.5497	7.56201	0.968742	0.527067
A0A1Q3E3W6	Pre-mrna splicing factor OS=Lentinula edodes OX=5353 GN=LENED_003545 PE=4 SV=1 - [A0A1Q3E3W6_LENED]	35.2674	2.39	1	2	2	2	0.956731	0.926899	1.04349	0.962886	1.09216	0.999577	754	83.9854	5.96045	1.04356	0.459492
A0A1Q3EHL2	Uncharacterized protein OS=Lentinula edodes OX=5353 GN=LENED_008614 PE=4 SV=1 - [A0A1Q3EHL2_LENED]	20.21	8.46	1	2	2	5	1.08946	1.0362	1.13206	0.938669	0.957308	0.956966	201	22.5734	7.38623	0.87575	0.00897117
A0A1Q3DYS5	Acetyl-synthetase-like protein OS=Lentinula edodes OX=5353 GN=LENED_001558 PE=4 SV=1 - [A0A1Q3DYS5_LENED]	34.6892	2	1	2	2	2	1.17992	0.94851	0.928386	1.17648	0.817322	0.959501	1048	115.168	5.93506	0.966138	0.806663
A0A1Q3END7	Histone H2A OS=Lentinula edodes OX=5353 GN=LENED_010804 PE=3 SV=1 - [A0A1Q3END7_LENED]	53.5015	27.54	1	2	6	11	1.05804	1.05217	1.01509	0.980688	0.977739	0.970784	138	14.6009	9.93506	0.937258	0.00897288
A0A1Q3EHZ7	Mitochondrial protein OS=Lentinula edodes OX=5353 GN=LENED_008761 PE=4 SV=1 - [A0A1Q3EHZ7_LENED]	34.55	7.46	1	2	2	3	0.890598	1.05752	1.19708	0.853581	1.06016	1.01865	228	24.6158	8.01611	0.932341	0.549846
A0A1Q3EDG1	Transmembrane 9 superfamily member OS=Lentinula edodes OX=5353 GN=LENED_007053 PE=3 SV=1 - [A0A1Q3EDG1_LENED]	34.4205	2.81	1	2	2	3	0.978796	1.00575	0.893877	1.14906	0.951284	1.00175	604	66.9411	6.45557	1.0777	0.335961
A0A1Q3EC67	V-type proton ATPase subunit G OS=Lentinula edodes OX=5353 GN=LENED_006592 PE=3 SV=1 - [A0A1Q3EC67_LENED]	34.2	14.17	1	2	2	6	1.03279	0.959834	0.946265	0.991164	1.03625	1.01568	120	13.5501	9.0415	1.03546	0.30941
A0A1Q3E440	CRAL TRIO domain-containing protein OS=Lentinula edodes OX=5353 GN=LENED_003655 PE=4 SV=1 - [A0A1Q3E440_LENED]	34.0259	11.33	1	2	2	3	0.786161	0.90741	1.00958	0.944922	1.17678	1.07473	309	34.2893	5.5542	1.18248	0.152184
A0A1Q3EBU0	Nadh-ubiquinone oxidoreductase kDa subunit OS=Lentinula edodes OX=5353 GN=LENED_006503 PE=3 SV=1 - [A0A1Q3EBU0_LENED]	30.7083	3.03	1	5	5	5	0.937426	0.93839	0.962168	1.00111	1.04482	1.01116	1682	183.89	7.98682	1.07721	0.00922394
A0A1Q3EMY6	Phosducin-like protein OS=Lentinula edodes OX=5353 GN=LENED_010636 PE=4 SV=1 - [A0A1Q3EMY6_LENED]	33.88	5.41	2	2	2	2	1.00805	0.962944	0.994209	0.994212	1.0111	1.02292	351	40.2697	4.79248	1.02126	0.252562
A0A1Q3DZ22	Cysteine desulfurase NFS1 OS=Lentinula edodes OX=5353 GN=LENED_001737 PE=3 SV=1 - [A0A1Q3DZ22_LENED]	54.783	5.6	1	3	3	3	1.09372	1.03093	1.07668	0.927162	0.965134	0.974678	482	52.8769	6.99072	0.895558	0.00930037
A0A1Q3EA06	Nuclease Le1 OS=Lentinula edodes OX=5353 GN=LENED_005813 PE=4 SV=1 - [A0A1Q3EA06_LENED]	33.5424	9.18	2	2	2	2	1.09827	0.984851	0.88452	1.10908	0.89861	0.971462	294	32.4869	5.07178	1.00388	0.967065
A0A1Q3EQ13	RNA helicase OS=Lentinula edodes OX=5353 GN=LENED_011436 PE=3 SV=1 - [A0A1Q3EQ13_LENED]	33.1732	4.7	1	2	2	2	0.875491	0.920631	0.989489	1.01281	1.10213	1.01737	596	66.729	9.39307	1.12446	0.0586556
A0A1Q3EQN8	C2h2 finger and ankyrin domain OS=Lentinula edodes OX=5353 GN=LENED_011678 PE=4 SV=1 - [A0A1Q3EQN8_LENED]	33	5.57	1	2	2	2	0.974866	0.921745	0.959862	0.943486	1.09359	1.05947	539	60.6923	8.82178	1.08405	0.171512
A0A1Q3E576	Methionine aminopeptidase OS=Lentinula edodes OX=5353 GN=LENED_004048 PE=3 SV=1 - [A0A1Q3E576_LENED]	32.8494	4.85	1	2	2	2	1.20537	0.935421	0.854797	1.12924	0.869736	0.962038	371	40.9814	7.25439	0.988461	0.933838
A0A1Q3EJ24	Protein transporter SEC13 OS=Lentinula edodes OX=5353 GN=LENED_009188 PE=3 SV=1 - [A0A1Q3EJ24_LENED]	32.8	3.33	1	2	2	3	0.826542	0.979652	0.986633	0.959994	1.08044	1.11749	540	58.3954	6.21436	1.13073	0.159996
A0A1Q3EK58	O-methylsterigmatocystin oxidoreductase OS=Lentinula edodes OX=5353 GN=LENED_009569 PE=3 SV=1 - [A0A1Q3EK58_LENED]	32.75	4.34	1	2	2	2	1.03111	1.10721	1.031	0.975756	0.914304	1.01192	507	56.5518	6.56592	0.915649	0.0797932
A0A1Q3EI40	Uncharacterized protein OS=Lentinula edodes OX=5353 GN=LENED_008814 PE=4 SV=1 - [A0A1Q3EI40_LENED]	96.526	11.94	1	2	2	10	1.0789	1.06431	1.11147	0.907435	0.994946	0.945035	67	6.75714	5.87158	0.874869	0.00935595
Q870G5	Guanine nucleotide-binding protein subunit gamma OS=Lentinula edodes OX=5353 GN=gg1 PE=3 SV=1 - [GBG_LENED]	32.6409	20.73	1	2	2	4	0.96801	0.998731	1.00411	1.02069	1.01152	1.01291	82	9.05264	9.80322	1.025	0.0997779
A0A1Q3E2A8	Nucleotidylyl transferase OS=Lentinula edodes OX=5353 GN=LENED_002954 PE=4 SV=1 - [A0A1Q3E2A8_LENED]	0	2.29	1	1	1	1	0.946007	0.920038	0.834284	1.05005	1.06769	1.06351	349	38.4	6.13818	1.1781	0.00936977
A0A1Q3EC90	Glycogen [starch] synthase OS=Lentinula edodes OX=5353 GN=LENED_006640 PE=3 SV=1 - [A0A1Q3EC90_LENED]	32.459	2.04	1	2	2	4	0.949609	0.993042	1.02084	1.02538	0.988838	1.00817	737	83.2595	6.32861	1.01988	0.446151
A0A1Q3E813	NADH-dependent flavin oxidoreductase OS=Lentinula edodes OX=5353 GN=LENED_005109 PE=4 SV=1 - [A0A1Q3E813_LENED]	32.45	9.68	2	2	2	3	0.959646	1.03643	1.10733	0.942139	0.978071	0.964332	186	20.3925	9.17334	0.929474	0.171951
A0A1Q3E0X6	Uncharacterized protein OS=Lentinula edodes OX=5353 GN=LENED_002404 PE=4 SV=1 - [A0A1Q3E0X6_LENED]	36.8	3.77	1	5	5	5	0.973055	0.915051	0.972147	1.03626	1.05239	1.05076	1060	113.583	7.18115	1.0976	0.00940743
A0A1Q3EEU0	Nucleic acid-binding protein OS=Lentinula edodes OX=5353 GN=LENED_007603 PE=4 SV=1 - [A0A1Q3EEU0_LENED]	82.7674	15.75	1	7	7	15	0.920478	0.93441	0.955105	1.0083	1.06507	1.01914	400	43.0344	7.56201	1.10054	0.00941031
A0A1Q3EQC0	FAD-binding domain-containing protein OS=Lentinula edodes OX=5353 GN=LENED_011551 PE=4 SV=1 - [A0A1Q3EQC0_LENED]	32.34	1.85	1	2	2	4	1.04538	1.00623	0.937854	1.06834	0.932492	0.977358	809	90.197	5.99854	0.996228	0.944605
A0A1Q3DXX5	WD40 repeat-like protein OS=Lentinula edodes OX=5353 GN=LENED_001325 PE=4 SV=1 - [A0A1Q3DXX5_LENED]	66.4008	7.7	1	4	4	6	0.906159	0.89338	0.959283	1.00943	1.05518	1.06434	610	64.8548	7.62061	1.13416	0.00946149
A0A1Q3E936	Aryl-alcohol dehydrogenase OS=Lentinula edodes OX=5353 GN=LENED_005491 PE=4 SV=1 - [A0A1Q3E936_LENED]	50.87	6.61	1	4	4	7	0.895148	0.914383	0.968369	1.01889	1.05615	1.051	378	42.3265	6.72705	1.12533	0.0094827
A0A1Q3DV87	60s ribosomal protein l6 OS=Lentinula edodes OX=5353 GN=LENED_000333 PE=4 SV=1 - [A0A1Q3DV87_LENED]	358.37	54.58	1	16	16	79	0.985778	0.949577	0.965013	1.02352	1.01842	1.0122	240	26.4535	9.99365	1.05302	0.0095547
A0A1Q3DXL8	Acetyl-carboxylase OS=Lentinula edodes OX=5353 GN=LENED_001220 PE=4 SV=1 - [A0A1Q3DXL8_LENED]	20.11	1.89	1	4	5	6	0.958291	0.889484	0.939149	1.02124	1.08123	1.06905	2227	246.755	5.87158	1.138	0.00956007
A0A1Q3EQ42	Nuclear and cytoplasmic polyadenylated rna-binding protein pub1 OS=Lentinula edodes OX=5353 GN=LENED_011471 PE=4 SV=1 - [A0A1Q3EQ42_LENED]	31.98	4.37	1	2	2	6	1.02704	1.01499	1.0304	1.00729	1.00093	0.96306	435	46.014	6.27783	0.967074	0.0817358
A0A1Q3E130	Ynr018w-like protein OS=Lentinula edodes OX=5353 GN=LENED_002376 PE=4 SV=1 - [A0A1Q3E130_LENED]	31.75	8.53	1	2	2	2	0.999766	1.08046	1.06374	0.947198	0.967285	0.997487	258	28.8191	8.77783	0.926211	0.0539026
A0A1Q3EIX7	Pyruvate dehydrogenase E1 component subunit beta OS=Lentinula edodes OX=5353 GN=LENED_009117 PE=4 SV=1 - [A0A1Q3EIX7_LENED]	132.278	11.89	1	4	4	10	1.03254	1.10067	1.08527	0.941242	0.984648	0.947556	370	39.8571	5.26221	0.892794	0.00958059
A0A1Q3EFU5	Cyclophilin-like protein OS=Lentinula edodes OX=5353 GN=LENED_007953 PE=4 SV=1 - [A0A1Q3EFU5_LENED]	31.64	4.66	1	2	2	2	0.915652	0.961623	1.03721	0.963129	1.07973	1.01993	515	55.8577	8.92432	1.05088	0.369056
A0A1Q3ESV0	Mitochondrial distribution and morphology OS=Lentinula edodes OX=5353 GN=LENED_012504 PE=4 SV=1 - [A0A1Q3ESV0_LENED]	0	7.77	1	1	1	1	0.972061	0.96876	0.967829	0.999256	1.03357	1.03084	103	11.6286	5.22412	1.05329	0.00958139
A0A1Q3EIJ6	Cell cycle arrest in response to pheromone-related protein OS=Lentinula edodes OX=5353 GN=LENED_008923 PE=4 SV=1 - [A0A1Q3EIJ6_LENED]	31.39	2.14	1	2	2	2	0.950494	0.979322	1.16677	0.899184	1.08229	0.967185	842	92.1343	5.12256	0.95223	0.598443
A0A1Q3E0I2	Hydantoinase B oxoprolinase OS=Lentinula edodes OX=5353 GN=LENED_002220 PE=4 SV=1 - [A0A1Q3E0I2_LENED]	31.36	1.47	1	2	2	2	0.985743	0.927581	1.01441	1.05282	0.983621	1.00755	1222	132.192	6.34131	1.03971	0.300598
A0A1Q3DVQ2	Enoyl-hydratase isomerase OS=Lentinula edodes OX=5353 GN=LENED_000446 PE=3 SV=1 - [A0A1Q3DVQ2_LENED]	0	3.47	1	1	1	1	0.94986	0.869527	0.889537	1.09829	1.05623	1.0187	259	27.8738	7.76709	1.1714	0.00971582
A0A1Q3EPZ8	Glycoside hydrolase family 61 protein OS=Lentinula edodes OX=5353 GN=LENED_011416 PE=4 SV=1 - [A0A1Q3EPZ8_LENED]	38.32	3.85	1	2	2	2	1.20003	1.08323	1.28658	0.936661	0.871011	0.822376	779	86.1005	5.43994	0.736742	0.0097704
A0A1Q3DZH4	Hsp70 family chaperone lhs1 OS=Lentinula edodes OX=5353 GN=LENED_001935 PE=4 SV=1 - [A0A1Q3DZH4_LENED]	31.1842	2.03	1	2	2	2	1.13171	1.05621	0.912229	1.10032	0.89544	0.925442	886	97.5542	5.80811	0.942274	0.546637
A0A1Q3EBE7	Carboxypeptidase OS=Lentinula edodes OX=5353 GN=LENED_006320 PE=3 SV=1 - [A0A1Q3EBE7_LENED]	93.5043	3.66	1	2	2	4	1.09614	1.15518	1.2856	0.84381	0.933209	0.900981	656	71.6147	4.76709	0.757155	0.00977162
A0A1Q3ELM9	Uroporphyrinogen decarboxylase OS=Lentinula edodes OX=5353 GN=LENED_010146 PE=3 SV=1 - [A0A1Q3ELM9_LENED]	32.3649	5.21	1	2	2	3	1.1526	1.15402	1.07033	1.00345	0.9437	0.923256	365	40.544	6.43018	0.849998	0.00998731
A0A1Q3EH14	Phosphatidylserine decarboxylase OS=Lentinula edodes OX=5353 GN=LENED_008378 PE=4 SV=1 - [A0A1Q3EH14_LENED]	733.646	18.23	1	11	13	84	1.08362	1.05084	1.02497	0.981694	0.949614	0.960025	532	60.0622	5.65576	0.915144	0.0100201
A0A1Q3DZU1	Rho guanine nucleotide exchange factor scd1 OS=Lentinula edodes OX=5353 GN=LENED_002055 PE=4 SV=1 - [A0A1Q3DZU1_LENED]	20.49	2.88	1	3	3	3	0.956093	0.932385	0.972372	1.02649	1.01991	1.06474	902	100.485	6.69775	1.08749	0.0100963
A0A1Q3EL25	Uncharacterized protein OS=Lentinula edodes OX=5353 GN=LENED_009920 PE=4 SV=1 - [A0A1Q3EL25_LENED]	30.43	7.45	1	2	2	2	1.03864	1.06198	1.00918	1.0367	0.910959	0.987519	255	28.039	10.0962	0.943847	0.215951
A0A1Q3E031	WD40 repeat-like protein OS=Lentinula edodes OX=5353 GN=LENED_002155 PE=4 SV=1 - [A0A1Q3E031_LENED]	24.49	2.75	1	1	1	1	1.09686	1.03374	1.05334	0.961723	0.956964	0.984289	436	46.9218	7.69385	0.911754	0.0102183
A0A1Q3E8F0	Threonine synthase OS=Lentinula edodes OX=5353 GN=LENED_005069 PE=4 SV=1 - [A0A1Q3E8F0_LENED]	32.5883	3.7	1	2	2	4	0.953693	0.959168	0.902332	1.02731	1.02268	1.05911	649	72.2951	5.85889	1.1044	0.0102313
A0A1Q3EQV4	Adenine nucleotide alpha hydrolases-like protein OS=Lentinula edodes OX=5353 GN=LENED_011752 PE=4 SV=1 - [A0A1Q3EQV4_LENED]	29.93	4.5	1	2	2	2	0.952748	1.06766	1.07137	0.95083	1.00207	1.00459	289	31.9762	9.59814	0.956566	0.353619
A0A1Q3DWE1	Tetratricopeptide repeat domain 27 OS=Lentinula edodes OX=5353 GN=LENED_000763 PE=4 SV=1 - [A0A1Q3DWE1_LENED]	29.83	3.18	1	2	2	2	0.949892	1.009	1.03827	0.959337	0.999416	1.05513	848	95.847	5.5415	1.00558	0.890582
G9FIL7	Beta-flanking protein OS=Lentinula edodes OX=5353 GN=beta-fg PE=4 SV=1 - [G9FIL7_LENED]	29.64	15.58	2	2	2	2	1.42629	0.703384	1.06765	1.04999	0.83487	0.937064	199	20.5153	5.49072	0.88259	0.596274
A0A1Q3E5W4	Uncharacterized protein OS=Lentinula edodes OX=5353 GN=LENED_004064 PE=4 SV=1 - [A0A1Q3E5W4_LENED]	29.53	1.88	1	2	2	2	1.0062	1.04032	1.00281	1.04343	0.957114	0.972098	1065	119.282	5.03369	0.974853	0.430765
A0A1Q3EHJ0	UDP-glucose 6-dehydrogenase OS=Lentinula edodes OX=5353 GN=LENED_008601 PE=3 SV=1 - [A0A1Q3EHJ0_LENED]	170.841	11.91	1	6	6	16	0.962614	0.958709	0.964165	1.00332	1.05407	1.03041	470	51.5706	5.70654	1.07012	0.0102451
A0A1Q3ER56	Histone acetyltransferase type B subunit 2 OS=Lentinula edodes OX=5353 GN=LENED_011863 PE=4 SV=1 - [A0A1Q3ER56_LENED]	46.9708	7.33	1	5	5	7	1.01572	1.06194	1.09203	0.964728	0.921949	0.929225	464	51.4951	5.04639	0.888387	0.0102953
A0A1Q3EJ75	Aryl-alcohol oxidase OS=Lentinula edodes OX=5353 GN=LENED_009218 PE=4 SV=1 - [A0A1Q3EJ75_LENED]	43.3944	1.95	1	1	1	3	1.24537	1.2903	1.07827	0.927062	0.815776	0.885345	615	66.4043	5.021	0.727234	0.0104157
A0A1Q3ERQ5	MARVEL domain-containing protein OS=Lentinula edodes OX=5353 GN=LENED_012052 PE=4 SV=1 - [A0A1Q3ERQ5_LENED]	29.01	10	1	2	2	2	1.12083	1.04873	0.966956	1.03831	0.911816	0.963179	170	18.7407	6.66846	0.928833	0.266452
A0A1Q3DXI2	dUTP diphosphatase OS=Lentinula edodes OX=5353 GN=LENED_000906 PE=4 SV=1 - [A0A1Q3DXI2_LENED]	28.8438	4.73	1	2	2	3	0.986295	0.957944	0.96871	0.988646	1.05042	1.01094	169	17.9834	6.96143	1.04705	0.0829181
A0A1Q3ELC2	60S ribosomal protein L13a OS=Lentinula edodes OX=5353 GN=LENED_010027 PE=3 SV=1 - [A0A1Q3ELC2_LENED]	110.666	16.11	2	11	11	31	0.950296	0.98011	0.977911	1.01032	1.03445	1.02637	509	56.8193	8.86572	1.05598	0.0104192
A0A1Q3ED41	O-methylsterigmatocystin oxidoreductase OS=Lentinula edodes OX=5353 GN=LENED_006924 PE=3 SV=1 - [A0A1Q3ED41_LENED]	28.5635	3.86	3	2	2	5	1.0273	1.07448	1.07107	0.912986	1.03216	0.939376	492	55.8375	8.35303	0.909127	0.0703203
A0A1Q3DXT6	Protein-L-isoaspartate O-methyltransferase OS=Lentinula edodes OX=5353 GN=LENED_001297 PE=3 SV=1 - [A0A1Q3DXT6_LENED]	28.5605	9.18	1	2	2	3	0.949714	1.02669	0.898817	1.12168	0.950019	0.987046	316	34.8167	7.7085	1.06383	0.393586
A0A1Q3E2N5	Uncharacterized protein OS=Lentinula edodes OX=5353 GN=LENED_003093 PE=4 SV=1 - [A0A1Q3E2N5_LENED]	28.49	12.58	1	2	2	2	0.894223	1.01449	1.10137	0.985714	1.00076	1.0092	151	16.3343	10.6821	0.995213	0.940489
A0A1Q3E1W1	Vacuolar ATP synthase subunit D OS=Lentinula edodes OX=5353 GN=LENED_002808 PE=3 SV=1 - [A0A1Q3E1W1_LENED]	28.41	9.73	1	2	2	2	1.0132	0.915157	0.899868	1.07239	1.00756	1.01554	257	28.8032	8.93896	1.0945	0.0952316
A0A1Q3DXE1	Glycoside hydrolase family 92 protein OS=Lentinula edodes OX=5353 GN=LENED_001148 PE=4 SV=1 - [A0A1Q3DXE1_LENED]	28.2463	3.5	2	2	2	3	1.20995	0.971072	1.07824	0.996401	0.958018	0.995291	828	90.5303	4.61475	0.905024	0.215656
A0A1Q3ESP4	Uncharacterized protein OS=Lentinula edodes OX=5353 GN=LENED_012480 PE=4 SV=1 - [A0A1Q3ESP4_LENED]	28.1134	12.92	1	2	2	4	0.883771	0.8491	1.04426	0.993639	1.11111	1.00494	178	18.7859	9.31982	1.11975	0.192506
A0A1Q3E6N7	NAD-binding protein OS=Lentinula edodes OX=5353 GN=LENED_004516 PE=4 SV=1 - [A0A1Q3E6N7_LENED]	28.1	6.13	1	2	2	4	1.02939	0.987012	0.997661	0.992224	1.02186	1.00079	261	28.1693	6.354	1.00027	0.986878
A0A1Q3E5E4	V-type ATPase OS=Lentinula edodes OX=5353 GN=LENED_003878 PE=4 SV=1 - [A0A1Q3E5E4_LENED]	205.531	15.62	1	10	10	24	0.972952	0.979095	0.956773	1.01627	1.0224	0.999728	557	61.042	5.5415	1.04455	0.0104294
A0A1Q3EM03	Arp2/3 complex 34 kDa subunit OS=Lentinula edodes OX=5353 GN=LENED_010200 PE=3 SV=1 - [A0A1Q3EM03_LENED]	28.07	5.26	1	2	2	3	0.928306	0.909524	1.08814	0.965923	1.0885	1.02123	304	35.0001	7.06396	1.05116	0.496853
A0A1Q3EGP2	General vesicular transport factor p115 OS=Lentinula edodes OX=5353 GN=LENED_008324 PE=4 SV=1 - [A0A1Q3EGP2_LENED]	28.05	3.32	1	2	2	2	1.03776	0.936782	0.9871	1.0294	1.00501	0.993098	662	72.836	4.67822	1.02224	0.518525
A0A1Q3E062	Carbonic anhydrase OS=Lentinula edodes OX=5353 GN=LENED_002110 PE=3 SV=1 - [A0A1Q3E062_LENED]	28.0333	14.37	1	2	2	4	1.02926	1.05845	0.977073	0.98732	1.0021	0.984273	174	19.52	6.11279	0.970277	0.281796
A0A1Q3EKH5	Zinc finger ccch type domain containing protein OS=Lentinula edodes OX=5353 GN=LENED_009621 PE=4 SV=1 - [A0A1Q3EKH5_LENED]	27.7634	2.38	1	2	2	3	0.994284	1.05005	1.00015	0.995311	0.936559	1.02761	713	77.1513	6.53662	0.97208	0.425808
A0A1Q3E8Y4	Ras guanyl-nucleotide exchange factor OS=Lentinula edodes OX=5353 GN=LENED_005418 PE=4 SV=1 - [A0A1Q3E8Y4_LENED]	27.64	2.46	1	2	2	2	0.904387	0.899589	1.07259	0.9946	1.03502	1.05113	1059	117.02	7.50342	1.07098	0.315176
A0A1Q3ETP4	Sm-like ribonucleo protein OS=Lentinula edodes OX=5353 GN=LENED_012841 PE=4 SV=1 - [A0A1Q3ETP4_LENED]	102.93	12.08	1	5	5	9	0.887629	0.89992	0.955251	1.00778	1.06899	1.03711	207	22.1153	9.51025	1.13529	0.0105637
A0A1Q3E2F2	J domain-containing protein OS=Lentinula edodes OX=5353 GN=LENED_002859 PE=4 SV=1 - [A0A1Q3E2F2_LENED]	27.11	3.25	1	2	2	2	0.963788	1.07323	1.02644	0.948695	1.04256	0.974558	493	54.6686	5.8208	0.968126	0.484453
A0A1Q3E2Y9	Peptidyl-prolyl cis-trans isomerase OS=Lentinula edodes OX=5353 GN=LENED_002981 PE=3 SV=1 - [A0A1Q3E2Y9_LENED]	27.0221	14.29	1	2	4	6	1.04208	0.981507	0.973821	0.965349	1.03412	0.979965	182	20.1319	7.73779	0.994002	0.851692
A0A1Q3EQH5	RNA-binding domain-containing protein OS=Lentinula edodes OX=5353 GN=LENED_011611 PE=4 SV=1 - [A0A1Q3EQH5_LENED]	27.0179	10.04	1	2	2	4	0.965442	1.01429	1.0282	0.972778	0.996974	1.02505	259	28.7343	5.07178	0.995634	0.865774
A0A1Q3DWS7	Ef tu gtp binding domain-containing protein OS=Lentinula edodes OX=5353 GN=LENED_000915 PE=4 SV=1 - [A0A1Q3DWS7_LENED]	26.87	4.32	1	2	2	3	1.03267	0.949873	1.04797	1.00324	0.998997	1.004	486	52.7587	6.48096	0.99199	0.803962
A0A1Q3EQI8	Mps one binder kinase activator-like 1a OS=Lentinula edodes OX=5353 GN=LENED_011618 PE=4 SV=1 - [A0A1Q3EQI8_LENED]	23.38	9.63	1	2	2	3	0.945909	0.937565	0.963908	1.00659	1.06711	1.03368	218	25.2929	6.87354	1.09131	0.0106114
A0A1Q3EPZ9	Cytochrome P450 OS=Lentinula edodes OX=5353 GN=LENED_011422 PE=3 SV=1 - [A0A1Q3EPZ9_LENED]	26.6191	3.82	1	2	2	3	0.99715	1.05133	1.10257	0.91943	1.01367	0.997844	550	60.7111	6.58057	0.930147	0.156584
A0A1Q3E8X7	Uncharacterized protein OS=Lentinula edodes OX=5353 GN=LENED_005420 PE=4 SV=1 - [A0A1Q3E8X7_LENED]	26.2593	23.6	1	2	2	3	0.929073	0.976212	0.943635	0.977929	0.990951	1.04374	89	9.3716	9.45166	1.05746	0.0896646
A0A1Q3E8P0	Rad21 rec8 n terminal domain protein OS=Lentinula edodes OX=5353 GN=LENED_005344 PE=4 SV=1 - [A0A1Q3E8P0_LENED]	26.2145	1.83	1	2	2	3	1.06642	0.997485	1.02674	1.05185	0.969383	0.96423	1037	115.194	5.22412	0.965967	0.369602
A0A1Q3DV27	5-hydroxyisourate hydrolase OS=Lentinula edodes OX=5353 GN=LENED_000265 PE=3 SV=1 - [A0A1Q3DV27_LENED]	26.14	16	1	2	2	4	0.951474	1.02116	1.0003	0.979176	1.02552	1.02297	125	14.2692	5.47803	1.01841	0.514571
A0A1Q3E7Q1	Uncharacterized protein OS=Lentinula edodes OX=5353 GN=LENED_004962 PE=4 SV=1 - [A0A1Q3E7Q1_LENED]	26.12	3.49	1	2	2	2	0.927591	1.00613	0.999676	0.958209	1.04934	1.03955	631	70.7654	6.30322	1.03876	0.378551
A0A1Q3EQ58	ATG16-domain-containing protein OS=Lentinula edodes OX=5353 GN=LENED_011470 PE=4 SV=1 - [A0A1Q3EQ58_LENED]	26.03	6.23	1	2	2	2	1.08818	1.02693	1.01285	1.04017	0.945703	0.942221	273	30.6944	5.61768	0.936106	0.167379
A0A1Q3EM33	Alpha beta-hydrolase OS=Lentinula edodes OX=5353 GN=LENED_010279 PE=4 SV=1 - [A0A1Q3EM33_LENED]	46.5079	1.89	1	1	1	4	1.1101	1.11081	1.16306	0.972007	0.855089	0.973648	529	57.9148	6.17627	0.82765	0.0106386
A0A1Q3EJC8	Pyridoxal phosphate homeostasis protein OS=Lentinula edodes OX=5353 GN=LENED_009281 PE=3 SV=1 - [A0A1Q3EJC8_LENED]	25.87	5.41	1	2	2	3	1.06647	1.06325	0.998953	1.05513	0.868396	0.966431	296	32.41	6.94678	0.923701	0.243616
A0A1Q3EN38	NADH-quinone oxidoreductase OS=Lentinula edodes OX=5353 GN=LENED_010685 PE=3 SV=1 - [A0A1Q3EN38_LENED]	25.85	6.11	1	2	2	4	1.03606	0.938897	0.945809	1.06767	1.01123	0.981401	262	29.8266	7.50342	1.04777	0.312145
A0A1Q3EQG4	Glycoside hydrolase family 2 protein OS=Lentinula edodes OX=5353 GN=LENED_011605 PE=4 SV=1 - [A0A1Q3EQG4_LENED]	25.7276	1.52	1	2	2	6	0.960589	0.998381	0.999433	0.974738	1.01531	1.03534	854	96.9648	5.8335	1.02264	0.366228
A0A1Q3ENT3	Nucleotide-binding domain-containing protein OS=Lentinula edodes OX=5353 GN=LENED_010954 PE=4 SV=1 - [A0A1Q3ENT3_LENED]	25.61	3.74	1	2	2	2	1.08843	1.00427	1.05106	1.00716	0.910772	0.996741	669	74.7315	7.88428	0.927127	0.122217
Q870G3	Developmentally regulated GTP-binding protein OS=Lentinula edodes OX=5353 GN=Drg PE=2 SV=1 - [Q870G3_LENED]	25.56	5.74	2	2	2	2	1.04553	0.979086	0.994301	1.02435	0.957527	1.00992	366	40.6546	9.0415	0.991018	0.767529
A0A1Q3E5D0	Uncharacterized protein OS=Lentinula edodes OX=5353 GN=LENED_004120 PE=4 SV=1 - [A0A1Q3E5D0_LENED]	25.3958	5.99	1	2	2	2	0.91719	1.02113	1.03485	0.989651	1.0019	1.03224	217	22.7655	6.52197	1.01703	0.689298
A0A1Q3EGA3	ADH_N domain-containing protein OS=Lentinula edodes OX=5353 GN=LENED_008120 PE=4 SV=1 - [A0A1Q3EGA3_LENED]	25.34	2.79	1	2	3	3	0.965281	0.980272	1.00302	0.96724	1.10546	0.966054	1041	117.746	5.84619	1.03059	0.56164
A0A1Q3E3V2	Protein OS=Lentinula edodes OX=5353 GN=LENED_003467 PE=4 SV=1 - [A0A1Q3E3V2_LENED]	25.27	11.59	1	2	2	2	0.980092	1.03387	1.00701	0.97725	1.03621	0.986735	138	15.7144	9.77393	0.993125	0.787157
A0A1Q3DWZ8	Alpha beta-hydrolase OS=Lentinula edodes OX=5353 GN=LENED_000992 PE=4 SV=1 - [A0A1Q3DWZ8_LENED]	25.2682	5.09	1	2	2	2	1.05437	1.04501	0.960454	1.02434	0.989703	0.950279	334	37.9624	7.1665	0.968783	0.435035
A4UX70	CIPA OS=Lentinula edodes OX=5353 GN=cipA PE=2 SV=1 - [A4UX70_LENED]	25.25	8.13	2	2	2	4	1.00884	1.01226	0.961203	0.988906	1.03505	1.0055	320	35.9618	5.94775	1.01581	0.501564
A0A1Q3ERB1	Eukaryotic translation initiation factor 2 subunit alpha OS=Lentinula edodes OX=5353 GN=LENED_011904 PE=4 SV=1 - [A0A1Q3ERB1_LENED]	91.5929	14.61	1	5	5	19	0.977854	0.970849	0.97966	1.03254	1.00194	1.01909	349	38.8432	5.33838	1.04276	0.0107406
A0A1Q3DVK0	Uncharacterized protein OS=Lentinula edodes OX=5353 GN=LENED_000357 PE=4 SV=1 - [A0A1Q3DVK0_LENED]	47.3853	5.08	1	1	1	2	0.944421	0.941596	0.9155	1.0742	1	1.04338	315	36.7048	6.99072	1.11282	0.0108157
A0A1Q3EQR9	Metallo-beta-lactamase domain-containing protein OS=Lentinula edodes OX=5353 GN=LENED_011714 PE=4 SV=1 - [A0A1Q3EQR9_LENED]	21.58	2.88	1	1	1	1	1.03578	1.02374	1.01678	0.980894	1.00053	0.984669	313	35.0394	7.63525	0.964174	0.0109216
A0A1Q3E9P5	Cysteine synthase OS=Lentinula edodes OX=5353 GN=LENED_005556 PE=4 SV=1 - [A0A1Q3E9P5_LENED]	25.01	3.65	8	2	2	3	0.983753	1.05225	1.16353	0.886595	1.01975	0.989341	356	38.1377	8.55811	0.905032	0.200126
A0A1Q3DZI2	Mfs transporter OS=Lentinula edodes OX=5353 GN=LENED_001944 PE=4 SV=1 - [A0A1Q3DZI2_LENED]	24.83	4.3	1	2	2	3	1.01448	1.01979	1.08607	0.919479	1.03919	0.965095	512	56.7575	9.27588	0.937005	0.192051
A0A1Q3EIC2	Cap binding protein 80-pb OS=Lentinula edodes OX=5353 GN=LENED_008904 PE=4 SV=1 - [A0A1Q3EIC2_LENED]	24.69	2.61	1	2	2	3	1.01548	1.03987	0.994831	0.986112	0.99612	1.01551	882	98.9555	5.33838	0.982806	0.325662
A0A1Q3DWT1	Dual specificity protein phosphatase PPS1 OS=Lentinula edodes OX=5353 GN=LENED_000843 PE=4 SV=1 - [A0A1Q3DWT1_LENED]	24.64	4.49	1	2	2	2	1.02438	0.953124	0.939618	1.11061	0.954784	0.975083	535	58.7162	5.40186	1.04229	0.500129
A0A1Q3EFL3	Gamma-glutamyl phosphate reductase OS=Lentinula edodes OX=5353 GN=LENED_007856 PE=3 SV=1 - [A0A1Q3EFL3_LENED]	24.6349	3.35	2	2	2	2	0.895454	0.984344	0.998918	0.997681	1.01043	1.05971	626	66.8923	6.55127	1.06569	0.167702
A0A1Q3E809	Glycoside hydrolase family 31 protein OS=Lentinula edodes OX=5353 GN=LENED_005062 PE=4 SV=1 - [A0A1Q3E809_LENED]	24.5843	1.58	1	2	2	2	0.988929	0.914276	0.97221	1.03818	1.03329	1.00652	1646	180.151	7.12256	1.07045	0.0520332
A0A1Q3E640	Aryl-alcohol dehydrogenase OS=Lentinula edodes OX=5353 GN=LENED_004371 PE=4 SV=1 - [A0A1Q3E640_LENED]	24.51	4.7	3	2	2	3	0.980976	0.963107	0.99097	0.996124	1.03768	0.998194	383	42.8866	6.81494	1.03303	0.110051
A0A1Q3EC76	Ccch-type zn-finger protein OS=Lentinula edodes OX=5353 GN=LENED_006541 PE=4 SV=1 - [A0A1Q3EC76_LENED]	24.22	1.34	1	1	1	2	0.937432	0.964636	0.886269	1.02282	1.047	1.05962	745	79.9254	8.45557	1.12233	0.0109954
A0A1Q3ECC6	p-loop containing nucleoside triphosphate hydrolase protein OS=Lentinula edodes OX=5353 GN=LENED_006680 PE=4 SV=1 - [A0A1Q3ECC6_LENED]	24.42	1.52	1	2	2	2	1.02408	1.00793	1.15579	1.12778	0.868494	0.84719	1121	124.102	5.87158	0.891984	0.321849
A0A1Q3DVB3	Uncharacterized protein OS=Lentinula edodes OX=5353 GN=LENED_000358 PE=4 SV=1 - [A0A1Q3DVB3_LENED]	24.42	2.59	2	2	2	3	1.03553	0.956624	0.970316	0.983277	1.05078	1.01339	541	59.978	5.71924	1.02869	0.415362
A0A1Q3ESR3	ARM repeat-containing protein OS=Lentinula edodes OX=5353 GN=LENED_012494 PE=4 SV=1 - [A0A1Q3ESR3_LENED]	24.36	2.94	1	2	2	5	1.01546	0.971591	0.959811	1.02628	1.01848	0.997773	613	68.4254	4.75439	1.03247	0.167667
A0A1Q3DYZ2	Uncharacterized protein OS=Lentinula edodes OX=5353 GN=LENED_001660 PE=4 SV=1 - [A0A1Q3DYZ2_LENED]	36.28	4.11	1	3	3	3	0.856872	0.866973	0.949331	1.01444	1.09619	1.08585	706	79.1654	6.01123	1.19576	0.0110127
A0A1Q3DVL1	Uncharacterized protein OS=Lentinula edodes OX=5353 GN=LENED_000460 PE=4 SV=1 - [A0A1Q3DVL1_LENED]	24.35	5.05	2	2	2	2	0.978475	1.02021	1.01269	0.983609	1.02776	0.987431	495	49.3125	5.38916	0.995828	0.837081
A0A1Q3DZB7	6,7-dimethyl-8-ribityllumazine synthase OS=Lentinula edodes OX=5353 GN=LENED_001753 PE=3 SV=1 - [A0A1Q3DZB7_LENED]	24.29	6.28	1	2	2	2	1.06998	1.0265	0.969436	1.00888	0.97513	0.982667	207	21.7654	7.54736	0.967632	0.344093
A0A1Q3DW26	Alpha beta-hydrolase OS=Lentinula edodes OX=5353 GN=LENED_000649 PE=4 SV=1 - [A0A1Q3DW26_LENED]	36.9931	9.58	1	4	4	5	0.92687	0.979486	0.928446	1.02859	1.01579	1.03878	480	55.156	6.15088	1.08761	0.0110676
A0A1Q3ECZ6	Cytochrome P450 OS=Lentinula edodes OX=5353 GN=LENED_006918 PE=3 SV=1 - [A0A1Q3ECZ6_LENED]	24.1276	3.01	5	2	2	4	1.19966	0.960456	0.912422	1.10637	0.83514	0.983284	599	67.4718	7.82568	0.951915	0.698999
A0A1Q3E8Q6	Glycosyltransferase family 1 protein OS=Lentinula edodes OX=5353 GN=LENED_005283 PE=4 SV=1 - [A0A1Q3E8Q6_LENED]	23.86	4.89	1	2	2	2	1.02564	0.935613	0.941469	1.02967	1.01448	1.01677	450	50.3512	7.35693	1.0545	0.147969
A0A1Q3E5D1	Nuclear export receptor crm1 OS=Lentinula edodes OX=5353 GN=LENED_004023 PE=4 SV=1 - [A0A1Q3E5D1_LENED]	23.82	0.83	3	2	2	2	0.967683	0.981953	1.1023	0.961037	1.02586	0.994745	1446	163.698	5.85889	0.976967	0.641638
A0A1Q3ESM7	CAAX prenyl protease OS=Lentinula edodes OX=5353 GN=LENED_012462 PE=3 SV=1 - [A0A1Q3ESM7_LENED]	23.7433	2.99	1	2	2	2	1.00129	1.11316	1.06971	1.03272	0.911146	0.940939	468	53.5828	7.32764	0.905987	0.111275
A0A1Q3DYN6	Mitochondrial escape protein 2 OS=Lentinula edodes OX=5353 GN=LENED_001522 PE=4 SV=1 - [A0A1Q3DYN6_LENED]	23.71	1.69	1	2	2	2	0.983544	1.05031	1.03203	0.960131	0.991817	1.01312	1006	102.425	9.37842	0.967117	0.252829
A0A1Q3DZ58	Carbohydrate esterase family 16 protein OS=Lentinula edodes OX=5353 GN=LENED_001779 PE=4 SV=1 - [A0A1Q3DZ58_LENED]	23.7	2.56	1	2	2	3	0.990093	0.970932	0.987545	0.976474	1.05539	1.01054	586	65.2719	5.50342	1.03182	0.256165
A0A1Q3ECJ2	O-methyltransferase family 3 OS=Lentinula edodes OX=5353 GN=LENED_006750 PE=4 SV=1 - [A0A1Q3ECJ2_LENED]	57.8505	6.87	1	1	1	3	1.11187	1.10832	1.22657	0.852413	0.952643	0.953632	233	25.3073	6.94678	0.800371	0.011097
A0A1Q3E5M8	Vacuolar sorting protein 1 OS=Lentinula edodes OX=5353 GN=LENED_004205 PE=3 SV=1 - [A0A1Q3E5M8_LENED]	63.9746	10.58	1	7	7	15	0.974098	0.961028	0.926563	1.04279	1.01209	1.03138	709	77.8637	7.73779	1.07847	0.0111327
A0A1Q3DXX3	Nucleoporin nup189 OS=Lentinula edodes OX=5353 GN=LENED_001272 PE=4 SV=1 - [A0A1Q3DXX3_LENED]	44.29	2.87	1	2	2	2	0.888642	0.939448	0.893154	1.03355	1.1153	1.02188	870	96.217	4.80518	1.16517	0.0111405
A0A1Q3EMH0	Uncharacterized protein OS=Lentinula edodes OX=5353 GN=LENED_010458 PE=4 SV=1 - [A0A1Q3EMH0_LENED]	467.139	32.02	1	14	14	52	0.960438	0.976926	0.955122	1.01911	1.05697	1.01515	331	34.91	4.93213	1.06871	0.0111666
A0A1Q3EGV8	NADH-ubiquinone oxidoreductase OS=Lentinula edodes OX=5353 GN=LENED_008344 PE=3 SV=1 - [A0A1Q3EGV8_LENED]	23.26	10.32	1	2	2	3	1.07104	1.04897	1.02363	1.06171	0.917247	0.926082	155	17.6637	7.88428	0.924101	0.1779
A0A1Q3EG08	Eukaryotic translation initiation factor 4E class I OS=Lentinula edodes OX=5353 GN=LENED_008018 PE=3 SV=1 - [A0A1Q3EG08_LENED]	22.96	7.36	1	2	2	2	1.03794	0.992855	0.921233	1.06013	0.942856	1.02126	299	32.8806	5.40186	1.02446	0.645132
A0A1Q3DZK6	RNA-binding domain-containing protein OS=Lentinula edodes OX=5353 GN=LENED_001960 PE=4 SV=1 - [A0A1Q3DZK6_LENED]	22.89	6.45	1	2	2	3	1.05625	1.10736	1.0295	0.913287	0.999288	1.00104	248	28.4986	9.31982	0.912468	0.0649486
A0A1Q3EMH9	Dihydrolipoyl dehydrogenase OS=Lentinula edodes OX=5353 GN=LENED_010444 PE=3 SV=1 - [A0A1Q3EMH9_LENED]	134.478	8.32	1	4	4	14	0.977439	0.991011	1.00051	1.0291	1.02192	1.01757	505	53.7389	7.35693	1.03356	0.011388
A0A1Q3ESW6	Uncharacterized protein OS=Lentinula edodes OX=5353 GN=LENED_012547 PE=4 SV=1 - [A0A1Q3ESW6_LENED]	0	2.53	1	1	1	1	0.941864	0.91135	0.83271	1.0983	1.05405	1.03383	434	48.026	4.91943	1.18625	0.0114598
A0A1Q3E0N2	Phospholipase carboxylesterase OS=Lentinula edodes OX=5353 GN=LENED_002362 PE=4 SV=1 - [A0A1Q3E0N2_LENED]	22.75	6.28	1	2	2	2	1.06259	1.04428	0.993059	0.998419	0.957011	0.993214	239	25.6332	7.00537	0.951198	0.109148
A0A1Q3ELP8	Mitochondrial protein OS=Lentinula edodes OX=5353 GN=LENED_010142 PE=4 SV=1 - [A0A1Q3ELP8_LENED]	22.73	1.95	1	2	2	3	0.99629	0.956056	1.03135	0.996431	1.04482	0.995757	819	92.5674	9.77393	1.01787	0.548507
A0A1Q3EM45	Non-specific serine/threonine protein kinase OS=Lentinula edodes OX=5353 GN=LENED_010337 PE=4 SV=1 - [A0A1Q3EM45_LENED]	97.3107	13.1	1	9	10	19	0.982596	0.990079	0.983785	1.00093	1.01897	1.01392	931	100.017	8.54346	1.02617	0.0116522
A0A1Q3DYF7	Acyl-oxidase OS=Lentinula edodes OX=5353 GN=LENED_001431 PE=3 SV=1 - [A0A1Q3DYF7_LENED]	22.3436	3.99	2	2	2	4	1.16141	1.0252	1.01113	0.966733	0.877027	0.96898	426	46.746	6.22705	0.879602	0.0863077
A0A1Q3ELZ0	3-hydroxyanthranilate 3,4-dioxygenase OS=Lentinula edodes OX=5353 GN=BNA1 PE=3 SV=1 - [A0A1Q3ELZ0_LENED]	22.2	3.28	1	2	2	3	0.948815	1.07583	1.00317	0.962219	1.0614	0.97995	518	56.491	5.04639	0.991993	0.873982
A0A1Q3EQ59	Ccch zinc finger and rrm domain-containing protein OS=Lentinula edodes OX=5353 GN=LENED_011463 PE=4 SV=1 - [A0A1Q3EQ59_LENED]	22.15	3.36	1	2	2	3	1.01907	0.952984	0.945683	0.991664	1.02567	1.0079	803	87.4449	6.94678	1.03684	0.229936
A0A1Q3E5U0	p-loop containing nucleoside triphosphate hydrolase protein OS=Lentinula edodes OX=5353 GN=LENED_004251 PE=4 SV=1 - [A0A1Q3E5U0_LENED]	22.09	2.28	1	2	2	3	1.09458	1.14237	1.04923	0.91073	1.02195	0.996991	1532	169.246	6.23975	0.891512	0.0510185
A0A1Q3EFV0	Gamma-glutamyltranspeptidase OS=Lentinula edodes OX=5353 GN=LENED_007949 PE=4 SV=1 - [A0A1Q3EFV0_LENED]	22.0833	4.51	1	2	2	5	1.01082	1.04683	1.0875	0.898779	1.00597	0.963077	488	51.9551	6.354	0.911825	0.0728764
A0A1Q3DVR9	Pre-mRNA branch site protein p14 OS=Lentinula edodes OX=5353 GN=LENED_000530 PE=4 SV=1 - [A0A1Q3DVR9_LENED]	0	8.91	1	1	1	2	1.08367	1.12362	1.21869	0.957797	0.8599	0.943269	101	11.413	8.96826	0.805892	0.0116584
A0A1Q3EPN4	Uncharacterized protein OS=Lentinula edodes OX=5353 GN=LENED_011304 PE=4 SV=1 - [A0A1Q3EPN4_LENED]	21.81	17.2	1	2	2	5	1.03205	1.01685	1.11847	0.919146	1.03987	0.981534	93	10.3064	9.34912	0.928391	0.183576
A0A1Q3DXA1	Pkinase-domain-containing protein OS=Lentinula edodes OX=5353 GN=LENED_001101 PE=3 SV=1 - [A0A1Q3DXA1_LENED]	21.76	5.26	1	2	2	3	0.98351	0.995705	1.00655	0.90621	1.13657	1.05938	475	52.0453	5.68115	1.03899	0.598907
A0A1Q3DVI4	Cytochrome oxidase biogenesis protein (Oxa1 mitochondrial) OS=Lentinula edodes OX=5353 GN=LENED_000334 PE=3 SV=1 - [A0A1Q3DVI4_LENED]	42.9367	4.74	1	1	2	4	1.08183	1.11325	1.06393	0.903695	0.990071	0.970785	485	53.7346	10.228	0.878963	0.0116893
A0A1Q3EGV5	40S ribosomal protein S20 OS=Lentinula edodes OX=5353 GN=LENED_008386 PE=3 SV=1 - [A0A1Q3EGV5_LENED]	224.143	40.32	1	6	6	27	0.943976	0.948934	0.975905	1.00128	1.03774	1.01916	124	13.7516	9.77393	1.06601	0.0120267
A0A1Q3EHL3	Uncharacterized protein OS=Lentinula edodes OX=5353 GN=LENED_008609 PE=4 SV=1 - [A0A1Q3EHL3_LENED]	21.59	3.62	1	2	2	4	0.903353	1.06554	1.06702	0.994934	0.957458	1.02369	497	53.3489	7.00537	0.980291	0.746567
A0A1Q3ETL5	Eukaryotic translation initiation factor 1a OS=Lentinula edodes OX=5353 GN=LENED_012806 PE=3 SV=1 - [A0A1Q3ETL5_LENED]	36.37	23.08	1	4	4	11	0.988179	0.95947	0.972204	1.03158	1.00719	1.02671	143	16.3321	5.05908	1.04988	0.0121493
A0A1Q3EC49	Cmgc ck2 protein kinase OS=Lentinula edodes OX=5353 GN=LENED_006536 PE=3 SV=1 - [A0A1Q3EC49_LENED]	13.94	5.8	1	2	2	2	0.929956	0.955503	0.926952	1.0142	1.07667	1.01511	345	40.5315	7.92822	1.10438	0.0122947
A0A1Q3EER3	Creatinase aminopeptidase OS=Lentinula edodes OX=5353 GN=LENED_007503 PE=3 SV=1 - [A0A1Q3EER3_LENED]	20.77	2.51	1	2	2	3	0.998295	1.05825	1.1062	0.92353	0.978821	0.984068	916	103.1	9.24658	0.912631	0.0662247
A0A1Q3EJP9	AIP3-domain-containing protein OS=Lentinula edodes OX=5353 GN=LENED_009377 PE=4 SV=1 - [A0A1Q3EJP9_LENED]	20.73	1.58	1	2	2	3	0.968387	0.990545	0.99871	0.982971	1.04444	1.03785	952	104.238	8.20654	1.03639	0.170344
A0A1Q3E836	MICOS complex subunit MIC10 OS=Lentinula edodes OX=5353 GN=LENED_005046 PE=3 SV=1 - [A0A1Q3E836_LENED]	157.834	19	1	1	1	5	1.07581	1.15602	1.19545	0.861608	0.967299	0.960584	100	10.5455	8.96826	0.813908	0.0123131
A0A1Q3ERH4	Heat shock protein 60 OS=Lentinula edodes OX=5353 GN=LENED_011894 PE=3 SV=1 - [A0A1Q3ERH4_LENED]	96.4536	7.02	1	6	6	13	0.903389	0.91554	0.938811	1.00679	1.10463	1.04112	598	62.4446	5.69385	1.14316	0.0124794
A0A1Q3E8F9	DUF155-domain-containing protein OS=Lentinula edodes OX=5353 GN=LENED_005269 PE=4 SV=1 - [A0A1Q3E8F9_LENED]	0	1.27	1	1	1	1	1.05759	1.17225	1.08928	0.911908	0.967295	0.950137	553	61.3347	7.43018	0.852436	0.0125693
A0A1Q3ET90	60s ribosomal protein l20 OS=Lentinula edodes OX=5353 GN=LENED_012656 PE=4 SV=1 - [A0A1Q3ET90_LENED]	0	16.81	1	1	1	1	1.17238	1.09783	1.1141	0.882314	0.897709	1.00957	119	13.0629	10.1987	0.824272	0.0125929
A0A1Q3EFQ0	Protein OS=Lentinula edodes OX=5353 GN=LENED_007885 PE=4 SV=1 - [A0A1Q3EFQ0_LENED]	19.4	6.21	1	2	2	2	1.05622	0.998969	0.95913	0.997063	0.984534	1.01436	419	46.4668	4.80518	0.993908	0.845636
A0A1Q3EM47	Transformer-2-beta isoform 3 OS=Lentinula edodes OX=5353 GN=LENED_010307 PE=4 SV=1 - [A0A1Q3EM47_LENED]	19.23	7.04	2	2	2	3	0.950321	1.06135	0.98632	1.04551	0.992395	0.978109	270	31.0757	10.0083	1.00601	0.883849
A0A1Q3E2Q1	von willebrand ring finger domain-containing protein OS=Lentinula edodes OX=5353 GN=LENED_003030 PE=4 SV=1 - [A0A1Q3E2Q1_LENED]	19.14	2.18	1	2	2	2	1.03798	0.964501	0.858035	1.09441	0.948368	1.02496	1101	121.063	7.44482	1.07244	0.36171
A0A1Q3EMI1	Pkinase-domain-containing protein OS=Lentinula edodes OX=5353 GN=LENED_010380 PE=4 SV=1 - [A0A1Q3EMI1_LENED]	18.7437	5.5	1	2	2	2	1.11441	1.0939	0.985269	0.96228	0.964016	0.946743	382	42.9319	8.79248	0.899629	0.0574653
A0A1Q3DXU5	Cytochrome p450 OS=Lentinula edodes OX=5353 GN=LENED_001224 PE=4 SV=1 - [A0A1Q3DXU5_LENED]	18.42	5.07	1	2	2	2	1.06787	1.03457	1.04152	1.00261	0.904391	1.00224	355	39.4188	5.45264	0.925343	0.0841769
A0A1Q3E6U1	Hsp10-like protein OS=Lentinula edodes OX=5353 GN=LENED_004618 PE=3 SV=1 - [A0A1Q3E6U1_LENED]	18.3	14.95	1	2	2	2	1.17445	0.960708	1.04647	0.939526	1.03442	0.928329	107	11.3361	8.42627	0.9122	0.257833
A0A1Q3E061	Non-specific serine/threonine protein kinase OS=Lentinula edodes OX=5353 GN=LENED_002188 PE=4 SV=1 - [A0A1Q3E061_LENED]	17.52	1.88	1	2	2	2	1.16429	1.05198	0.972387	1.0123	0.917309	0.958744	1277	138.281	9.36377	0.90582	0.182189
A0A1Q3E485	E3 sumo-protein ligase 2-like protein OS=Lentinula edodes OX=5353 GN=LENED_003672 PE=4 SV=1 - [A0A1Q3E485_LENED]	16.9	1.88	1	2	2	2	0.868605	1.03592	1.08634	0.904741	1.11182	0.964147	1544	158.424	9.56885	0.996605	0.97184
A0A1Q3E586	Short-chain dehydrogenase OS=Lentinula edodes OX=5353 GN=LENED_004059 PE=3 SV=1 - [A0A1Q3E586_LENED]	16.44	8.39	2	2	2	3	0.998419	0.980246	0.976776	1.0285	1.00793	0.979971	274	28.9153	6.94678	1.02063	0.262211
A0A1Q3ELH7	Amp-ligase OS=Lentinula edodes OX=5353 GN=LENED_010005 PE=4 SV=1 - [A0A1Q3ELH7_LENED]	15.96	3.02	1	2	2	2	1.02675	0.994447	0.975861	0.968918	1.01344	1.0279	530	59.2899	6.01123	1.00441	0.858509
A0A1Q3ER79	DUF1708 domain-containing protein OS=Lentinula edodes OX=5353 GN=LENED_011860 PE=4 SV=1 - [A0A1Q3ER79_LENED]	15.91	5.19	1	2	2	3	1.00747	1.03247	1.04698	0.893844	1.09069	1.01221	655	73.3551	7.82568	0.97079	0.633723
A0A1Q3DVH3	tRNA pseudouridine synthase D OS=Lentinula edodes OX=5353 GN=LENED_000361 PE=4 SV=1 - [A0A1Q3DVH3_LENED]	15.49	1.34	1	2	2	4	1.06638	1.04258	0.967564	1.05567	0.947119	0.971882	1117	122.558	9.14404	0.966893	0.486478
A0A1Q3EKI8	Mitochondrial tricarboxylate transporter OS=Lentinula edodes OX=5353 GN=LENED_009749 PE=3 SV=1 - [A0A1Q3EKI8_LENED]	14.16	7.61	1	2	2	2	1.0086	1.04655	1.03384	1.00337	0.990555	0.961211	289	31.3045	10.0229	0.956668	0.0560584
A0A1Q3E3E5	Amidohydrolase 2 OS=Lentinula edodes OX=5353 GN=LENED_003361 PE=4 SV=1 - [A0A1Q3E3E5_LENED]	0	2.09	1	1	1	2	0.954825	0.92396	0.904018	1.01093	1.08936	1.03644	383	43.269	5.43994	1.12718	0.0126182
A0A1Q3EFL6	Formin binding protein OS=Lentinula edodes OX=5353 GN=LENED_007871 PE=4 SV=1 - [A0A1Q3EFL6_LENED]	0	3.69	2	2	3	4	1.02329	1.06276	1.00166	0.957006	1.00475	0.99953	759	89.1452	6.91748	0.959054	0.146336
A0A1Q3DW93	SH3 domain-containing protein OS=Lentinula edodes OX=5353 GN=LENED_000707 PE=4 SV=1 - [A0A1Q3DW93_LENED]	0	1.86	1	2	2	2	0.99795	0.972182	0.887959	1.07998	0.968093	1.03521	1020	112.09	8.63135	1.07879	0.181606
A0A1Q3E5R3	Purine nucleotide binding protein OS=Lentinula edodes OX=5353 GN=LENED_004243 PE=4 SV=1 - [A0A1Q3E5R3_LENED]	0	1.79	1	2	2	3	1.20896	1.08806	0.807173	1.20211	0.756128	0.901755	1232	136.587	8.08936	0.921331	0.66984
A0A1Q3E5I6	Uncharacterized protein OS=Lentinula edodes OX=5353 GN=LENED_004165 PE=4 SV=1 - [A0A1Q3E5I6_LENED]	0	19.28	1	2	2	2	1.00044	0.925444	0.993126	1.02448	1.02787	1.00185	83	9.52426	10.2427	1.04631	0.148657
A0A1Q3EES5	Aldolase OS=Lentinula edodes OX=5353 GN=LENED_007574 PE=4 SV=1 - [A0A1Q3EES5_LENED]	51.6762	9.33	1	3	3	5	0.931466	0.936384	0.96112	1.02659	1.06489	1.00183	343	36.9741	7.03467	1.09344	0.0126871
A0A1Q3ENM8	Ste ste11 protein kinase OS=Lentinula edodes OX=5353 GN=LENED_010902 PE=4 SV=1 - [A0A1Q3ENM8_LENED]	0	2.2	1	2	2	2	0.877087	0.893722	0.952679	1.00392	1.16211	1.00395	1091	122.277	5.57959	1.16394	0.0607837
A0A1Q3E6Q8	Rna helicase OS=Lentinula edodes OX=5353 GN=LENED_004548 PE=4 SV=1 - [A0A1Q3E6Q8_LENED]	0	2.61	1	2	2	2	0.986315	1.25551	0.991746	0.956831	0.934055	0.966314	882	98.977	8.89502	0.883604	0.232987
A0A1Q3EK04	Cytoplasm protein OS=Lentinula edodes OX=5353 GN=LENED_009520 PE=4 SV=1 - [A0A1Q3EK04_LENED]	0	2.95	1	2	2	2	0.99992	1.0091	1.23167	0.895095	1.03397	0.934099	677	73.2064	6.18896	0.883504	0.218612
A0A1Q3EC34	DNA helicase OS=Lentinula edodes OX=5353 GN=LENED_006577 PE=3 SV=1 - [A0A1Q3EC34_LENED]	0	2.17	1	2	2	2	0.964148	0.985562	0.883997	1.06165	1.02837	1.00157	830	92.1686	5.74463	1.09101	0.0724373
A0A1Q3EFX0	Pkinase-domain-containing protein OS=Lentinula edodes OX=5353 GN=LENED_007971 PE=4 SV=1 - [A0A1Q3EFX0_LENED]	0	1.81	1	2	2	2	0.963327	0.974021	1.00516	1.00354	0.991643	1.04486	1656	179.817	7.47412	1.03315	0.186779
A0A1Q3EAQ8	Mrna export factor elf1 OS=Lentinula edodes OX=5353 GN=LENED_006094 PE=4 SV=1 - [A0A1Q3EAQ8_LENED]	0	1.96	1	2	2	2	0.983044	1.02756	1.03326	0.986775	0.977743	1.0194	1074	117.891	8.17725	0.980305	0.380627
A0A1Q3EB41	Exocyst protein OS=Lentinula edodes OX=5353 GN=LENED_006207 PE=4 SV=1 - [A0A1Q3EB41_LENED]	0	1.44	1	2	2	2	1.07843	1.01255	0.925176	1.08783	0.920837	0.972031	1111	122.862	7.6792	0.988245	0.867396
A0A1Q3E0C4	DUF590-domain-containing protein OS=Lentinula edodes OX=5353 GN=LENED_002253 PE=4 SV=1 - [A0A1Q3E0C4_LENED]	0	2.87	2	2	2	2	0.992125	0.915747	0.915015	1.08789	0.985452	1.02296	731	81.5402	7.15186	1.09686	0.0815734
A0A1Q3EEK7	RBR-type E3 ubiquitin transferase OS=Lentinula edodes OX=5353 GN=LENED_007493 PE=3 SV=1 - [A0A1Q3EEK7_LENED]	0	3.15	2	2	2	2	0.999586	1.10218	0.994742	0.933355	1.01336	1.00491	985	110.525	5.46533	0.953211	0.326791
A0A1Q3E8R3	Uncharacterized protein OS=Lentinula edodes OX=5353 GN=LENED_005374 PE=4 SV=1 - [A0A1Q3E8R3_LENED]	0	1.76	1	2	2	2	0.99667	1.08855	1.15714	0.980854	0.951641	0.936853	1191	124.812	6.52197	0.884954	0.0615267
A0A1Q3EQA4	Uncharacterized protein OS=Lentinula edodes OX=5353 GN=LENED_011532 PE=4 SV=1 - [A0A1Q3EQA4_LENED]	0	1.92	1	2	2	2	1.03838	0.984079	0.89769	1.06648	0.958919	1.01303	1095	120.564	9.23193	1.04051	0.485816
A0A1Q3ECA3	Mitochondrial carrier OS=Lentinula edodes OX=5353 GN=LENED_006635 PE=3 SV=1 - [A0A1Q3ECA3_LENED]	0	7.43	1	2	2	2	0.958973	0.901295	0.848978	1.13388	0.96235	1.06752	296	32.4442	9.56885	1.16776	0.0626491
A0A1Q3DX19	NmrA domain-containing protein OS=Lentinula edodes OX=5353 GN=LENED_000836 PE=4 SV=1 - [A0A1Q3DX19_LENED]	78.5726	8.09	2	2	2	3	1.04614	1.25589	1.20699	0.887239	0.916318	0.875243	309	33.4913	5.63037	0.763404	0.012754
A0A1Q3DWJ6	Uncharacterized protein OS=Lentinula edodes OX=5353 GN=LENED_000729 PE=4 SV=1 - [A0A1Q3DWJ6_LENED]	0	6.48	1	2	2	2	0.937657	1.00211	0.989524	1.0162	1.00046	1.02453	386	42.6693	5.57959	1.0382	0.149596
A0A1Q3E318	Uncharacterized protein OS=Lentinula edodes OX=5353 GN=LENED_003227 PE=3 SV=1 - [A0A1Q3E318_LENED]	89.8134	6.16	2	2	2	8	1.0292	1.02819	1.06999	0.96117	0.975914	0.987688	341	37.4476	6.17627	0.935216	0.0128006
A0A1Q3EDX2	Patatin-domain-containing protein OS=Lentinula edodes OX=5353 GN=LENED_007221 PE=4 SV=1 - [A0A1Q3EDX2_LENED]	0	3.7	1	2	2	3	1.00979	0.985198	0.975609	1.06884	0.977285	1.00096	513	58.9111	9.14404	1.02575	0.432842
A0A1Q3EMX5	Protein disulfide isomerase OS=Lentinula edodes OX=5353 GN=LENED_010592 PE=4 SV=1 - [A0A1Q3EMX5_LENED]	0	3.42	1	2	2	2	1.0576	1.01393	1.0245	0.947886	0.987755	1.01711	380	41.3462	6.15088	0.95372	0.117306
A0A1Q3E4D4	Mitochondrial protein import protein mas5 OS=Lentinula edodes OX=5353 GN=LENED_003588 PE=3 SV=1 - [A0A1Q3E4D4_LENED]	0	5.78	1	2	2	3	1.0329	0.981529	0.932356	1.07037	0.988377	1.00794	398	43.52	6.87354	1.04069	0.353731
A0A1Q3ERH3	Nuclear mrna splicing protein OS=Lentinula edodes OX=5353 GN=LENED_012003 PE=4 SV=1 - [A0A1Q3ERH3_LENED]	0	2.99	1	2	2	2	0.932311	0.974566	1.09505	0.965771	1.04157	1.00386	768	83.679	9.26123	1.00309	0.956664
A0A1Q3EMU3	Uncharacterized protein OS=Lentinula edodes OX=5353 GN=LENED_010598 PE=4 SV=1 - [A0A1Q3EMU3_LENED]	23.77	4.3	1	1	1	2	1.0744	1.05761	1.03658	0.949122	0.959471	1.00356	186	20.7373	4.94482	0.919071	0.0128181
A0A1Q3DUS2	Protein OS=Lentinula edodes OX=5353 GN=LENED_000072 PE=4 SV=1 - [A0A1Q3DUS2_LENED]	0	1.05	1	2	2	2	1.09	1.00061	0.931664	1.05863	0.914983	1.01232	2009	226.557	6.7417	0.987977	0.855533
A0A1Q3E634	Pre-mrna splicing factor OS=Lentinula edodes OX=5353 GN=LENED_004395 PE=4 SV=1 - [A0A1Q3E634_LENED]	0	1.23	2	1	2	2	0.988215	0.934571	0.951807	1.02857	1.02151	1.03062	1059	118.547	8.35303	1.0717	0.0128438
A0A1Q3ETF3	60S ribosomal protein L14 OS=Lentinula edodes OX=5353 GN=LENED_012762 PE=4 SV=1 - [A0A1Q3ETF3_LENED]	69.2557	44.12	1	7	8	12	0.908274	0.950938	0.850341	1.06619	1.08223	1.0153	136	15.3185	10.7993	1.16762	0.0129487
A0A1Q3EEU3	Tumor antigen cml66-l OS=Lentinula edodes OX=5353 GN=LENED_007611 PE=4 SV=1 - [A0A1Q3EEU3_LENED]	0	1.35	1	2	2	4	0.882741	1.09256	1.03649	0.925657	0.984329	1.05884	1182	130.335	6.56592	0.985732	0.855202
A0A1Q3E011	Glycoside hydrolase family 63 protein OS=Lentinula edodes OX=5353 GN=LENED_002057 PE=4 SV=1 - [A0A1Q3E011_LENED]	0	1.77	3	2	2	2	0.981848	0.917227	0.868877	0.976446	1.1654	0.950379	791	91.2567	5.40186	1.11715	0.224172
A0A1Q3DWL4	tRNA (guanine-N(7)-)-methyltransferase non-catalytic subunit TRM82 OS=Lentinula edodes OX=5353 GN=TRM82 PE=3 SV=1 - [A0A1Q3DWL4_LENED]	0	1.63	1	2	2	2	1.02272	0.993035	1.00367	1.02474	0.961583	0.994885	1413	154.283	6.15088	0.987343	0.562529
A0A1Q3EBI7	Alcohol oxidase OS=Lentinula edodes OX=5353 GN=LENED_006388 PE=3 SV=1 - [A0A1Q3EBI7_LENED]	506.277	20.21	1	17	17	76	1.00397	1.02643	1.03506	0.986383	0.976492	0.971879	678	75.2395	6.46826	0.957361	0.0129674
A0A1Q3EN80	Clavaminate synthase-like protein OS=Lentinula edodes OX=5353 GN=LENED_010743 PE=3 SV=1 - [A0A1Q3EN80_LENED]	0	5.8	1	2	2	3	1.05836	0.95224	1.00512	1.00545	1.02772	0.943611	362	40.8668	6.34131	0.987087	0.759749
A0A1Q3ET66	Superoxide dismutase OS=Lentinula edodes OX=5353 GN=LENED_012635 PE=3 SV=1 - [A0A1Q3ET66_LENED]	29.9729	6.73	1	1	1	8	0.961067	0.95953	0.949118	1.01398	1.01013	1.06122	223	24.7548	7.76709	1.07513	0.0129908
A0A1Q3EMV0	Uncharacterized protein OS=Lentinula edodes OX=5353 GN=LENED_010493 PE=4 SV=1 - [A0A1Q3EMV0_LENED]	0	9.16	2	2	2	2	1.03587	0.962191	0.959529	1.00167	1.03496	0.996068	131	14.3841	4.99561	1.02539	0.418802
A0A1Q3E1Z2	Vacuolar assembling protein VPS41 OS=Lentinula edodes OX=5353 GN=LENED_002629 PE=4 SV=1 - [A0A1Q3E1Z2_LENED]	0	2.24	1	2	2	3	1.06	1.03088	0.912513	1.10217	0.895392	0.971754	1026	114.799	4.94482	0.988656	0.887502
A0A1Q3EGT5	Molybdenum cofactor biosynthesis protein OS=Lentinula edodes OX=5353 GN=LENED_008366 PE=4 SV=1 - [A0A1Q3EGT5_LENED]	0	2.61	2	2	2	2	0.97949	0.974492	0.915466	1.0551	1.02494	1	806	87.2254	6.12549	1.07339	0.0541483
A0A1Q3E395	Hnrnp a1-gamma isoform OS=Lentinula edodes OX=5353 GN=LENED_003338 PE=4 SV=1 - [A0A1Q3E395_LENED]	23.62	4.85	1	2	2	3	1.06539	1.10058	1.06816	0.996662	0.905771	0.963193	515	54.8497	7.25439	0.886058	0.0130692
A0A1Q3EPX2	Inosine triphosphate pyrophosphatase OS=Lentinula edodes OX=5353 GN=LENED_011391 PE=3 SV=1 - [A0A1Q3EPX2_LENED]	22.31	3.7	1	1	1	1	1.06729	1.07419	1.01902	0.982735	0.955837	0.976904	216	23.8102	6.07471	0.922473	0.0130732
A0A1Q3E7Z8	Uncharacterized protein OS=Lentinula edodes OX=5353 GN=LENED_005052 PE=4 SV=1 - [A0A1Q3E7Z8_LENED]	0	1.48	3	2	3	3	0.953289	0.982327	1.0765	0.907846	1.0985	1.00237	1897	204.628	9.08545	0.998875	0.987243
A0A1Q3ETK2	C6 transcription OS=Lentinula edodes OX=5353 GN=LENED_012812 PE=4 SV=1 - [A0A1Q3ETK2_LENED]	0	1.87	1	2	2	2	1.03941	1.02324	0.974474	1.04303	0.953053	0.985028	1070	115.594	7.41553	0.981557	0.599402
A0A1Q3EJP3	Antiviral helicase OS=Lentinula edodes OX=5353 GN=LENED_009412 PE=4 SV=1 - [A0A1Q3EJP3_LENED]	0	1.53	2	2	2	2	0.97794	0.944521	0.941304	1.09399	0.990963	0.9929	1176	132.503	7.35693	1.07476	0.118372
A0A1Q3ET56	Zn(2)-C6 fungal-type domain-containing protein OS=Lentinula edodes OX=5353 GN=LENED_012672 PE=4 SV=1 - [A0A1Q3ET56_LENED]	0	3.12	1	2	2	3	0.951257	1.02152	0.975708	0.965182	1.02327	1.01297	705	78.5203	6.87354	1.01796	0.552968
C5NN43	Putative fungal specific transcription factor OS=Lentinula edodes OX=5353 GN=ftf3 PE=2 SV=1 - [C5NN43_LENED]	0	4.1	2	2	3	5	1.13653	1.07193	0.993245	0.983734	0.931946	0.968242	902	100.994	6.97607	0.900745	0.0745514
A0A1Q3DYU1	F-actin-capping protein subunit beta OS=Lentinula edodes OX=5353 GN=LENED_001678 PE=3 SV=1 - [A0A1Q3DYU1_LENED]	0	5.38	1	2	2	4	0.96218	0.942201	1.03459	0.955047	1.06953	1.00591	279	31.8187	5.04639	1.03114	0.520923
A0A1Q3E5E3	Eukaryotic translation initiation factor 3 subunit D OS=Lentinula edodes OX=5353 GN=LENED_004104 PE=3 SV=1 - [A0A1Q3E5E3_LENED]	22.8	3.45	1	2	2	5	0.956081	0.975479	0.936581	1.00083	1.02831	1.03538	580	63.5433	5.70654	1.06847	0.0131495
A0A1Q3ED96	Rnase l inhibitor-type atp binding cassette protein OS=Lentinula edodes OX=5353 GN=LENED_006981 PE=4 SV=1 - [A0A1Q3ED96_LENED]	0	2.83	1	2	2	2	1.47814	0.963312	0.931146	0.936124	0.877266	0.89952	601	67.6182	8.19189	0.804398	0.284389
A0A1Q3ENX0	Uncharacterized protein OS=Lentinula edodes OX=5353 GN=LENED_010878 PE=4 SV=1 - [A0A1Q3ENX0_LENED]	0	10	2	2	2	2	1.00733	1.02114	0.970805	1.00733	0.961015	1.03638	130	13.4861	5.89697	1.00182	0.948847
A0A1Q3ERF8	Protein SEY1 OS=Lentinula edodes OX=5353 GN=SEY1 PE=3 SV=1 - [A0A1Q3ERF8_LENED]	0	2.29	1	2	2	3	1.01164	1.02435	1.07257	0.941514	0.984086	0.997652	742	84.312	7.51807	0.940388	0.0696703
A0A1Q3EM28	Uncharacterized protein OS=Lentinula edodes OX=5353 GN=LENED_010311 PE=4 SV=1 - [A0A1Q3EM28_LENED]	0	2.61	2	2	2	2	0.837261	0.913774	1.11681	0.925601	1.1795	0.973203	460	47.0294	5.03369	1.07339	0.572045
A0A1Q3ET80	Swi snf complex protein OS=Lentinula edodes OX=5353 GN=LENED_012646 PE=4 SV=1 - [A0A1Q3ET80_LENED]	0	1.84	1	2	2	2	0.998184	1.02121	1.04017	0.967306	1.01118	0.99764	705	76.4417	4.98291	0.972732	0.192553
A0A1Q3EH40	FACT complex subunit POB3 OS=Lentinula edodes OX=5353 GN=LENED_008425 PE=3 SV=1 - [A0A1Q3EH40_LENED]	0	3.67	1	2	2	2	1.07263	0.992947	0.997898	0.998924	0.954035	1.01344	627	69.776	5.50342	0.968311	0.36058
A0A1Q3DZA9	Fungal specific actin related protein OS=Lentinula edodes OX=5353 GN=LENED_001705 PE=3 SV=1 - [A0A1Q3DZA9_LENED]	0	1.58	1	2	2	2	0.956568	1.02318	0.996232	0.976428	0.97441	1.06621	1075	117.842	7.00537	1.0138	0.722517
A0A1Q3EC81	Mitogen-activated protein kinase OS=Lentinula edodes OX=5353 GN=LENED_006593 PE=4 SV=1 - [A0A1Q3EC81_LENED]	0	0.87	1	2	2	2	1.00491	1.02232	1.08285	0.960432	1.00035	0.987037	1829	202.843	5.47803	0.947825	0.10956
A0A1Q3E045	Conserved fungal protein OS=Lentinula edodes OX=5353 GN=LENED_002063 PE=4 SV=1 - [A0A1Q3E045_LENED]	0	3.53	1	2	2	4	0.92	1.0565	1.11017	0.97617	0.984412	1.02273	510	54.5892	4.36084	0.966513	0.586906
A0A1Q3E0W2	MAS20-domain-containing protein OS=Lentinula edodes OX=5353 GN=LENED_002367 PE=4 SV=1 - [A0A1Q3E0W2_LENED]	0	3.94	1	2	2	4	0.998644	0.967608	1.02557	0.99631	0.9917	1.02185	559	62.1247	6.32861	1.00603	0.769766
A0A1Q3EHF7	Rsm22-domain-containing protein OS=Lentinula edodes OX=5353 GN=LENED_008521 PE=4 SV=1 - [A0A1Q3EHF7_LENED]	0	3.6	1	2	2	2	0.947012	0.755702	0.988366	1.02579	1.04067	1.08704	417	46.898	8.63135	1.17183	0.105662
A0A1Q3DX99	Uncharacterized protein OS=Lentinula edodes OX=5353 GN=LENED_000809 PE=4 SV=1 - [A0A1Q3DX99_LENED]	0	3.53	1	2	2	2	1.1068	1.02832	0.985745	1.02835	0.938726	0.957197	482	53.133	7.09326	0.93701	0.217036
A0A1Q3EDC3	Topoisomerase i OS=Lentinula edodes OX=5353 GN=LENED_007051 PE=4 SV=1 - [A0A1Q3EDC3_LENED]	0	2.82	1	2	2	2	0.955165	0.994501	0.971531	1.03321	0.992554	1.02564	815	92.8839	9.14404	1.04457	0.0622116
A0A1Q3EJK1	PKS_ER domain-containing protein OS=Lentinula edodes OX=5353 GN=LENED_009369 PE=4 SV=1 - [A0A1Q3EJK1_LENED]	635.923	43.4	1	16	16	88	0.948688	0.955344	0.977416	0.998698	1.03251	1.01625	371	40.4143	6.81494	1.05761	0.0133138
A0A1Q3EPZ6	Trna phosphotransferase 1 OS=Lentinula edodes OX=5353 GN=LENED_011423 PE=4 SV=1 - [A0A1Q3EPZ6_LENED]	0	6.04	1	2	2	2	0.990902	0.94533	1.06501	0.967182	1.00008	1.03696	298	31.9739	8.86572	1.001	0.981465
A0A1Q3E493	SEP-domain-containing protein OS=Lentinula edodes OX=5353 GN=LENED_003695 PE=4 SV=1 - [A0A1Q3E493_LENED]	0	7.61	1	2	2	2	0.980986	1.04085	0.999048	1.02059	0.960202	1.01141	381	39.9616	5.40186	0.990502	0.729968
A0A1Q3EFK8	Shni tpr OS=Lentinula edodes OX=5353 GN=LENED_007862 PE=4 SV=1 - [A0A1Q3EFK8_LENED]	0	4.83	1	2	2	2	0.994957	0.966457	1.01008	0.962665	1.02841	1.03508	393	42.1382	4.71631	1.01839	0.528245
A0A1Q3DYF4	Ribosome assembly factor mrt4 OS=Lentinula edodes OX=5353 GN=LENED_001368 PE=3 SV=1 - [A0A1Q3DYF4_LENED]	0	8.4	1	2	2	2	1.03684	1.02209	0.985815	1.06205	0.933863	0.979205	250	28.0135	8.39697	0.977131	0.597037
A0A1Q3E1G4	Transforming growth factor beta regulator 1 OS=Lentinula edodes OX=5353 GN=LENED_002660 PE=4 SV=1 - [A0A1Q3E1G4_LENED]	0	1.4	1	2	2	3	1.09526	1.09567	0.981797	1.06006	0.922205	0.977428	1145	123.214	6.75635	0.932856	0.267244
A0A1Q3ESA1	Salicylate hydroxylase OS=Lentinula edodes OX=5353 GN=LENED_012321 PE=4 SV=1 - [A0A1Q3ESA1_LENED]	0	3.4	2	2	2	3	1.2292	1.02038	0.84013	1.01033	0.833316	0.977219	706	77.8785	6.771	0.912988	0.512607
A0A1Q3DY32	Alpha-aminoadipate reductase Lys1p OS=Lentinula edodes OX=5353 GN=LENED_001132 PE=4 SV=1 - [A0A1Q3DY32_LENED]	0	1.64	1	2	3	4	0.982105	0.964434	0.910161	1.01425	1.00504	1.07172	1584	171.828	5.8208	1.08202	0.0601619
A0A1Q3ETV2	Peroxidase OS=Lentinula edodes OX=5353 GN=LENED_012913 PE=3 SV=1 - [A0A1Q3ETV2_LENED]	0	6.35	1	2	2	3	1.12455	1.12766	0.995001	0.964626	0.916319	1.01975	378	41.8461	8.96826	0.893288	0.0945837
A0A1Q3EJU4	Agc yank protein kinase OS=Lentinula edodes OX=5353 GN=LENED_009453 PE=3 SV=1 - [A0A1Q3EJU4_LENED]	0	5.44	1	2	2	2	0.997161	1.01287	1.0468	0.951469	0.994844	1.02981	441	50.5078	8.32373	0.973596	0.3751
A0A1Q3DW14	4-nitrophenylphosphatase OS=Lentinula edodes OX=5353 GN=LENED_000350 PE=4 SV=1 - [A0A1Q3DW14_LENED]	0	5.72	1	2	2	2	1.0255	1.02775	1.01541	1.03715	0.934646	0.979849	297	32.3885	5.71924	0.961867	0.262042
A0A1Q3EQV5	Ubiquitinyl c19 peptidase OS=Lentinula edodes OX=5353 GN=LENED_011750 PE=4 SV=1 - [A0A1Q3EQV5_LENED]	0	3.17	1	2	2	3	1.02802	0.967622	1.03449	0.998959	0.966166	1.02811	758	81.7649	4.70361	0.987822	0.68115
A0A1Q3EMM2	Acetyl-synthetase OS=Lentinula edodes OX=5353 GN=LENED_010504 PE=4 SV=1 - [A0A1Q3EMM2_LENED]	23.34	2.04	1	2	2	3	0.981291	0.917547	0.885051	1.05059	1.04925	1.04353	883	94.8631	6.07471	1.12913	0.0134029
A0A1Q3EGR6	DUF1348-domain-containing protein OS=Lentinula edodes OX=5353 GN=LENED_008305 PE=4 SV=1 - [A0A1Q3EGR6_LENED]	96.4216	8.33	1	1	1	3	0.86272	0.93572	0.952629	1.0256	1.04105	1.03968	156	18.9375	6.56592	1.12914	0.0134185
A0A1Q3ELL3	Transcription factor OS=Lentinula edodes OX=5353 GN=LENED_010143 PE=4 SV=1 - [A0A1Q3ELL3_LENED]	0	2.58	2	2	2	2	0.96067	0.996345	1.09671	0.967945	1.04231	0.967135	737	81.5439	6.56592	0.975002	0.622317
A0A1Q3E9S0	Vacuolar amino acid permease OS=Lentinula edodes OX=5353 GN=LENED_005712 PE=4 SV=1 - [A0A1Q3E9S0_LENED]	0	3.24	1	2	2	2	1.06495	1.14196	0.992847	0.941558	0.967322	0.975605	586	63.6042	9.42236	0.901471	0.076436
A0A1Q3E822	MFS monocarboxylate transporter OS=Lentinula edodes OX=5353 GN=LENED_005104 PE=4 SV=1 - [A0A1Q3E822_LENED]	0	2.07	1	2	2	3	0.93147	0.999618	0.962893	1.02107	1.05635	0.994701	1061	115.225	6.58057	1.06155	0.0892455
A0A1Q3E6T4	FMN-linked oxidoreductase OS=Lentinula edodes OX=5353 GN=LENED_004623 PE=4 SV=1 - [A0A1Q3E6T4_LENED]	148.657	9.59	1	3	3	10	0.963613	0.934359	0.976028	1.01192	1.03373	1.01097	386	42.1854	6.02393	1.06354	0.0134515
A0A1Q3DXF3	Cohesin-associated protein Pds5 OS=Lentinula edodes OX=5353 GN=LENED_001159 PE=4 SV=1 - [A0A1Q3DXF3_LENED]	0	1.22	1	1	1	1	0.891258	0.966961	0.937751	1.06298	1.01578	1.04691	1233	137.418	7.03467	1.11792	0.013465
A0A1Q3DWE6	Uncharacterized protein OS=Lentinula edodes OX=5353 GN=LENED_000733 PE=4 SV=1 - [A0A1Q3DWE6_LENED]	0	7.47	1	2	3	5	0.968265	1.01362	1.04457	0.903639	1.08802	1.02942	241	25.8565	4.98291	0.998228	0.977172
A0A1Q3EIF6	Dna ligase OS=Lentinula edodes OX=5353 GN=LENED_008880 PE=4 SV=1 - [A0A1Q3EIF6_LENED]	0	2.21	1	2	2	3	1.00846	1.01666	0.982822	1.02752	0.961512	1.03786	815	90.1463	7.85498	1.0063	0.819895
A0A1Q3EGL9	IATP ATPase inhibitor OS=Lentinula edodes OX=5353 GN=LENED_008236 PE=4 SV=1 - [A0A1Q3EGL9_LENED]	26.67	11.11	1	2	2	3	0.777333	0.892428	0.867423	1.01207	1.17722	1.09535	81	8.86404	4.66553	1.2946	0.0135344
A0A1Q3ETQ8	Mannose 6-phosphate receptor domain-containing protein OS=Lentinula edodes OX=5353 GN=LENED_012834 PE=4 SV=1 - [A0A1Q3ETQ8_LENED]	0	4.34	1	2	2	2	0.980508	0.989188	0.983039	0.938242	1.08875	1.01314	415	44.9708	5.69385	1.0296	0.539944
A0A1Q3E406	BZIP domain-containing protein OS=Lentinula edodes OX=5353 GN=LENED_003523 PE=4 SV=1 - [A0A1Q3E406_LENED]	0	5.06	1	2	2	2	1.04406	1.02908	0.989333	0.992135	0.966696	1.00907	435	48.882	6.63916	0.969118	0.198061
A0A1Q3EJE9	BTB domain-containing protein OS=Lentinula edodes OX=5353 GN=LENED_009221 PE=4 SV=1 - [A0A1Q3EJE9_LENED]	0	8.91	1	2	2	2	0.848673	0.998992	1.02554	0.979364	1.02958	1.07518	258	29.5218	6.16357	1.07341	0.317596
A0A1Q3DY66	Ubiquitin-protein ligase OS=Lentinula edodes OX=5353 GN=LENED_001438 PE=4 SV=1 - [A0A1Q3DY66_LENED]	0	2.81	2	2	2	2	1.10179	1.04624	0.927961	1.10627	0.87267	0.958446	606	69.2979	6.31592	0.95494	0.616958
A0A1Q3ECY4	Lea domain-containing protein OS=Lentinula edodes OX=5353 GN=LENED_006895 PE=4 SV=1 - [A0A1Q3ECY4_LENED]	0	6.28	1	2	2	3	0.969947	0.990751	1.15332	0.884125	1.05671	0.96332	239	26.2187	5.42725	0.932608	0.412076
A0A1Q3EQY7	Programmed cell death protein 2-like OS=Lentinula edodes OX=5353 GN=LENED_011788 PE=4 SV=1 - [A0A1Q3EQY7_LENED]	0	2.45	1	2	2	2	0.977975	0.972827	1.01695	0.990693	1.03547	1.00307	367	40.2568	4.66553	1.02072	0.347954
A0A1Q3EDW4	Serum paraoxonase arylesterase OS=Lentinula edodes OX=5353 GN=LENED_007274 PE=4 SV=1 - [A0A1Q3EDW4_LENED]	0	3.01	1	2	2	3	0.980232	0.931105	1.00518	0.996475	1.11226	1.00098	930	101.42	5.88428	1.06624	0.214351
A0A1Q3EDZ7	Nuclear segregation protein bfr1 OS=Lentinula edodes OX=5353 GN=LENED_007203 PE=4 SV=1 - [A0A1Q3EDZ7_LENED]	119.822	15.82	1	10	10	20	0.971768	0.939523	0.976615	1.01349	1.04938	1.02429	531	57.981	6.39209	1.069	0.0135497
A0A1Q3EET7	Uncharacterized protein OS=Lentinula edodes OX=5353 GN=LENED_007561 PE=4 SV=1 - [A0A1Q3EET7_LENED]	0	2.67	1	2	2	2	1.1158	1.09119	0.986031	1.02745	0.924352	0.935625	935	102.576	5.69385	0.904293	0.118945
A0A1Q3EN46	Long-chain-fatty-acid--ligase OS=Lentinula edodes OX=5353 GN=LENED_010695 PE=4 SV=1 - [A0A1Q3EN46_LENED]	85.9722	14.18	1	4	4	7	0.965763	0.943549	0.938253	0.997919	1.05772	1.04071	261	28.7266	5.24951	1.08737	0.0135548
A0A1Q3E9H9	NAD-P-binding protein OS=Lentinula edodes OX=5353 GN=LENED_005468 PE=4 SV=1 - [A0A1Q3E9H9_LENED]	0	3.81	1	2	2	3	0.987964	0.96521	1.03178	0.996032	0.996143	1.02438	367	40.3961	5.97314	1.01059	0.652695
A0A1Q3ECP4	Kinase-like protein OS=Lentinula edodes OX=5353 GN=LENED_006763 PE=3 SV=1 - [A0A1Q3ECP4_LENED]	0	3.71	1	2	2	2	1.21176	0.969409	0.927875	1.07601	0.856163	0.965736	431	48.3135	6.69775	0.932091	0.553394
A0A1Q3EE83	S-adenosyl-L-methionine-dependent methyltransferase OS=Lentinula edodes OX=5353 GN=LENED_007383 PE=4 SV=1 - [A0A1Q3EE83_LENED]	29.31	6.14	1	2	2	3	1.04606	1.08247	1.0436	0.916026	0.981772	0.971523	293	33.11	5.32568	0.90454	0.0135921
A0A1Q3EPM0	Eukaryotic translation initiation factor 3 subunit F OS=Lentinula edodes OX=5353 GN=LENED_011285 PE=3 SV=1 - [A0A1Q3EPM0_LENED]	0	4.81	1	2	2	2	0.929425	0.946133	1.29906	0.912608	0.964152	0.95126	312	33.419	5.45264	0.890822	0.395558
A0A1Q3EED0	Ubiquitin carboxyl-terminal hydrolase OS=Lentinula edodes OX=5353 GN=LENED_007409 PE=3 SV=1 - [A0A1Q3EED0_LENED]	0	6.27	1	2	2	3	0.999278	0.97345	0.974479	1.06201	0.97919	0.98973	255	27.8613	6.354	1.02841	0.365449
A0A1Q3E0K0	Glycoside hydrolase family 63 protein OS=Lentinula edodes OX=5353 GN=LENED_002056 PE=4 SV=1 - [A0A1Q3E0K0_LENED]	0	9.65	1	2	2	2	0.998384	0.98068	1.07367	0.965216	1.00331	1.0066	228	26.0983	5.56689	0.974579	0.457009
A0A1Q3EH15	Uncharacterized protein OS=Lentinula edodes OX=5353 GN=LENED_008399 PE=4 SV=1 - [A0A1Q3EH15_LENED]	0	5.66	1	2	2	2	1.02016	1.02021	1.04599	0.951227	1.0278	0.983069	318	36.0899	9.71533	0.959738	0.156992
A0A1Q3ECT9	Mago nashi OS=Lentinula edodes OX=5353 GN=LENED_006855 PE=4 SV=1 - [A0A1Q3ECT9_LENED]	0	9.4	1	2	2	3	1.03147	0.972179	0.889064	1.06776	0.978407	1.02229	149	17.5779	6.53662	1.06075	0.295293
A0A1Q3ESD6	Dbl domain-containing protein OS=Lentinula edodes OX=5353 GN=LENED_012312 PE=4 SV=1 - [A0A1Q3ESD6_LENED]	0	1.56	1	2	2	2	1.03109	0.966823	0.970023	1.03284	0.998737	0.99129	1864	202.546	5.96045	1.01851	0.496621
A0A1Q3EID1	3-keto sterol reductase OS=Lentinula edodes OX=5353 GN=LENED_008911 PE=4 SV=1 - [A0A1Q3EID1_LENED]	0	3.57	1	2	2	3	1.19075	1.02013	0.893541	1.16624	0.829702	0.946262	589	66.2216	7.37158	0.947748	0.70086
A0A1Q3E122	Thymidylate synthase OS=Lentinula edodes OX=5353 GN=LENED_002254 PE=3 SV=1 - [A0A1Q3E122_LENED]	0	5.88	1	2	2	3	0.966518	1.09251	1.02764	0.943809	1.04358	0.983555	323	36.4945	6.84424	0.962506	0.453576
A0A1Q3EAL8	Pre-mrna-splicing factor slu7 OS=Lentinula edodes OX=5353 GN=LENED_006058 PE=4 SV=1 - [A0A1Q3EAL8_LENED]	0	3.6	1	2	2	3	0.98834	1.01211	0.947422	1.0006	1.01621	1.01714	556	62.2638	6.45557	1.0292	0.217764
A0A1Q3ER48	Dienelactone hydrolase OS=Lentinula edodes OX=5353 GN=LENED_011823 PE=4 SV=1 - [A0A1Q3ER48_LENED]	88.3501	14.18	1	4	4	8	0.960676	0.924921	0.911583	1.02005	1.00449	1.06413	275	30.0733	6.22705	1.10421	0.0136351
A0A1Q3ESP5	Glycosyltransferase family 66 protein OS=Lentinula edodes OX=5353 GN=LENED_012449 PE=4 SV=1 - [A0A1Q3ESP5_LENED]	0	2.65	1	2	2	3	0.932859	1.03291	0.892891	0.979844	1.02005	1.05128	756	83.6808	8.68994	1.06734	0.239636
A0A1Q3EN30	Nadh dehydrogenase 1 alpha subcomplex subunit 13 OS=Lentinula edodes OX=5353 GN=LENED_010683 PE=4 SV=1 - [A0A1Q3EN30_LENED]	0	9.15	2	2	2	2	1.10852	1.0222	1.01415	1.00948	0.946689	0.960275	142	16.0793	9.83252	0.927364	0.100033
A0A1Q3E4X7	Pyranose 2-oxidase OS=Lentinula edodes OX=5353 GN=LENED_003928 PE=4 SV=1 - [A0A1Q3E4X7_LENED]	214.412	17.92	1	14	14	38	0.95331	0.9067	0.861145	1.10068	1.02916	1.03464	625	68.5061	6.56592	1.16291	0.0136616
A0A1Q3ESL6	ERG4 ERG24 ergosterol biosynthesis protein OS=Lentinula edodes OX=5353 GN=LENED_012436 PE=4 SV=1 - [A0A1Q3ESL6_LENED]	0	3.81	1	2	2	2	1.0996	0.964674	0.965306	1.07686	0.913384	0.966095	446	50.3387	7.72314	0.975826	0.729566
A0A1Q3DXZ3	PLP-dependent transferase OS=Lentinula edodes OX=5353 GN=LENED_001382 PE=4 SV=1 - [A0A1Q3DXZ3_LENED]	353.419	11.88	1	11	11	55	0.968316	0.930014	0.925941	1.06433	1.005	1.03025	581	65.6028	7.00537	1.09748	0.0137097
A0A1Q3E0A7	Gpa1 OS=Lentinula edodes OX=5353 GN=Gpa1 PE=4 SV=1 - [A0A1Q3E0A7_LENED]	0	6.78	3	2	2	2	0.918306	0.994128	0.991731	1.00111	0.997845	1.06304	354	40.2352	5.64307	1.05435	0.182897
A0A1Q3E2C1	Prenylcysteine lyase OS=Lentinula edodes OX=5353 GN=LENED_002990 PE=4 SV=1 - [A0A1Q3E2C1_LENED]	0	3.65	1	2	2	2	1.08401	0.974098	0.857291	1.07988	0.925179	1.02821	493	54.7697	5.19873	1.04043	0.647894
A0A1Q3EPJ8	S-adenosyl-L-methionine-dependent methyltransferase OS=Lentinula edodes OX=5353 GN=LENED_011259 PE=4 SV=1 - [A0A1Q3EPJ8_LENED]	150.287	5.08	1	1	1	8	1.17689	1.08579	1.07712	0.991847	0.922861	0.906586	236	26.3324	5.12256	0.844749	0.013803
A0A1Q3E4K3	Endoplasmic reticulum protein OS=Lentinula edodes OX=5353 GN=LENED_003794 PE=4 SV=1 - [A0A1Q3E4K3_LENED]	0	2.89	1	2	2	2	0.95701	0.994764	1.1089	0.958526	1.00961	1.00689	553	61.6961	4.729	0.972013	0.588281
A0A1Q3EKC9	Glutathione S-transferase C-terminal-like protein OS=Lentinula edodes OX=5353 GN=LENED_009644 PE=3 SV=1 - [A0A1Q3EKC9_LENED]	0	7.62	1	2	2	3	0.957061	0.959427	1.07538	1.10859	0.92143	1.05152	223	25.4951	7.54736	1.02997	0.681921
A0A1Q3ED35	Uncharacterized protein OS=Lentinula edodes OX=5353 GN=LENED_006917 PE=4 SV=1 - [A0A1Q3ED35_LENED]	0	3.09	1	2	2	2	1.10539	1.03018	0.961374	1.0012	0.970726	0.977847	582	63.8698	7.15186	0.952477	0.313575
A0A1Q3E566	Sulfide-quinone oxidoreductase OS=Lentinula edodes OX=5353 GN=LENED_004037 PE=4 SV=1 - [A0A1Q3E566_LENED]	0	4.72	1	2	2	3	1.01605	1.06236	0.970689	0.976471	0.978708	0.980766	445	48.8208	9.11475	0.962887	0.227616
A0A1Q3EHC8	Transmembrane partial OS=Lentinula edodes OX=5353 GN=LENED_008493 PE=4 SV=1 - [A0A1Q3EHC8_LENED]	0	6.77	1	2	2	3	1.01341	0.958093	0.924544	1.03288	1.0404	1.00253	251	27.3497	4.64014	1.06207	0.102298
A0A1Q3E9M2	1 concanamycin induced protein c OS=Lentinula edodes OX=5353 GN=LENED_005680 PE=4 SV=1 - [A0A1Q3E9M2_LENED]	128.101	25.93	1	3	3	47	0.975643	0.939437	0.948153	1.00987	1.0567	1.02066	108	11.9548	5.94775	1.07823	0.0139508
A0A1Q3EC30	NAD-P-binding protein OS=Lentinula edodes OX=5353 GN=LENED_006586 PE=4 SV=1 - [A0A1Q3EC30_LENED]	0	10.76	1	2	2	3	1.03419	0.93924	0.951154	1.07153	1.01361	1.03773	223	23.6215	8.26514	1.0678	0.125963
A0A1Q3EPN5	SAPS-domain-containing protein OS=Lentinula edodes OX=5353 GN=LENED_011297 PE=4 SV=1 - [A0A1Q3EPN5_LENED]	0	2.81	1	2	2	2	1.01622	1.06209	1.02523	1.01923	0.928042	0.994172	1140	125.13	4.67822	0.947769	0.152247
A0A1Q3EJY6	Uncharacterized protein OS=Lentinula edodes OX=5353 GN=LENED_009499 PE=4 SV=1 - [A0A1Q3EJY6_LENED]	23.64	2.61	2	1	1	2	0.966571	0.911837	0.951802	1.04379	1.0544	1.0063	268	30.0432	6.11279	1.09691	0.0140058
A0A1Q3DVH7	Splicing factor subunit OS=Lentinula edodes OX=5353 GN=LENED_000320 PE=3 SV=1 - [A0A1Q3DVH7_LENED]	0	24.14	1	2	2	3	0.964057	1.01829	1.05838	0.934087	1.01395	1.02141	87	9.77973	6.78564	0.976558	0.576122
A0A1Q3EQ18	Kh domain protein OS=Lentinula edodes OX=5353 GN=LENED_011444 PE=4 SV=1 - [A0A1Q3EQ18_LENED]	0	2.54	1	2	2	2	1.06887	0.940821	1.04418	1.02434	0.993664	0.94747	1065	118.036	7.03467	0.971056	0.549521
A0A1Q3DV32	Clavaminate synthase-like protein OS=Lentinula edodes OX=5353 GN=LENED_000268 PE=4 SV=1 - [A0A1Q3DV32_LENED]	0	9.42	2	2	2	2	1.1349	1.03029	0.94939	1.11352	0.865262	0.93975	276	30.8899	8.52881	0.937054	0.51268
A0A1Q3EBU2	Uncharacterized protein OS=Lentinula edodes OX=5353 GN=LENED_006501 PE=4 SV=1 - [A0A1Q3EBU2_LENED]	30.64	6.28	1	2	2	3	0.980014	0.929289	0.959425	1.01489	1.04383	1.02339	239	26.5015	4.71631	1.07438	0.0140127
A0A1Q3E5I3	Uncharacterized protein OS=Lentinula edodes OX=5353 GN=LENED_004060 PE=4 SV=1 - [A0A1Q3E5I3_LENED]	0	0.84	1	1	1	1	1.06511	1.1084	1.14994	0.881256	0.96816	0.979765	718	80.9207	6.88818	0.85128	0.0141061
A0A1Q3EIC5	Oxysterol-binding protein OS=Lentinula edodes OX=5353 GN=LENED_008875 PE=3 SV=1 - [A0A1Q3EIC5_LENED]	0	2.82	1	2	2	3	0.877706	0.905906	0.932283	0.997162	1.1079	1.05504	708	80.4085	6.56592	1.16356	0.0142199
A0A1Q3EIK8	Uncharacterized protein OS=Lentinula edodes OX=5353 GN=LENED_008933 PE=4 SV=1 - [A0A1Q3EIK8_LENED]	149.511	37.37	1	4	4	18	0.968194	0.929062	0.961123	0.999489	1.03049	1.03795	99	10.9913	6.80029	1.07331	0.0142891
A0A1Q3EKG3	PLP-dependent transferase OS=Lentinula edodes OX=5353 GN=LENED_009701 PE=4 SV=1 - [A0A1Q3EKG3_LENED]	287.603	7.23	1	1	3	16	0.976467	1.00008	0.994882	0.931446	1.08898	1.01287	429	47.8323	5.85889	1.02082	0.677421
A0A1Q3EFM0	Formate dehydrogenase OS=Lentinula edodes OX=5353 GN=LENED_007909 PE=3 SV=1 - [A0A1Q3EFM0_LENED]	207.387	8.38	1	1	3	28	0.981205	0.98849	1.0049	0.983094	1.01063	1.03235	358	39.2659	6.82959	1.01731	0.340704
A0A1Q3EM30	Nadh dehydrogenase OS=Lentinula edodes OX=5353 GN=LENED_010284 PE=4 SV=1 - [A0A1Q3EM30_LENED]	176.517	12.66	1	1	1	8	1.01685	0.997579	0.987645	0.945413	1.03118	1.02194	79	9.03569	9.99365	0.998819	0.968905
A0A1Q3DXU0	Peroxisomal dehydratase OS=Lentinula edodes OX=5353 GN=LENED_001305 PE=4 SV=1 - [A0A1Q3DXU0_LENED]	0	4.11	1	1	1	2	0.905501	0.917986	0.952148	0.99935	1.05136	1.08767	316	33.9359	7.53271	1.13069	0.0143275
A0A1Q3ETL6	S-methyl-5'-thioadenosine phosphorylase OS=Lentinula edodes OX=5353 GN=LENED_012842 PE=3 SV=1 - [A0A1Q3ETL6_LENED]	32.2221	5.86	1	2	2	3	0.976454	0.979788	0.963378	1.00265	1.02034	1.03809	307	33.5072	6.44287	1.04845	0.0143747
A7VKJ4	Uncharacterized protein ctg1 OS=Lentinula edodes OX=5353 GN=ctg1 PE=4 SV=1 - [A7VKJ4_LENED]	169.126	10.06	1	1	1	6	0.902378	0.996432	1.00964	0.900151	0.963371	1.06854	159	17.2845	6.80029	1.00812	0.901326
A0A1Q3EHV7	Uncharacterized protein OS=Lentinula edodes OX=5353 GN=LENED_008757 PE=4 SV=1 - [A0A1Q3EHV7_LENED]	160.796	1.9	2	1	1	6	0.99672	0.991442	1.00304	1.10927	0.862656	0.970401	579	62.4217	4.88135	0.983661	0.830845
A0A1Q3DXE2	Glycosyltransferase family 69 protein OS=Lentinula edodes OX=5353 GN=LENED_001068 PE=4 SV=1 - [A0A1Q3DXE2_LENED]	35.211	3.73	1	5	5	9	1.02275	1.02671	1.02113	0.992771	0.993136	0.964297	1474	165.336	6.53662	0.960796	0.0143924
A0A1Q3EJ32	Chitin synthase export chaperone OS=Lentinula edodes OX=5353 GN=LENED_009180 PE=4 SV=1 - [A0A1Q3EJ32_LENED]	156.027	4.33	1	1	1	4	0.942329	1.04529	1.11583	0.89633	1.12316	0.971431	323	34.5681	5.97314	0.963741	0.676892
A0A1Q3EGD2	Nad dependent epimerase OS=Lentinula edodes OX=5353 GN=LENED_008131 PE=4 SV=1 - [A0A1Q3EGD2_LENED]	0	2.03	1	1	1	2	1.16321	1.09061	1.08155	0.999106	0.883457	0.925459	345	37.9822	6.55127	0.841894	0.0144763
A0A1Q3DZT8	Protein OS=Lentinula edodes OX=5353 GN=LENED_001772 PE=4 SV=1 - [A0A1Q3DZT8_LENED]	0	1.76	1	1	1	1	1.12204	1.13371	1.33676	0.875269	0.940804	0.85746	398	44.3524	5.05908	0.744197	0.0144962
A0A1Q3EG69	Uncharacterized protein OS=Lentinula edodes OX=5353 GN=LENED_008067 PE=4 SV=1 - [A0A1Q3EG69_LENED]	139.729	4.3	1	1	1	2	1.07771	1.01561	1.00843	0.934819	1.04566	0.971507	465	48.7736	6.11279	0.951718	0.27315
A0A1Q3DYF2	General transcriptional repressor OS=Lentinula edodes OX=5353 GN=LENED_001455 PE=4 SV=1 - [A0A1Q3DYF2_LENED]	138.527	3	1	1	1	4	0.913954	1.00762	1.0703	1.00328	1.04362	0.976381	666	71.5305	7.26904	1.0105	0.842673
A0A1Q3EHE3	Prefoldin subunit OS=Lentinula edodes OX=5353 GN=LENED_008536 PE=4 SV=1 - [A0A1Q3EHE3_LENED]	135.855	8.28	2	1	1	3	0.957054	1.02796	1.11112	0.880748	1.0738	0.998176	145	16.8849	9.36377	0.953678	0.541254
A0A1Q3EGB2	Metallo-hydrolase oxidoreductase OS=Lentinula edodes OX=5353 GN=LENED_008168 PE=4 SV=1 - [A0A1Q3EGB2_LENED]	0	6.76	1	1	1	2	0.952677	0.900389	0.880757	1.03152	1.10923	1.02306	222	24.2304	5.99854	1.15729	0.0146606
A0A1Q3EMX7	Allantoinase OS=Lentinula edodes OX=5353 GN=LENED_010603 PE=4 SV=1 - [A0A1Q3EMX7_LENED]	0	1.29	1	1	1	1	1.19408	1.15129	1.05073	0.940047	0.874405	0.963036	466	50.666	5.69385	0.817846	0.0146653
A0A1Q3ESZ2	Copper chaperone taha OS=Lentinula edodes OX=5353 GN=LENED_012560 PE=4 SV=1 - [A0A1Q3ESZ2_LENED]	127.525	14.29	1	1	1	8	0.936157	0.977547	1.05243	0.943171	1.0465	1.02159	77	8.46833	7.28369	1.01521	0.760672
A0A1Q3DXX8	Glycosyltransferase family 59 protein OS=Lentinula edodes OX=5353 GN=LENED_001348 PE=4 SV=1 - [A0A1Q3DXX8_LENED]	0	1.03	2	1	1	1	1.16381	1.10474	1.08647	1.00128	0.866741	0.929969	1071	118.202	9.51025	0.833971	0.0149023
A0A1Q3E6H7	Carbohydrate-binding module family 13 protein OS=Lentinula edodes OX=5353 GN=LENED_004424 PE=4 SV=1 - [A0A1Q3E6H7_LENED]	117.704	9.15	1	1	1	3	1.25361	0.91209	0.775792	1.26903	0.875216	0.970602	142	15.3104	4.77979	1.05894	0.770504
A0A1Q3ES45	Xanthine phosphoribosyltransferase 1 OS=Lentinula edodes OX=5353 GN=LENED_012233 PE=4 SV=1 - [A0A1Q3ES45_LENED]	106.638	1.68	1	1	1	4	1.03043	0.991562	0.974978	0.984366	1.00513	1.00045	715	78.575	8.33838	0.997658	0.900642
A0A1Q3DZ28	Rho GTPase activation protein OS=Lentinula edodes OX=5353 GN=LENED_001676 PE=4 SV=1 - [A0A1Q3DZ28_LENED]	104.709	7.21	1	1	1	2	0.939851	0.86644	0.940038	1.14654	0.977183	1.01549	208	22.8147	9.48096	1.14306	0.0825327
A0A1Q3EKR2	Poly + RNA export protein OS=Lentinula edodes OX=5353 GN=LENED_009805 PE=4 SV=1 - [A0A1Q3EKR2_LENED]	100.335	5.67	1	1	1	2	0.929525	0.936176	1.10325	0.890291	1.13285	1.00762	353	38.4914	6.84424	1.02082	0.830517
A0A1Q3DZH6	Mitochondrial carrier OS=Lentinula edodes OX=5353 GN=LENED_001930 PE=3 SV=1 - [A0A1Q3DZH6_LENED]	99.8377	14.06	1	1	5	6	1.22801	1.01111	0.785139	1.29514	0.721435	0.946291	313	33.3984	9.84717	0.979701	0.927145
A0A1Q3EQ12	DUF1909-domain-containing protein OS=Lentinula edodes OX=5353 GN=LENED_011441 PE=4 SV=1 - [A0A1Q3EQ12_LENED]	24.98	14.86	1	1	1	1	0.973236	0.936872	0.9443	1.04955	1.04311	0.999174	74	8.18011	9.78857	1.08318	0.0149174
A0A1Q3E885	Uncharacterized protein OS=Lentinula edodes OX=5353 GN=LENED_005193 PE=4 SV=1 - [A0A1Q3E885_LENED]	93.0179	5.58	1	1	1	3	1.06754	0.933379	1.14263	0.921966	1.01631	0.961053	197	20.6218	7.40088	0.92231	0.291432
A0A1Q3DVY9	Camp-dependent protein kinase regulatory subunit OS=Lentinula edodes OX=5353 GN=LENED_000602 PE=4 SV=1 - [A0A1Q3DVY9_LENED]	92.0492	9.09	1	1	1	3	0.966044	0.972018	0.995157	1.13148	0.944895	0.948424	143	15.7384	6.20166	1.03122	0.649559
A0A1Q3ERM2	Uncharacterized protein OS=Lentinula edodes OX=5353 GN=LENED_012030 PE=4 SV=1 - [A0A1Q3ERM2_LENED]	35.07	1.12	1	1	1	1	1.04344	1.06515	1.13119	0.940463	0.947504	0.985543	715	77.8533	7.92822	0.886947	0.0150106
A0A1Q3ELB4	Translation initiation factor 3 subunit 3 OS=Lentinula edodes OX=5353 GN=LENED_010036 PE=4 SV=1 - [A0A1Q3ELB4_LENED]	89.0082	1.97	1	1	1	3	0.990821	0.967491	1.0517	0.899245	1.02	1.03867	761	81.5344	7.81104	0.982692	0.747743
A0A1Q3EP90	Phosphatidylserine decarboxylase OS=Lentinula edodes OX=5353 GN=LENED_011132 PE=4 SV=1 - [A0A1Q3EP90_LENED]	88.5853	4.59	1	1	2	7	0.92383	1.05319	1.14309	0.929929	0.97753	1.03927	458	51.2665	4.89404	0.94443	0.461743
A0A1Q3ESK4	Transcription factor Pcc1 OS=Lentinula edodes OX=5353 GN=LENED_012453 PE=4 SV=1 - [A0A1Q3ESK4_LENED]	86.4871	16.3	1	1	1	4	0.97556	1.03783	1.13081	1.01956	0.945907	0.97229	92	10.2714	4.95752	0.93434	0.24066
A0A1Q3DYG8	PKS_ER domain-containing protein OS=Lentinula edodes OX=5353 GN=LENED_001545 PE=4 SV=1 - [A0A1Q3DYG8_LENED]	86.1855	13.09	1	1	7	12	1.04147	0.989185	0.995198	1.01803	0.966059	1.00761	359	37.5709	8.90967	0.988712	0.645267
A0A1Q3E339	Cystathionine beta-synthase OS=Lentinula edodes OX=5353 GN=LENED_003033 PE=4 SV=1 - [A0A1Q3E339_LENED]	85.7221	4.14	1	1	1	3	1.06729	1.00491	1.07586	1.02429	0.961948	0.961966	362	38.4691	5.60498	0.936517	0.0944849
A0A1Q3E3E4	APC amino acid permease OS=Lentinula edodes OX=5353 GN=LENED_003229 PE=4 SV=1 - [A0A1Q3E3E4_LENED]	82.8858	1.39	1	1	1	6	1.00635	1.01782	1.05265	0.973071	1.01144	0.978772	865	93.6013	4.70361	0.963097	0.108122
I7HBL7	Cytochrome c oxidase subunit 2 OS=Lentinula edodes OX=5353 GN=cox2 PE=3 SV=1 - [I7HBL7_LENED]	78.0302	3.97	1	1	1	10	1.07179	1.10163	0.991466	1.05854	0.904597	0.95748	252	28.6384	4.65283	0.922817	0.218746
A0A1Q3EFZ7	NAD-binding protein OS=Lentinula edodes OX=5353 GN=LENED_008003 PE=4 SV=1 - [A0A1Q3EFZ7_LENED]	77.3514	3.8	1	1	1	3	1.01379	1.0088	0.979009	0.99583	0.952986	1.03244	447	48.3367	7.79639	0.993226	0.802761
A0A1Q3EQV2	Cytochrome b5 OS=Lentinula edodes OX=5353 GN=LENED_011742 PE=3 SV=1 - [A0A1Q3EQV2_LENED]	140.079	21.17	1	3	3	8	0.955307	0.944751	0.974146	1.01201	1.06192	1.0188	137	15.2506	5.59229	1.07603	0.0150493
A0A1Q3EF14	Carbohydrate esterase family 15 protein OS=Lentinula edodes OX=5353 GN=LENED_007640 PE=4 SV=1 - [A0A1Q3EF14_LENED]	75.4564	1.71	1	1	1	2	0.925677	0.848421	1.00283	0.980318	1.09165	1.06909	700	74.9214	5.56689	1.13112	0.096297
A0A1Q3EAH9	Aldolase citrate lyase family protein OS=Lentinula edodes OX=5353 GN=LENED_005935 PE=4 SV=1 - [A0A1Q3EAH9_LENED]	74.4448	7.58	1	1	1	2	0.53343	0.749626	1.00729	0.928266	1.3138	1.13794	277	29.1117	5.52881	1.47576	0.108816
A0A1Q3ETK6	Mitochondrial atp synthase epsilon chain domain-containing protein OS=Lentinula edodes OX=5353 GN=LENED_012795 PE=4 SV=1 - [A0A1Q3ETK6_LENED]	73.3252	13.7	1	1	1	2	1.21952	1.07985	0.926834	1.12913	0.819265	0.892589	73	8.04922	9.89111	0.880595	0.365895
A0A1Q3E912	Uncharacterized protein OS=Lentinula edodes OX=5353 GN=LENED_005469 PE=4 SV=1 - [A0A1Q3E912_LENED]	71.43	6.7	1	1	1	1	1.09546	0.971768	1.08362	0.990311	0.968684	0.961863	224	25.1546	5.85889	0.927007	0.130087
A0A1Q3EHW0	Glutathione S-transferase OS=Lentinula edodes OX=5353 GN=LENED_008716 PE=4 SV=1 - [A0A1Q3EHW0_LENED]	68.848	23.08	2	1	6	10	1.23882	1.01176	0.867228	1.13268	0.835597	0.954371	195	21.577	5.74463	0.937405	0.662771
A0A1Q3E2N3	Phosphoribosylaminoimidazole-succinocarboxamide synthase OS=Lentinula edodes OX=5353 GN=LENED_002876 PE=3 SV=1 - [A0A1Q3E2N3_LENED]	68.8205	5.48	1	1	1	3	0.878183	0.989609	0.974987	0.996963	0.997756	1.00961	310	34.2789	6.45557	1.05683	0.200792
A0A1Q3DZF4	Vacuolar protein sorting-associated protein 28 OS=Lentinula edodes OX=5353 GN=LENED_001746 PE=3 SV=1 - [A0A1Q3DZF4_LENED]	68.73	8.84	1	1	1	1	0.904246	0.907053	1.0941	0.846129	1.15512	1.07976	215	24.4693	5.68115	1.06044	0.629558
A0A1Q3EER7	Carbohydrate-binding module family 67 protein OS=Lentinula edodes OX=5353 GN=LENED_007559 PE=4 SV=1 - [A0A1Q3EER7_LENED]	66.9281	2.49	1	1	1	12	1.0236	0.985832	0.987498	0.990753	1.00845	1.00539	362	38.5481	4.67822	1.00256	0.859016
A0A1Q3EIB8	Nadh-ubiquinone oxidoreductase 105 kDa subunit OS=Lentinula edodes OX=5353 GN=LENED_008887 PE=4 SV=1 - [A0A1Q3EIB8_LENED]	66.71	16.48	1	1	1	1	0.736494	0.978122	1.26854	0.828648	1.24031	0.975212	91	10.1074	9.37842	1.02045	0.922109
A0A1Q3E5N0	Programmed cell death protein 5 OS=Lentinula edodes OX=5353 GN=LENED_004225 PE=4 SV=1 - [A0A1Q3E5N0_LENED]	66.0225	6.78	1	1	1	4	0.964999	1.04568	1.03251	1.01695	0.973474	0.952224	118	13.4367	4.95752	0.966964	0.346291
A0A1Q3ET33	Pre-mRNA-splicing factor syf2 OS=Lentinula edodes OX=5353 GN=LENED_012628 PE=4 SV=1 - [A0A1Q3ET33_LENED]	0	6.51	1	1	1	2	1.05766	1.12445	1.05543	0.920307	0.974687	0.980314	292	33.662	6.46826	0.888115	0.0151856
A0A1Q3E7C4	Glycoside hydrolase family 5 protein OS=Lentinula edodes OX=5353 GN=LENED_004619 PE=3 SV=1 - [A0A1Q3E7C4_LENED]	65.3705	5.17	1	1	1	2	0.960107	1.03454	0.930187	1.05783	0.976561	0.98033	406	45.2017	4.70361	1.03073	0.50335
A0A1Q3E819	Protein SET OS=Lentinula edodes OX=5353 GN=LENED_005133 PE=3 SV=1 - [A0A1Q3E819_LENED]	75.6536	4.1	1	1	1	3	1.09669	1.08581	1.03282	1.00152	0.962355	0.967407	268	30.7411	4.66553	0.911662	0.0151897
A0A1Q3E2U0	Protease propeptide inhibitor OS=Lentinula edodes OX=5353 GN=LENED_003152 PE=4 SV=1 - [A0A1Q3E2U0_LENED]	63.425	12.99	1	1	1	10	1.00103	0.995727	1.0363	0.965138	1.01047	0.970898	77	8.42315	4.42432	0.971464	0.205582
A0A1Q3ESJ4	Mitochondrial NAD-homo-isocitrate dehydrogenase OS=Lentinula edodes OX=5353 GN=LENED_012401 PE=4 SV=1 - [A0A1Q3ESJ4_LENED]	62.5729	3.16	2	1	1	2	0.909485	1.08364	1.01336	1.02671	0.927997	1.03621	348	37.4166	6.44287	0.99482	0.936562
A0A1Q3DX90	DEAD-domain-containing protein OS=Lentinula edodes OX=5353 GN=LENED_001096 PE=3 SV=1 - [A0A1Q3DX90_LENED]	31.7165	4.22	1	2	2	4	0.847196	0.787571	0.936235	1.015	1.13384	1.12538	474	53.2143	6.15088	1.27352	0.0153318
A0A1Q3E1C5	Tgs1 protein OS=Lentinula edodes OX=5353 GN=LENED_002632 PE=4 SV=1 - [A0A1Q3E1C5_LENED]	61.6048	3.84	1	1	1	2	0.969622	1.01038	1.09417	0.939919	0.999648	1.02481	365	40.6794	6.99072	0.964288	0.456814
A0A1Q3ETN5	Uncharacterized protein OS=Lentinula edodes OX=5353 GN=LENED_012811 PE=4 SV=1 - [A0A1Q3ETN5_LENED]	60.3885	8.06	1	1	1	4	0.933826	1.05529	1.23255	0.795727	1.13422	0.989937	124	12.6092	4.83057	0.906326	0.485119
A0A1Q3ECF7	Serine/threonine-protein phosphatase OS=Lentinula edodes OX=5353 GN=LENED_006708 PE=3 SV=1 - [A0A1Q3ECF7_LENED]	59.7977	3.02	1	1	1	3	1.04958	1.00576	1.22874	0.862286	1.06788	0.927226	331	38.059	6.12549	0.870076	0.194238
A0A1Q3E8G3	PWI domain-containing protein OS=Lentinula edodes OX=5353 GN=LENED_005251 PE=4 SV=1 - [A0A1Q3E8G3_LENED]	59.1761	3.41	1	1	1	4	0.932612	0.961024	1.01179	0.959584	1.08411	1.01229	264	29.4668	5.2876	1.05182	0.306828
A0A1Q3EBD5	Cytochrome c heme lyase OS=Lentinula edodes OX=5353 GN=LENED_006326 PE=3 SV=1 - [A0A1Q3EBD5_LENED]	58.72	4.62	1	1	1	1	1.0254	0.943755	1.17211	0.99446	1.06208	0.874165	195	22.5292	5.31299	0.932971	0.462673
A0A1Q3E3R7	Transport protein particle complex subunit OS=Lentinula edodes OX=5353 GN=LENED_003491 PE=4 SV=1 - [A0A1Q3E3R7_LENED]	58.5218	9.09	1	1	1	2	1.0145	1.06553	1.11414	0.997141	0.87826	1.01611	88	10.1931	5.38916	0.905247	0.123564
A0A1Q3E9M7	Uncharacterized protein OS=Lentinula edodes OX=5353 GN=LENED_005533 PE=4 SV=1 - [A0A1Q3E9M7_LENED]	58.069	6.08	1	1	4	8	1.35132	0.991067	0.629819	1.35641	0.714421	0.91425	526	59.0867	6.18896	1.00433	0.988574
A0A1Q3E0V3	Rna binding protein OS=Lentinula edodes OX=5353 GN=LENED_002356 PE=4 SV=1 - [A0A1Q3E0V3_LENED]	28.94	1.37	1	1	1	2	0.80925	0.929085	0.931634	1.06741	1.09385	1.03812	655	69.0527	6.87354	1.19828	0.01535
A0A1Q3E1W0	Heat shock protein 9 OS=Lentinula edodes OX=5353 GN=LENED_002810 PE=4 SV=1 - [A0A1Q3E1W0_LENED]	57.6	12.5	1	1	1	7	0.979259	0.982136	1.0462	0.976434	1.0148	1.0097	88	9.12035	4.88135	0.997785	0.933327
A0A1Q3EI89	Exosome component 8 OS=Lentinula edodes OX=5353 GN=LENED_008894 PE=4 SV=1 - [A0A1Q3EI89_LENED]	57.09	4.59	1	1	1	1	0.96984	1.00292	0.931132	1.09837	0.9545	1.00483	327	35.3471	4.98291	1.05297	0.336477
A0A1Q3E5H5	Tubulin beta chain OS=Lentinula edodes OX=5353 GN=LENED_003914 PE=3 SV=1 - [A0A1Q3E5H5_LENED]	56.8095	4.42	1	1	2	11	0.941076	1.1068	1.0708	0.944791	1.05055	0.952235	452	49.7729	4.98291	0.945137	0.401175
A0A1Q3DVX7	Protein OS=Lentinula edodes OX=5353 GN=LENED_000593 PE=4 SV=1 - [A0A1Q3DVX7_LENED]	56.79	3.01	2	1	1	1	1.11574	1.12905	0.994942	0.948471	0.921731	0.999586	365	41.6203	6.30322	0.885811	0.0634054
A0A1Q3ECI2	HAD-like protein OS=Lentinula edodes OX=5353 GN=LENED_006738 PE=4 SV=1 - [A0A1Q3ECI2_LENED]	56.5162	3.77	1	1	1	5	1.03027	1.01596	1.02218	1.03199	0.953292	0.97405	212	23.7012	7.1958	0.964452	0.202995
A0A1Q3EP66	Fmn dependent OS=Lentinula edodes OX=5353 GN=LENED_011091 PE=3 SV=1 - [A0A1Q3EP66_LENED]	56.3757	2.31	1	1	1	4	1.02246	0.977093	0.980031	0.992161	1.02576	0.988575	433	46.9764	6.45557	1.00903	0.658912
A0A1Q3EIN3	Wsc domain-containing protein OS=Lentinula edodes OX=5353 GN=LENED_009043 PE=4 SV=1 - [A0A1Q3EIN3_LENED]	56.2235	4.3	1	1	1	2	1.03779	1.1196	0.936711	0.995054	0.963973	0.98932	302	33.9609	5.30029	0.952893	0.417156
A0A1Q3EBM4	Phospholipase OS=Lentinula edodes OX=5353 GN=LENED_006374 PE=3 SV=1 - [A0A1Q3EBM4_LENED]	174.864	16.02	1	13	13	23	0.973898	0.98893	0.999712	1.01508	1.02359	1.03118	855	97.9329	6.15088	1.03622	0.0153556
A0A1Q3EMH3	Ubiquitin carboxyl-terminal hydrolase 5 OS=Lentinula edodes OX=5353 GN=LENED_010471 PE=3 SV=1 - [A0A1Q3EMH3_LENED]	132.459	7.52	1	9	9	18	0.984788	0.968074	0.949062	1.01624	1.02048	1.00419	1104	126.974	6.13818	1.0479	0.0153668
A0A1Q3E0T1	NAD-binding protein OS=Lentinula edodes OX=5353 GN=LENED_002409 PE=4 SV=1 - [A0A1Q3E0T1_LENED]	55.3779	8	1	1	1	8	0.956402	0.994938	1.03767	0.958698	1.04757	1.0056	125	13.8893	7.32764	1.00765	0.837295
A0A1Q3ESK0	Haloacid dehalogenase OS=Lentinula edodes OX=5353 GN=LENED_012394 PE=4 SV=1 - [A0A1Q3ESK0_LENED]	290.711	14.23	1	4	4	12	1.04888	1.04086	1.08808	0.937516	0.999265	0.956638	267	29.6121	6.23975	0.910504	0.0153818
A0A1Q3ELV9	NADH-quinone oxidoreductase OS=Lentinula edodes OX=5353 GN=LENED_010207 PE=4 SV=1 - [A0A1Q3ELV9_LENED]	54.8764	3.96	1	1	1	4	0.834464	0.964524	1.08239	0.842015	1.19849	1.01516	202	21.7379	7.03467	1.06049	0.667182
A0A1Q3EHR2	PKS_ER domain-containing protein OS=Lentinula edodes OX=5353 GN=LENED_008624 PE=4 SV=1 - [A0A1Q3EHR2_LENED]	54.7464	6.98	2	1	3	8	0.78444	0.97163	1.14823	0.850003	1.20927	1.02639	344	36.2113	8.04541	1.06245	0.703106
A0A1Q3DZN5	Non-specific serine/threonine protein kinase OS=Lentinula edodes OX=5353 GN=LENED_001880 PE=4 SV=1 - [A0A1Q3DZN5_LENED]	54.7324	1.61	1	1	1	3	0.984371	1.00885	0.989624	1.01996	1.00491	0.983468	995	108.129	9.34912	1.00855	0.547147
A0A1Q3E7K2	Uncharacterized protein OS=Lentinula edodes OX=5353 GN=LENED_004852 PE=4 SV=1 - [A0A1Q3E7K2_LENED]	53.9914	1.86	1	1	1	2	0.937257	0.859459	0.796866	1.22714	0.921283	1.0437	484	53.8746	5.73193	1.23078	0.110715
A0A1Q3DXQ1	Glycoside hydrolase family 16 protein OS=Lentinula edodes OX=5353 GN=LENED_001270 PE=4 SV=1 - [A0A1Q3DXQ1_LENED]	53.19	3.13	1	1	1	1	1.93338	1.25069	0.864883	1.02947	0.587192	0.753371	319	34.1018	4.41162	0.585344	0.173087
A0A1Q3E5W7	Uncharacterized protein OS=Lentinula edodes OX=5353 GN=LENED_004224 PE=4 SV=1 - [A0A1Q3E5W7_LENED]	52.99	5.46	1	1	1	1	1.00115	1.00542	1.06494	0.89232	1.03069	1.05346	366	37.5073	5.04639	0.969057	0.591546
A0A1Q3DW95	Protein OS=Lentinula edodes OX=5353 GN=LENED_000547 PE=4 SV=1 - [A0A1Q3DW95_LENED]	24.74	15.07	1	1	1	5	0.887981	0.972915	0.898546	1.01544	1.07574	1.05865	73	7.09667	11.6343	1.14147	0.015572
A0A1Q3ECM3	Non-heme 11 kDa protein of cytochrome bc1 complex OS=Lentinula edodes OX=5353 GN=LENED_006743 PE=4 SV=1 - [A0A1Q3ECM3_LENED]	51.4913	6.67	1	1	1	3	0.73583	1.04636	1.05357	1.00495	1.05339	1.01604	120	13.5621	4.4624	1.08415	0.493819
A0A1Q3E4L7	Thioredoxin domain-containing protein 5 OS=Lentinula edodes OX=5353 GN=LENED_003822 PE=4 SV=1 - [A0A1Q3E4L7_LENED]	51.44	2	1	1	1	1	1.05387	1.02072	0.991756	0.978883	1.01021	0.982576	600	66.9212	6.53662	0.969127	0.198327
A0A1Q3EK76	Autophagic vacuole formation-like partial OS=Lentinula edodes OX=5353 GN=LENED_009607 PE=4 SV=1 - [A0A1Q3EK76_LENED]	51.28	2.87	1	1	1	1	1.04306	1.10289	0.934046	1.00288	0.933562	1.02354	348	39.7956	7.10791	0.961034	0.517435
A0A1Q3ER16	Thioredoxin-like protein OS=Lentinula edodes OX=5353 GN=LENED_011816 PE=4 SV=1 - [A0A1Q3ER16_LENED]	50.9365	5.7	1	1	1	4	1.01301	1.0488	1.07468	0.930686	1.00027	0.98679	193	21.6669	8.04541	0.93026	0.0587035
A0A1Q3ET12	Glycosyltransferase family 15 protein OS=Lentinula edodes OX=5353 GN=LENED_012581 PE=4 SV=1 - [A0A1Q3ET12_LENED]	50.618	3.95	1	1	1	2	0.711616	1.05684	0.927879	1.04656	0.970721	1.15057	380	44.4584	5.96045	1.17487	0.238021
A0A1Q3EKW3	Phosphatase dcr2 OS=Lentinula edodes OX=5353 GN=LENED_009874 PE=4 SV=1 - [A0A1Q3EKW3_LENED]	50.5372	2.42	1	1	2	3	1.12538	1.04759	0.921672	0.955782	0.980711	1.01752	1114	125.824	6.16357	0.954557	0.491696
A0A1Q3E432	Inosine guanosine and OS=Lentinula edodes OX=5353 GN=LENED_003617 PE=4 SV=1 - [A0A1Q3E432_LENED]	49.5773	1.26	1	1	1	3	1.00307	1.02049	1.02472	1.00089	1.02506	0.965097	636	69.0264	5.96045	0.98122	0.363714
A0A1Q3E5X6	Aspartic protease OS=Lentinula edodes OX=5353 GN=LENED_004309 PE=3 SV=1 - [A0A1Q3E5X6_LENED]	49.25	3.23	1	1	1	2	1.34058	1.27982	0.855952	1.06559	0.718189	0.875642	403	42.1511	4.44971	0.765002	0.210027
A0A1Q3E8N3	Mitochondrial pyruvate carrier OS=Lentinula edodes OX=5353 GN=LENED_005342 PE=3 SV=1 - [A0A1Q3E8N3_LENED]	49.16	12.03	1	1	1	1	0.997447	0.98898	0.934379	1.01977	1.03524	0.999563	133	14.9506	9.12939	1.0458	0.116192
Q96TI3	Tyrosinase OS=Lentinula edodes OX=5353 GN=gLeTyr PE=2 SV=1 - [Q96TI3_LENED]	49.15	2.75	3	1	1	1	0.86669	1.14763	1.50005	0.741958	1.0803	0.915222	618	67.9267	5.69385	0.778941	0.280363
A0A1Q3DVJ3	Aminodeoxychorismate lyase OS=Lentinula edodes OX=5353 GN=LENED_000195 PE=4 SV=1 - [A0A1Q3DVJ3_LENED]	48.93	8.9	1	1	1	1	0.955403	1.05371	1.03074	0.988493	1.01539	0.984938	146	16.3672	6.30322	0.983211	0.614645
A0A1Q3E4W1	Aldos-2-ulose dehydratase OS=Lentinula edodes OX=5353 GN=LENED_003927 PE=4 SV=1 - [A0A1Q3E4W1_LENED]	326.839	15.14	1	11	11	27	0.956494	0.927439	0.962629	1.03474	1.06649	1.00283	885	97.4753	6.01123	1.09046	0.0158409
A0A1Q3EPI9	Pyridoxal-dependent decarboxylase domain protein OS=Lentinula edodes OX=5353 GN=LENED_011241 PE=4 SV=1 - [A0A1Q3EPI9_LENED]	158.793	9.93	4	19	19	38	0.969721	0.963776	0.919711	1.05259	1.01076	1.02935	1329	150.204	8.6167	1.08394	0.0159177
A0A1Q3E0S6	UPF0005-domain-containing protein OS=Lentinula edodes OX=5353 GN=LENED_002416 PE=3 SV=1 - [A0A1Q3E0S6_LENED]	48.26	7.25	1	1	1	1	1.09016	0.992917	1.0173	1.0123	0.982434	0.953831	276	30.5247	5.04639	0.951034	0.20801
A0A1Q3EQA3	Small nuclear ribonucleoprotein Sm D2 OS=Lentinula edodes OX=5353 GN=LENED_011540 PE=3 SV=1 - [A0A1Q3EQA3_LENED]	44.7585	9.01	1	1	1	6	0.980989	0.98538	0.948615	1.01776	1.01849	1.01814	111	12.8749	9.70068	1.04783	0.0160245
A0A1Q3ECG5	Uncharacterized protein OS=Lentinula edodes OX=5353 GN=LENED_006675 PE=4 SV=1 - [A0A1Q3ECG5_LENED]	47.9795	3.73	1	1	1	2	1.05045	0.998338	1.07981	0.981084	0.973331	0.976139	322	35.4342	6.39209	0.9367	0.0509238
A0A1Q3EI97	Cysteine proteinase OS=Lentinula edodes OX=5353 GN=LENED_008867 PE=3 SV=1 - [A0A1Q3EI97_LENED]	0	1.22	1	1	1	1	1.29655	1.15921	1.08453	0.948607	0.83221	0.90979	735	82.0312	5.40186	0.759996	0.0161946
A0A1Q3EQ90	Uncharacterized protein OS=Lentinula edodes OX=5353 GN=LENED_011409 PE=4 SV=1 - [A0A1Q3EQ90_LENED]	38.2733	1.5	1	2	2	3	1.05623	1.04596	1.16867	0.92578	0.948243	0.911569	533	59.4797	5.08447	0.85164	0.0165146
A0A1Q3DVE7	RIM15 response regulator receiver protein OS=Lentinula edodes OX=5353 GN=LENED_000398 PE=4 SV=1 - [A0A1Q3DVE7_LENED]	0	0.44	1	1	1	1	1.1806	1.06497	1.10138	0.974835	0.875736	0.953817	1831	201.362	6.02393	0.837892	0.0165203
A0A1Q3EKQ7	Protein phosphatase methylesterase OS=Lentinula edodes OX=5353 GN=LENED_009783 PE=4 SV=1 - [A0A1Q3EKQ7_LENED]	47.2628	3	1	1	1	2	0.990324	1.00621	1.03133	0.974771	0.994218	1.02496	434	47.0297	6.1001	0.988798	0.581257
A0A1Q3E2W0	Glycosyl hydrolase family 2 OS=Lentinula edodes OX=5353 GN=LENED_003172 PE=3 SV=1 - [A0A1Q3E2W0_LENED]	24.35	2.93	1	2	2	2	0.927642	0.912574	0.816921	1.09041	1.00667	1.09192	955	107.841	6.27783	1.20016	0.0165571
A0A1Q3E1M5	Actin cytoskeleton organization protein OS=Lentinula edodes OX=5353 GN=LENED_002724 PE=4 SV=1 - [A0A1Q3E1M5_LENED]	72.1534	5.99	1	5	5	5	0.996984	0.953652	0.964622	1.02414	1.02847	1.01999	918	104.034	6.21436	1.05397	0.0166414
Q9HGI1	Ribonucleotide reductase small subunit OS=Lentinula edodes OX=5353 GN=Le.rnrB1 PE=2 SV=1 - [Q9HGI1_LENED]	45.98	3.83	1	1	1	1	0.924228	0.954345	1.33158	0.935282	0.942562	1.01704	418	47.7298	5.12256	0.901791	0.475601
A0A1Q3DZC7	Ras-domain-containing protein OS=Lentinula edodes OX=5353 GN=LENED_001763 PE=4 SV=1 - [A0A1Q3DZC7_LENED]	45.11	3.79	1	1	1	1	1.10164	0.964493	0.817944	1.22055	0.832718	1.00124	211	22.9677	6.354	1.05909	0.703646
A0A1Q3DXV7	Snorna binding protein OS=Lentinula edodes OX=5353 GN=LENED_001042 PE=4 SV=1 - [A0A1Q3DXV7_LENED]	44.83	2.92	1	1	1	1	0.964905	0.985591	1.10228	0.920607	1.0656	1.00121	684	78.4181	6.03662	0.978592	0.734498
A0A1Q3EPY0	Cyclohexanone monooxygenase OS=Lentinula edodes OX=5353 GN=LENED_011396 PE=4 SV=1 - [A0A1Q3EPY0_LENED]	57.2109	5.5	1	3	3	4	1.14809	1.06299	1.05793	0.978992	0.917885	0.96304	527	59.7723	6.22705	0.874857	0.016782
A0A1Q3EQN3	Glutaredoxin OS=Lentinula edodes OX=5353 GN=LENED_011648 PE=3 SV=1 - [A0A1Q3EQN3_LENED]	44.6402	6.45	1	1	1	2	1.21291	1.07831	0.971302	1.09792	0.795614	0.926248	155	16.9507	5.2749	0.864296	0.25808
A0A1Q3EGI5	Actin depolymerizing protein OS=Lentinula edodes OX=5353 GN=LENED_008256 PE=4 SV=1 - [A0A1Q3EGI5_LENED]	44.47	2.98	1	1	1	1	0.731492	1.17148	1.00925	0.875437	1.20706	0.996837	436	48.461	8.68994	1.05738	0.746622
A0A1Q3E1S8	NEDD8 activating enzyme OS=Lentinula edodes OX=5353 GN=LENED_002761 PE=4 SV=1 - [A0A1Q3E1S8_LENED]	0	19.23	1	1	1	3	0.896751	0.967823	0.9464	1.04294	1.01072	1.03047	78	8.58072	4.95752	1.09717	0.0168043
A0A1Q3EEF0	Triacylglycerol lipase OS=Lentinula edodes OX=5353 GN=LENED_007461 PE=4 SV=1 - [A0A1Q3EEF0_LENED]	44.15	2.07	1	1	1	1	1.12616	1.0013	1.08144	1.02243	0.842936	1.0159	868	96.5986	8.95361	0.897899	0.189659
A0A1Q3EPJ1	Ribonuclease ribotoxin OS=Lentinula edodes OX=5353 GN=LENED_011248 PE=4 SV=1 - [A0A1Q3EPJ1_LENED]	44.04	10.22	1	1	1	1	1.3341	1.04114	0.77822	1.25996	0.689546	0.937844	137	14.6668	4.41162	0.915612	0.719724
A0A1Q3E7A2	Uncharacterized protein OS=Lentinula edodes OX=5353 GN=LENED_004646 PE=4 SV=1 - [A0A1Q3E7A2_LENED]	0	2.55	1	1	1	2	1.0884	1.04092	1.05006	0.935929	0.972706	0.997527	431	49.0056	8.80713	0.914064	0.0168243
A0A1Q3EIA2	Calmodulin OS=Lentinula edodes OX=5353 GN=LENED_008881 PE=3 SV=1 - [A0A1Q3EIA2_LENED]	104.053	26.21	1	4	4	20	0.910142	0.961446	0.94821	1.01338	1.05429	1.00618	145	16.1516	4.27197	1.09009	0.0168971
A0A1Q3DX81	Serine/threonine-protein phosphatase 2A activator OS=Lentinula edodes OX=5353 GN=LENED_001080 PE=3 SV=1 - [A0A1Q3DX81_LENED]	34.31	2.72	1	1	1	1	0.992096	0.938032	0.949066	1.0309	1.01948	1.02736	405	44.9057	6.58057	1.06896	0.017084
A0A1Q3EMA0	Histidine kinase OS=Lentinula edodes OX=5353 GN=LENED_010381 PE=4 SV=1 - [A0A1Q3EMA0_LENED]	0	0.31	2	1	1	1	1.07927	1.03738	1.07346	1.00779	0.942409	0.946371	2232	248.539	6.87354	0.907984	0.0170909
A0A1Q3DXL9	Mitochondrial 54S ribosomal protein MNP1 OS=Lentinula edodes OX=5353 GN=LENED_000948 PE=3 SV=1 - [A0A1Q3DXL9_LENED]	43.1451	5.91	1	1	1	2	0.974574	0.992778	0.995183	1.01339	1.03221	0.982061	186	19.7475	9.39307	1.02198	0.246567
A0A1Q3ESN7	Pre-mRNA-splicing factor CWC26 OS=Lentinula edodes OX=5353 GN=LENED_012455 PE=4 SV=1 - [A0A1Q3ESN7_LENED]	43.11	4.41	1	1	1	1	1.00091	1.01411	0.957429	1.02036	0.97027	1.03244	295	33.3491	8.85107	1.01703	0.545848
A0A1Q3EIM8	Integral membrane protein sed5 OS=Lentinula edodes OX=5353 GN=LENED_009013 PE=4 SV=1 - [A0A1Q3EIM8_LENED]	43.1	4.29	1	1	1	1	1.0571	1.03193	1.02723	1.00649	0.915876	1.01639	280	30.7565	5.37646	0.943039	0.150248
A0A1Q3ETM0	Exosome component 4 OS=Lentinula edodes OX=5353 GN=LENED_012827 PE=4 SV=1 - [A0A1Q3ETM0_LENED]	43.05	5.53	1	1	1	2	1.16699	1.00904	0.926031	1.09911	0.894671	0.940076	199	21.9633	6.55127	0.945776	0.582983
A0A1Q3ES08	40s ribosomal protein s15 OS=Lentinula edodes OX=5353 GN=LENED_012195 PE=3 SV=1 - [A0A1Q3ES08_LENED]	59.296	3.76	2	2	2	20	0.98778	0.959491	0.984464	1.02484	1.03811	1.01008	346	39.4123	9.1001	1.0482	0.0174183
A0A1Q3EEF2	Glutaredoxin domain protein OS=Lentinula edodes OX=5353 GN=LENED_007444 PE=4 SV=1 - [A0A1Q3EEF2_LENED]	42.8131	6.54	2	1	1	4	1.02946	0.982841	1.00951	1.04416	0.981975	0.972444	107	12.2824	9.92041	0.992313	0.782518
A0A1Q3E1Y2	Ribosomal protein L23a OS=Lentinula edodes OX=5353 GN=LENED_002619 PE=3 SV=1 - [A0A1Q3E1Y2_LENED]	482.853	31.6	1	9	9	42	0.993457	0.968999	0.970939	1.00459	1.0245	1.02213	212	23.3565	10.272	1.04017	0.0174322
A0A1Q3DYR0	Not1-domain-containing protein OS=Lentinula edodes OX=5353 GN=LENED_001483 PE=4 SV=1 - [A0A1Q3DYR0_LENED]	24.17	0.76	1	2	2	2	1.03229	1.10474	1.04718	0.982156	0.936633	0.964399	2097	235.364	6.17627	0.905463	0.0176086
A0A1Q3ENS8	Carbamoyl-phosphate synthase OS=Lentinula edodes OX=5353 GN=LENED_010929 PE=4 SV=1 - [A0A1Q3ENS8_LENED]	42.31	1.03	1	1	1	2	0.921741	0.969306	1.0057	0.963314	1.08428	1.02703	1160	127.447	5.93506	1.06141	0.236022
A0A1Q3E5C0	Uncharacterized protein OS=Lentinula edodes OX=5353 GN=LENED_004110 PE=4 SV=1 - [A0A1Q3E5C0_LENED]	20.5677	6.53	1	3	3	10	0.868674	0.944828	0.926166	1.03146	1.13926	1.04537	490	54.4267	6.26514	1.1739	0.017771
A0A1Q3E7U8	Glycoside hydrolase family 92 protein OS=Lentinula edodes OX=5353 GN=LENED_004835 PE=4 SV=1 - [A0A1Q3E7U8_LENED]	39.2161	3.61	1	3	3	5	1.07895	1.04095	1.16219	0.912315	0.970482	0.939338	803	87.6263	4.84326	0.859859	0.0178964
A0A1Q3ERB7	Signal recognition particle receptor subunit OS=Lentinula edodes OX=5353 GN=LENED_011825 PE=4 SV=1 - [A0A1Q3ERB7_LENED]	41.59	4.69	1	1	1	1	1.03327	0.976411	1.03305	1.03948	0.962973	0.978484	277	29.7304	6.56592	0.979692	0.530738
A0A1Q3EJH5	Kinase-like protein OS=Lentinula edodes OX=5353 GN=LENED_009364 PE=4 SV=1 - [A0A1Q3EJH5_LENED]	24.07	1.76	1	1	1	1	1.10295	1.06021	1.05649	0.96612	1.00154	0.915446	910	96.3835	6.84424	0.895474	0.0182078
A0A1Q3E6D1	Phosphoribosylglycinamide formyltransferase OS=Lentinula edodes OX=5353 GN=LENED_004446 PE=4 SV=1 - [A0A1Q3E6D1_LENED]	41.5359	5.53	1	1	1	3	0.949208	1.01044	1.10949	0.939248	1.02227	0.998481	199	21.6846	7.56201	0.96444	0.528851
A0A1Q3E8K0	Terpenoid synthase OS=Lentinula edodes OX=5353 GN=LENED_005145 PE=3 SV=1 - [A0A1Q3E8K0_LENED]	41.4759	3.37	1	1	1	2	1.09571	0.98948	1.03084	1.08221	0.878363	0.967337	326	36.817	6.0874	0.939629	0.399816
A0A1Q3EMZ8	Sec14 cytosolic factor OS=Lentinula edodes OX=5353 GN=LENED_010646 PE=4 SV=1 - [A0A1Q3EMZ8_LENED]	92.0727	6.85	2	4	4	7	0.961504	0.964303	0.978813	0.993013	1.02655	1.01387	628	71.1007	4.84326	1.04435	0.0182953
A0A1Q3E550	tRNA-splicing endonuclease subunit Sen34 OS=Lentinula edodes OX=5353 GN=LENED_004010 PE=3 SV=1 - [A0A1Q3E550_LENED]	40.68	4.43	1	1	1	1	0.978683	1.05542	1.04607	1.00139	0.998152	0.964327	271	30.4873	5.64307	0.962241	0.223249
A0A1Q3EMH1	Uncharacterized protein OS=Lentinula edodes OX=5353 GN=LENED_010466 PE=4 SV=1 - [A0A1Q3EMH1_LENED]	0	5.14	1	1	1	1	1.05776	1.01868	1.07997	0.983699	0.982555	0.952905	214	23.7896	4.76709	0.924834	0.0183474
A0A1Q3E110	Glycoside hydrolase family 28 protein OS=Lentinula edodes OX=5353 GN=LENED_002490 PE=3 SV=1 - [A0A1Q3E110_LENED]	40.3323	3.05	2	1	1	2	1.82604	1.3853	0.905282	0.893513	0.672599	0.772538	361	36.7734	4.36084	0.568098	0.0960911
A0A1Q3EDP5	Cyclohexanone monooxygenase OS=Lentinula edodes OX=5353 GN=LENED_007169 PE=4 SV=1 - [A0A1Q3EDP5_LENED]	40.23	2.81	1	1	1	1	1.06103	1.12196	0.902276	0.965863	1.05544	0.940579	498	56.7175	5.77002	0.960009	0.608794
A0A1Q3ELZ7	Transcription initiation factor TFIID complex 60 kDa subunit OS=Lentinula edodes OX=5353 GN=LENED_010267 PE=4 SV=1 - [A0A1Q3ELZ7_LENED]	40.19	2.52	1	1	1	1	1.0414	0.992112	1.01039	1.02959	0.961176	0.989731	595	64.7318	5.57959	0.979168	0.437076
A0A1Q3E8P7	Hydroxyproline-rich glycoprotein OS=Lentinula edodes OX=5353 GN=LENED_005273 PE=4 SV=1 - [A0A1Q3E8P7_LENED]	39.94	1.43	1	1	1	1	1.0473	0.994179	0.964705	1.01858	0.972038	1.01221	631	67.1203	5.71924	0.998884	0.970291
A0A1Q3DVC5	Uncharacterized protein OS=Lentinula edodes OX=5353 GN=LENED_000377 PE=4 SV=1 - [A0A1Q3DVC5_LENED]	39.86	6.71	1	1	1	2	0.94617	0.940835	1.05821	0.990609	1.05546	0.997771	164	18.1446	9.0415	1.03348	0.49119
A0A1Q3DW20	Aado keto reductase OS=Lentinula edodes OX=5353 GN=LENED_000633 PE=4 SV=1 - [A0A1Q3DW20_LENED]	39.8406	4.92	1	1	1	2	0.754568	1.03194	1.06157	0.891715	1.14047	1.06828	244	26.1434	8.01611	1.08862	0.530139
A0A1Q3EEV9	Related to MSS116-RNA helicase of the DEAD box mitochondrial OS=Lentinula edodes OX=5353 GN=LENED_007557 PE=4 SV=1 - [A0A1Q3EEV9_LENED]	39.79	1.93	1	1	1	1	1.0553	0.9257	0.88602	1.21355	0.943655	0.912005	571	62.5561	9.78857	1.07052	0.568057
A0A1Q3E3I3	Cytochrome c oxidase polypeptide IV OS=Lentinula edodes OX=5353 GN=LENED_003272 PE=4 SV=1 - [A0A1Q3E3I3_LENED]	39.7743	8.33	1	1	1	3	1.01195	0.990245	1.01093	0.951604	1.06093	1.00448	156	16.6723	7.1665	1.00129	0.969865
A0A1Q3ECW5	Microfibrillar-associated protein 1 OS=Lentinula edodes OX=5353 GN=LENED_006839 PE=4 SV=1 - [A0A1Q3ECW5_LENED]	0	1.96	1	1	1	1	1.03539	1.03805	1.05595	0.98569	0.947882	1.00045	460	51.8073	5.021	0.937573	0.0183695
A0A1Q3DVN8	Exocyst complex component protein OS=Lentinula edodes OX=5353 GN=LENED_000447 PE=4 SV=1 - [A0A1Q3DVN8_LENED]	0	1.43	1	1	1	1	0.954988	0.8061	0.771981	1.05015	1.0725	1.15481	842	93.8431	6.16357	1.29387	0.018416
A0A1Q3E0M4	Cleft lip and palate associated transmembrane protein OS=Lentinula edodes OX=5353 GN=LENED_002353 PE=4 SV=1 - [A0A1Q3E0M4_LENED]	39.55	2.38	1	1	1	1	1.10323	1.05076	0.962019	0.98755	0.935032	1.0166	630	71.5186	6.81494	0.943253	0.283524
A0A1Q3EPD8	Cytoplasmic protein OS=Lentinula edodes OX=5353 GN=LENED_011088 PE=4 SV=1 - [A0A1Q3EPD8_LENED]	39.2088	3.67	2	1	1	3	1.0315	1.02553	1.07309	0.902058	1.03645	0.964813	218	24.9748	6.27783	0.927543	0.143375
A0A1Q3E1B8	Uba ts-n domain protein OS=Lentinula edodes OX=5353 GN=LENED_002613 PE=4 SV=1 - [A0A1Q3E1B8_LENED]	39.11	1.5	1	1	1	1	1.01675	1.05044	0.949301	0.926563	1.05719	1.02178	868	93.2494	8.89502	0.996365	0.944179
A0A1Q3EFT8	Recombination signal binding protein for immunoglobulin kappa j region-like OS=Lentinula edodes OX=5353 GN=LENED_007956 PE=4 SV=1 - [A0A1Q3EFT8_LENED]	39.09	1.91	1	1	1	1	0.993638	0.996707	1.04528	0.962635	1.05266	0.977956	681	72.9306	6.99072	0.98604	0.685808
A0A1Q3E6Q6	Uncharacterized protein OS=Lentinula edodes OX=5353 GN=LENED_004612 PE=4 SV=1 - [A0A1Q3E6Q6_LENED]	39.09	3.97	1	1	1	1	1.17324	0.962576	1.03996	0.956101	0.983217	0.967776	252	28.1009	8.79248	0.915396	0.222228
A0A5C1VAA1	NADH dehydrogenase subunit 2 OS=Lentinula edodes OX=5353 GN=nad2 PE=3 SV=1 - [A0A5C1VAA1_LENED]	38.89	1.4	2	1	1	1	0.895463	0.987057	1.11492	0.929332	1.08105	1.0104	644	72.4099	6.84424	1.00779	0.924623
A0A1Q3EA11	Carbamoyl-phosphate synth OS=Lentinula edodes OX=5353 GN=LENED_005689 PE=3 SV=1 - [A0A1Q3EA11_LENED]	132.179	3.5	3	9	9	14	0.984563	0.990041	0.962564	1.01154	1.03208	1.0148	2540	278.093	6.48096	1.04128	0.0185565
A0A1Q3E3J2	Aldo keto reductase OS=Lentinula edodes OX=5353 GN=LENED_003346 PE=4 SV=1 - [A0A1Q3E3J2_LENED]	84.3463	14.63	1	3	3	9	0.894033	0.972039	0.906952	1.05241	1.00458	1.06534	294	32.2486	6.31592	1.12596	0.0186186
Q9P8X3	Mitogen-activated protein kinase OS=Lentinula edodes OX=5353 GN=MAPK PE=2 SV=1 - [Q9P8X3_LENED]	38.6815	6.27	2	1	3	4							367	41.5783	6.75635	#DIV/0!	#DIV/0!
A0A1Q3DYK6	Transmembrane protein OS=Lentinula edodes OX=5353 GN=LENED_001485 PE=4 SV=1 - [A0A1Q3DYK6_LENED]	38.63	1.59	1	1	1	1	0.828421	1.1859	1.08826	0.937282	1.03508	0.987027	881	98.0449	5.47803	0.953845	0.687638
A0A1Q3EC57	Histone H3 OS=Lentinula edodes OX=5353 GN=LENED_006546 PE=3 SV=1 - [A0A1Q3EC57_LENED]	38.5025	29.2	1	1	6	12	0.95336	0.991265	0.977978	0.970086	1.05883	1.02968	137	15.4596	11.5171	1.04653	0.185426
A0A1Q3DWW8	Forkhead box protein c2 OS=Lentinula edodes OX=5353 GN=LENED_000887 PE=4 SV=1 - [A0A1Q3DWW8_LENED]	38.41	4.68	1	1	1	1	1.01478	1.06302	1.03988	1.01018	0.982581	0.947651	299	33.6974	6.0874	0.943142	0.0608194
Q96VU3	Glucanase OS=Lentinula edodes OX=5353 GN=cel7A PE=2 SV=1 - [Q96VU3_LENED]	47.3	2.33	2	1	1	1	2.55457	1.9845	1.24749	0.578131	0.350045	0.450013	516	53.4323	4.44971	0.238171	0.0186806
A0A1Q3DZT5	Zinc knuckle domain-containing protein OS=Lentinula edodes OX=5353 GN=LENED_001970 PE=4 SV=1 - [A0A1Q3DZT5_LENED]	38.22	1.16	1	1	1	1	1.00021	1.14303	0.90399	1.06241	0.77858	1.13069	862	96.4077	8.39697	0.975204	0.853867
A0A1Q3ELB5	Kinase-like protein OS=Lentinula edodes OX=5353 GN=LENED_009997 PE=3 SV=1 - [A0A1Q3ELB5_LENED]	38.21	3.32	1	1	1	1	1.19534	1.07761	0.980342	1.09157	0.834477	0.922641	392	43.8712	5.0083	0.875632	0.239734
A0A1Q3E2T2	Gtp-binding protein 1 OS=Lentinula edodes OX=5353 GN=LENED_003170 PE=4 SV=1 - [A0A1Q3E2T2_LENED]	18.08	1.15	1	1	1	2	0.948887	0.845282	0.891709	1.11569	1.00795	1.05786	607	66.0867	8.54346	1.18453	0.018718
A0A1Q3E811	Glycine-rich rna binding protein OS=Lentinula edodes OX=5353 GN=LENED_005041 PE=4 SV=1 - [A0A1Q3E811_LENED]	37.8915	3.66	1	1	1	2	0.89617	0.961877	1.0056	1.00458	1.06829	1.01566	164	15.8442	6.53662	1.07853	0.115447
A0A1Q3EA01	GRAM domain-containing protein YSP2 OS=Lentinula edodes OX=5353 GN=LENED_005821 PE=4 SV=1 - [A0A1Q3EA01_LENED]	37.88	8.26	1	1	1	1	0.979729	0.973516	0.873873	1.07526	1.00232	1.02662	109	11.5427	8.76318	1.09801	0.0844705
A0A1Q3E2D4	Glucosamine 6-phosphate n-acetyltransferase OS=Lentinula edodes OX=5353 GN=LENED_003012 PE=4 SV=1 - [A0A1Q3E2D4_LENED]	0	2.22	1	2	2	2	1.07715	1.05131	1.05787	1.01159	0.930408	0.949608	767	85.0626	8.60205	0.907504	0.0187189
A0A1Q3E588	Cell cycle control protein OS=Lentinula edodes OX=5353 GN=LENED_004066 PE=4 SV=1 - [A0A1Q3E588_LENED]	37.87	1.52	1	1	1	2	1.08033	0.996784	0.987342	1.00815	0.923411	1.03494	984	110.972	6.25244	0.968034	0.506062
A0A1Q3EPJ2	Thioredoxin-like partial OS=Lentinula edodes OX=5353 GN=LENED_011247 PE=4 SV=1 - [A0A1Q3EPJ2_LENED]	37.789	4.59	1	1	1	2	1.00879	1.00113	1.07945	0.986425	1.00735	0.962602	305	33.127	8.45557	0.956951	0.189542
A0A1Q3E3B2	Uncharacterized protein OS=Lentinula edodes OX=5353 GN=LENED_003259 PE=4 SV=1 - [A0A1Q3E3B2_LENED]	0	1.27	1	1	1	3	1.09589	1.11377	1.12651	1.00942	0.840026	0.915725	473	52.0192	6.13818	0.828847	0.0187349
A0A1Q3ESW5	Hypercellular protein OS=Lentinula edodes OX=5353 GN=LENED_012569 PE=4 SV=1 - [A0A1Q3ESW5_LENED]	0	3.8	1	2	2	3	0.933467	0.882106	0.972843	1.07277	1.0339	1.02577	553	62.192	8.5874	1.12337	0.0187536
A0A1Q3EM49	Protein OS=Lentinula edodes OX=5353 GN=LENED_010324 PE=4 SV=1 - [A0A1Q3EM49_LENED]	37.65	1.42	1	1	1	1	0.925944	1.16289	1.21493	0.861094	0.985391	0.999178	703	78.9401	6.23975	0.86134	0.198503
A0A1Q3EDP7	Coiled-coil domain-containing protein 58 OS=Lentinula edodes OX=5353 GN=LENED_007144 PE=4 SV=1 - [A0A1Q3EDP7_LENED]	37.51	8.23	1	1	1	1	0.986957	1.05631	1.20147	0.981076	0.927711	0.960422	243	27.7898	6.55127	0.884266	0.126781
A0A1Q3E7J3	Type 2A phosphatase activator TIP41 OS=Lentinula edodes OX=5353 GN=LENED_004918 PE=4 SV=1 - [A0A1Q3E7J3_LENED]	37.4634	2.99	1	1	1	2	0.892533	0.937579	1.02761	0.932486	1.1232	1.0453	401	44.3544	5.85889	1.08513	0.299771
A0A1Q3EPL3	Mitochondrial ribosomal protein subunit s8 OS=Lentinula edodes OX=5353 GN=LENED_011183 PE=4 SV=1 - [A0A1Q3EPL3_LENED]	36.84	17.24	1	1	1	1	0.919747	0.975829	1.09162	0.852768	1.10412	1.07469	116	13.197	9.30518	1.01486	0.882673
A0A1Q3E460	Sulfhydryl oxidase OS=Lentinula edodes OX=5353 GN=LENED_003666 PE=4 SV=1 - [A0A1Q3E460_LENED]	36.6722	8.9	1	1	1	3	0.927559	1.12992	1.0641	0.998379	1.06591	0.960715	146	15.5917	8.104	0.96906	0.656294
A0A1Q3E404	Carbon-nitrogen hydrolase OS=Lentinula edodes OX=5353 GN=LENED_003587 PE=4 SV=1 - [A0A1Q3E404_LENED]	36.6585	4.1	1	1	1	2	0.979423	0.929866	1.11899	0.984286	1.0256	0.982533	293	32.5513	6.53662	0.988157	0.847649
A0A1Q3DW54	Cytochrome P450 OS=Lentinula edodes OX=5353 GN=LENED_000674 PE=3 SV=1 - [A0A1Q3DW54_LENED]	36.47	2.32	1	1	1	1	0.974322	1.06164	1.02124	1.02818	0.95262	0.993323	518	58.8455	7.38623	0.972826	0.453227
A0A1Q3E5Z3	Uncharacterized protein OS=Lentinula edodes OX=5353 GN=LENED_004186 PE=4 SV=1 - [A0A1Q3E5Z3_LENED]	36.16	4.51	1	1	1	1	1.0224	1.01143	1.12296	0.896954	1.07072	0.96023	288	32.2471	5.36377	0.927494	0.285574
A0A1Q3ET04	Uncharacterized protein OS=Lentinula edodes OX=5353 GN=LENED_012595 PE=4 SV=1 - [A0A1Q3ET04_LENED]	0	2.21	1	1	1	1	1.03571	1.04946	1.08534	0.940353	0.97521	0.99854	271	30.5593	9.5249	0.919127	0.0190274
A0A1Q3ESD3	Aminomethyltransferase OS=Lentinula edodes OX=5353 GN=LENED_012374 PE=3 SV=1 - [A0A1Q3ESD3_LENED]	35.99	3.03	1	1	1	1	1.00028	1.06433	1.00997	0.980185	0.999772	0.987826	429	47.2082	8.44092	0.965265	0.161087
A0A1Q3E835	L domain-like protein OS=Lentinula edodes OX=5353 GN=LENED_005131 PE=4 SV=1 - [A0A1Q3E835_LENED]	35.97	6.48	1	1	1	3	0.995913	0.975979	0.948771	1.0697	0.986057	1.0386	247	27.6139	9.59814	1.05947	0.107248
A0A1Q3E428	Cysteine proteinase 1, mitochondrial OS=Lentinula edodes OX=5353 GN=LENED_003391 PE=3 SV=1 - [A0A1Q3E428_LENED]	35.89	1.8	1	1	1	2	1.06344	1.08011	0.935849	0.967684	0.969808	1.02364	501	55.4662	6.03662	0.961595	0.467067
A0A1Q3EEC4	AAA-domain-containing protein OS=Lentinula edodes OX=5353 GN=LENED_007439 PE=4 SV=1 - [A0A1Q3EEC4_LENED]	35.88	1.62	2	1	1	1	1.00877	1.01495	0.965466	1.07574	0.912579	1.01989	927	101.525	8.47021	1.00636	0.905896
A0A1Q3EFI5	Alpha subunit of the F1 sector of mitochondrial F1F0 ATP OS=Lentinula edodes OX=5353 GN=LENED_007869 PE=4 SV=1 - [A0A1Q3EFI5_LENED]	35.87	8.62	1	1	1	1	1.07285	1.08972	0.979578	1.03852	0.97039	0.913528	116	12.1713	8.86572	0.930077	0.215239
A0A1Q3E6E8	Peptidyl-prolyl cis-trans isomerase OS=Lentinula edodes OX=5353 GN=LENED_004507 PE=3 SV=1 - [A0A1Q3E6E8_LENED]	35.8119	6.21	1	1	1	2	1.09495	1.03943	0.995636	0.984219	0.936147	1.00341	161	18.011	9.40771	0.934111	0.12108
A0A1Q3EL09	Serum paraoxonase arylesterase OS=Lentinula edodes OX=5353 GN=LENED_009892 PE=4 SV=1 - [A0A1Q3EL09_LENED]	35.74	5.9	1	1	1	1	1.07487	1.00609	1.0885	1.00296	0.981521	0.925579	356	38.6792	6.21436	0.918156	0.0657433
A0A1Q3E3B8	Phosphotransferase OS=Lentinula edodes OX=5353 GN=LENED_003368 PE=3 SV=1 - [A0A1Q3E3B8_LENED]	64.7156	3.12	1	2	2	4	1.01353	1.026	1.05773	0.977362	0.988135	0.969398	609	64.5402	5.07178	0.947577	0.01906
A0A1Q3DW62	Oxalate decarboxylase OS=Lentinula edodes OX=5353 GN=LENED_000516 PE=4 SV=1 - [A0A1Q3DW62_LENED]	35.66	2.68	1	1	1	1	0.982839	1.10734	0.887925	1.037	1.00497	0.977468	485	53.1705	5.37646	1.01388	0.844407
A0A1Q3E136	Choline transport protein OS=Lentinula edodes OX=5353 GN=LENED_002443 PE=4 SV=1 - [A0A1Q3E136_LENED]	0	3.58	1	2	2	2	1.09548	1.05363	1.0584	1.01002	0.945751	0.926445	754	81.2571	8.07471	0.898584	0.019064
A0A1Q3E5E0	Nucleoporin nsp1 OS=Lentinula edodes OX=5353 GN=LENED_004118 PE=4 SV=1 - [A0A1Q3E5E0_LENED]	35.54	1.9	1	1	1	1	1.00752	0.975202	0.929565	1.01698	1.00666	1.03505	580	60.6378	8.86572	1.05027	0.112712
A0A1Q3EJZ6	Duf1690 domain-containing protein OS=Lentinula edodes OX=5353 GN=LENED_009509 PE=4 SV=1 - [A0A1Q3EJZ6_LENED]	35.4465	5	1	1	1	2	1.00288	1	1.1768	0.919885	1.02229	0.961069	180	20.0401	5.49072	0.913063	0.232785
A0A1Q3E9T7	Acid protease OS=Lentinula edodes OX=5353 GN=LENED_005735 PE=3 SV=1 - [A0A1Q3E9T7_LENED]	35.39	1.97	2	1	1	1	1.4014	1.04829	0.880615	1.16644	0.694175	0.930036	508	52.3497	5.68115	0.837958	0.430364
A0A1Q3E7J5	NADH-ubiquinone oxidoreductase OS=Lentinula edodes OX=5353 GN=LENED_004915 PE=3 SV=1 - [A0A1Q3E7J5_LENED]	35.39	15.6	1	1	1	2	1.00652	1.00099	0.979326	1.01061	0.986064	1.01673	109	12.7186	10.0815	1.0089	0.518097
A0A1Q3EGJ1	Heme oxygenase-like protein OS=Lentinula edodes OX=5353 GN=LENED_008257 PE=4 SV=1 - [A0A1Q3EGJ1_LENED]	50.6309	8.78	1	3	3	9	1.11286	1.09178	1.03131	0.984733	0.920389	0.973163	296	33.481	6.01123	0.889471	0.0192637
A0A1Q3EJP2	Myosin regulatory light chain cdc4 OS=Lentinula edodes OX=5353 GN=LENED_009409 PE=4 SV=1 - [A0A1Q3EJP2_LENED]	34.9	6.38	1	1	1	3	0.968792	0.967522	0.967919	0.965626	1.06578	0.993345	141	15.4648	4.62744	1.0415	0.249707
A0A1Q3EIB3	Short-chain dehydrogenase reductase sdr OS=Lentinula edodes OX=5353 GN=LENED_008839 PE=3 SV=1 - [A0A1Q3EIB3_LENED]	34.89	6.25	1	1	1	2	0.886857	0.902098	1.11696	0.904087	1.13902	1.01767	288	31.8445	7.04932	1.05329	0.634897
A0A1Q3EKB6	Translation initiation factor OS=Lentinula edodes OX=5353 GN=LENED_009639 PE=4 SV=1 - [A0A1Q3EKB6_LENED]	34.76	1.37	1	1	1	1	0.933144	1.22851	1.27253	0.936178	0.977248	0.852031	1171	126.958	8.5874	0.805273	0.119197
A0A1Q3EDC9	Threonine dehydratase OS=Lentinula edodes OX=5353 GN=LENED_007047 PE=3 SV=1 - [A0A1Q3EDC9_LENED]	34.6	2.19	1	1	1	1	1.01203	0.945719	0.989539	1.04444	0.970214	1.02144	547	60.4025	6.72705	1.03013	0.369967
A0A1Q3EKF4	Adenine phosphoribosyltransferase OS=Lentinula edodes OX=5353 GN=LENED_009657 PE=3 SV=1 - [A0A1Q3EKF4_LENED]	34.6	4.39	1	1	1	3	0.982587	1.03996	0.972149	0.98381	0.94514	0.995768	228	25.1623	8.00146	0.976634	0.420935
A0A1Q3E8V7	Serine/threonine-protein phosphatase OS=Lentinula edodes OX=5353 GN=LENED_005338 PE=3 SV=1 - [A0A1Q3E8V7_LENED]	34.5089	3.1	1	1	1	3	1.0518	0.980445	1.01312	0.980209	1.01857	0.984381	323	36.6212	5.59229	0.979574	0.435254
A0A1Q3E483	Agmatinase OS=Lentinula edodes OX=5353 GN=LENED_003685 PE=3 SV=1 - [A0A1Q3E483_LENED]	34.43	1.96	1	1	1	1	1.06798	1.07098	1.17427	0.83594	1.00522	0.997956	358	38.8804	5.12256	0.856903	0.0729741
A0A1Q3E4U1	RRM domain-containing protein OS=Lentinula edodes OX=5353 GN=LENED_003905 PE=4 SV=1 - [A0A1Q3E4U1_LENED]	34.4215	4.98	1	1	1	2	0.935151	0.992034	1.08564	0.95749	1.00513	1.03486	201	22.2599	9.70068	0.994908	0.922405
A0A1Q3ECT2	Transcriptional corepressor OS=Lentinula edodes OX=5353 GN=LENED_006846 PE=4 SV=1 - [A0A1Q3ECT2_LENED]	34.4	0.97	3	1	1	2	0.968222	0.997386	0.983046	1.02125	0.981923	1.03261	1030	112.784	9.24658	1.02955	0.172589
A0A1Q3E726	Alpha beta-hydrolase OS=Lentinula edodes OX=5353 GN=LENED_004731 PE=4 SV=1 - [A0A1Q3E726_LENED]	34.32	4.85	1	1	1	1	0.944013	1.03486	0.942623	0.913459	1.02485	1.12361	371	40.9001	6.75635	1.04806	0.528749
A0A1Q3E058	Eukaryotic translation initiation factor SUI1 family protein OS=Lentinula edodes OX=5353 GN=LENED_001906 PE=4 SV=1 - [A0A1Q3E058_LENED]	0	1.25	2	1	1	1	0.979259	0.939888	0.935621	1.00418	1.05963	1.03099	558	61.4458	6.66846	1.08408	0.0195232
A0A1Q3E4N5	Nop domain-containing protein OS=Lentinula edodes OX=5353 GN=LENED_003847 PE=4 SV=1 - [A0A1Q3E4N5_LENED]	31.5509	3.89	1	2	2	2	1.12861	1.07755	1.02666	0.935642	0.979544	0.955393	565	62.4596	9.18799	0.887949	0.0196479
A0A1Q3DUV8	Duf953 domain protein OS=Lentinula edodes OX=5353 GN=LENED_000190 PE=4 SV=1 - [A0A1Q3DUV8_LENED]	34.2891	13.68	1	1	1	3	1.12588	1.0173	0.964734	1.04645	0.89394	0.971397	117	12.8274	4.70361	0.936891	0.369595
A0A1Q3ES42	Uncharacterized protein OS=Lentinula edodes OX=5353 GN=LENED_012249 PE=4 SV=1 - [A0A1Q3ES42_LENED]	34.25	8.47	1	1	1	2	1.27509	1.06743	0.823075	1.0996	0.744579	0.920885	118	13.4618	8.70459	0.873474	0.466406
A0A1Q3EA05	GRAM-domain-containing protein OS=Lentinula edodes OX=5353 GN=LENED_005822 PE=4 SV=1 - [A0A1Q3EA05_LENED]	51.1724	4.08	1	2	2	3	1.04209	1.0395	1.04966	1.00476	0.944723	0.981576	662	72.4158	4.95752	0.936066	0.0197669
A0A1Q3DYE3	Maf Ham1 OS=Lentinula edodes OX=5353 GN=LENED_001508 PE=3 SV=1 - [A0A1Q3DYE3_LENED]	34.16	5.2	1	1	1	1	0.95114	0.949242	0.691189	1.09569	1.03696	1.10652	250	27.289	4.86865	1.24989	0.0723319
A0A1Q3EGV6	Uncharacterized protein OS=Lentinula edodes OX=5353 GN=LENED_008349 PE=4 SV=1 - [A0A1Q3EGV6_LENED]	34.15	4.97	1	1	1	1	1.02656	1.00012	1.00558	0.980716	1.03409	0.977758	342	36.9137	4.39893	0.986906	0.544311
A0A1Q3ENK5	EkdA protein OS=Lentinula edodes OX=5353 GN=LENED_010856 PE=4 SV=1 - [A0A1Q3ENK5_LENED]	34.1191	9.72	1	1	1	4	1.10413	1.05967	0.989846	1.02561	0.919108	0.986435	72	8.122	9.40771	0.929448	0.178692
A0A1Q3E6L5	Aromatic peroxygenase partial OS=Lentinula edodes OX=5353 GN=LENED_004336 PE=4 SV=1 - [A0A1Q3E6L5_LENED]	34.02	4.89	1	1	2	2	1.00642	0.981265	0.961402	1.05466	0.902119	1.07574	491	55.9335	7.23975	1.02829	0.646834
A0A1Q3E8D3	Nuclear distribution protein PAC1 OS=Lentinula edodes OX=5353 GN=PAC1 PE=3 SV=1 - [A0A1Q3E8D3_LENED]	33.82	1.49	1	1	1	1	1.02916	1.09803	0.95471	0.940761	0.950435	1.07258	1274	141.408	6.32861	0.961674	0.542792
A0A1Q3ESZ0	RNA-binding domain-containing protein OS=Lentinula edodes OX=5353 GN=LENED_012566 PE=4 SV=1 - [A0A1Q3ESZ0_LENED]	33.57	8.82	1	1	1	3	0.889436	1.01637	0.961637	1.08465	0.987565	1.00122	170	18.5281	4.86865	1.07184	0.22314
A0A1Q3EP91	Eukaryotic translation initiation factor 3 subunit L OS=Lentinula edodes OX=5353 GN=LENED_011134 PE=3 SV=1 - [A0A1Q3EP91_LENED]	51.9898	3.02	1	2	2	6	0.976586	0.958114	0.946832	0.995414	1.04204	1.03661	728	80.8526	5.16064	1.06682	0.0198396
A0A1Q3DUU7	Inositol phosphophingolipids phospholipase C OS=Lentinula edodes OX=5353 GN=LENED_000173 PE=4 SV=1 - [A0A1Q3DUU7_LENED]	33.45	4.72	1	1	1	1	1.00723	0.953657	1.06053	0.977662	1.02654	0.995467	212	23.5882	5.38916	0.9928	0.841525
A0A1Q3ESH9	NAD-binding protein OS=Lentinula edodes OX=5353 GN=LENED_012383 PE=3 SV=1 - [A0A1Q3ESH9_LENED]	33.17	2.29	3	1	1	1	1.07771	1.03494	0.995486	1.0832	0.875697	0.97789	350	37.4691	7.51807	0.944873	0.425507
A0A1Q3ERV1	Phosphatidylserine decarboxylase 1 OS=Lentinula edodes OX=5353 GN=LENED_012138 PE=4 SV=1 - [A0A1Q3ERV1_LENED]	33.14	3.57	1	1	1	1	1.13395	1.11793	0.936799	1.06587	0.887477	0.936665	504	56.1213	9.90576	0.906336	0.294624
A0A1Q3E940	Uncharacterized protein OS=Lentinula edodes OX=5353 GN=LENED_005497 PE=4 SV=1 - [A0A1Q3E940_LENED]	33.06	17.72	1	1	1	2	0.98684	0.950882	0.921254	1.03802	0.980785	1.06514	79	8.96527	5.03369	1.07869	0.0745006
A0A1Q3EIE9	Mandelate racemase muconate lactonizing enzyme family protein OS=Lentinula edodes OX=5353 GN=LENED_008947 PE=4 SV=1 - [A0A1Q3EIE9_LENED]	32.91	2.67	1	1	1	2	1.20396	1.08723	0.97049	1.04254	0.890198	0.897426	262	29.4808	5.90967	0.867699	0.160801
A0A1Q3EDP8	Actin cytoskeleton-regulatory complex protein sla1 OS=Lentinula edodes OX=5353 GN=LENED_007135 PE=4 SV=1 - [A0A1Q3EDP8_LENED]	32.89	0.81	1	1	1	2	0.883998	0.961644	1.15513	0.871105	1.14257	0.980197	1110	118.38	5.05908	0.997702	0.984717
A0A1Q3EF19	Pet127-domain-containing protein OS=Lentinula edodes OX=5353 GN=LENED_007657 PE=4 SV=1 - [A0A1Q3EF19_LENED]	32.68	2.32	1	1	1	1	1.12947	1.04461	1.31459	0.997012	0.882552	0.844328	646	73.1778	6.30322	0.780782	0.0502236
A0A1Q3EMS7	Peroxin/Ferlin domain-containing protein OS=Lentinula edodes OX=5353 GN=LENED_010570 PE=4 SV=1 - [A0A1Q3EMS7_LENED]	32.51	5.44	2	1	1	1	0.996817	1.00778	1.08249	0.912391	1.06608	0.988842	239	26.495	5.71924	0.961199	0.484554
A0A1Q3DZK2	Cell division control protein 16 OS=Lentinula edodes OX=5353 GN=LENED_001841 PE=4 SV=1 - [A0A1Q3DZK2_LENED]	32.34	1.18	1	1	1	2	0.998883	1.02121	1.16898	0.90894	1.05019	0.94425	763	86.2245	6.12549	0.910418	0.23505
A0A1Q3DVU3	Xaa-Pro aminopeptidase family enzyme OS=Lentinula edodes OX=5353 GN=LENED_000560 PE=4 SV=1 - [A0A1Q3DVU3_LENED]	0	4.72	1	2	2	2	1.07365	1.09935	1.10143	0.876346	0.988568	0.984262	445	51.6761	5.77002	0.870129	0.0199162
A0A1Q3E1R1	Structural maintenance of chromosomes protein OS=Lentinula edodes OX=5353 GN=LENED_002614 PE=3 SV=1 - [A0A1Q3E1R1_LENED]	0	2.16	7	4	4	7	1.06874	1.10728	1.1197	0.988832	0.855008	0.961347	1201	137.716	6.12549	0.851159	0.0199328
A0A1Q3DVQ9	Vacuolar assembly protein DID2 OS=Lentinula edodes OX=5353 GN=LENED_000520 PE=4 SV=1 - [A0A1Q3DVQ9_LENED]	32.2	14.15	1	1	2	3	1.00916	0.993817	1.10296	0.956647	1.00277	0.989946	205	22.8907	6.29053	0.949587	0.228858
A0A1Q3E7I3	ARM repeat-containing protein OS=Lentinula edodes OX=5353 GN=LENED_004904 PE=3 SV=1 - [A0A1Q3E7I3_LENED]	32.15	0.95	1	1	1	1	0.922625	1.01016	1.01955	0.97144	0.998956	1.07031	1051	116.318	5.38916	1.02993	0.527934
A0A1Q3ESF6	Scamp-domain-containing protein OS=Lentinula edodes OX=5353 GN=LENED_012352 PE=4 SV=1 - [A0A1Q3ESF6_LENED]	32.04	3.42	1	1	1	1	0.923623	1.16651	1.29637	0.825896	1.03193	0.944155	614	66.5668	5.43994	0.827395	0.192595
A0A1Q3E3T8	37s ribosomal protein mitochondrial OS=Lentinula edodes OX=5353 GN=LENED_003541 PE=4 SV=1 - [A0A1Q3E3T8_LENED]	32	13.58	1	1	1	2	1.13668	0.970191	0.878881	1.07655	0.913712	1.01557	81	9.14277	10.0083	1.00673	0.943763
A0A1Q3E1R5	Siroheme synthase OS=Lentinula edodes OX=5353 GN=LENED_002766 PE=4 SV=1 - [A0A1Q3E1R5_LENED]	31.99	3.17	1	1	1	2	1.04701	1.00958	0.929916	1.05236	0.93677	1.01688	284	31.1554	8.85107	1.00653	0.900043
A0A1Q3EGW8	UBC-like protein OS=Lentinula edodes OX=5353 GN=LENED_008348 PE=4 SV=1 - [A0A1Q3EGW8_LENED]	31.9876	4.43	1	1	1	4	0.971998	1.0092	0.977173	1.00524	1.02116	1.04609	203	22.9496	5.66846	1.03858	0.084138
A0A1Q3EAU4	Electron transfer flavo protein alpha subunit OS=Lentinula edodes OX=5353 GN=LENED_006099 PE=4 SV=1 - [A0A1Q3EAU4_LENED]	31.9803	3.75	1	1	1	2	1.04704	1.06151	1.07799	1.03211	0.910956	0.951431	293	30.9523	5.88428	0.908351	0.0568953
A0A1Q3DZY0	Arrestin-related trafficking adapter 3 OS=Lentinula edodes OX=5353 GN=LENED_002106 PE=4 SV=1 - [A0A1Q3DZY0_LENED]	31.96	0.58	1	1	1	1	0.928267	1.02037	1.10107	0.928111	1.07087	0.990603	1028	111.992	6.48096	0.980285	0.772547
A0A1Q3E1K4	MAD-domain-containing protein OS=Lentinula edodes OX=5353 GN=LENED_002616 PE=4 SV=1 - [A0A1Q3E1K4_LENED]	0	3.02	2	2	2	2	1.14777	1.18068	1.0331	0.960544	0.875572	0.943593	729	81.7245	5.94775	0.826914	0.0199442
A0A1Q3DVI0	Orotidine 5'-phosphate decarboxylase OS=Lentinula edodes OX=5353 GN=LENED_000362 PE=3 SV=1 - [A0A1Q3DVI0_LENED]	31.93	3.6	2	1	1	1	1.06571	1.04123	1.04765	0.997942	1.07242	0.850859	250	27.275	6.07471	0.926021	0.3007
A0A0B6VLP0	Beta-hexosaminidase OS=Lentinula edodes OX=5353 GN=lehex20b PE=2 SV=1 - [A0A0B6VLP0_LENED]	33.53	0.89	1	1	1	1	1.27545	1.22209	1.09174	1.00999	0.835116	0.813758	561	61.1633	4.71631	0.740781	0.0199514
A0A1Q3ES32	Cullin-domain-containing protein OS=Lentinula edodes OX=5353 GN=LENED_012242 PE=3 SV=1 - [A0A1Q3ES32_LENED]	31.76	1.38	1	1	1	1	0.94971	1.05633	1.14625	0.964353	1.01521	0.946813	580	66.5705	7.79639	0.928333	0.280455
A0A1Q3EHD2	Uncharacterized protein OS=Lentinula edodes OX=5353 GN=LENED_008532 PE=4 SV=1 - [A0A1Q3EHD2_LENED]	31.67	2.67	1	1	1	2	0.957757	1.13528	1.03059	0.983093	0.961138	0.987257	300	31.6633	9.61279	0.938487	0.286746
A0A1Q3EBM9	Sensitive to high expression protein 9, mitochondrial OS=Lentinula edodes OX=5353 GN=LENED_006300 PE=3 SV=1 - [A0A1Q3EBM9_LENED]	31.53	2.04	1	1	1	2	0.967198	1.02584	1.02914	0.995543	1.01793	0.982242	539	61.4954	5.93506	0.991247	0.716934
A0A1Q3EJ88	Aryl-alcohol oxidase OS=Lentinula edodes OX=5353 GN=LENED_009204 PE=4 SV=1 - [A0A1Q3EJ88_LENED]	31.52	1.29	1	1	1	1	0.979449	1.03114	1.00231	0.960291	1.01174	1.0334	621	66.741	4.48779	0.997523	0.929302
A0A1Q3E876	DNA helicase OS=Lentinula edodes OX=5353 GN=LENED_005138 PE=3 SV=1 - [A0A1Q3E876_LENED]	31.48	1.76	1	1	1	1	0.926198	1.0518	1.09139	0.985542	1.03456	0.953411	737	81.4338	7.06396	0.968765	0.59302
A0A1Q3E3L0	Bola-like protein OS=Lentinula edodes OX=5353 GN=LENED_003362 PE=3 SV=1 - [A0A1Q3E3L0_LENED]	31.4	13.95	1	1	1	2	0.947105	0.966451	1.00994	0.998988	1.03796	1.01806	86	9.61181	5.75732	1.04498	0.113736
A0A1Q3E8M7	SGS-domain-containing protein OS=Lentinula edodes OX=5353 GN=LENED_005333 PE=4 SV=1 - [A0A1Q3E8M7_LENED]	31.38	4.25	1	1	1	2	1.067	0.960104	1.0171	1.00266	0.971126	1.00493	259	29.0687	7.7085	0.978487	0.54154
A0A1Q3E9L4	Carboxymuconolactone decarboxylase OS=Lentinula edodes OX=5353 GN=LENED_005650 PE=4 SV=1 - [A0A1Q3E9L4_LENED]	31.29	4.27	1	1	1	1	1.08668	1.03783	0.983523	1.02168	0.993123	0.928803	234	25.852	5.42725	0.947096	0.247593
A0A1Q3ERZ0	Enoyl-hydratase OS=Lentinula edodes OX=5353 GN=LENED_012096 PE=4 SV=1 - [A0A1Q3ERZ0_LENED]	31.1321	2.66	1	1	1	2	1.11582	0.941564	0.892645	1.04947	0.927049	1.05069	301	33.5686	9.70068	1.02616	0.761517
A0A1Q3ELW6	Protein OS=Lentinula edodes OX=5353 GN=LENED_010241 PE=4 SV=1 - [A0A1Q3ELW6_LENED]	31.12	1.14	1	1	1	2	1.06091	1.01851	1.1205	0.897309	1.02705	0.975677	525	58.7373	8.70459	0.906287	0.105405
A0A1Q3EHD0	Argininosuccinate lyase OS=Lentinula edodes OX=5353 GN=LENED_008560 PE=3 SV=1 - [A0A1Q3EHD0_LENED]	31.074	1.51	1	1	1	6	1.09631	1.03226	0.957764	1.02684	0.943326	0.99626	463	51.8965	5.87158	0.961148	0.441915
A0A1Q3ER58	Uncharacterized protein OS=Lentinula edodes OX=5353 GN=LENED_011836 PE=4 SV=1 - [A0A1Q3ER58_LENED]	30.98	1.07	1	1	1	1	0.96306	0.983348	0.965629	1.07585	1.0132	0.967339	936	100.387	6.75635	1.04957	0.208122
A0A1Q3EG41	Aspartate aminotransferase OS=Lentinula edodes OX=5353 GN=LENED_008027 PE=4 SV=1 - [A0A1Q3EG41_LENED]	30.96	2.13	1	1	1	3	0.946242	0.967907	1.04304	0.999004	1.00573	1.02525	423	45.9284	7.78174	1.02462	0.469022
A0A1Q3E6U0	Urease OS=Lentinula edodes OX=5353 GN=LENED_004649 PE=3 SV=1 - [A0A1Q3E6U0_LENED]	30.95	1.3	1	1	1	2	1.15673	1.09657	0.894071	1.09944	0.844628	0.962525	847	90.9833	6.34131	0.9235	0.499859
A0A1Q3ELK9	Eukaryotic translation initiation factor 4E class II OS=Lentinula edodes OX=5353 GN=LENED_010116 PE=3 SV=1 - [A0A1Q3ELK9_LENED]	30.7835	2.82	1	1	1	5	0.997504	1.02509	0.976294	1.06246	1.02447	0.996442	602	62.5289	8.52881	1.02817	0.301889
A0A1Q3DX57	Cop9 signalosome complex subunit 1 OS=Lentinula edodes OX=5353 GN=LENED_001064 PE=4 SV=1 - [A0A1Q3DX57_LENED]	122.918	3.76	2	3	3	5	1.08222	1.09864	1.0228	0.975541	0.980948	0.92782	797	89.2138	8.1626	0.900319	0.0203471
A0A1Q3ELA8	AdoMet-dependent rRNA methyltransferase SPB1 OS=Lentinula edodes OX=5353 GN=SPB1 PE=3 SV=1 - [A0A1Q3ELA8_LENED]	30.68	2.05	1	1	2	2	1.02691	1.10747	0.841109	1.06658	0.933379	1.01595	878	98.9357	7.06396	1.01358	0.885607
A0A1Q3E902	U6 snRNA-associated Sm-like protein LSm1 OS=Lentinula edodes OX=5353 GN=LSM1 PE=3 SV=1 - [A0A1Q3E902_LENED]	30.65	4.41	1	1	1	1	0.938635	1.0582	1.05986	1.01216	0.929764	1.03397	136	15.682	5.23682	0.973564	0.626399
A0A1Q3E985	Phosphatase activator OS=Lentinula edodes OX=5353 GN=LENED_005531 PE=4 SV=1 - [A0A1Q3E985_LENED]	30.58	3.45	1	1	1	2	0.854995	0.906461	1.03721	0.977398	1.07803	1.07595	319	35.9122	5.18604	1.11888	0.156096
A0A1Q3ER77	Mrna export receptor mex67 OS=Lentinula edodes OX=5353 GN=LENED_011890 PE=4 SV=1 - [A0A1Q3ER77_LENED]	30.43	2.12	1	1	1	1	1.01316	1.07358	1.02828	0.983456	0.956399	1.00308	613	66.9896	9.56885	0.944757	0.0644123
A0A1Q3EQT1	D-amino-acid oxidase OS=Lentinula edodes OX=5353 GN=LENED_011704 PE=4 SV=1 - [A0A1Q3EQT1_LENED]	30.3755	2.46	1	1	1	2	0.991503	1.01889	0.908327	1.04648	0.983946	1.01891	447	49.143	6.1001	1.04475	0.314087
A0A1Q3DYT0	GTP binding protein OS=Lentinula edodes OX=5353 GN=LENED_001394 PE=3 SV=1 - [A0A1Q3DYT0_LENED]	30.3	0.68	1	1	1	2	0.957734	0.945669	0.98437	0.981542	1.08571	1.00851	1609	177.36	8.71924	1.0651	0.132503
A0A1Q3EGR2	Uncharacterized protein OS=Lentinula edodes OX=5353 GN=LENED_008299 PE=4 SV=1 - [A0A1Q3EGR2_LENED]	30.29	5.47	1	1	1	1	1.10236	1.00084	0.892354	1.1008	0.927003	0.97299	329	35.541	7.32764	1.00175	0.983615
A0A1Q3EDI7	Glutathione transferase OS=Lentinula edodes OX=5353 GN=LENED_007120 PE=3 SV=1 - [A0A1Q3EDI7_LENED]	30.14	4.08	1	1	1	1	0.993328	1.00174	0.946362	1.01852	0.964845	1.0577	294	33.502	6.55127	1.03387	0.357361
A0A1Q3DXL7	D-amino-acid oxidase OS=Lentinula edodes OX=5353 GN=LENED_001139 PE=4 SV=1 - [A0A1Q3DXL7_LENED]	0	4.14	1	2	2	2	0.933341	0.946641	0.897971	1.08126	0.988802	1.05672	677	74.2495	6.84424	1.12557	0.0204262
A0A1Q3EST9	Succinate:fumarate antiporter OS=Lentinula edodes OX=5353 GN=LENED_012491 PE=3 SV=1 - [A0A1Q3EST9_LENED]	30.05	2.21	1	1	1	2	1.10368	0.961293	0.940491	1.02077	0.965563	1.0131	723	79.2063	9.61279	0.997991	0.972111
A0A1Q3EKX5	Glycoside hydrolase family 27 protein OS=Lentinula edodes OX=5353 GN=LENED_009869 PE=4 SV=1 - [A0A1Q3EKX5_LENED]	30	1.19	1	1	2	2	0.973005	1.11767	1.0221	0.973633	0.949105	1.0227	1177	130.444	6.16357	0.946245	0.306903
A0A1Q3DUY7	Lumazine-binding protein OS=Lentinula edodes OX=5353 GN=LENED_000199 PE=4 SV=1 - [A0A1Q3DUY7_LENED]	47.18	9.17	1	2	2	2	0.958814	0.832025	0.816025	1.11006	1.07188	1.01531	240	25.9014	5.36377	1.22648	0.0204614
A0A1Q3E8S8	AP-2 complex subunit alpha OS=Lentinula edodes OX=5353 GN=LENED_005382 PE=3 SV=1 - [A0A1Q3E8S8_LENED]	15.3	3.33	1	4	4	4	1.06771	1.11246	1.02513	0.962592	0.913345	0.976326	931	104.508	7.47412	0.889858	0.0204955
A0A1Q3EC88	Pkinase-domain-containing protein OS=Lentinula edodes OX=5353 GN=LENED_006622 PE=3 SV=1 - [A0A1Q3EC88_LENED]	29.88	2.63	1	1	1	1	0.951762	0.936109	1.01063	1.14028	1.03222	0.888652	457	48.5881	8.86572	1.05611	0.516739
A0A1Q3ETG2	Eukaryotic initiation factor 4f subunit p130 OS=Lentinula edodes OX=5353 GN=LENED_012776 PE=4 SV=1 - [A0A1Q3ETG2_LENED]	29.75	9.64	1	1	2	4	1.00707	0.992942	0.96793	1.00254	1.02121	1.01305	197	22.1176	5.09717	1.0232	0.143916
A0A1Q3EAP1	N-acetyltransferase nat13 OS=Lentinula edodes OX=5353 GN=LENED_006086 PE=4 SV=1 - [A0A1Q3EAP1_LENED]	29.71	6.62	1	1	1	1	0.871996	1.09524	1.25066	0.922022	1.03011	0.941817	151	17.25	9.1001	0.899331	0.400191
A0A1Q3EGJ0	Subtilisin-like protein OS=Lentinula edodes OX=5353 GN=LENED_008186 PE=4 SV=1 - [A0A1Q3EGJ0_LENED]	29.668	1.93	1	1	1	2	1.47267	1.15402	0.875463	1.11724	0.737812	0.838546	570	59.9665	4.66553	0.769127	0.261853
A0A1Q3EQE8	Peroxisomal biogenesis factor 11 OS=Lentinula edodes OX=5353 GN=LENED_011584 PE=4 SV=1 - [A0A1Q3EQE8_LENED]	29.66	6.8	1	1	1	1	0.896787	0.910246	1.02086	1.00741	1.06003	1.04506	250	27.5358	10.1548	1.10064	0.0883995
A0A1Q3EGZ7	Sumo deconjugating cysteine peptidase ulp2 OS=Lentinula edodes OX=5353 GN=LENED_008428 PE=4 SV=1 - [A0A1Q3EGZ7_LENED]	29.63	0.9	2	1	1	1	1.1681	0.989662	0.915006	1.1998	0.786426	0.958677	1113	123.292	6.85889	0.958388	0.778192
A0A1Q3E8Z9	Tat-binding protein 7 OS=Lentinula edodes OX=5353 GN=LENED_005391 PE=4 SV=1 - [A0A1Q3E8Z9_LENED]	0	0.42	1	1	1	1	0.645975	0.740504	0.944406	1.05599	1.17716	1.17128	1888	206.809	6.69775	1.46058	0.0206771
A0A1Q3EFN7	5-methyltetrahydropteroyltriglutamate-homocysteine s-methyltransferase OS=Lentinula edodes OX=5353 GN=LENED_007892 PE=3 SV=1 - [A0A1Q3EFN7_LENED]	142.018	20.55	1	18	18	42	0.979366	0.950629	0.91	1.04622	1.01356	1.02712	764	84.9902	6.25244	1.08694	0.0208247
A0A1Q3E7U9	Uncharacterized protein OS=Lentinula edodes OX=5353 GN=LENED_005047 PE=4 SV=1 - [A0A1Q3E7U9_LENED]	29.5	2.21	1	1	1	1	1.04347	0.914171	0.994648	1.0145	1.05135	0.970819	589	63.5565	9.71533	1.02858	0.560064
A0A1Q3EHV0	Mitochondrial Rho GTPase 1 OS=Lentinula edodes OX=5353 GN=LENED_008741 PE=4 SV=1 - [A0A1Q3EHV0_LENED]	0	1.37	1	1	1	1	0.946061	0.968794	0.875199	1.02002	1.06178	1.04966	1024	113.026	5.66846	1.12236	0.0209132
A0A1Q3EAE1	NADH-quinone oxidoreductase OS=Lentinula edodes OX=5353 GN=LENED_005962 PE=4 SV=1 - [A0A1Q3EAE1_LENED]	29.3118	3.94	1	1	1	3	0.826549	0.879734	1.1809	0.808523	1.25432	1.04595	203	21.8021	8.32373	1.07676	0.685588
A0A1Q3ESD9	Transducin family protein WD-40 repeat family protein OS=Lentinula edodes OX=5353 GN=LENED_012359 PE=4 SV=1 - [A0A1Q3ESD9_LENED]	29.3	1.86	1	1	1	1	0.998217	1.02746	1.00135	1.07088	0.925446	0.991147	590	64.2615	4.62744	0.986934	0.774735
A0A1Q3EAH0	U6 snRNA-associated Sm-like protein LSm2 OS=Lentinula edodes OX=5353 GN=LENED_005997 PE=3 SV=1 - [A0A1Q3EAH0_LENED]	29.18	8.33	1	1	1	2	0.883689	1.02772	1.00838	1.03342	0.979765	1.04172	96	11.0758	7.44482	1.04628	0.411184
A0A1Q3EPR8	Ubiquitin-conjugating enzyme e2 w-like OS=Lentinula edodes OX=5353 GN=LENED_011333 PE=4 SV=1 - [A0A1Q3EPR8_LENED]	29.16	9.15	1	1	2	3	0.98684	1.04088	1.01028	0.966491	1.00585	1.01489	153	17.3896	6.52197	0.983288	0.476663
A0A1Q3E051	Transcription elongation factor OS=Lentinula edodes OX=5353 GN=LENED_002178 PE=4 SV=1 - [A0A1Q3E051_LENED]	29.13	5.15	1	1	1	2	1.08923	1.04803	0.938589	1.01038	0.89802	1.04943	291	31.2072	9.33447	0.961631	0.571297
A0A1Q3E9R5	Protein serine threonine phosphatase 2C OS=Lentinula edodes OX=5353 GN=LENED_005713 PE=4 SV=1 - [A0A1Q3E9R5_LENED]	29.12	2.54	1	1	1	1	1.08881	1.02866	0.968694	1.0363	0.978665	0.939807	473	53.2166	6.63916	0.957426	0.381599
A0A1Q3DW02	DEAD-domain-containing protein OS=Lentinula edodes OX=5353 GN=LENED_000528 PE=3 SV=1 - [A0A1Q3DW02_LENED]	29.0077	8.69	1	1	4	7	0.875756	0.930016	1.16079	0.89963	1.14184	1.00146	449	50.7242	6.65381	1.02574	0.831489
A0A1Q3EU19	Organic hydroperoxide resistance protein OS=Lentinula edodes OX=5353 GN=LENED_012902 PE=4 SV=1 - [A0A1Q3EU19_LENED]	28.953	7.09	1	1	1	3	1.00421	1.00809	0.831829	1.1363	0.861887	1.0209	141	14.9756	9.12939	1.06151	0.585711
A0A1Q3E3F5	Protein transporter OS=Lentinula edodes OX=5353 GN=LENED_003371 PE=4 SV=1 - [A0A1Q3E3F5_LENED]	0	5.92	1	1	1	1	1.11824	1.0846	1.20326	1.00792	0.851674	0.909896	169	17.9872	9.62744	0.813097	0.0212032
A0A1Q3EGU5	Carboxypeptidase OS=Lentinula edodes OX=5353 GN=LENED_008376 PE=3 SV=1 - [A0A1Q3EGU5_LENED]	28.9	1.44	1	1	1	1	0.943426	0.963395	1.09285	1.02077	0.946591	1.04157	1183	133.193	6.06201	1.00309	0.957953
A0A1Q3ETH5	SPOC domain-like protein OS=Lentinula edodes OX=5353 GN=LENED_012760 PE=4 SV=1 - [A0A1Q3ETH5_LENED]	28.78	0.97	1	1	1	1	1.18194	1.02556	1.04337	0.970852	0.93543	0.955019	826	93.3193	4.93213	0.880165	0.0618094
A0A1Q3E4Y8	Alpha beta-hydrolase OS=Lentinula edodes OX=5353 GN=LENED_003952 PE=4 SV=1 - [A0A1Q3E4Y8_LENED]	165.546	18.9	1	4	4	15	1.01405	1.06947	1.12583	0.935378	0.962835	0.944511	254	28.574	6.37939	0.885763	0.0213116
A0A1Q3EQZ7	Mitochondrial import inner membrane translocase subunit OS=Lentinula edodes OX=5353 GN=LENED_011683 PE=4 SV=1 - [A0A1Q3EQZ7_LENED]	28.72	1.71	2	1	1	1	1.05526	0.988149	0.846125	1.15813	0.90214	0.998093	526	56.7242	9.979	1.05843	0.592269
A0A1Q3EHQ6	Ribose-phosphate pyrophosphokinase 2 OS=Lentinula edodes OX=5353 GN=LENED_008629 PE=4 SV=1 - [A0A1Q3EHQ6_LENED]	49.35	9.51	1	2	2	2	1.26679	1.08888	1.0774	0.945966	0.893421	0.888658	347	38.2102	7.04932	0.794637	0.0213495
A0A1Q3EMS4	NAD-binding protein OS=Lentinula edodes OX=5353 GN=LENED_010552 PE=4 SV=1 - [A0A1Q3EMS4_LENED]	28.43	9.55	2	1	1	1	1.00762	0.93986	1.03871	1.03468	0.98182	0.998514	157	17.2915	5.22412	1.00965	0.785969
A0A1Q3EFR6	Integral membrane protein OS=Lentinula edodes OX=5353 GN=LENED_007923 PE=3 SV=1 - [A0A1Q3EFR6_LENED]	0	4.21	1	1	1	1	1.03622	1.03026	1.10008	0.981786	0.968122	0.963726	214	23.5429	10.1694	0.920126	0.0214718
A0A1Q3EAA5	Ca2+-binding EF-hand protein OS=Lentinula edodes OX=5353 GN=LENED_005825 PE=4 SV=1 - [A0A1Q3EAA5_LENED]	28.3	5.85	1	1	1	1	1.07886	1.13569	1.08452	0.887578	1.0523	0.904386	205	24.1213	5.5542	0.86214	0.0519974
A0A1Q3EMW5	Saccharopine dehydrogenase [NAD(+), L-lysine-forming] OS=Lentinula edodes OX=5353 GN=LENED_010619 PE=3 SV=1 - [A0A1Q3EMW5_LENED]	28.28	4.07	1	1	1	1	0.775571	0.959012	0.984791	1.02905	1.10895	1.03933	369	40.7649	5.89697	1.16841	0.0962641
A0A1Q3E713	D-lactaldehyde dehydrogenase OS=Lentinula edodes OX=5353 GN=LENED_004665 PE=4 SV=1 - [A0A1Q3E713_LENED]	28.17	3.41	1	1	1	1	1.03789	0.989668	1.03074	1.03956	0.926747	1.00456	352	38.113	6.26514	0.971409	0.470057
A0A1Q3EP41	Carboxylic ester hydrolase OS=Lentinula edodes OX=5353 GN=LENED_011092 PE=3 SV=1 - [A0A1Q3EP41_LENED]	28.04	1.44	1	1	1	1	1.56645	1.20335	0.801165	1.16064	0.700999	0.786347	557	59.4657	4.37354	0.741533	0.305819
A0A1Q3E4G5	Uncharacterized protein OS=Lentinula edodes OX=5353 GN=LENED_003769 PE=3 SV=1 - [A0A1Q3E4G5_LENED]	23.3	4.89	1	2	2	4	0.897706	0.971357	0.964586	1.02324	1.04378	1.03248	368	41.4436	6.62451	1.09382	0.0216649
A0A1Q3E9W7	DUF1783-domain-containing protein OS=Lentinula edodes OX=5353 GN=LENED_005760 PE=4 SV=1 - [A0A1Q3E9W7_LENED]	0	4.62	1	1	1	1	0.909277	0.872103	0.8692	1.15928	0.993891	1.04891	195	21.7876	9.92041	1.20807	0.0216951
A0A1Q3EMQ8	Misfolded glycoproteins degradation protein OS=Lentinula edodes OX=5353 GN=LENED_010452 PE=4 SV=1 - [A0A1Q3EMQ8_LENED]	27.95	2.27	1	1	1	1	0.976177	1.03641	0.860338	1.08941	1.10712	0.882947	441	49.0341	4.99561	1.0719	0.480396
A0A1Q3E519	Eukaryotic translation initiation factor 1 OS=Lentinula edodes OX=5353 GN=LENED_003978 PE=4 SV=1 - [A0A1Q3E519_LENED]	27.86	9.82	1	1	1	1	0.964092	0.87105	1.06123	0.913636	1.09159	1.07351	112	12.5685	6.78564	1.06296	0.483583
A0A1Q3E815	Mitotic cohesin complex OS=Lentinula edodes OX=5353 GN=LENED_005072 PE=4 SV=1 - [A0A1Q3E815_LENED]	27.85	0.77	1	1	1	1	0.984134	1.02264	0.931323	0.960415	1.06051	1.02838	1562	172.145	6.07471	1.03785	0.402594
A0A1Q3EI49	Amidase signature enzyme OS=Lentinula edodes OX=5353 GN=LENED_008852 PE=4 SV=1 - [A0A1Q3EI49_LENED]	27.84	1.72	2	1	1	1	1.01031	0.969561	1.05522	0.913462	1.01593	1.06613	755	81.7711	5.88428	0.986967	0.809791
A0A1Q3EDX3	Histone deacetylase clr3 OS=Lentinula edodes OX=5353 GN=LENED_007259 PE=4 SV=1 - [A0A1Q3EDX3_LENED]	27.96	1.01	1	1	1	1	1.11088	1.09613	1.07311	0.877314	0.998066	0.978361	795	89.1352	6.62451	0.870014	0.0218534
A0A1Q3ENW5	Beta-xylanase OS=Lentinula edodes OX=5353 GN=LENED_010993 PE=3 SV=1 - [A0A1Q3ENW5_LENED]	21.71	1.75	2	2	2	4	1.0871	1.03313	1.02683	0.969798	0.959635	0.988804	1083	119.503	4.81787	0.92729	0.0219484
A0A1Q3E863	Carbohydrate esterase family 4 protein OS=Lentinula edodes OX=5353 GN=LENED_005134 PE=4 SV=1 - [A0A1Q3E863_LENED]	27.7423	4.28	1	1	1	10	0.937182	1.00982	1.03861	0.948733	1.0282	1.06573	467	48.3407	4.52588	1.01911	0.699453
[truncated: 736 more rows]
