# Supplementary material for: Cultivating Lentinula edodes on Substrate Containing Composted Sawdust Affects the Expression of Carbohydrate and Aromatic Amino Acid Metabolism-Related Genes
Source: mSystems. 2022 Feb 22;7(1):e00827-21. doi: 10.1128/msystems.00827-21 (PMC8862593; doi:10.1128/msystems.00827-21)
Supplement: TABLE S7 [file msystems.00827-21-st007.xlsx]

## Sheet: Sheet1
Table S7 The identified peptides in the quantitative proteomic analysis.
A2	Sequence	# PSMs	# Proteins	# Protein Groups	Protein Group Accessions	Modifications	ΔCn	127/(126+127+128+129+130+131)	127/(126+127+128+129+130+131) Count	127/(126+127+128+129+130+131) Variability [%]	128/(126+127+128+129+130+131)	128/(126+127+128+129+130+131) Count	128/(126+127+128+129+130+131) Variability [%]	129/(126+127+128+129+130+131)	129/(126+127+128+129+130+131) Count	129/(126+127+128+129+130+131) Variability [%]	130/(126+127+128+129+130+131)	130/(126+127+128+129+130+131) Count	130/(126+127+128+129+130+131) Variability [%]	131/(126+127+128+129+130+131)	131/(126+127+128+129+130+131) Count	131/(126+127+128+129+130+131) Variability [%]	126/(126+127+128+129+130+131)	126/(126+127+128+129+130+131) Count	126/(126+127+128+129+130+131) Variability [%]	q-Value	PEP	IonScore	Exp Value	Charge	MH+ [Da]	ΔM [ppm]	RT [min]	# Missed Cleavages
High	aETTAAQAQAEAPTHAAAR	5	1	1	A0A1Q3DV45	N-Term(TMT6plex)	0	0.938102	5	11.3355	0.964391	5	2.2632	0.990066	5	3.3138	1.01054	5	6.18964	1.07737	5	1.19225	0.882666	5	2.49995	0	1.7882e-15	126.48	1.34943e-12	2	2095.07	-0.353246	17.4998	0
High	gAVVIVGGGDTATLVAQHk	2	1	1	A0A1Q3E465	N-Term(TMT6plex); K19(TMT6plex)	0	0.993183	2	0.938768	1.08731	2	4.2115	0.970931	2	3.42205	1.05624	2	1.83174	0.925865	2	4.07238	1.01954	2	9.90835	0	1.336e-11	112.79	3.62952e-11	3	2251.32	-0.377893	31.8702	0
High	aEVLESHQGIHQELEAk	14	1	1	A0A1Q3EPE2	N-Term(TMT6plex); K17(TMT6plex)	0	0.926216	14	8.18399	1.00078	14	3.98742	0.971749	14	13.4449	1.05802	14	8.35441	1.01408	14	3.9939	1.00057	14	7.22163	0	1.52e-14	107.54	1.39196e-10	2	2376.29	-2.1143	25.1204	0
High	aVPQHGENAYVISASEGk	25	1	1	A0A1Q3ELU1	N-Term(TMT6plex); K18(TMT6plex)	0	0.961375	25	9.18019	1.22192	25	10.2283	0.806679	25	18.4864	1.20533	25	16.593	1.04518	25	4.78266	0.768141	25	23.8791	0	4.85e-12	106.95	1.62478e-10	2	2315.24	0.165224	25.7707	0
High	vAGHEIIGDVVAVPSGETR	19	2	2	A0A1Q3DYJ0;A0A1Q3DY80	N-Term(TMT6plex)	0																			0	1.586e-12	99.9	8.95381e-10	2	2135.16	-0.954185	31.4406	0
High	rDVPIGQSQADGNER	2	1	1	A0A1Q3EG96	N-Term(TMT6plex)	0	1.03257	2	0.335836	1.17376	2	3.90015	0.923678	2	3.20813	1.01638	2	2.76401	0.952749	2	3.00521	1.00407	2	8.08321	0	1.182e-11	97.63	6.98964e-10	3	1870.96	0.418764	16.2997	1
High	aFAHGIEAEDGSNAETAmk	3	1	1	A0A1Q3E8T0	N-Term(TMT6plex); M18(Oxidation); K19(TMT6plex)	0	0.991096	3	2.77521	1.01576	3	0.131243	0.939275	3	1.94823	1.00414	3	2.23251	1.03474	3	0.450745	1.05385	3	4.89679	0	1.559e-13	96.38	7.70983e-10	3	2423.19	-1.22591	24.6285	0
High	gLSAGHNAPALLk	12	1	1	A0A1Q3E947	N-Term(TMT6plex); K13(TMT6plex)	0	0.960118	12	29.3041	1.08353	12	35.0145	0.963047	12	21.582	1.00182	12	24.4432	0.905802	12	14.2223	0.934529	12	27.7984	0	9.697e-13	92.22	4.85831e-09	2	1707.03	-2.0969	26.5216	0
High	tQVHHFGGTNVALGTAAGk	4	1	1	A0A1Q3EQN0	N-Term(TMT6plex); K19(TMT6plex)	0	0.946323	4	12.229	1.01782	4	8.15876	0.848383	4	0.916144	1.15947	4	4.15656	1.07468	4	7.82313	0.882144	4	3.83348	0	3.439e-13	91.95	5.45715e-09	3	2324.28	-4.85097	22.5119	0
High	dGLIGAGAGAAAGHGHGHGVR	3	1	1	A0A1Q3ETA1	N-Term(TMT6plex)	0	0.984993	3	2.71506	1.07397	3	5.16892	0.989872	3	0.639461	1.01342	3	3.64544	1.05039	3	2.16643	0.958379	3	5.94541	0	1.258e-13	91.63	3.74452e-09	3	2067.08	-1.2655	17.5178	0
High	aFAHGIEAEDGSNAETAMk	4	1	1	A0A1Q3E8T0	N-Term(TMT6plex); K19(TMT6plex)	0	0.963088	4	2.36019	1.04346	4	2.36518	0.99201	4	7.64784	1.03981	4	2.61337	0.962453	4	1.88873	1.04916	4	4.35336	0	2.619e-11	91.04	3.26624e-09	3	2407.19	-0.887012	27.387	0
High	sVSETDVQYPIIADGDRR	29	1	1	A0A1Q3EQM3	N-Term(TMT6plex)	0	1.00522	29	12.0495	1.00707	29	9.47597	0.973678	29	9.85257	1.0208	29	11.3435	0.995674	29	6.47545	0.968748	29	21.7634	0	3.08e-08	90.59	4.45215e-09	2	2250.16	0.694744	28.4501	1
High	nATGALLNMTHSDENR	1	1	1	A0A1Q3EMC8	N-Term(TMT6plex)	0	1.08139	1		0.966438	1		1.01059	1		0.946074	1		0.946083	1		1.12825	1		0	7.861e-12	89.84	3.57947e-09	3	1972.97	-0.0740116	27.7502	0
High	lmELHGESTDETGTk	5	2	1	Q764D2	N-Term(TMT6plex); M2(Oxidation); K15(TMT6plex)	0	1.00555	5	6.1879	1.11018	5	7.35559	0.876028	5	10.4981	1.1471	5	7.43125	1.0039	5	3.51415	0.923297	5	11.9864	0	9.11e-09	89.49	4.21727e-09	2	2122.07	-2.24352	22.7607	0
High	nAHDADAVVAIAk	5	1	1	A0A1Q3DX58	N-Term(TMT6plex); K13(TMT6plex)	0	1.01055	5	3.58252	0.978379	5	1.44906	1.03658	5	3.19682	0.988698	5	1.38696	1.01976	5	2.50097	0.969009	5	1.91106	0	1.723e-12	88.95	8.53247e-09	2	1753	-0.500685	26.4549	0
High	aLEAVQEAELHDEGNk	4	1	1	A0A1Q3EM06	N-Term(TMT6plex); K16(TMT6plex)	0	1.13889	4	6.65719	1.13177	4	5.24546	0.910993	4	8.40454	0.930439	4	1.43567	0.935229	4	4.52688	1.08987	4	5.61524	0	3.914e-10	87.55	1.12507e-08	2	2211.17	1.75926	30.5266	0
High	fTGDASNEAQPSSSLSGPQSEELHPR	1	1	1	A0A1Q3EAR1	N-Term(TMT6plex)	0	1.02325	1		1.23935	1		0.704392	1		1.35109	1		0.994079	1		0.72993	1		0	1.288e-09	87.54	3.61205e-09	3	2957.39	-6.41422	26.1787	0
High	aASLVGQDDDTTGHLQk	8	1	1	A0A1Q3E8J3	N-Term(TMT6plex); K17(TMT6plex)	0	1.03334	8	6.69838	1.19544	8	11.4782	0.872391	8	13.0875	0.979374	8	10.8245	0.953421	8	4.1442	1.0031	8	10.9115	0	5.827e-12	87.33	1.38695e-08	3	2214.17	-1.18278	25.2312	0
High	vTVQGSNANVSHTLNEDER	3	1	1	A0A1Q3E9V7	N-Term(TMT6plex)	0	1.1434	3	0.531283	1.08815	3	0.811476	0.925857	3	5.14147	1.03759	3	12.5766	0.998064	3	0.370811	0.918272	3	5.64877	0	3.893e-11	85.93	9.70026e-09	3	2299.15	-1.02885	21.55	0
High	hVADNGEPDSHATR	28	1	1	A0A1Q3EDS9	N-Term(TMT6plex)	0	0.992178	28	13.1879	1.1758	28	13.4384	0.807379	28	15.4597	1.18715	28	11.1063	0.992951	28	12.29	0.810582	28	35.9801	0	1.667e-08	85.87	5.17643e-09	2	1734.84	-0.147843	10.5623	0
High	aVASIQAVADQHk	4	1	1	A0A1Q3EG05	N-Term(TMT6plex); K13(TMT6plex)	0	0.997606	4	3.42466	1.04596	4	5.44234	1.03981	4	12.2492	0.919906	4	13.2055	0.978946	4	1.73537	1.07418	4	7.06734	0	6.408e-10	85.24	2.28908e-08	2	1796.04	-1.00662	28.2993	0
High	eREQVTGPSSGIGSPR	4	2	2	A0A1Q3E1P4;A0A1Q3E184	N-Term(TMT6plex)	0																			0	4.67e-13	84.6	2.25379e-08	3	1885.99	-0.252637	16.9563	1
High	aEETHAAAAEEPVASTEPASEAAPAEETTk	6	1	1	A0A1Q3EMH0	N-Term(TMT6plex); K30(TMT6plex)	0	0.997419	6	14.2905	0.977466	6	5.05455	1.00166	6	8.52956	1.06185	6	9.37547	0.976655	6	2.18714	0.989251	6	10.8115	0	2.554e-11	84.55	1.50823e-08	4	3453.69	-0.292764	22.655	0
High	dLQEDHAGVPLk	12	1	1	A0A1Q3DV62	N-Term(TMT6plex); K12(TMT6plex)	0	0.973561	12	5.4241	0.991276	12	4.10033	1.02089	12	5.43125	1.03329	12	7.36747	1.00221	12	2.03503	0.982786	12	5.22734	0	9.255e-09	83.95	3.72513e-08	2	1780	-1.60508	25.2286	0
High	lMELHGESTDETGTk	8	2	1	Q764D2	N-Term(TMT6plex); K15(TMT6plex)	0	0.982015	8	6.28273	1.0344	8	3.22314	0.920438	8	7.67297	1.08095	8	10.1111	1.05068	8	3.62031	0.937718	8	13.9704	0	1.708e-09	83.45	2.21409e-08	2	2106.07	-2.12472	26.8287	0
High	gEDLANDSHVLGVNk	5	1	1	A0A1Q3DVR1	N-Term(TMT6plex); K15(TMT6plex)	0	1.10744	5	9.29538	1.16577	5	3.76828	0.931607	5	6.00691	0.90038	5	2.82799	0.930623	5	1.72713	1.13529	5	1.82858	0	1.059e-10	83.29	3.37546e-08	2	2026.08	-6.52859	27.8004	0
High	aPEFDTLmVHAGQTPDTAVHSR	4	1	1	A0A1Q3E9U8	N-Term(TMT6plex); M8(Oxidation)	0	1.03574	4	4.81722	1.10912	4	11.2307	0.897112	4	12.3265	1.03324	4	7.86711	0.98651	4	2.91131	0.938938	4	12.4345	0	3.741e-12	82.99	1.6075e-08	4	2625.29	-0.879209	27.8152	0
High	gGSSGDAGGAGDR	3	1	1	A0A1Q3EJ33	N-Term(TMT6plex)	0	0.974664	3	5.63161	1.03043	3	2.1435	0.966429	3	1.87275	1.05897	3	5.18308	0.971635	3	3.66327	0.987018	3	6.88984	0	5.422e-12	82.51	5.59719e-09	2	1292.6	-1.10264	9.17668	0
High	lQGDFILAAAHSk	6	1	1	A0A1Q3EIV1	N-Term(TMT6plex); K13(TMT6plex)	0	0.954277	6	8.93223	1.01836	6	17.6408	1.00857	6	9.73512	0.995543	6	10.7835	0.961662	6	2.79276	1.08219	6	2.28727	0	1.178e-11	82.4	4.60352e-08	2	1829.07	-0.642343	36.5668	0
High	aGTTIDGPHQGTGk	4	1	1	A0A1Q3EJ32	N-Term(TMT6plex); K14(TMT6plex)	0	1.04529	4	8.97577	1.11583	4	11.2342	0.89633	4	9.01963	1.12316	4	1.93816	0.971431	4	3.30274	0.942329	4	4.17542	0	5.439e-09	82.31	4.3768e-08	2	1797.98	-3.11517	17.8042	0
High	aPQAAGVIHSDFENk	4	1	1	A0A1Q3EDG2	N-Term(TMT6plex); K15(TMT6plex)	0	0.965908	4	6.78934	0.891741	4	23.3683	1.10112	4	12.8961	0.928154	4	3.05314	0.979179	4	0.346381	1.03901	4	7.2585	0	2.436e-10	82.27	4.68411e-08	2	2042.1	-1.65414	28.0777	0
High	lQGLGHLcAmTGDGANDAPALSR	1	1	1	A0A1Q3E8J3	N-Term(TMT6plex); C8(Carbamidomethyl); M10(Oxidation)	0	0.9636	1		1.06433	1		1.03512	1		0.960829	1		0.969039	1		1.04286	1		0	1.308e-11	82.06	2.20917e-08	3	2570.27	0.693598	30.5503	0
High	gDIVIDGGNSHYPDSIR	5	1	1	A0A1Q3EQ38	N-Term(TMT6plex)	0	0.928123	5	18.0471	0.943059	5	20.7939	0.962709	5	15.3981	1.01347	5	4.69031	0.95067	5	2.40192	0.99385	5	8.15331	0	1.817e-13	82	3.09169e-08	2	2044.03	0.267969	27.6562	0
High	gLFSDDSDQAQAWDQVNNAPHk	12	1	1	A0A1Q3EDS9	N-Term(TMT6plex); K22(TMT6plex)	0	0.946344	12	21.7046	1.06249	12	6.76322	0.966805	12	10.775	0.998576	12	15.989	0.983018	12	12.4177	0.999228	12	8.24612	0	3.937e-10	81.87	2.63303e-08	3	2901.41	-0.747324	35.3481	0
High	lkEPTTGATAASSFNTIPR	3	1	1	A0A1Q3ENU9	N-Term(TMT6plex); K2(TMT6plex)	0	0.925795	3	1.12952	1.07755	3	1.0839	1.01701	3	0.161444	1.04928	3	2.79986	1.04142	3	2.32075	0.967992	3	9.49202	0	1.151e-12	81.6	6.19189e-08	3	2420.35	-1.34507	29.3429	1
High	sVSETDVQYPIIADGDR	4	1	1	A0A1Q3EQM3	N-Term(TMT6plex)	0	1.07532	4	6.35648	0.924735	4	13.0538	1.0146	4	10.0882	0.833965	4	25.4114	0.991361	4	4.14926	1.32938	4	38.8534	0	1.743e-08	81.28	3.42577e-08	2	2094.06	0.302046	32.0089	0
High	gSGAAGSDVDVDELkR	8	1	1	A0A1Q3E4X3	N-Term(TMT6plex); K15(TMT6plex)	0	0.983273	8	9.79564	1.00313	8	4.31722	1.00034	8	4.58765	1.0279	8	3.94501	0.979953	8	2.80802	0.991684	8	4.64297	0	1.59e-13	80.32	7.0137e-08	2	2034.08	-2.53316	24.8826	1
High	aGESHYAPSTPTFSSk	24	1	1	A0A1Q3E0N7	N-Term(TMT6plex); K16(TMT6plex)	0	0.977432	24	7.69523	1.338	24	19.1198	0.838347	24	21.5948	1.17239	24	14.4305	0.925595	24	4.92954	0.848044	24	22.4422	0	1.262e-08	79.75	5.45516e-08	2	2125.09	-1.80428	23.9734	0
High	mFDVQTGTTSQVAQHDAPIk	1	1	1	A0A1Q3EKR2	N-Term(TMT6plex); K20(TMT6plex)	0	1.08425	1		0.997727	1		0.886779	1		1.10952	1		0.999877	1		0.960134	1		0	1.004e-09	79.45	8.00183e-08	3	2632.38	-2.09321	31.1471	0
High	eAYVQNVAAHFGGVk	10	2	1	A0A1Q3E135	N-Term(TMT6plex); K15(TMT6plex)	0	0.979733	10	1.47943	1.01381	10	4.72557	0.938978	10	6.86312	1.05482	10	6.5893	1.07119	10	3.66585	0.884755	10	13.6357	0	4.494e-12	79.41	9.79414e-08	2	2048.13	0.410794	35.0028	0
High	gAILGTHLQDLk	2	1	1	A0A1Q3E0W7	N-Term(TMT6plex); K12(TMT6plex)	0	0.959112	2	2.52125	1.06551	2	2.58916	0.926157	2	5.51025	1.12694	2	5.12534	0.951121	2	7.10828	0.994393	2	6.03248	0	2.165e-09	79.36	8.74877e-08	2	1724.04	-1.32705	31.9982	0
High	aTAGDTHLGGEDFDNR	17	1	1	A0A1Q3EMJ0	N-Term(TMT6plex)	0	1.01571	17	7.63495	1.03859	17	8.51385	0.96581	17	7.1628	1.03647	17	7.45182	0.984559	17	5.13241	0.942182	17	9.08467	0	1.997e-10	79.15	1.21331e-08	2	1904.89	-2.15726	21.5583	0
High	dATEAFEDVGHSDEAR	5	1	1	A0A1Q3E0P2	N-Term(TMT6plex)	0	1.12145	5	20.8529	1.05139	5	15.0466	0.987305	5	18.5474	0.980359	5	7.06441	0.929731	5	10.4686	1.11144	5	18.1724	0	2.41e-09	79.05	1.24157e-08	3	1977.9	-0.645724	26.031	0
High	yIDSYNTGSIQDHk	1	1	1	A0A1Q3EA66	N-Term(TMT6plex); K14(TMT6plex)	0	0.893166	1		1.40823	1		0.660147	1		1.39784	1		0.995839	1		0.694403	1		0	4.054e-09	78.93	6.46088e-08	3	2099.08	-2.01515	26.3521	0
High	kPDFADAPVEEGESPDSQER	2	1	1	A0A1Q3EG69	N-Term(TMT6plex); K1(TMT6plex)	0	1.01561	2	0.589205	1.00843	2	7.30349	0.934819	2	5.50386	1.04566	2	1.19355	0.971507	2	6.19662	1.07771	2	4.92599	0	4.553e-12	78.78	3.90681e-08	3	2661.3	-0.438289	26.9544	0
High	vFVTASPAVHEELk	12	1	1	A0A1Q3EJK1	N-Term(TMT6plex); K14(TMT6plex)	0	0.895292	12	12.4574	1.21355	12	12.158	0.792829	12	14.0915	1.2795	12	4.528	1.01882	12	4.13153	0.76353	12	9.83897	0	1.77e-06	78.75	1.00014e-07	2	1985.14	-2.08614	31.3014	0
High	dVDIAVAAAHk	13	1	1	A0A1Q3EAB8	N-Term(TMT6plex); K11(TMT6plex)	0	1.00137	13	5.76982	0.988557	13	3.43306	1.02336	13	6.98814	0.986805	13	2.52673	0.985011	13	1.64631	1.04148	13	5.38579	0	2.103e-09	78.69	1.06138e-07	2	1567.92	-1.04485	28.0495	0
High	ikAENPDAGFGEVGk	8	1	1	A0A1Q3DZH2	N-Term(TMT6plex); K2(TMT6plex); K15(TMT6plex)	0	0.965743	8	4.65354	0.974936	8	4.20358	1.02351	8	4.78425	1.04257	8	2.8945	1.01022	8	3.02692	0.967028	8	5.61604	0	5.548e-13	78.56	1.14935e-07	3	2219.26	-0.7868	28.8234	1
High	aFEAGHQIETLk	4	2	1	A0A1Q3DYA9	N-Term(TMT6plex); K12(TMT6plex)	0	1.06631	4	4.06313	1.05512	4	3.74506	0.964332	4	4.53457	0.952094	4	6.35001	0.966909	4	2.79776	1.07868	4	5.16882	0	1.62e-09	78.48	1.10686e-07	2	1802.02	-1.23458	28.3372	0
High	vIGISANGLEEHYk	7	1	1	A0A1Q3EQM3	N-Term(TMT6plex); K14(TMT6plex)	0	0.933476	7	8.7654	1.24588	7	6.92014	0.775715	7	8.5788	1.27623	7	9.8152	1.02274	7	4.13297	0.728048	7	5.85551	0	6.228e-11	78.26	1.35098e-07	2	1988.12	0.489388	32.3324	0
High	gAGHLVAATAPANAk	2	1	1	A0A1Q3EBE7	N-Term(TMT6plex); K15(TMT6plex)	0	1.14749	2	20.2699	1.2856	2	13.8996	0.797829	2	12.6984	0.912374	2	17.2166	0.898049	2	13.5778	1.22584	2	20.0374	0	3.915e-08	77.97	1.42831e-07	2	1807.06	0.953656	20.5625	0
High	gEkEYDATGAPVAAAk	10	1	1	A0A1Q3EGV5	N-Term(TMT6plex); K3(TMT6plex); K16(TMT6plex)	0	0.93208	10	2.6141	0.987696	10	3.35722	1.01001	10	4.1426	1.04283	10	4.01713	1.01735	10	3.34238	0.929943	10	2.05139	0	1.147e-13	77.96	1.41561e-07	2	2265.27	-0.592996	23.5818	1
High	vVEVAPATHLPEEVR	9	1	1	A0A1Q3ES48	N-Term(TMT6plex)	0	0.999805	9	9.93049	0.933958	9	16.7586	1.08066	9	6.57176	0.982467	9	7.23308	0.988397	9	4.91442	1.01052	9	8.17017	0	1.55e-08	77.76	1.66657e-07	3	1875.05	-0.589748	28.7365	0
High	kAPEGYSTAAEIk	5	1	1	A0A1Q3DXV6	N-Term(TMT6plex); K1(TMT6plex); K13(TMT6plex)	0	0.985881	5	8.26048	1.07882	5	3.79533	1.03944	5	4.28536	1.04074	5	8.26968	0.97792	5	3.44386	0.965393	5	3.8643	0	7.2e-12	77.74	1.14422e-07	3	2052.19	-1.80699	24.6192	1
High	fSTVGGESGSADTARDPR	14	2	1	A0A1Q3E135	N-Term(TMT6plex)	0	0.805273	14	9.71278	0.779758	14	20.021	1.11847	14	7.72256	1.0798	14	3.6074	1.12142	14	5.8248	0.81413	14	6.89417	0	1.915e-11	77.27	5.15623e-08	2	2038.99	-3.12794	20.7106	1
High	aLAPHYEEAATALk	4	2	1	C5NN47	N-Term(TMT6plex); K14(TMT6plex)	0	1.04533	4	1.1646	1.31607	4	7.68937	0.816997	4	7.76786	1.06587	4	1.037	0.949732	4	4.65457	0.976604	4	2.1965	0	1.041e-11	76.5	1.63427e-07	2	1943.1	-2.21319	28.7788	0
High	eQEPANVIVGHGAWATk	1	1	1	A0A1Q3E0L1	N-Term(TMT6plex); K17(TMT6plex)	0	1.33446	1		1.26471	1		0.805544	1		0.83264	1		0.970361	1		1.10806	1		0	1.153e-10	76.37	2.07607e-07	2	2265.24	-1.81892	30.3309	0
High	aHTLTTQQTSVk	3	2	1	A0A1Q3EHE3	N-Term(TMT6plex); K12(TMT6plex)	0	1.02796	3	7.19553	1.11112	3	2.34382	0.880748	3	4.05391	1.0738	3	0.167786	0.998176	3	4.77471	0.957054	3	0.953009	0	7.342e-08	76.11	1.75108e-07	2	1773.03	-0.664849	18.0517	0
High	aGHVVPEGHAGAGGk	7	1	1	A0A1Q3ECL0	N-Term(TMT6plex); K15(TMT6plex)	0	1.01994	7	3.00901	1.00031	7	4.61566	1.03578	7	4.65148	1.01691	7	5.43059	0.97539	7	6.2471	0.970697	7	14.0904	0	1.561e-11	75.84	1.95462e-07	2	1802.01	1.53392	14.5649	0
High	eLGEYALHNYTAVk	3	1	1	A0A1Q3EAB8	N-Term(TMT6plex); K14(TMT6plex)	0	0.803124	3	2.86163	1.25457	3	5.24484	0.739699	3	11.7788	1.50366	3	18.3755	0.997811	3	5.6963	0.643297	3	4.08833	0	4.211e-10	75.68	2.10909e-07	2	2066.13	-3.51271	32.4031	0
High	kAVEGNEDVITEDEAVR	3	1	1	A0A1Q3ELQ3	N-Term(TMT6plex); K1(TMT6plex)	0	1.08306	3	5.09474	1.07346	3	0.324704	0.963859	3	1.58001	0.973345	3	4.01318	0.98961	3	3.22569	1.00022	3	1.9749	0	1.214e-11	75.61	2.19832e-07	2	2332.24	-1.3401	24.8379	1
High	tNDPHALDLLEk	10	1	1	A0A1Q3ER54	N-Term(TMT6plex); K12(TMT6plex)	0	0.978501	10	3.27755	0.890033	10	4.44013	1.04356	10	4.36273	0.975346	10	7.63212	1.02689	10	7.60369	0.971785	10	11.2761	0	1.302e-09	75.21	2.86236e-07	2	1824.03	-0.00784134	32.9195	0
High	aLGTITHIAEk	4	1	1	A0A1Q3E5E4	N-Term(TMT6plex); K11(TMT6plex)	0	1.09621	4	6.51094	1.00603	4	7.4532	0.980452	4	4.69885	0.997309	4	5.43656	0.993667	4	1.93375	0.992919	4	2.53473	0	6.604e-08	75.11	1.57243e-07	2	1611.98	-1.37503	30.5413	0
High	lDDANMHPIASENPGk	4	2	1	A0A0P0ZA75	N-Term(TMT6plex); K16(TMT6plex)	0	1.09158	4	2.30671	1.15289	4	4.4939	0.936056	4	1.88528	0.941303	4	3.77393	0.960161	4	5.40408	1.03671	4	4.02297	0	8.423e-08	74.78	2.12902e-07	3	2167.12	-2.03012	26.6904	0
High	iYTPPIEADDEGADHAR	8	1	1	A0A1Q3EC93	N-Term(TMT6plex)	0	0.95933	8	8.0187	0.932884	8	6.06021	1.0673	8	5.0047	0.999722	8	5.2109	1.07213	8	4.0604	0.921162	8	10.737	0	1.149e-08	74.58	7.66342e-08	3	2099.02	-3.30351	27.5674	0
High	tASAPVIGVPAHSIDLPTSk	12	1	1	A0A1Q3E8W2	N-Term(TMT6plex); K20(TMT6plex)	0	0.943677	12	9.3339	1.02893	12	9.70492	0.89115	12	11.2314	1.12911	12	8.22461	1.08032	12	6.42331	0.895863	12	13.1327	0	4.972e-12	74.55	2.63064e-07	3	2419.4	0.0661826	32.8288	0
High	eYLDSAQTAAQPHIER	2	1	1	A0A1Q3DV45	N-Term(TMT6plex)	0	0.953452	2	4.83891	0.983965	2	6.54063	0.924753	2	10.8226	1.07362	2	14.5193	1.07014	2	1.90878	0.955218	2	13.215	0	4.239e-11	74.49	1.52921e-07	2	2058.04	-0.92742	24.7924	0
High	gTEAAVNFEkPSAAk	14	1	1	A0A1Q3EME5	N-Term(TMT6plex); K10(TMT6plex); K15(TMT6plex)	0	0.962189	14	7.48569	0.978868	14	6.74181	1.0014	14	5.02746	1.03181	14	3.6059	1.01024	14	4.18978	1.00487	14	5.21105	0	5.208e-07	74.35	3.41573e-07	2	2207.26	-0.00620027	26.9474	0
High	aASDVAVTELPPTHPIR	29	2	2	A0A1Q3E0W6;Q9UR29	N-Term(TMT6plex)	0																			0	1.003e-10	74.34	3.20272e-07	2	2003.11	-3.0675	26.399	0
High	sAGPVIEQGTHFcDLSR	4	1	1	A0A1Q3EMJ1	N-Term(TMT6plex); C13(Carbamidomethyl)	0	0.951296	4	5.70344	0.97942	4	1.86679	0.981157	4	1.59231	1.04816	4	2.79272	1.02818	4	4.06761	0.943555	4	3.65325	0	6.243e-10	74.24	1.07361e-07	2	2103.04	-4.18751	27.8803	0
High	fDTGLQGGVHmVDSPEQAk	1	1	1	A0A1Q3EBW9	N-Term(TMT6plex); M11(Oxidation); K19(TMT6plex)	0	1.08024	1		1.15917	1		0.958386	1		0.905564	1		0.938391	1		1.11729	1		0	1.049e-09	73.97	2.44529e-07	3	2490.27	-0.640319	28.4895	0
High	dGSSLYIAQATITQDGNIANHR	6	1	1	A0A1Q3EFU7	N-Term(TMT6plex)	0	0.98001	6	8.40729	1.03283	6	8.74044	0.913516	6	8.21274	1.05777	6	7.06818	0.996654	6	4.54222	1.01096	6	8.11797	0	6.536e-10	73.8	2.56375e-07	3	2574.31	-1.05682	35.2094	0
High	aQIDkGSSSAASDEEQTAAAQAR	1	2	1	A0A1Q3EKU6	N-Term(TMT6plex); K5(TMT6plex)	0	0.608909	1		0.526643	1		1.25929	1		1.30219	1		1.18627	1		0.581329	1		0	1.174e-13	73.78	2.57558e-07	3	2750.39	-0.432252	21.4065	1
High	aTYEFIGNQIGk	3	1	1	A0A1Q3EPE2	N-Term(TMT6plex); K12(TMT6plex)	0	0.865769	3	7.32291	0.74604	3	3.78574	1.31793	3	1.30175	0.811873	3	1.59051	0.939175	3	1.39022	1.14102	3	4.89311	0	3.699e-09	73.62	2.86777e-07	2	1799.01	-0.871946	35.2853	0
High	sVQVNLGHVm	1	1	1	A0A1Q3EAB8	N-Term(TMT6plex); M10(Oxidation)	0	1.10723	1		0.929831	1		1.14585	1		0.792644	1		0.902557	1		1.21992	1		0	3.403e-05	73.49	1.67892e-07	2	1328.72	-0.390324	26.6966	0
High	mIIVNTPHNPVGk	7	2	2	A0A1Q3DZJ9;A0A1Q3EKG3	N-Term(TMT6plex); K13(TMT6plex)	0																			0	3.353e-08	73.44	3.60054e-07	2	1878.11	0.817227	29.8427	0
High	aTHLALQQLQPGk	6	1	1	A0A1Q3E841	N-Term(TMT6plex); K13(TMT6plex)	0	0.991424	6	6.18151	0.983468	6	6.10789	0.988154	6	2.05877	1.03895	6	2.80421	1.00642	6	3.68288	1.00651	6	2.72176	0	1.432e-10	73.19	3.55003e-07	2	1863.12	-0.166286	27.6472	0
High	lGIcNEPPAHVPGGDLAk	11	1	1	A0A1Q3DVR0	N-Term(TMT6plex); C4(Carbamidomethyl); K18(TMT6plex)	0	0.958972	11	8.82592	0.973687	11	6.90869	0.988042	11	7.94527	1.03435	11	6.11472	1.0148	11	5.33413	0.998205	11	3.11529	0	9.784e-08	73.02	4.46502e-07	2	2303.25	-1.679	30.0692	0
High	lLYNDLSHPPATLIGNk	1	1	1	A0A1Q3E2Q8	N-Term(TMT6plex); K17(TMT6plex)	0	0.604008	1		0.994443	1		0.893208	1		1.43283	1		1.12629	1		0.678913	1		0	3.466e-09	72.8	4.04102e-07	3	2324.34	0.29723	38.0483	0
High	lTADHDALDVANk	14	1	1	A0A1Q3E1Y2	N-Term(TMT6plex); K13(TMT6plex)	0	0.951749	14	7.4474	0.993893	14	3.81366	0.988998	14	4.32821	1.03979	14	4.45639	1.02235	14	6.88511	0.986596	14	9.24846	0	5.714e-09	72.59	4.07598e-07	2	1841.01	-4.34901	27.8464	0
High	tEVQFGHAGSLAGSDVETAEAk	2	1	1	A0A1Q3E9V9	N-Term(TMT6plex); K22(TMT6plex)	0	0.976945	2	11.4882	1.25438	2	11.2092	0.670837	2	21.9676	1.35491	2	6.24705	1.0519	2	5.77323	0.694931	2	0.655695	0	9.789e-11	72.47	3.7938e-07	3	2662.37	-1.93457	28.9326	0
High	eSAVENEYAHk	3	1	1	A0A1Q3DZP2	N-Term(TMT6plex); K11(TMT6plex)	0	1.05568	3	5.67394	1.06999	3	17.1086	0.969894	3	14.4955	0.957654	3	13.4351	0.941457	3	2.03816	1.08013	3	10.4359	0	5.154e-09	72.46	3.20663e-07	2	1734.91	1.74306	21.3403	0
High	ecPTAEcGAGIFmAFHk	2	1	1	A0A1Q3DZN1	N-Term(TMT6plex); C2(Carbamidomethyl); C7(Carbamidomethyl); M13(Oxidation); K17(TMT6plex)	0	0.972332	2	1.43762	0.945141	2	10.8703	1.081	2	0.0988517	1.03765	2	2.83018	0.946097	2	1.77755	0.97689	2	0.659269	0	1.186e-07	72.41	1.20564e-07	3	2400.15	-1.64576	35.9771	0
High	lETLHHVAHVGk	4	1	1	A0A1Q3EKY2	N-Term(TMT6plex); K12(TMT6plex)	0	0.996151	4	5.4435	0.929356	4	6.80202	1.11902	4	5.8718	0.977443	4	6.23725	1.02754	4	6.61438	0.886627	4	4.79305	0	1.944e-09	72.35	3.46351e-07	2	1799.07	1.97113	22.7095	0
High	aVHSAVAQADGAR	7	1	1	A0A1Q3DZ55	N-Term(TMT6plex)	0	1.02895	7	8.60104	1.09987	7	21.6961	1.00796	7	3.9428	0.977499	7	12.2927	1.00474	7	4.88513	0.995983	7	9.97834	0	8.594e-10	72.29	3.68876e-07	2	1481.8	1.16708	14.4334	0
High	dALDATMNYGAHSk	5	1	1	A0A1Q3EEZ8	N-Term(TMT6plex); K14(TMT6plex)	0	0.978048	5	1.80842	1.01121	5	5.25675	0.988891	5	8.2422	1.05613	5	6.02715	1.00589	5	3.77568	0.929771	5	6.83573	0	5.181e-09	72.2	3.10318e-07	2	1951.99	-0.649299	27.7178	0
High	fLEINDGFNDmHAGDcIR	1	1	1	A0A1Q3DXK3	N-Term(TMT6plex); M11(Oxidation); C16(Carbamidomethyl)	0	1.15245	1		1.07644	1		1.03924	1		0.816031	1		1.06721	1		0.913085	1		0	7.509e-09	72.14	6.09495e-08	3	2369.08	-0.357322	35.7254	0
High	rGEIVPGGIGANEGSGSVDk	1	1	1	A0A1Q3E3B7	N-Term(TMT6plex); K20(TMT6plex)	0	1.01076	1		1.16578	1		0.911718	1		0.99819	1		0.94863	1		1.09334	1		0	2.445e-11	71.97	5.05088e-07	3	2357.28	-2.66621	24.9265	1
High	iAEGGEGTNDVDImHR	1	1	1	A0A1Q3ESK0	N-Term(TMT6plex); M14(Oxidation)	0	1.04168	1		1.078	1		1.00669	1		1.00589	1		0.954988	1		0.95511	1		0	2.78e-10	71.93	1.85951e-07	3	1958.94	-1.34712	21.3466	0
High	sVEMHHEQLEQGTPGDNVGFNVk	4	1	1	A0A1Q3E953	N-Term(TMT6plex); K23(TMT6plex)	0	0.924112	4	8.08796	1.19062	4	10.9399	0.80523	4	21.0558	1.22347	4	14.4953	1.00841	4	5.16456	0.888097	4	4.45583	0	9.408e-12	71.92	2.53862e-07	3	3010.5	-2.95063	27.0867	0
High	gLQGETYEQLVHR	8	1	1	A0A1Q3ER32	N-Term(TMT6plex)	0	1.05131	8	7.50383	1.13843	8	8.14798	0.940716	8	11.9243	0.95531	8	19.3376	0.985803	8	3.55578	0.961045	8	18.1181	0	1.72e-08	71.87	3.15313e-07	2	1758.93	-2.9273	28.0539	0
High	eAFEVITHEGk	2	1	1	A0A1Q3EEK4	N-Term(TMT6plex); K11(TMT6plex)	0	0.998267	2	7.91779	0.958111	2	5.96769	0.966817	2	6.97726	1.12764	2	4.06165	0.986958	2	7.75914	0.923377	2	4.59202	0	1.271e-07	71.84	5.0407e-07	2	1717.95	0.566668	31.2061	0
High	gNPTVEVDLHTAk	9	1	1	A0A1Q3E947	N-Term(TMT6plex); K13(TMT6plex)	0	0.967619	9	7.11683	0.949587	9	3.24207	1.00738	9	4.55487	1.02436	9	0.960975	0.997388	9	4.11414	0.963011	9	8.77144	0	2.559e-11	71.67	5.65039e-07	2	1839.04	0.769314	25.7777	0
High	hAADLPVIDVGTk	3	1	1	A0A1Q3ET03	N-Term(TMT6plex); K13(TMT6plex)	0	0.92387	3	2.20308	0.995324	3	0.941414	1.01738	3	4.43205	0.993982	3	4.86335	1.03879	3	7.11264	1.03192	3	3.60484	0	8.744e-08	71.59	5.96346e-07	2	1794.05	-2.77043	31.0043	0
High	gIVTHGLGDNEQDAk	1	1	1	A0A1Q3E912	N-Term(TMT6plex); K15(TMT6plex)	0	0.971768	1		1.08362	1		0.990311	1		0.968684	1		0.961863	1		1.09546	1		0	2.289e-08	71.43	4.42461e-07	3	2012.07	-4.47523	23.0761	0
High	iHPIGPLSAEEEk	8	1	1	A0A1Q3ER32	N-Term(TMT6plex); K13(TMT6plex)	0	1.0909	8	2.43516	1.05866	8	15.9718	0.944694	8	12.873	0.931011	8	4.26381	0.96225	8	4.59174	1.12725	8	5.74596	0	2.155e-08	71.4	6.8097e-07	2	1878.07	-0.377863	28.6433	0
High	iSDSPDTAHVEEGIR	6	1	1	A0A1Q3EQ64	N-Term(TMT6plex)	0	0.960823	6	9.08686	1.20486	6	9.66764	0.861342	6	14.6181	1.11727	6	18.2227	0.989686	6	1.81041	0.896822	6	26.4429	0	1.53e-10	71.39	2.43245e-07	2	1854.94	-1.67894	23.0305	0
High	gIDLTAHHVk	7	1	1	A0A1Q3EMB3	N-Term(TMT6plex); K10(TMT6plex)	0	1.05333	7	7.69147	1.06873	7	2.61746	1.00382	7	3.03444	0.998839	7	8.23922	0.9419	7	1.27173	1.04331	7	7.76388	0	5.542e-08	71.38	7.86002e-07	2	1548.92	-1.54919	22.4006	0
High	aEHAEILETQSk	3	1	1	A0A1Q3EFQ5	N-Term(TMT6plex); K12(TMT6plex)	0	1.02912	3	5.46569	1.02803	3	1.88734	0.960596	3	6.31715	0.968785	3	1.83074	0.953723	3	2.3781	1.07801	3	8.40822	0	8.645e-09	71.38	5.74946e-07	2	1814.01	-0.418234	22.2107	0
High	kLSASPNSPSSVSTQSSR	2	1	1	A0A1Q3E7C3	N-Term(TMT6plex); K1(TMT6plex)	0	0.970382	2	16.3872	0.959197	2	3.06471	0.993569	2	2.49481	0.990839	2	1.79874	1.06272	2	6.63494	0.99707	2	0.980611	0	3.185e-13	71.29	7.35589e-07	3	2278.24	-2.02937	18.9853	1
High	sTSFSEGDDLVPFHk	4	1	1	A0A1Q3E544	N-Term(TMT6plex); K15(TMT6plex)	0	0.921424	4	5.99689	1.03552	4	8.01165	0.937374	4	6.9479	1.06732	4	5.81582	1.01746	4	0.800483	1.00073	4	5.45488	0	1.27e-06	71.18	5.18214e-07	2	2124.1	-0.832506	34.1564	0
High	lGDVYVNDAFGTAHR	2	1	1	A0A1Q3E465	N-Term(TMT6plex)	0	0.916108	2	5.97214	0.898262	2	14.2694	1.01387	2	16.5518	0.94967	2	8.45971	1.03658	2	11.5865	1.16456	2	8.81515	0	1.808e-08	71.08	3.78218e-07	3	1863.95	-1.03174	33.3153	0
High	lTSQEFEcGGHk	2	1	1	A0A1Q3EMH3	N-Term(TMT6plex); C8(Carbamidomethyl); K12(TMT6plex)	0	0.931697	2	1.44541	0.917807	2	11.717	1.08874	2	9.54321	0.955227	2	10.5991	1.01601	2	1.62529	1.03452	2	11.8908	0	1.457e-08	71.02	3.04411e-07	3	1850.94	-1.44096	24.9278	0
High	hVAAQGYGYMEDR	4	1	1	A0A1Q3EIY5	N-Term(TMT6plex)	0	1.05042	4	4.49949	1.15073	4	11.7188	0.850915	4	20.5644	1.06706	4	14.7167	1.0519	4	5.39664	0.835619	4	22.6083	0	1.407e-09	70.99	1.5127e-07	2	1725.82	-0.902378	21.1461	0
High	eLPTISAEEISEHAk	1	1	1	A0A1Q3E0P8	N-Term(TMT6plex); K15(TMT6plex)	0	1.02829	1		1.20416	1		0.823803	1		1.2457	1		0.960532	1		0.773725	1		0	1.05e-10	70.95	6.42821e-07	3	2112.15	-2.87816	33.4296	0
High	qHIGGNDATQAAFR	9	1	1	A0A1Q3EI45	N-Term(TMT6plex)	0	1.00705	9	3.03604	0.984881	9	6.70268	1.00729	9	9.35412	0.972851	9	7.73448	1.05552	9	3.13132	0.942294	9	5.20351	0	2.295e-08	70.89	3.62543e-07	3	1714.88	-1.61093	19.0151	0
High	eHDVIAQAQSGTGk	4	1	1	A0A1Q3EMA1	N-Term(TMT6plex); K14(TMT6plex)	0	1.05758	4	1.07832	1.04396	4	6.03815	0.971663	4	3.61064	0.962595	4	1.74952	1.00722	4	1.64042	1.01687	4	8.08598	0	5e-09	70.87	6.79326e-07	2	1899.03	0.419227	21.231	0
High	aYTYLTDVTEHk	5	1	1	A0A1Q3DYE7	N-Term(TMT6plex); K12(TMT6plex)	0	0.943899	5	2.39063	1.12112	5	6.74005	0.848446	5	22.5473	1.22515	5	19.3087	1.01816	5	5.21114	0.727196	5	12.4661	0	2.956e-08	70.84	5.93379e-07	3	1899.02	-1.20181	33.1618	0
High	fFVYAPDHTEEGTFAk	7	1	1	A0A1Q3EE76	N-Term(TMT6plex); K16(TMT6plex)	0	0.951151	7	5.2983	1.09113	7	3.07355	0.862393	7	7.9479	1.14946	7	6.82279	1.08123	7	7.97217	0.794603	7	14.7977	0	1.143e-07	70.67	4.88512e-07	2	2317.19	-0.0422985	37.3	0
High	gAGSTSSGTYAk	2	1	1	A0A1Q3EJS7	N-Term(TMT6plex); K12(TMT6plex)	0	0.979917	2	1.605	0.699155	2	0.209799	1.36276	2	1.08366	0.654115	2	4.50154	0.899047	2	1.1968	1.40749	2	1.43824	0	2.577e-09	70.65	5.51036e-07	2	1544.83	-0.0106492	17.4753	0
High	sVEmHHEQLEQGTPGDNVGFNVk	5	1	1	A0A1Q3E953	N-Term(TMT6plex); M4(Oxidation); K23(TMT6plex)	0	0.988201	5	22.7165	0.96507	5	53.7397	0.98517	5	18.0637	0.952563	5	8.17691	1.02404	5	3.52239	0.940941	5	6.50032	0	2.455e-10	70.62	4.33481e-07	3	3026.49	-3.15057	25.3534	0
High	sHEEIEADEEEER	2	1	1	A0A1Q3E8A4	N-Term(TMT6plex)	0	1.11234	2	18.9598	1.22776	2	12.8172	0.927103	2	2.0142	0.921597	2	6.6523	0.992278	2	7.28242	0.943844	2	0.118781	0	2.459e-09	70.01	9.95337e-08	2	1830.81	-3.35229	16.0092	0
High	sLLGGGGVDGAIHk	4	1	1	A0A1Q3EJD4	N-Term(TMT6plex); K14(TMT6plex)	0	1.05395	4	3.92012	0.91214	4	5.81885	1.12691	4	1.78315	0.893781	4	4.53433	0.993003	4	4.45804	1.05477	4	10.3296	0	4.865e-10	69.89	7.23085e-07	3	1739.02	-2.12005	29.742	0
High	eIVHLQTGQcGNQIGAk	7	1	1	A0A1Q3E9P0	N-Term(TMT6plex); C10(Carbamidomethyl); K17(TMT6plex)	0	0.9745	7	2.82071	0.991754	7	7.20191	0.960186	7	6.4596	1.09072	7	3.03523	1.01761	7	0.876512	0.955936	7	5.46439	0	4.02e-11	69.76	9.29999e-07	3	2311.26	0.0100513	26.4167	0
High	gHDVIAQAQSGTGk	5	1	1	A0A1Q3ETI2	N-Term(TMT6plex); K14(TMT6plex)	0	1.02611	5	8.69719	1.01338	5	3.69561	0.98775	5	2.29327	1.05669	5	12.5997	0.975529	5	7.92269	0.980482	5	4.4928	0	2.889e-10	69.7	7.92924e-07	2	1827.01	-2.29715	20.2278	0
High	kDDNEDGDEDAEEDQEEGTSk	1	1	1	A0A1Q3ELP0	N-Term(TMT6plex); K1(TMT6plex); K21(TMT6plex)	0	1.12785	1		1.03747	1		0.914099	1		0.997542	1		0.94132	1		1.1115	1		0	2.626e-14	69.59	1.0964e-07	3	3042.37	-0.963316	18.8266	1
High	tTLTGIEMFHk	5	1	1	A0A1Q3ELD6	N-Term(TMT6plex); K11(TMT6plex)	0	1.00181	5	3.4288	0.943566	5	5.4018	1.01331	5	3.44554	1.00028	5	1.56402	1.04662	5	2.32922	1.01506	5	4.97163	0	5.13e-10	69.49	1.09649e-06	2	1735.98	0.270759	34.8382	0
High	sNHEAHVAAk	5	1	1	A0A1Q3EQW2	N-Term(TMT6plex); K10(TMT6plex)	0	1.08954	5	7.51571	1.22766	5	11.7836	1.13066	5	5.37131	0.819602	5	5.7143	0.749713	5	35.7367	1.38556	5	20.9378	0	1.52e-08	69.44	1.03524e-06	2	1521.85	-2.02365	11.0375	0
High	aSFNAIAAHEQk	4	1	1	A0A1Q3DVV3	N-Term(TMT6plex); K12(TMT6plex)	0	0.976152	4	2.87983	1.0461	4	2.50213	0.955601	4	1.61071	1.05542	4	3.84705	1.02416	4	0.536281	0.93367	4	3.04178	0	3.023e-09	69.37	7.80376e-07	2	1744.96	-7.0875	25.3597	0
High	qVIGDPSYFGAGk	1	1	1	A0A1Q3EFN5	N-Term(TMT6plex); K13(TMT6plex)	0	0.886943	1		0.631366	1		1.48495	1		0.658749	1		0.913927	1		1.31302	1		0	4.112e-08	69.3	9.45793e-07	2	1797	0.290238	33.2555	0
High	iIPAASSASPVVPAEPEHk	5	1	1	A0A1Q3E836	N-Term(TMT6plex); K19(TMT6plex)	0	1.15602	5	5.12564	1.19545	5	22.543	0.861608	5	7.28816	0.967299	5	12.2652	0.960584	5	6.11933	1.07581	5	1.98857	0	3.093e-07	69.3	1.02216e-06	3	2358.34	0.648133	30.3405	0
High	hVNmLDGVVITESk	6	1	1	A0A1Q3DVG4	N-Term(TMT6plex); M4(Oxidation); K14(TMT6plex)	0	0.98224	6	3.86949	1.01567	6	8.22968	1.02664	6	3.11014	1.02387	6	4.63584	1.06693	6	4.76682	0.886919	6	6.54157	0	6.972e-06	69.09	1.01115e-06	2	2016.12	-0.735288	28.4242	0
High	dVDVAVAAAHk	10	1	1	A0A1Q3EAK3	N-Term(TMT6plex); K11(TMT6plex)	0	1.00549	10	4.1828	1.00806	10	5.66558	1.01359	10	5.42907	1.01051	10	9.50036	0.97603	10	1.63208	0.970898	10	11.5322	0	2.514e-09	69.01	9.16902e-07	2	1553.91	2.02553	25.5881	0
High	rHDEHIAVYGEDNDLR	3	1	1	A0A1Q3EIY5	N-Term(TMT6plex)	0	1.00986	3	4.23168	1.05367	3	17.3555	1.02451	3	16.6276	0.974155	3	7.57503	1.00727	3	2.20167	0.941652	3	0.266808	0	4.944e-09	68.91	3.47027e-07	3	2168.07	-0.230677	18.8534	1
High	lADVPSYPSYGSk	1	1	1	A0A1Q3EN54	N-Term(TMT6plex); K13(TMT6plex)	0	0.904275	1		0.898765	1		1.21822	1		0.748438	1		0.907515	1		1.38055	1		0	2.777e-07	68.84	1.13637e-06	2	1842	-0.819614	32.2696	0
High	vGVPATVEHPTDSGPETAk	1	1	1	A0A1Q3DZF4	N-Term(TMT6plex); K19(TMT6plex)	0	0.907053	1		1.0941	1		0.846129	1		1.15512	1		1.07976	1		0.904246	1		0	1.477e-06	68.73	1.08514e-06	3	2350.25	-4.81213	24.5411	0
High	tVSEGGAFPDHAQk	3	1	1	A0A1Q3E112	N-Term(TMT6plex); K14(TMT6plex)	0	0.954854	3	3.10983	1.14005	3	0.637526	0.88396	3	2.94783	1.10315	3	3.85745	1.0243	3	9.7815	0.855971	3	0.765943	0	5.535e-08	68.71	1.01612e-06	2	1902.01	-1.13456	22.0776	0
High	hADGGGNNLQTPDIGR	14	1	1	A0A1Q3E2I9	N-Term(TMT6plex)	0	0.989502	14	5.6471	1.01438	14	9.22022	0.989194	14	6.16127	1.00407	14	6.37218	1.02502	14	5.00623	1.02844	14	10.1922	0	9.749e-09	68.7	3.17006e-07	2	1850.93	-2.12212	19.4567	0
High	aDRDESSPYAAmLAAQDVATR	4	2	1	A0A1Q3EPC9	N-Term(TMT6plex); M12(Oxidation)	0	0.982648	4	6.99786	1.04023	4	4.6704	0.913426	4	8.10872	1.08256	4	1.74651	1.08127	4	2.11118	0.866269	4	15.4682	0	2.916e-11	68.7	3.43986e-07	3	2483.2	-2.07834	26.7748	1
High	gGHFAPQAVNcSAPDTGNMEVLAR	1	1	1	A0A1Q3E3V3	N-Term(TMT6plex); C11(Carbamidomethyl)	0	1.24298	1		1.02889	1		0.91353	1		0.928276	1		1.00595	1		1.01417	1		0	3.795e-11	68.57	3.54438e-07	3	2728.31	-1.21854	28.4642	0
High	tTYAQSSQVR	3	2	1	Q764D2	N-Term(TMT6plex)	0	0.968014	3	0.941993	0.756171	3	8.56059	1.30074	3	2.408	0.784384	3	16.9249	0.962599	3	1.57573	1.16608	3	21.2408	0	5.963e-08	68.56	6.06023e-07	2	1369.72	-2.39952	15.5344	0
High	eSDQVDEDPTGAGILHEk	1	1	1	A0A1Q3ETU3	N-Term(TMT6plex); K18(TMT6plex)	0	1.05411	1		1.25787	1		0.881669	1		1.03751	1		0.924062	1		0.994215	1		0	5.689e-09	68.12	5.08761e-07	3	2398.2	-4.48509	27.7609	0
High	aIQEDHEQGk	11	1	1	A0A1Q3E3B0	N-Term(TMT6plex); K10(TMT6plex)	0	1.14769	11	5.65996	1.2032	11	5.24353	0.886305	11	3.43378	0.949277	11	1.44435	0.901169	11	3.8873	1.11462	11	5.42451	0	1.054e-06	67.83	9.1473e-07	2	1612.86	-3.10364	16.5546	0
High	lGSDNLALDQAGGYSAPVHGIDVR	1	1	1	A0A1Q3E4E0	N-Term(TMT6plex)	0	1.05898	1		1.01462	1		0.962783	1		1.11692	1		0.922237	1		0.95096	1		0	2.282e-07	67.75	9.821e-07	3	2654.37	-1.00493	34.1296	0
High	eIGITALHVk	14	2	1	A0A1Q3EPC9	N-Term(TMT6plex); K10(TMT6plex)	0	1.00552	14	5.06715	1.03109	14	7.12298	0.981557	14	5.41516	1.04387	14	8.4454	0.992394	14	4.78689	0.962493	14	6.96267	0	1.166e-07	67.57	8.39926e-07	2	1538.97	-0.235805	32.1582	0
High	tIGHSVDNPDDTIR	5	1	1	A0A1Q3EQP2	N-Term(TMT6plex)	0	1.1204	5	5.96014	1.02154	5	14.8477	0.982351	5	7.10286	0.972678	5	8.70459	0.957274	5	10.2674	1.06208	5	7.6424	0	2.806e-09	67.56	6.05089e-07	2	1768.9	-2.42422	20.3977	0
High	aEAESQLAEALHk	2	1	1	A0A1Q3EC58	N-Term(TMT6plex); K13(TMT6plex)	0	1.04609	2	4.62061	0.987827	2	5.62743	1.01114	2	1.71485	0.9999	2	6.76423	0.999517	2	1.89925	0.959872	2	7.59433	0	5.89e-09	67.49	1.37243e-06	3	1855.03	-0.553075	32.284	0
High	yMAATHFNELAk	3	2	1	A0A1Q3E919	N-Term(TMT6plex); K12(TMT6plex)	0	0.995868	3	6.812	1.04166	3	11.9651	0.950612	3	9.78727	1.07476	3	1.56084	1.03918	3	8.27919	0.836411	3	2.0772	0	4.623e-10	67.46	1.22042e-06	2	1853.99	-2.50448	30.316	0
High	iADGPDAVHIQQVGLk	5	1	1	A0A1Q3E3V3	N-Term(TMT6plex); K16(TMT6plex)	0	1.05565	5	4.38099	0.872877	5	25.0406	1.04833	5	9.74745	1.00286	5	9.01334	1.01709	5	1.93298	0.959528	5	14.7151	0	1.444e-06	67.45	1.51105e-06	2	2119.23	-0.718886	31.9782	0
High	gIQTHQWQTDVDNR	4	2	1	A0A1Q3EFV3	N-Term(TMT6plex)	0	1.07617	4	6.11638	1.02289	4	11.7206	0.974304	4	10.1872	0.948235	4	6.53628	0.927535	4	2.83476	1.02925	4	7.86008	0	1.178e-09	67.2	6.95493e-07	2	1926.96	-0.280192	22.7831	0
High	kGASSSTTAGPSTSDATPk	3	1	1	A0A1Q3EMH4	N-Term(TMT6plex); K1(TMT6plex); K19(TMT6plex)	0	0.984491	3	4.72714	1.05384	3	2.61657	0.956827	3	5.07481	1.01062	3	2.51434	1.01424	3	3.20526	1.01223	3	7.5996	0	5.538e-11	67.14	1.70979e-06	3	2438.33	-1.7418	17.5605	1
High	dASFPPAVEVNNHPFIYGk	14	1	1	A0A1Q3E8H8	N-Term(TMT6plex); K19(TMT6plex)	0	0.894256	14	12.7545	1.03793	14	11.6673	0.86428	14	14.3337	1.28145	14	4.54913	1.12399	14	6.94844	0.651007	14	16.339	0	1.446e-09	67.12	1.42655e-06	3	2560.36	-1.15783	37.6041	0
High	aGVTVTSVELQDRR	3	1	1	A0A1Q3E4N2	N-Term(TMT6plex)	0	0.844955	3	21.3606	0.912415	3	6.08676	1.05875	3	6.54999	1.09394	3	10.8964	1.07918	3	10.7183	0.859794	3	21.542	0	1.47e-05	67.1	1.42339e-06	2	1759.99	-0.321513	24.756	1
High	gASDGGIFIPHSEk	11	1	1	A0A1Q3EIV1	N-Term(TMT6plex); K14(TMT6plex)	0	1.02366	11	4.22175	1.02908	11	12.351	0.967762	11	8.82141	1.00498	11	11.0006	0.945393	11	3.45107	1.04166	11	10.2582	0	6.977e-10	67.1	1.34539e-06	2	1873.02	-3.34254	27.7345	0
High	tLPNLVAEGk	1	1	1	A0A1Q3ETC5	N-Term(TMT6plex); K10(TMT6plex)	0	1.31971	1		0.963588	1		0.944384	1		0.885935	1		0.975135	1		1.06771	1		0	4.926e-06	66.95	1.03946e-06	2	1499.92	-1.43685	33.005	0
High	yVVTVIDAPGHR	20	1	1	A0A1Q3E953	N-Term(TMT6plex)	0	0.980744	20	5.17638	1.00987	20	11.9341	0.965379	20	12.3938	1.01965	20	15.8877	0.990586	20	5.68819	1.00939	20	16.3089	0	4.221e-06	66.9	1.24546e-06	3	1555.88	-0.048623	28.5798	0
High	qDGSDDSPDSDSTTEGDTSHPk	2	1	1	A0A1Q3EEV0	N-Term(TMT6plex); K22(TMT6plex)	0	1.02743	2	9.79383	0.857062	2	8.9295	0.968041	2	6.88799	1.05228	2	2.71221	1.19986	2	1.18285	0.757786	2	2.46637	0	1.411e-08	66.88	2.0463e-07	3	2736.22	1.15848	15.6884	0
High	kAQPIVLcNEGDDGIPANAk	7	1	1	A0A1Q3DY35	N-Term(TMT6plex); K1(TMT6plex); C8(Carbamidomethyl); K20(TMT6plex)	0	0.933939	7	7.35232	0.894651	7	3.43597	1.00476	7	10.577	1.09465	7	3.86047	1.0333	7	1.52727	0.905831	7	2.00787	0	7.91e-13	66.82	1.53898e-06	3	2797.55	-0.51008	29.6757	1
High	vATPQQAQEAHk	15	1	1	A0A1Q3EPD7	N-Term(TMT6plex); K12(TMT6plex)	0	1.05401	15	7.88308	1.00584	15	5.94425	0.991952	15	5.26819	0.982158	15	5.66842	0.981824	15	5.52818	1.01125	15	3.07369	0	6.994e-07	66.76	2.20352e-06	3	1765.99	-0.914109	17.8181	0
High	dFVSQcDVVTVNcPLHEGTR	1	1	1	A0A1Q3EAY4	N-Term(TMT6plex); C6(Carbamidomethyl); C13(Carbamidomethyl)	0	1.09321	1		1.18335	1		0.999106	1		1.00347	1		0.872644	1		0.959879	1		0	1.866e-10	66.74	4.66039e-07	3	2562.23	-0.921951	30.2226	0
High	hVELDNLSASDVETk	1	1	1	A0A1Q3EIB8	N-Term(TMT6plex); K15(TMT6plex)	0	0.978122	1		1.26854	1		0.828648	1		1.24031	1		0.975212	1		0.736494	1		0	2.308e-07	66.71	1.61045e-06	3	2115.13	0.433652	29.3584	0
High	gATANHLDDLER	2	1	1	A0A1Q3EAC0	N-Term(TMT6plex)	0	1.01832	2	1.43651	1.03818	2	17.6882	0.957655	2	14.311	0.966373	2	4.1168	1.01156	2	1.22541	1.05688	2	2.90887	0	3.192e-09	66.52	1.06965e-06	2	1540.79	-0.375136	20.3084	0
High	aASHLVVTGTk	1	1	1	A0A1Q3EIV3	N-Term(TMT6plex); K11(TMT6plex)	0	0.957525	1		1.10455	1		0.91868	1		1.06088	1		1.03792	1		0.939666	1		0	2.822e-08	66.41	1.00566e-06	2	1541.94	-1.3584	21.4525	0
High	mFAGEHINTSEDR	7	1	1	A0A1Q3ETQ7	N-Term(TMT6plex)	0	0.995289	7	4.07412	0.986558	7	5.11194	1.01466	7	2.45047	0.991329	7	3.41588	1.01075	7	5.79633	0.990109	7	7.00379	0	3.571e-07	66.33	2.91011e-07	2	1735.83	-1.04176	24.0511	0
High	rGDVVGVVGTPSR	2	1	1	A0A1Q3E1D7	N-Term(TMT6plex)	0	0.987686	2	1.76519	0.953885	2	13.5518	1.02771	2	6.56197	1.00707	2	2.25168	1.03311	2	3.88483	0.947691	2	8.88383	0	1.996e-06	66.31	1.69566e-06	2	1527.89	8.23402	19.8994	1
High	eHYDVATAVQk	10	1	1	A0A1Q3ENT5	N-Term(TMT6plex); K11(TMT6plex)	0	0.996684	10	8.71762	1.04327	10	11.132	0.968874	10	7.61132	1.07545	10	8.22295	1.00716	10	3.3415	0.932739	10	14.2877	0	9.702e-09	66.22	1.79086e-06	2	1718.94	-2.41089	23.3577	0
High	gkAPAPTDAAAEPVk	10	1	1	A0A1Q3EAI9	N-Term(TMT6plex); K2(TMT6plex); K15(TMT6plex)	0	0.95635	10	6.8159	0.892086	10	3.93365	1.04169	10	4.10972	1.032	10	10.1006	1.03964	10	2.23505	0.914636	10	6.0136	0	2.798e-13	66.21	1.71122e-06	3	2110.25	-0.845671	21.7058	1
High	aPNEELTFIHPDDAk	8	1	1	A0A1Q3EA66	N-Term(TMT6plex); K15(TMT6plex)	0	0.941743	8	1.58621	0.927766	8	8.26791	1.06561	8	8.1559	1.03651	8	7.72947	0.996079	8	2.7171	0.948985	8	9.32397	0	2.621e-08	66.11	1.87353e-06	2	2155.14	-1.37471	32.4729	0
High	dALDATmNYGAHSk	2	1	1	A0A1Q3EEZ8	N-Term(TMT6plex); M7(Oxidation); K14(TMT6plex)	0	0.982577	2	3.08737	1.20408	2	10.7497	0.833823	2	7.07632	1.24347	2	8.65013	1.01827	2	4.62064	0.691452	2	20.9438	0	2.433e-07	66.04	6.84436e-07	2	1967.99	-1.65779	23.0928	0
High	kSPSILVDDSMLEk	2	1	1	A0A1Q3EKG4	N-Term(TMT6plex); K1(TMT6plex); K14(TMT6plex)	0	0.983802	2	6.11266	1.0423	2	0.418327	0.989604	2	0.981866	0.985483	2	5.83382	1.01835	2	6.54309	0.998971	2	1.89148	0	2.859e-12	66.02	1.87526e-06	3	2249.3	-1.21824	35.3861	1
High	rPNPNAEDAPGSVVAENVQTk	1	1	1	A0A1Q3EDG9	N-Term(TMT6plex); K21(TMT6plex)	0	0.985828	1		0.918283	1		0.944056	1		1.14932	1		1.03764	1		0.901308	1		0	1.083e-11	66.01	1.85452e-06	3	2651.41	-2.04344	24.2279	0
High	aGAQYGTGYcDSQcPHDIk	3	1	1	A0A1Q3E7F0	N-Term(TMT6plex); C10(Carbamidomethyl); C14(Carbamidomethyl); K19(TMT6plex)	0	1.21962	3	16.4932	2.50032	3	6.00982	0.468051	3	2.74035	0.990243	3	1.45373	0.672617	3	6.70416	0.929252	3	7.49374	0	2.34e-12	65.92	3.58202e-07	3	2586.21	-2.39453	22.5322	0
High	lLTHDVFIGGk	5	1	1	A0A1Q3ES48	N-Term(TMT6plex); K11(TMT6plex)	0	1.02141	5	1.42617	1.00417	5	4.98451	1.03015	5	2.30886	0.963374	5	4.78496	1.00521	5	1.08002	1.00018	5	7.98059	0	4.348e-08	65.85	1.76811e-06	2	1658	-0.593408	34.8742	0
High	hPADDIFINmADVSQPR	3	1	1	A0A1Q3E9V9	N-Term(TMT6plex); M10(Oxidation)	0	1.05494	3	5.57426	0.983975	3	3.61932	1.00747	3	3.47081	0.94694	3	10.5539	1.0276	3	1.73192	1.03297	3	16.8904	0	2.55e-08	65.67	9.21465e-07	3	2171.07	-0.541867	29.2321	0
High	yASLTDPSVLDTGk	3	1	1	A0A1Q3E4Z7	N-Term(TMT6plex); K14(TMT6plex)	0	1.04856	3	0.727304	0.692049	3	0.830869	1.24559	3	12.0896	0.585218	3	17.4974	0.896247	3	6.35603	1.48995	3	13.6278	0	1.423e-06	65.65	2.06925e-06	2	1925.06	-0.801114	34.922	0
High	lSSNAIDAGFk	2	1	1	A0A1Q3EBI7	N-Term(TMT6plex); K11(TMT6plex)	0	0.964462	2	10.6445	0.683536	2	31.9276	1.26413	2	29.7541	0.750236	2	31.2328	1.02186	2	13.9456	1.14522	2	22.6082	0	5.089e-09	65.39	2.47153e-06	2	1580.9	-1.11426	32.7493	0
High	eQTYImVkPDGVQR	14	1	1	A0A1Q3EJT6	N-Term(TMT6plex); M6(Oxidation); K8(TMT6plex)	0	0.950009	14	5.35911	0.924673	14	5.78053	1.0057	14	3.66996	1.04798	14	7.12227	1.06026	14	4.38206	0.938134	14	5.16913	0	5.83e-07	65.28	2.698e-06	2	2138.17	-0.481961	25.3821	0
High	aILTNAAAHSVADFAAk	1	1	1	A0A1Q3ELT5	N-Term(TMT6plex); K17(TMT6plex)	0	1.27989	1		1.28164	1		0.895394	1		0.816437	1		0.809385	1		1.2801	1		0	2.745e-08	65.26	2.57642e-06	3	2129.21	-0.480764	36.1784	0
High	aELFAHAIk	3	2	1	A0A1Q3DX57	N-Term(TMT6plex); K9(TMT6plex)	0	1.01221	3	12.1929	1.0228	3	12.3502	1.04292	3	1.95614	0.980948	3	6.3018	0.92782	3	12.7349	1.08222	3	2.78541	0	5.831e-07	65.15	1.8024e-06	2	1457.88	-2.25812	32.3168	0
High	iPAINDDEGEGFIHVR	1	1	1	A0A1Q3EAS5	N-Term(TMT6plex)	0	1.03379	1		0.960857	1		1.00313	1		0.974642	1		0.981278	1		1.08759	1		0	7.284e-07	64.98	1.92201e-06	3	2011.04	-0.243503	34.8199	0
High	hmPPAAGATTTAAAVASTPR	1	1	1	A0A1Q3EC29	N-Term(TMT6plex); M2(Oxidation)	0	1.00915	1		1.09581	1		0.94529	1		1.06999	1		1.00754	1		0.886733	1		0	9.001e-10	64.91	2.30837e-06	3	2124.11	0.296987	19.6151	0
High	ekATTDPGSVGAPmSGVVVEVR	2	1	1	A0A1Q3ES48	N-Term(TMT6plex); K2(TMT6plex); M14(Oxidation)	0	0.791307	2	39.4102	1.02391	2	0.799327	1.09618	2	2.73259	0.965369	2	23.5465	1.00985	2	18.1377	0.981288	2	34.4283	0	2.244e-09	64.72	2.20923e-06	3	2660.43	-0.753966	26.0817	1
High	mEEVEIAGLGLNHGPGAPR	1	1	1	A0A1Q3E665	N-Term(TMT6plex)	0	1.0602	1		1.00623	1		1.11594	1		0.911047	1		0.92547	1		1.0149	1		0	2.986e-09	64.67	2.81484e-06	3	2176.14	0.512444	35.1915	0
High	tHEEDEQVLFk	10	2	2	A0A1Q3DWP1;A0A1Q3DXF6	N-Term(TMT6plex); K11(TMT6plex)	0																			0	8.264e-08	64.64	2.19877e-06	2	1832.98	-2.37867	28.2433	0
High	vcANFAADHIAGDTSPEIQk	4	1	1	A0A1Q3EGJ6	N-Term(TMT6plex); C2(Carbamidomethyl); K20(TMT6plex)	0	0.90476	4	10.5028	1.04229	4	8.35404	0.956019	4	5.07086	1.12111	4	0.790088	1.01689	4	8.14136	0.890065	4	3.77528	0	2.948e-09	64.64	1.68343e-06	3	2602.33	-1.45683	30.7064	0
High	aHAAAQGIEDDYk	3	1	1	A0A1Q3EFQ5	N-Term(TMT6plex); K13(TMT6plex)	0	1.05642	3	6.42664	1.0624	3	6.97918	0.936975	3	4.51857	1.10862	3	12.1541	1.00539	3	3.13717	0.928307	3	15.8843	0	8.921e-10	64.62	1.88103e-06	2	1846.96	-3.29758	21.796	0
High	nQVDMDEYPAATIIHNR	3	1	1	A0A1Q3E9V5	N-Term(TMT6plex)	0	1.06152	3	5.33934	1.10101	3	15.5467	0.955684	3	14.4782	0.954358	3	0.100995	1.07388	3	3.99747	0.844895	3	5.83983	0	3.539e-09	64.61	1.24538e-06	2	2216.1	0.952688	30.4963	0
High	hQGVMVGMGQk	5	1	1	A0A1Q3EIF8	N-Term(TMT6plex); K11(TMT6plex)	0	1.07696	5	7.11307	0.971585	5	2.52692	1.0125	5	2.23108	0.947895	5	1.87998	0.995719	5	4.41037	1.05207	5	7.36634	0	1.703e-07	64.55	2.35004e-06	2	1629.89	-2.30642	21.8337	0
High	fNTTYGTVYk	7	1	1	A0A1Q3DXZ3	N-Term(TMT6plex); K10(TMT6plex)	0	0.880902	7	10.469	0.738767	7	14.1079	1.25173	7	5.39929	0.767686	7	9.37972	1.03438	7	1.13485	1.11665	7	6.47689	0	1.146e-08	64.55	2.85863e-06	2	1651.91	-1.62682	31.2985	0
High	kQIASSNVDVNk	5	1	1	A0A1Q3DY35	N-Term(TMT6plex); K1(TMT6plex); K12(TMT6plex)	0	0.919473	5	4.25124	0.926124	5	0.50766	1.00845	5	2.34807	1.07826	5	2.10786	1.05438	5	1.43843	0.916553	5	2.43404	0	1.864e-10	64.54	2.91795e-06	3	1990.18	-3.35323	22.007	1
High	gDGHTDDTAALNAIFAk	6	2	1	A0A1Q3EGI8	N-Term(TMT6plex); K17(TMT6plex)	0	1.67957	6	9.64647	1.72822	6	12.1178	0.577823	6	8.94069	0.591311	6	12.7775	0.584994	6	4.83935	1.79902	6	6.65039	0	4.549e-09	64.43	2.32573e-06	3	2175.14	-2.22496	37.8662	0
High	eGcDFVSHGcTGk	3	1	1	A0A1Q3E2R5	N-Term(TMT6plex); C3(Carbamidomethyl); C10(Carbamidomethyl); K13(TMT6plex)	0	1.03712	3	3.70928	1.10362	3	2.52355	0.90759	3	5.98157	0.994446	3	3.4272	0.989475	3	5.03876	1.02369	3	0.872395	0	1.265e-09	64.36	4.03081e-07	2	1911.91	-0.475146	21.4478	0
High	gHAGMVGLGk	3	1	1	A0A1Q3EDF8	N-Term(TMT6plex); K10(TMT6plex)	0	1.09232	3	5.97884	1.07111	3	5.75108	0.924834	3	1.4193	0.937648	3	5.64104	0.957813	3	3.71966	1.13566	3	1.24224	0	7.714e-07	64.3	2.43356e-06	2	1384.81	-2.32881	22.0529	0
High	hVESLDEAALSk	2	1	1	A0A1Q3DYD5	N-Term(TMT6plex); K12(TMT6plex)	0	0.905456	2	8.03806	1.0964	2	11.9961	0.934334	2	9.31354	1.12337	2	16.1438	1.04548	2	9.02251	0.799424	2	45.4273	0	2.896e-09	64.21	2.90176e-06	2	1756.99	2.26392	27.0973	0
High	akDGAGSATLSMAYAGAk	3	1	1	A0A1Q3ER32	N-Term(TMT6plex); K2(TMT6plex); K18(TMT6plex)	0	0.78181	3	14.0239	0.897448	3	10.0928	1.01773	3	0.353921	1.14281	3	12.2998	1.12186	3	0.829758	0.806402	3	5.31808	0	3.74e-11	64.21	3.5466e-06	3	2357.31	-0.885181	29.0574	1
High	kGDSSTEDLSATTTR	18	1	1	A0A1Q3EFY3	N-Term(TMT6plex); K1(TMT6plex)	0	0.993257	18	4.06778	0.994088	18	6.08152	0.990504	18	4.58403	1.02562	18	2.54548	1.02446	18	3.93136	0.977486	18	5.73223	0	3.348e-09	64.2	2.2051e-06	2	2027.07	-0.322745	18.7521	1
High	eTHcGVHINAGPEIGVASTk	1	1	1	A0A1Q3DY35	N-Term(TMT6plex); C4(Carbamidomethyl); K20(TMT6plex)	0	0.889659	1		1.09914	1		0.993319	1		1.08112	1		0.90866	1		1.06063	1		0	1.344e-10	64.2	3.07953e-06	3	2535.33	-1.79956	24.0608	0
High	iQGAHSIQELcSk	12	1	1	A0A1Q3EQ38	N-Term(TMT6plex); C11(Carbamidomethyl); K13(TMT6plex)	0	0.943698	12	2.72143	0.986872	12	5.11135	0.99622	12	2.32711	1.03705	12	2.00423	1.02571	12	3.15595	0.947282	12	6.18614	0	1.204e-09	64.19	2.85799e-06	2	1929.06	-0.604539	26.7608	0
High	dAVHPGIASSk	9	1	1	A0A1Q3E7W8	N-Term(TMT6plex); K11(TMT6plex)	0	0.85952	9	9.96459	1.10004	9	26.4291	0.935082	9	28.1348	1.17619	9	27.3395	0.989465	9	1.54886	0.869659	9	20.9752	0	1.222e-06	64.18	2.7309e-06	2	1539.89	-1.89691	19.2953	0
High	sTFAGAGAHVGk	1	1	1	A0A1Q3E9R7	N-Term(TMT6plex); K12(TMT6plex)	0	0.963758	1		1.49198	1		0.720414	1		1.21116	1		0.954867	1		0.811304	1		0	4.091e-10	64.03	3.63737e-06	2	1560.89	-2.71486	21.9209	0
High	iSHPIVNAELSk	4	1	1	A0A1Q3ETA7	N-Term(TMT6plex); K12(TMT6plex)	0	0.964547	4	5.43636	1.04899	4	7.93715	1.04461	4	13.2218	0.98208	4	4.3379	0.966513	4	3.17088	0.95924	4	7.55953	0	1.494e-08	64	2.9659e-06	2	1766.06	1.08864	26.8819	0
High	tFASEmGMAGDHk	2	1	1	A0A1Q3E889	N-Term(TMT6plex); M6(Oxidation); K13(TMT6plex)	0	1.04484	2	2.90357	1.01027	2	5.75552	0.975407	2	2.93486	0.985047	2	3.88157	0.999006	2	0.978858	1.02935	2	7.74355	0	7.683e-07	63.98	1.07985e-06	3	1855.91	-1.31599	22.6703	0
High	iGLIAPVVDQcQHNmFTR	1	1	1	A0A1Q3EF20	N-Term(TMT6plex); C11(Carbamidomethyl); M15(Oxidation)	0	0.975497	1		1.00834	1		1.01839	1		1.04296	1		1.05574	1		0.836088	1		0	3.823e-09	63.97	2.22481e-06	3	2344.21	-1.84858	36.1424	0
High	vDGDSLDPDAEEQQHAk	1	1	1	A0A1Q3EM21	N-Term(TMT6plex); K17(TMT6plex)	0	1.12592	1		1.09301	1		0.987673	1		0.890988	1		0.96571	1		1.0622	1		0	2.534e-06	63.95	1.24842e-06	3	2312.13	-3.91773	24.065	0
High	nTALAEFHAEk	4	2	1	A0A1Q3EIJ5	N-Term(TMT6plex); K11(TMT6plex)	0	1.05215	4	0.933748	0.92156	4	8.74827	1.07369	4	4.52913	0.842776	4	5.62213	1.01357	4	0.748143	1.09616	4	3.45931	0	8.956e-07	63.92	3.52792e-06	2	1688.94	2.70865	26.8407	0
High	tAVNSQDTQEGHAR	1	1	1	A0A1Q3E6W2	N-Term(TMT6plex)	0	0.922909	1		1.3622	1		0.826933	1		1.05344	1		0.979479	1		1.00045	1		0	3.41e-07	63.74	1.16234e-06	3	1742.86	0.390573	11.1296	0
High	tAPGPESVSGGGGADAGEGFHGETVGR	1	1	1	A0A1Q3EJ51	N-Term(TMT6plex)	0	1.19071	1		1.02482	1		0.93473	1		1.01381	1		1.00305	1		0.896573	1		0	2.48e-10	63.68	5.35686e-07	3	2685.27	0.225642	23.2362	0
High	dVGPFIGEAPHFGQGk	8	2	1	A0A1Q3EAY6	N-Term(TMT6plex); K16(TMT6plex)	0	0.968885	8	6.73983	0.972416	8	18.5193	1.05968	8	2.71607	0.947903	8	3.93909	1.02076	8	8.17705	0.966003	8	9.22692	0	1.56e-07	63.61	3.22279e-06	3	2114.14	-1.12425	34.7263	0
High	kLAEVGLTDQVk	3	2	1	A0A1Q3EH49	N-Term(TMT6plex); K1(TMT6plex); K12(TMT6plex)	0	1.00301	3	0.455849	0.925424	3	6.61647	1.04473	3	7.80597	1.01799	3	6.50113	1.02532	3	4.67585	1.02845	3	1.54491	0	1.288e-06	63.59	1.90322e-06	2	1988.24	0.21045	30.2035	1
High	hAAWIAGPVNk	6	2	1	A0A1Q3EHV7	N-Term(TMT6plex); K11(TMT6plex)	0	0.991442	6	8.16751	1.00304	6	21.5214	1.10927	6	6.12894	0.862656	6	10.7849	0.970401	6	11.6446	0.99672	6	14.5203	0	2.629e-07	63.57	4.2196e-06	2	1621.95	-2.17762	26.8259	0
High	tVHEPMTDLIk	5	1	1	A0A1Q3EQW6	N-Term(TMT6plex); K11(TMT6plex)	0	0.977511	5	3.19516	0.99899	5	1.28711	0.995647	5	9.29387	1.03843	5	0.595104	1.05591	5	3.30553	0.973521	5	4.24396	0	2.925e-06	63.41	3.00984e-06	2	1741.99	-3.20517	29.853	0
High	rGPSSSSESTNATER	2	1	1	A0A1Q3DZ28	N-Term(TMT6plex)	0	0.86644	2	17.564	0.940038	2	4.34981	1.14654	2	6.2396	0.977183	2	5.05479	1.01549	2	1.70899	0.939851	2	13.7783	0	1.417e-09	63.4	1.07416e-06	3	1794.88	-0.945697	9.52871	1
High	eAQDAHAIESYk	3	1	1	A0A1Q3EKD9	N-Term(TMT6plex); K12(TMT6plex)	0	0.959425	3	0.319414	1.15675	3	11.3235	0.846616	3	20.2803	1.19498	3	12.5534	1.08839	3	6.27292	0.71384	3	33.2212	0	5.314e-09	63.38	2.77815e-06	2	1819.97	5.06274	24.0059	0
High	sLDNTTHVSASTGGk	2	1	1	A0A1Q3DZQ7	N-Term(TMT6plex); K15(TMT6plex)	0	0.738747	2	13.8588	1.51214	2	18.9311	0.632949	2	29.3392	1.68845	2	23.0685	0.804062	2	22.5325	0.544499	2	32.6987	0	3.438e-08	63.35	3.00548e-06	3	1933.04	0.0695577	19.5445	0
High	sTLTDSLVSk	1	1	1	A0A1Q3DV62	N-Term(TMT6plex); K10(TMT6plex)	0	0.954885	1		1.00727	1		0.994955	1		0.974152	1		1.03978	1		1.03725	1		0	1.814e-06	63.34	3.66123e-06	2	1508.89	0.463524	30.7685	0
High	dLEMAHSAIk	4	1	1	A0A1Q3EC93	N-Term(TMT6plex); K10(TMT6plex)	0	1.08198	4	2.62822	1.12945	4	1.5272	0.920013	4	1.90964	0.9585	4	2.38107	0.969092	4	0.558485	1.10845	4	5.96136	0	5.871e-07	63.29	3.35202e-06	2	1572.88	-0.956549	26.0663	0
High	dQLTGSSVAIkk	4	1	1	A0A1Q3ER54	N-Term(TMT6plex); K11(TMT6plex); K12(TMT6plex)	0	0.800585	4	16.2603	0.76526	4	4.6561	1.14295	4	3.35168	1.11627	4	10.5875	1.15634	4	9.31497	0.786042	4	15.6813	0	1.788e-08	63.04	3.352e-06	2	1934.19	-1.88553	26.466	1
High	tDHSVAAGTIAEYSk	2	1	1	A0A1Q3EC75	N-Term(TMT6plex); K15(TMT6plex)	0	0.927685	2	4.2921	1.16251	2	0.901377	0.904362	2	5.27985	1.12253	2	4.74793	1.03991	2	6.91962	0.829566	2	8.42785	0	1.153e-09	63.02	3.84141e-06	2	2008.07	-1.00972	25.7137	0
High	iHGQVVETDER	8	1	1	A0A1Q3EAK3	N-Term(TMT6plex)	0	1.06092	8	6.60706	0.999965	8	3.883	0.99465	8	1.78111	0.973952	8	8.19487	1.01011	8	2.90615	1.01474	8	4.93419	0	2.525e-07	62.91	2.66075e-06	3	1511.8	0.959044	17.1376	0
High	aLQTNQSSEPTHMk	1	1	1	A0A1Q3EC58	N-Term(TMT6plex); K14(TMT6plex)	0	0.984904	1		1.17154	1		0.844248	1		1.25298	1		0.956139	1		0.805856	1		0	1.469e-08	62.84	3.04198e-06	3	2030.07	-1.15454	19.9901	0
High	aVMEHNLLASSk	1	1	1	A0A1Q3EDU3	N-Term(TMT6plex); K12(TMT6plex)	0	1.01736	1		1.14767	1		0.840319	1		1.16861	1		0.98443	1		0.894213	1		0	5.5e-08	62.81	3.90082e-06	2	1758	-1.53593	27.9033	0
High	iHGQVQETDER	15	1	1	A0A1Q3EAB8	N-Term(TMT6plex)	0	1.0196	15	6.03516	1.02326	15	10.1892	1.02482	15	6.59962	1.0179	15	6.21508	1.02308	15	3.80854	0.916682	15	13.4975	0	1.228e-06	62.71	2.6254e-06	3	1540.79	0.296046	13.864	0
High	vYPVNPGDHSPAALR	5	1	1	A0A1Q3E546	N-Term(TMT6plex)	0	1.00025	5	2.72993	1.0672	5	14.5734	0.945484	5	6.63807	1.09972	5	8.40338	1.03835	5	0.33461	0.870631	5	9.85891	0	2.819e-07	62.61	3.67346e-06	2	1821.98	-1.31729	25.5575	0
High	hGIGEWGTAGTILGcDSAGDVVk	1	1	1	A0A1Q3EJK1	N-Term(TMT6plex); C15(Carbamidomethyl); K23(TMT6plex)	0	0.786829	1		0.943976	1		1.00072	1		1.10852	1		1.28304	1		0.624888	1		0	3.659e-09	62.58	3.22965e-06	3	2758.42	0.286852	36.2161	0
High	lQGLGHLcAMTGDGANDAPALSR	1	1	1	A0A1Q3E8J3	N-Term(TMT6plex); C8(Carbamidomethyl)	0	0.947335	1		0.87984	1		0.99072	1		1.04883	1		1.01657	1		1.09078	1		0	2.229e-10	62.57	2.01973e-06	3	2554.27	0.308145	33.8548	0
High	fPTPVSHAEDLTNk	11	2	1	A0A1Q3E340	N-Term(TMT6plex); K14(TMT6plex)	0	1.13438	11	4.68581	1.11651	11	8.5597	0.897361	11	5.33332	0.960301	11	2.74324	0.944943	11	3.62242	1.07912	11	7.67334	0	3.81e-07	62.47	4.55823e-06	2	2014.1	0.169137	29.7883	0
High	aEVQALTkDELk	5	1	1	A0A1Q3ENQ0	N-Term(TMT6plex); K8(TMT6plex); K12(TMT6plex)	0	0.971316	5	2.57992	0.918181	5	2.72618	1.0476	5	5.57805	0.958274	5	8.39029	1.01527	5	3.70137	1.11021	5	14.2456	0	6.135e-09	62.43	4.0575e-06	2	2032.23	-0.255865	30.9489	1
High	eAEHLGNNEDTAAk	1	1	1	A0A1Q3DVV4	N-Term(TMT6plex); K14(TMT6plex)	0	1.04522	1		1.15776	1		1.02241	1		0.850013	1		0.927932	1		1.14646	1		0	2.116e-08	62.38	2.48581e-06	3	1957	-0.714549	17.6175	0
High	ncLTNFHGmDFTSDk	3	2	1	Q764D2	N-Term(TMT6plex); C2(Carbamidomethyl); M9(Oxidation); K15(TMT6plex)	0	1.04635	3	3.72986	0.958535	3	10.2925	1.00332	3	9.44756	0.97838	3	1.10626	1.00438	3	1.58744	0.997534	3	1.3007	0	1.744e-07	62.36	9.873e-07	3	2261.07	-0.28322	28.6057	0
High	vkDQDTFPVVVVANk	6	1	1	P28775	N-Term(TMT6plex); K2(TMT6plex); K15(TMT6plex)	0	1.05184	6	3.67719	0.970573	6	6.62865	0.983285	6	8.17979	0.894017	6	4.18347	0.977464	6	4.34675	1.13574	6	7.78507	0	1.629e-09	62.36	3.65882e-06	3	2346.4	-0.866389	34.4372	1
High	tSGNYATVIGHSPDDNk	12	1	1	A0A1Q3E4J6	N-Term(TMT6plex); K17(TMT6plex)	0	1.0013	12	5.09943	1.0894	12	11.3737	0.877063	12	6.22262	1.09446	12	11.6325	1.0134	12	5.40131	0.855035	12	37.0838	0	1.481e-11	62.31	3.64243e-06	3	2234.14	-0.239341	24.1881	0
High	eVLQQHVAPASLNER	2	1	1	A0A1Q3ER60	N-Term(TMT6plex)	0	1.03459	2	8.10419	1.07191	2	8.75304	0.908473	2	9.93722	1.04166	2	0.438798	1.03387	2	2.7219	0.945098	2	3.13173	0	1.042e-09	62.2	4.88073e-06	2	1920.04	-2.93332	23.6908	0
High	aDGSFVYTQLHVR	5	2	1	A0A1Q3E135	N-Term(TMT6plex)	0	1.0398	5	15.0492	1.25396	5	16.0112	0.932391	5	3.72267	0.978692	5	15.6009	0.950885	5	16.9555	0.982369	5	5.96674	0	1.142e-08	62.17	4.85389e-06	2	1721.92	-1.2757	31.1552	0
High	yPPNEVFQITk	10	1	1	A0A1Q3ELU1	N-Term(TMT6plex); K11(TMT6plex)	0	0.89823	10	9.77528	0.605724	10	16.5388	1.48051	10	10.8978	0.640854	10	6.19155	0.895914	10	4.01103	1.32728	10	6.78838	0	0.0001313	62.13	6.18474e-06	2	1794.02	-1.38656	36.0426	0
High	lYQENSLALHSPEmDR	6	1	1	A0A1Q3EFU7	N-Term(TMT6plex); M14(Oxidation)	0	0.983255	6	5.79948	1.05876	6	9.77644	1.01232	6	4.9993	1.03079	6	7.14503	1.00954	6	2.91073	0.98593	6	5.77909	0	1.103e-06	62.09	1.57594e-06	2	2148.05	-3.85713	27.4685	0
High	sAIINNPHLFk	4	2	1	A0A1Q3ENR1	N-Term(TMT6plex); K11(TMT6plex)	0	1.00182	4	3.81778	0.962524	4	4.63423	1.0363	4	1.13886	0.996019	4	2.04725	1.0283	4	0.64213	0.979059	4	10.1921	0	1.399e-07	62.05	3.86716e-06	2	1712.02	-2.17924	31.2205	0
High	kATTAIDDSAATPAPR	2	1	1	A0A1Q3DUQ4	N-Term(TMT6plex); K1(TMT6plex)	0	0.980444	2	4.30736	0.94896	2	2.85563	1.00597	2	2.46497	0.988187	2	2.9431	1.01517	2	2.59399	1.06531	2	1.82313	0	1.071e-12	62.04	5.31397e-06	3	2044.14	-0.33835	20.5644	1
High	kQDDISVDNQNDQSLATMmAk	2	1	1	A0A1Q3EFA7	N-Term(TMT6plex); K1(TMT6plex); M19(Oxidation); K21(TMT6plex)	0	0.981871	2	6.5459	1.14741	2	0.239412	0.963261	2	13.7468	1.06241	2	20.6057	0.996636	2	3.75222	0.837384	2	0.365535	0	1.244e-08	61.86	3.97493e-06	4	3055.56	-1.46457	28.504	1
High	aLHDLVQSGk	6	3	2	A0A1Q3EJ69;A0A1Q3EJ34	N-Term(TMT6plex); K10(TMT6plex)	0																			0	7.574e-07	61.83	4.29775e-06	2	1525.91	-1.17991	26.8462	0
High	aTHTQEVLGEk	9	1	1	A0A1Q3E8X6	N-Term(TMT6plex); K11(TMT6plex)	0	0.973215	9	1.76791	0.990648	9	5.91482	0.991103	9	8.35148	1.02207	9	6.86854	0.970864	9	5.1492	1.00943	9	2.32676	0	8.198e-08	61.64	5.07261e-06	2	1670.95	-0.221435	19.8419	0
High	gLANDkQQASIAGAk	6	1	1	A0A1Q3EDG7	N-Term(TMT6plex); K6(TMT6plex); K15(TMT6plex)	0	0.692501	6	12.3941	0.736183	6	6.92682	1.13373	6	0.603094	1.21021	6	9.68983	1.15911	6	4.77175	0.698836	6	12.085	0	5.279e-10	61.61	5.00424e-06	2	2159.28	0.672275	23.7472	1
High	yAAADHATNPEk	7	1	1	A0A1Q3DYE7	N-Term(TMT6plex); K12(TMT6plex)	0	0.876111	7	20.7002	1.31688	7	27.5777	0.854699	7	7.21358	1.15202	7	10.556	0.946945	7	5.67003	0.894732	7	25.8646	0	6.863e-08	61.6	2.73273e-06	2	1745.92	-2.5322	17.8534	0
High	lTTHVDETIk	9	2	1	A0A1Q3EMJ0	N-Term(TMT6plex); K10(TMT6plex)	0	0.994201	9	3.29231	0.964851	9	7.76953	1.00726	9	7.77985	1.01858	9	7.62555	1.01101	9	2.35019	0.957504	9	8.50117	0	2.514e-08	61.52	4.40433e-06	2	1614.94	-1.38066	24.8606	0
High	eHLGTcGSFEEk	4	1	1	A0A1Q3DV72	N-Term(TMT6plex); C6(Carbamidomethyl); K12(TMT6plex)	0	1.03068	4	7.4227	1.13442	4	9.05086	0.953905	4	3.80447	0.996635	4	12.3556	0.986195	4	4.10425	0.964449	4	19.7328	0	1.127e-07	61.49	2.34161e-06	2	1851.93	-0.845751	22.6009	0
High	tLQAAHNENk	4	1	1	A0A1Q3ERE8	N-Term(TMT6plex); K10(TMT6plex)	0	1.07203	4	6.78238	1.10025	4	4.89523	0.930856	4	1.72867	0.956871	4	10.4813	0.932983	4	5.44992	1.12553	4	14.917	0	8.438e-07	61.38	5.16724e-06	2	1583.89	-1.65936	15.3742	0
High	vASSDQELTVEER	1	2	2	A0A1Q3E0W6;Q9UR29	N-Term(TMT6plex)	0																			0	3.127e-09	61.25	3.18705e-06	2	1691.86	-2.71544	23.2964	0
High	nTIASPDFGGASVTIPHk	2	1	1	A0A1Q3E112	N-Term(TMT6plex); K18(TMT6plex)	0	0.997772	2	13.4447	1.0762	2	6.54953	0.931456	2	2.19638	1.06423	2	12.3826	1.01104	2	2.42232	0.93316	2	1.38483	0	3.687e-06	61.23	6.17752e-06	3	2270.25	-1.38634	32.646	0
High	hVNAGmGGPGSSGVSk	1	1	1	A0A1Q3DV37	N-Term(TMT6plex); M6(Oxidation); K16(TMT6plex)	0	0.776324	1		1.05224	1		0.857396	1		1.31187	1		1.02805	1		0.881818	1		0	1.916e-08	61.21	4.46531e-06	3	1916	-2.78378	16.6731	0
High	fPAALIETHGk	9	1	1	A0A1Q3ESA9	N-Term(TMT6plex); K11(TMT6plex)	0	1.00708	9	4.52372	0.957429	9	4.8112	1.03289	9	2.73099	1.01362	9	8.417	0.985453	9	2.91311	1.03178	9	7.95177	0	4.767e-06	61.16	5.20606e-06	2	1641.97	-0.717439	34.2008	0
High	eGLGLLHPDSFAEDR	4	1	1	A0A1Q3E2Q8	N-Term(TMT6plex)	0	0.976357	4	5.85879	1.13902	4	31.2623	1.0086	4	18.1357	0.866392	4	13.5271	0.87682	4	3.69678	1.0642	4	11.8579	0	9.362e-07	60.9	3.33261e-06	2	1884.96	-2.07958	33.5467	0
High	icDDTQPNAEGLcQHIYDR	1	1	1	A0A1Q3DZ30	N-Term(TMT6plex); C2(Carbamidomethyl); C13(Carbamidomethyl)	0	0.988539	1		1.05139	1		0.88017	1		1.08691	1		1.04907	1		0.967861	1		0	1.021e-08	60.89	8.12774e-07	3	2534.15	-4.17891	28.0619	0
High	dVEAFVHNPTLSAk	5	1	1	A0A1Q3E3I4	N-Term(TMT6plex); K14(TMT6plex)	0	1.04707	5	6.01639	1.16705	5	10.081	0.969584	5	5.7647	1.02066	5	12.5716	0.944733	5	7.34746	0.990124	5	14.0621	0	7.679e-07	60.86	6.35772e-06	3	1986.1	-2.27513	32.8482	0
High	hAVLHDQANEk	7	1	1	A0A1Q3EG57	N-Term(TMT6plex); K11(TMT6plex)	0	1.05965	7	2.94578	1.05893	7	7.68709	0.98485	7	2.87975	1.0405	7	4.23406	1.00532	7	6.87276	0.832799	7	5.81147	0	4.909e-09	60.84	8.07655e-06	2	1719.95	-1.07278	13.6892	0
High	eQTMPVIEHYEk	5	2	1	A0A1Q3EJW0	N-Term(TMT6plex); K12(TMT6plex)	0	0.998629	5	5.88717	1.07521	5	5.91793	0.971692	5	3.69756	1.03671	5	6.92044	0.993378	5	0.84592	0.924813	5	9.1861	0	2.96e-07	60.74	5.56601e-06	2	1962.04	-0.76101	27.9063	0
High	gASVmFSSGDAGVGGGScETNDGTkk	2	1	1	A0A1Q3E856	N-Term(TMT6plex); M5(Oxidation); C18(Carbamidomethyl); K25(TMT6plex); K26(TMT6plex)	0	1.22687	2	10.6168	1.30795	2	3.11705	0.801178	2	12.219	0.922388	2	1.8696	0.825854	2	11.2914	1.25625	2	13.9185	0	2.287e-12	60.69	3.11382e-06	4	3179.55	-1.31406	25.1352	1
High	qEYDESGPGIVHR	8	2	2	A0A1Q3EIF8;A0A1Q3DWK9	N-Term(TMT6plex)	0																			0	1.5e-06	60.66	1.84688e-06	2	1715.85	-1.3839	19.6673	0
High	tLDAIELIHPR	1	1	1	A0A1Q3EHD9	N-Term(TMT6plex)	0	0.762504	1		0.901359	1		0.928907	1		1.07446	1		1.13869	1		1.11314	1		0	2.013e-07	60.65	7.96419e-06	2	1506.88	-0.162301	35.8018	0
High	lVAHTPELQAYTASk	1	1	1	A0A1Q3ELV1	N-Term(TMT6plex); K15(TMT6plex)	0	1.0612	1		1.10414	1		0.906239	1		0.977018	1		1.00612	1		1.05152	1		0	3.381e-08	60.54	6.49064e-06	3	2087.2	2.42396	30.0575	0
High	aISALGEDR	1	1	1	A0A1Q3EFN7	N-Term(TMT6plex)	0	1.04657	1		1.03282	1		1.01025	1		0.977427	1		0.962538	1		1.02079	1		0	2.278e-05	60.49	5.85115e-06	2	1160.65	-0.366274	24.2624	0
High	aIVQAVTHYNNPk	5	1	1	A0A1Q3EGD0	N-Term(TMT6plex); K13(TMT6plex)	0	0.970681	5	2.28953	1.04939	5	4.84804	0.945753	5	2.64479	1.06634	5	5.87997	1.01288	5	1.22229	0.937367	5	5.63592	0	1.998e-07	60.46	7.28593e-06	3	1913.11	3.53084	28.4362	0
High	gVLVPMVSTPAQAHEVVLSSR	1	1	1	A0A1Q3EAH9	N-Term(TMT6plex)	0	0.705289	1		1.17633	1		0.856383	1		1.49077	1		1.15989	1		0.322894	1		0	1.672e-08	60.45	7.07733e-06	3	2406.34	0.100781	34.7192	0
High	vGQAVDVVGQAGkPR	6	1	1	A0A1Q3E5L2	N-Term(TMT6plex); K13(TMT6plex)	0	0.989141	6	4.4447	0.953514	6	4.93231	1.07412	6	5.88982	0.982489	6	1.65917	1.01606	6	2.65382	1.02074	6	6.15268	0	2.847e-09	60.44	6.28036e-06	2	1939.14	-2.15678	26.5239	0
High	lPGHPELGLTPGVk	15	1	1	A0A1Q3ENP8	N-Term(TMT6plex); K14(TMT6plex)	0	0.930189	15	7.32462	0.982145	15	10.1458	1.00532	15	7.49786	1.0191	15	6.65576	1.02511	15	3.15046	1.0304	15	4.94238	0	1.177e-07	60.42	6.49092e-06	3	1873.13	-2.74597	31.4227	0
High	aQHAVAVDk	7	1	1	A0A1Q3E545	N-Term(TMT6plex); K9(TMT6plex)	0	0.992267	7	2.52684	1.02658	7	8.15251	0.996515	7	4.37222	1.0168	7	1.59526	0.99377	7	3.85259	1.00135	7	7.05716	0	1.981e-06	60.37	5.69366e-06	2	1396.83	-0.239889	16.518	0
High	aNGEIIGVNVIHEk	4	1	1	A0A1Q3EAG9	N-Term(TMT6plex); K14(TMT6plex)	0	0.96083	4	6.79696	0.983556	4	0.175691	0.990945	4	1.0612	1.02933	4	1.783	1.02954	4	6.42911	0.975943	4	3.69889	0	1.289e-08	60.36	7.08746e-06	2	1951.14	0.0562142	30.4526	0
High	kEPTGLTTAAPFGVSSR	1	1	1	A0A1Q3DX46	N-Term(TMT6plex); K1(TMT6plex)	0	1.02739	1		1.0182	1		0.984013	1		1.07011	1		0.986395	1		0.909315	1		0	2.126e-11	60.35	8.02637e-06	3	2177.23	-0.335429	29.2331	1
High	nLIDTDEYPATQHIHTR	7	1	1	A0A1Q3EJS7	N-Term(TMT6plex)	0	0.966398	7	10.9804	1.0016	7	10.2925	0.951426	7	6.18996	1.00573	7	8.84349	0.95964	7	2.01142	1.1298	7	20.7064	0	6.274e-08	60.33	4.49512e-06	3	2253.14	-1.09731	25.4126	0
High	dVVLLQGLSHSER	3	1	1	A0A1Q3DVY9	N-Term(TMT6plex)	0	0.972018	3	0.624979	0.995157	3	20.8068	1.13148	3	0.51461	0.944895	3	7.19477	0.948424	3	0.691006	0.966044	3	1.58756	0	3.571e-07	60.31	7.44886e-06	3	1681.94	0.182808	33.12	0
High	aEHAVPDYSGLDEk	4	1	1	A0A1Q3EQV2	N-Term(TMT6plex); K14(TMT6plex)	0	0.993107	4	8.26396	1.02681	4	7.81815	0.971453	4	6.24132	1.02981	4	8.7737	1.01612	4	1.6331	0.975672	4	3.12812	0	1.322e-08	60.27	6.90697e-06	2	1989.03	-2.5156	25.8032	0
High	sLDEcVEAGHk	4	1	1	A0A1Q3E945	N-Term(TMT6plex); C5(Carbamidomethyl); K11(TMT6plex)	0	1.00951	4	7.7154	1.00845	4	5.25053	0.965061	4	2.74933	1.00277	4	12.5979	0.997419	4	2.20051	0.968741	4	0.508289	0	2.467e-08	60.24	5.44086e-06	2	1702.88	-1.09221	21.9516	0
High	gGHFAPQAVNcSAPDTGNmEVLAR	1	1	1	A0A1Q3E3V3	N-Term(TMT6plex); C11(Carbamidomethyl); M19(Oxidation)	0	1.22264	1		1.34227	1		0.870113	1		0.7434	1		1.07816	1		0.992543	1		0	1.058e-10	60.07	1.57442e-06	3	2744.3	-2.91702	24.2679	0
High	dVEHVATLASIAk	3	1	1	A0A1Q3DYD7	N-Term(TMT6plex); K13(TMT6plex)	0	1.1309	3	6.28403	1.01928	3	12.2595	0.935635	3	1.39895	0.946365	3	9.72193	1.02686	3	3.42811	0.953109	3	2.32462	0	5.382e-08	60.06	6.75601e-06	2	1812.06	-2.30552	32.3268	0
High	qTVAVGIIk	1	1	1	A0A1Q3E953	N-Term(TMT6plex); K9(TMT6plex)	0	1.05084	1		1.02611	1		0.979095	1		0.992185	1		0.981011	1		1.0236	1		0	1.327e-07	59.97	5.1857e-06	2	1386.91	-0.183557	30.6216	0
High	ePVETEHPLVR	4	1	1	A0A1Q3DYN7	N-Term(TMT6plex)	0	1.0947	4	15.3653	1.18157	4	9.07383	0.905006	4	10.3443	0.961601	4	9.69174	0.946788	4	7.57736	1.08809	4	16.0777	0	1.209e-06	59.97	8.05545e-06	3	1534.84	0.605131	20.2161	0
High	nIcHGSDAVESAQk	10	1	1	A0A1Q3EJT6	N-Term(TMT6plex); C3(Carbamidomethyl); K14(TMT6plex)	0	0.868958	10	6.82735	1.21735	10	20.6238	0.847003	10	21.5883	1.31491	10	16.003	0.924224	10	9.08454	0.834123	10	12.7479	0	2.183e-07	59.9	4.91181e-06	2	1974.01	-0.204306	18.6096	0
High	eYDATGAPVAAAk	1	1	1	A0A1Q3EGV5	N-Term(TMT6plex); K13(TMT6plex)	0	1.07622	1		0.8615	1		1.22869	1		0.679549	1		0.875205	1		1.39731	1		0	3.57e-08	59.81	9.97708e-06	2	1721.95	0.89254	24.4636	0
High	kAGESHYAPSTPTFSSk	16	1	1	A0A1Q3E0N7	N-Term(TMT6plex); K1(TMT6plex); K17(TMT6plex)	0	0.902882	16	11.7459	1.22989	16	14.7299	0.825562	16	13.4985	1.22912	16	13.8846	0.977282	16	4.39581	0.752131	16	19.4905	0	4.417e-11	59.8	8.21996e-06	3	2482.35	-2.79088	22.7061	1
High	eLDLLLMHNk	3	1	1	A0A1Q3E9G2	N-Term(TMT6plex); K10(TMT6plex)	0	0.934759	3	1.17871	0.955656	3	7.17818	1.04702	3	0.841039	1.07153	3	1.80274	1.07998	3	6.95264	0.873658	3	2.46988	0	8.836e-08	59.7	7.66136e-06	2	1683.99	-1.07623	38.3212	0
High	aGELNSDELER	1	1	1	A0A1Q3EU67	N-Term(TMT6plex)	0	0.970687	1		1.12956	1		0.919315	1		1.12587	1		0.935979	1		0.966537	1		0	1.89e-06	59.64	3.15063e-06	2	1461.73	-2.34134	23.386	0
High	gSQkPPAASLGASGNTLATER	2	1	1	A0A1Q3ERG9	N-Term(TMT6plex); K4(TMT6plex)	0	0.923192	2	3.76914	0.994593	2	9.7788	0.995142	2	5.07963	1.03737	2	1.44802	1.01786	2	2.28588	1.00917	2	5.02729	0	8.36e-09	59.62	8.07666e-06	3	2471.36	-2.10479	23.5753	0
High	aAERDIEEQGLQTYSDSEk	1	1	1	A0A1Q3ELF4	N-Term(TMT6plex); K19(TMT6plex)	0	0.825178	1		0.941455	1		1.0308	1		1.1032	1		1.13545	1		0.791905	1		0	2.726e-11	59.6	4.05697e-06	3	2627.31	-2.88131	27.8473	1
High	gNVHAQTSPPAAFDIQk	3	1	1	A0A1Q3DY04	N-Term(TMT6plex); K17(TMT6plex)	0	0.937961	3	5.04916	0.961062	3	3.80377	0.954987	3	1.10633	1.09724	3	10.5716	1.01899	3	0.320051	0.971838	3	10.0358	0	3.66e-10	59.52	8.59985e-06	3	2239.21	-4.4744	27.6769	0
High	dDkGIAPSLVAAk	3	1	1	A0A1Q3E3H5	N-Term(TMT6plex); K3(TMT6plex); K13(TMT6plex)	0	0.851088	3	2.05211	0.825056	3	0.542844	1.05924	3	0.529104	1.12927	3	1.30929	1.0876	3	4.03386	0.907682	3	6.21254	0	2.608e-06	59.46	6.7944e-06	2	1972.2	-1.06736	30.1096	1
High	iLPTEVYNLGAQSHVk	3	1	1	A0A1Q3EDK8	N-Term(TMT6plex); K16(TMT6plex)	0	0.891984	3	9.3625	1.01663	3	3.95365	0.978137	3	6.06853	1.1405	3	3.22997	1.14911	3	2.46974	0.784842	3	27.1287	0	4.44e-09	59.42	7.943e-06	3	2227.28	-0.304101	36.6131	0
High	kAQEVLSSTQQTATk	4	1	1	A0A1Q3ETR6	N-Term(TMT6plex); K1(TMT6plex); K15(TMT6plex)	0	1.00432	4	0.483907	0.993797	4	2.02331	0.993237	4	2.6893	1.00203	4	4.43186	1.00116	4	1.02136	1.02636	4	5.81903	0	2.058e-10	59.38	9.63133e-06	3	2307.35	-1.01356	24.4069	1
High	ikTDATSTDSTVSDVTYSNNk	4	1	1	A0A1Q3EGJ4	N-Term(TMT6plex); K2(TMT6plex); K21(TMT6plex)	0	1.31322	4	3.3217	1.34636	4	13.3002	0.784503	4	6.92605	0.813917	4	6.02392	0.827266	4	4.65534	1.32301	4	5.97823	0	8.235e-11	59.38	8.76624e-06	3	2934.55	-1.51003	26.4896	1
High	aNLADIHGAAk	3	1	1	A0A1Q3EQ06	N-Term(TMT6plex); K11(TMT6plex)	0	1.03928	3	6.06121	0.935081	3	0.247336	1.02861	3	8.93432	0.937575	3	5.74255	1.04409	3	0.0776903	0.992802	3	3.64773	0	3.865e-07	59.32	9.76532e-06	2	1538.9	-2.53192	23.6773	0
High	gkGEAPPPSTGTEGVSNGR	1	1	1	A0A1Q3ECP8	N-Term(TMT6plex); K2(TMT6plex)	0	0.846441	1		0.996065	1		1.03239	1		1.01599	1		1.05076	1		0.999768	1		0	6.158e-10	59.31	8.43981e-06	3	2256.19	-2.63507	16.834	1
High	eALDSGYLVR	1	1	1	A0A1Q3E2M3	N-Term(TMT6plex)	0	0.987612	1		0.701453	1		1.35941	1		0.65251	1		0.875063	1		1.44722	1		0	1.032e-05	59.27	8.69536e-06	2	1351.74	-0.325967	29.7393	0
High	qVLDIHEEAk	5	1	1	A0A1Q3EME5	N-Term(TMT6plex); K10(TMT6plex)	0	0.975827	5	17.1819	0.942213	5	6.93191	0.993306	5	0.243668	1.07607	5	3.98126	1.03692	5	9.96568	0.978447	5	25.5893	0	4.083e-08	59.26	9.54544e-06	2	1639.94	-1.37227	25.2193	0
High	rVPPPSmSPEEEER	1	1	1	A0A1Q3EID7	N-Term(TMT6plex); M7(Oxidation)	0	0.97743	1		0.995869	1		0.977979	1		1.07898	1		0.958999	1		1.02091	1		0	5.605e-09	59.26	3.20158e-06	3	1884.93	-1.86805	15.0288	1
High	hSPENAVQPTEASFSR	6	1	1	A7VKJ4	N-Term(TMT6plex)	0	0.996432	6	6.4476	1.00964	6	10.4945	0.900151	6	23.6968	0.963371	6	42.1403	1.06854	6	13.5744	0.902378	6	29.121	0	3.671e-09	59.24	2.97811e-06	2	1985.99	0.214276	20.1715	0
High	gPEHVDEVEITER	3	1	1	A0A1Q3EGR6	N-Term(TMT6plex)	0	0.93572	3	0.303439	0.952629	3	0.0701239	1.0256	3	7.52977	1.04105	3	3.77933	1.03968	3	3.27003	0.86272	3	12.8285	0	1.187e-09	59.22	4.54761e-06	2	1738.88	-1.58831	22.2552	0
High	rLESDDQDSVR	9	2	1	A0A1Q3E919	N-Term(TMT6plex)	0	1.03926	9	9.26081	1.06438	9	2.80205	0.95022	9	3.18359	1.03532	9	7.01487	1.01639	9	2.90352	0.944686	9	10.3392	0	1.691e-07	59.17	4.47921e-06	3	1548.78	-1.38186	14.7219	1
High	tHSVLLALk	2	1	1	A0A1Q3DWS6	N-Term(TMT6plex); K9(TMT6plex)	0	0.976624	2	16.499	0.832585	2	0.0014678	1.08454	2	3.77532	0.946482	2	1.23124	1.09644	2	3.26657	0.963318	2	12.8083	0	6.713e-06	59.06	2.29706e-06	2	1439.94	1.14436	30.9481	0
High	sGTILDLSGTDGR	3	1	1	A0A1Q3E6H7	N-Term(TMT6plex)	0	0.91209	3	6.15201	0.775792	3	32.5636	1.26903	3	20.151	0.875216	3	10.4764	0.970602	3	4.35238	1.25361	3	18.4601	0	1.407e-05	59.02	7.83213e-06	2	1520.81	-2.01858	32.2356	0
High	dATEEFNMLHDPk	5	1	1	A0A1Q3EEB4	N-Term(TMT6plex); K13(TMT6plex)	0	1.05715	5	4.5578	1.04372	5	7.38341	0.952526	5	5.13776	0.964995	5	2.00669	0.959883	5	4.78582	1.07235	5	1.12244	0	9.512e-06	59.01	4.71011e-06	4	2005.01	-0.620177	31.4367	0
High	vPVGTHAIER	4	1	1	A0A1Q3DWL0	N-Term(TMT6plex)	0	1.02042	4	3.91304	1.04727	4	4.22619	0.982147	4	4.73093	0.955265	4	4.13375	0.989928	4	1.97241	1.10446	4	5.96337	0	9.349e-06	58.99	1.21766e-05	3	1307.76	-1.85383	19.4711	0
High	sTASSVAkPPGAQIR	5	1	1	A0A1Q3EPD2	N-Term(TMT6plex); K8(TMT6plex)	0	0.989056	5	3.51553	0.905222	5	3.06922	1.02178	5	2.31518	0.988444	5	6.62543	1.06415	5	2.05937	1.01304	5	6.31807	0	5.238e-10	58.94	8.4245e-06	2	1928.13	-0.201927	20.4236	0
High	dVTFPTAPHTEVSSk	1	1	1	A0A1Q3EN90	N-Term(TMT6plex); K15(TMT6plex)	0	0.932318	1		1.17515	1		0.780838	1		1.27297	1		0.998682	1		0.862418	1		0	3.579e-08	58.94	9.318e-06	3	2074.12	-0.495341	28.1456	0
High	nmSVIAHVDHGk	12	1	1	A0A1Q3DV62	N-Term(TMT6plex); M2(Oxidation); K12(TMT6plex)	0	0.954334	12	9.55837	1.04079	12	10.041	0.949555	12	11.7811	1.12087	12	8.98703	1.0027	12	6.31668	0.99185	12	5.90647	0	5.746e-06	58.92	1.09639e-05	2	1781.99	7.12083	18.5356	0
High	gVLFYGPPGTGk	1	1	1	A0A1Q3EJ33	N-Term(TMT6plex); K12(TMT6plex)	0	0.938566	1		0.415369	1		1.45194	1		0.701278	1		1.02729	1		1.26913	1		0	6.263e-08	58.86	1.23516e-05	2	1650.96	-0.396127	35.821	0
High	eWIGGESAIHk	5	1	1	A0A1Q3DXZ3	N-Term(TMT6plex); K11(TMT6plex)	0	0.750711	5	10.9552	1.35732	5	17.9586	0.759974	5	52.9864	1.37417	5	44.9747	0.962067	5	1.49844	0.852342	5	11.349	0	3.86e-06	58.79	9.44726e-06	3	1684.94	0.44693	29.0785	0
High	eESkGNEAQVSMIk	11	2	2	A0A1Q3E0W6;Q9UR29	N-Term(TMT6plex); K4(TMT6plex); K14(TMT6plex)	0																			0	7.747e-10	58.77	1.06192e-05	2	2237.24	-2.5209	24.9345	1
High	rPGSGEEVR	1	1	1	A0A1Q3EBD5	N-Term(TMT6plex)	0	0.943755	1		1.17211	1		0.99446	1		1.06208	1		0.874165	1		1.0254	1		0	5.513e-06	58.72	4.96823e-06	3	1215.67	1.6552	10.7147	0
High	eGLAHIIASTSSTSTGGDAIDSk	1	1	1	A0A1Q3EFJ2	N-Term(TMT6plex); K23(TMT6plex)	0	0.907553	1		1.14793	1		1.03318	1		1.19891	1		0.840236	1		0.848685	1		0	2.74e-10	58.64	1.03947e-05	3	2676.41	-1.06787	33.5016	0
High	eGGPHGIDEYMNEk	2	1	1	A0A1Q3E0Q9	N-Term(TMT6plex); K14(TMT6plex)	0	1.0187	2	9.76486	1.22885	2	4.54664	0.813073	2	7.29846	1.23765	2	7.12431	1.01782	2	3.04607	0.682802	2	19.9466	0	2.036e-09	58.63	3.83847e-06	2	2034	1.47895	27.1372	0
High	qELQETVQYPVDHPEk	3	1	1	A0A1Q3EJ33	N-Term(TMT6plex); K16(TMT6plex)	0	1.03118	3	2.91338	1.06043	3	8.29692	0.955297	3	3.67742	1.02661	3	0.865845	0.972192	3	0.897468	1.02321	3	1.02644	0	2.91e-08	58.62	9.8931e-06	3	2398.26	-1.87837	27.5889	0
High	lVADPAPGITASPHDDNLR	4	1	1	A0A1Q3EMY2	N-Term(TMT6plex)	0	0.918713	4	4.08058	1.02992	4	1.51786	0.978078	4	3.19685	1.05744	4	1.8923	1.08886	4	3.96373	0.865999	4	10.5909	0	2.701e-09	58.58	9.70729e-06	3	2188.16	-0.484831	28.4102	0
High	dSEDAIAFAQk	1	1	1	A0A1Q3DYJ0	N-Term(TMT6plex); K11(TMT6plex)	0	1.0622	1		1.16354	1		0.940185	1		0.892508	1		0.987487	1		1.10216	1		0	1.229e-07	58.52	9.84233e-06	2	1652.89	-1.21875	30.8974	0
High	aDGIHILNIGk	7	1	1	A0A1Q3ELR1	N-Term(TMT6plex); K11(TMT6plex)	0	1.03835	7	15.1536	1.05149	7	4.60533	0.996701	7	6.90285	0.959616	7	5.1376	0.978338	7	3.48727	1.09301	7	3.3509	0	9.957e-07	58.39	9.27214e-06	2	1608.98	-0.526758	34.1007	0
High	fHDLLNEGk	6	1	1	A0A1Q3EPE2	N-Term(TMT6plex); K9(TMT6plex)	0	1.1615	6	3.96771	1.16426	6	4.59552	0.99794	6	6.01986	0.935928	6	1.66622	1.0252	6	2.64873	0.824329	6	8.95446	0	2.494e-06	58.38	1.37225e-05	2	1530.87	-0.880862	30.667	0
High	gRPEGGAGAEGSPR	2	1	1	A0A1Q3E133	N-Term(TMT6plex)	0	0.9756	2	6.93354	1.20017	2	12.0626	0.911584	2	4.06766	1.02425	2	8.87586	0.967092	2	16.5187	0.998556	2	14.5127	0	1.213e-07	58.36	5.54349e-06	3	1526.79	-0.710162	10.1231	0
High	aAHEGEINEIk	5	1	1	A0A1Q3ENQ0	N-Term(TMT6plex); K11(TMT6plex)	0	0.975211	5	2.768	1.00898	5	10.3005	0.996334	5	2.08164	0.992165	5	1.34932	0.968454	5	1.36444	1.08121	5	4.54467	0	2.314e-09	58.27	1.2883e-05	2	1668.93	0.664998	20.817	0
High	eNkELEEQAGEVR	3	1	1	A0A1Q3EFD0	N-Term(TMT6plex); K3(TMT6plex)	0	1.0074	3	0.0822888	1.07132	3	1.40369	0.988989	3	0.515911	1.01878	3	1.75879	0.998033	3	4.30561	1.05033	3	1.98741	0	7.546e-08	58.23	1.21003e-05	2	1989.06	-2.04036	21.3675	1
High	aVSSGVAESTR	1	1	1	A0A1Q3EPD7	N-Term(TMT6plex)	0	0.935265	1		1.0379	1		1.06811	1		0.955348	1		0.976604	1		1.03304	1		0	6.612e-07	58.21	9.3625e-06	2	1292.7	-0.913391	15.8863	0
High	kPTPSDSVTPVLPADLAR	1	1	1	A0A1Q3EL75	N-Term(TMT6plex); K1(TMT6plex)	0	0.752599	1		1.04493	1		1.02626	1		1.01044	1		1.06899	1		1.03336	1		0	7.199e-09	58.2	1.11247e-05	3	2322.34	-0.918723	31.6686	0
High	vTAQNHSFTYDEk	6	2	1	A0A1Q3E7S8	N-Term(TMT6plex); K13(TMT6plex)	0	0.994523	6	4.87351	1.18473	6	9.95178	0.888342	6	9.3647	1.11415	6	15.212	1.01069	6	6.46537	0.825246	6	20.814	0	1.934e-09	58.05	7.91209e-06	2	1998.03	-0.521082	23.2752	0
High	vAPEEHPVLLTEAPLNPk	22	1	1	A0A1Q3EIF8	N-Term(TMT6plex); K18(TMT6plex)	0	0.97655	22	8.59176	1.0026	22	10.0944	0.98501	22	12.5694	0.985495	22	5.75882	0.992504	22	7.29176	1.0324	22	5.78118	0	3.955e-08	58.05	1.1594e-05	3	2412.39	-0.460107	33.1136	0
High	gMHFQADEVAR	4	1	1	A0A1Q3E448	N-Term(TMT6plex)	0	1.03166	4	4.45902	1.00173	4	1.8048	1.04187	4	5.36622	0.936189	4	2.0795	0.98362	4	1.83498	1.01813	4	5.21111	0	1.84e-07	58.02	4.65395e-06	2	1489.74	-3.84608	22.4165	0
High	nFGVFGNEHTER	7	1	1	A0A1Q3ESV5	N-Term(TMT6plex)	0	1.04946	7	7.7037	1.01463	7	10.3552	0.932408	7	14.5202	0.940605	7	9.94698	0.985575	7	3.3424	1.12116	7	8.59534	0	2.544e-08	57.98	3.42325e-06	3	1635.8	-1.84719	27.1109	0
High	aPEFDTLMVHAGQTPDTAVHSR	3	1	1	A0A1Q3E9U8	N-Term(TMT6plex)	0	0.94609	3	4.33588	0.965721	3	20.5875	1.02614	3	8.36675	0.963405	3	3.47441	1.08609	3	11.5117	0.947745	3	8.18721	0	5.434e-09	57.96	5.99834e-06	4	2609.3	-0.86852	31.6742	0
High	qEHAEGETEYk	8	1	1	A0A1Q3EQ00	N-Term(TMT6plex); K11(TMT6plex)	0	1.09382	8	7.59643	1.24356	8	8.48839	0.865529	8	10.3805	0.970296	8	15.1895	0.91409	8	8.70773	1.04466	8	29.7773	0	5.858e-08	57.93	7.08684e-06	2	1778.9	0.00588163	15.8203	0
High	gRDSLASSETAk	2	1	1	A0A1Q3EE43	N-Term(TMT6plex); K12(TMT6plex)	0	0.963252	2	5.99281	0.904615	2	5.73299	0.997942	2	0.123496	1.12867	2	2.99665	1.01126	2	5.39255	0.914832	2	3.48291	0	2.526e-08	57.91	1.40773e-05	3	1679.93	0.581418	16.8144	1
High	gVIGHFDHPQk	5	1	1	A0A1Q3EMG2	N-Term(TMT6plex); K11(TMT6plex)	0	1.11179	5	6.00287	1.0751	5	4.49182	0.968711	5	5.3877	0.967384	5	3.20046	0.938184	5	6.67898	1.08156	5	4.70892	0	1.656e-07	57.89	1.52802e-05	2	1692.96	-0.99738	22.4638	0
High	rGLAVEALR	1	1	1	A0A1Q3E7H5	N-Term(TMT6plex)	0	0.993136	1		1.03293	1		1.12445	1		0.915576	1		1.01542	1		0.881547	1		0	6.364e-07	57.82	8.838e-06	3	1213.76	0.372095	23.044	1
High	hTAFSNDEDIER	2	1	1	A0A1Q3EMW1	N-Term(TMT6plex)	0	1.176	2	3.2738	1.16528	2	5.06526	0.91048	2	9.88151	0.958491	2	16.8244	0.984383	2	6.1787	0.903564	2	33.4007	0	2.309e-06	57.78	2.33415e-06	3	1662.8	3.26392	18.9208	0
High	gGSALLLHANPGYTTTETR	4	1	1	A0A1Q3E841	N-Term(TMT6plex)	0	1.01717	4	9.95851	1.04169	4	11.1364	0.965131	4	4.9561	1.09814	4	12.1469	1.02693	4	6.9503	0.875414	4	23.2084	0	3.051e-08	57.73	1.09626e-05	2	2188.15	-3.22643	27.0115	0
High	qVVEMNEHQk	3	1	1	A0A1Q3EHJ0	N-Term(TMT6plex); K10(TMT6plex)	0	0.960419	3	0.249496	0.926549	3	1.36637	0.993409	3	2.54406	1.05866	3	1.66043	1.05011	3	0.20574	0.961913	3	0.216103	0	1.687e-07	57.71	1.08438e-05	2	1699.92	0.93253	19.8344	0
High	nALVHDGLAR	11	1	1	A0A1Q3EEZ4	N-Term(TMT6plex)	0	1.03454	11	6.82711	1.01172	11	9.11275	1.00583	11	4.34388	0.955642	11	6.34486	0.998226	11	6.48788	1.02196	11	9.27151	0	7.296e-06	57.7	1.2567e-05	3	1294.75	5.58675	20.0937	0
High	gPEVLVTHSk	5	1	1	A0A1Q3DZM5	N-Term(TMT6plex); K10(TMT6plex)	0	0.955622	5	5.38829	1.02031	5	5.7498	0.98635	5	3.35724	1.08366	5	1.26924	1.01078	5	8.66988	0.930879	5	5.19238	0	5.829e-06	57.67	9.49058e-06	2	1524.91	-1.17364	23.6623	0
High	aTNILQQSSAPk	3	1	1	A0A1Q3EF77	N-Term(TMT6plex); K12(TMT6plex)	0	0.992243	3	13.1317	0.923839	3	19.1387	1.03891	3	10.9081	0.987164	3	0.402103	0.992061	3	4.17436	0.986873	3	2.33793	0	5.064e-08	57.63	1.55325e-05	2	1716	-2.62766	27.0067	0
High	vEQEGSDVTIVAHSk	1	1	1	A0A1Q3EIX7	N-Term(TMT6plex); K15(TMT6plex)	0	1.0293	1		1.10095	1		0.940395	1		1.00798	1		0.983049	1		1.01281	1		0	1.089e-08	57.59	1.55021e-05	3	2057.12	-2.20116	24.8709	0
High	sNEILTAVIHGAR	1	1	1	A0A1Q3EAD8	N-Term(TMT6plex)	0	0.768822	1		0.961231	1		1.09931	1		1.08959	1		1.04121	1		0.885206	1		0	7.069e-07	57.57	1.61861e-05	3	1609.92	-0.332428	34.7223	0
High	dkEGATPEASTQVLk	1	1	1	A0A1Q3ENR8	N-Term(TMT6plex); K2(TMT6plex); K15(TMT6plex)	0	0.917006	1		0.990312	1		1.00816	1		1.04186	1		1.02068	1		0.988292	1		0	2.758e-10	57.5	1.55599e-05	3	2261.29	-0.854367	24.6328	1
High	eAIETVHPVVR	4	1	1	A0A1Q3DZ55	N-Term(TMT6plex)	0	0.954534	4	4.78337	1.04377	4	1.65298	0.987068	4	2.7529	1.02996	4	0.526145	1.01787	4	3.64604	0.962144	4	3.74433	0	5.862e-06	57.36	1.76308e-05	2	1478.85	-1.36973	22.0765	0
High	qEQQTFGEHGk	2	2	1	A0A1Q3ESJ4	N-Term(TMT6plex); K11(TMT6plex)	0	1.08364	2	8.82707	1.01336	2	2.75367	1.02671	2	13.5162	0.927997	2	12.203	1.03621	2	2.48594	0.909485	2	18.9133	0	1.705e-07	57.33	1.09107e-05	3	1746.91	-2.23016	17.2459	0
High	hNVQLAQVTk	4	2	1	A0A1Q3E7S8	N-Term(TMT6plex); K10(TMT6plex)	0	1.06467	4	1.94281	1.02509	4	0.904041	0.999145	4	1.89745	0.924913	4	4.09225	1.03104	4	1.96779	0.994611	4	2.72434	0	7.052e-07	57.28	1.00081e-05	2	1595.96	0.102305	21.5246	0
High	hQAYASQQLGGk	10	1	1	A0A1Q3EDG7	N-Term(TMT6plex); K12(TMT6plex)	0	1.00096	10	10.4026	1.11321	10	18.4043	0.853549	10	16.8034	1.12746	10	22.69	0.971132	10	9.83606	0.925056	10	26.6566	0	1.537e-08	57.28	1.34689e-05	2	1745.97	-1.48488	18.1969	0
High	kVNPAVAAAEDAk	9	1	1	A0A1Q3DZ08	N-Term(TMT6plex); K1(TMT6plex); K13(TMT6plex)	0	0.949381	9	6.40559	0.914732	9	7.54166	1.07069	9	8.33663	0.996468	9	8.0821	1.02028	9	6.40458	0.980404	9	12.4462	0	6.647e-09	57.21	1.14065e-05	3	1971.18	-0.974611	25.4446	1
High	sGYLTAPGDNAAVAk	2	1	1	A0A1Q3E591	N-Term(TMT6plex); K15(TMT6plex)	0	0.938171	2	2.80271	0.645802	2	2.87708	1.40998	2	0.242756	0.641251	2	4.143	0.89279	2	1.25216	1.44547	2	4.25896	0	7.052e-09	57.18	1.47398e-05	2	1893.04	-2.45034	27.7145	0
High	sEAPGQGVADISHTR	1	1	1	A0A1Q3EI89	N-Term(TMT6plex)	0	1.00292	1		0.931132	1		1.09837	1		0.9545	1		1.00483	1		0.96984	1		0	2.263e-08	57.09	8.79453e-06	3	1753.9	-2.36808	19.6155	0
High	lIGAPNTLEHR	14	1	1	A0A1Q3DV01	N-Term(TMT6plex)	0	1.05136	14	6.46779	1.03203	14	19.2997	1.00132	14	8.57194	0.961633	14	9.82434	0.966561	14	6.42444	1.01972	14	5.95488	0	3.999e-05	57.06	1.88917e-05	3	1449.84	-0.0591575	26.0137	0
High	kATGFEYQTEVVGR	1	1	1	A0A1Q3E134	N-Term(TMT6plex); K1(TMT6plex)	0	0.861661	1		0.929692	1		1.06406	1		1.01344	1		1.05585	1		0.987638	1		0	1.268e-11	57.01	1.57263e-05	3	2043.13	-1.06451	26.4758	1
High	tkGEAGTGNVVEAVR	4	1	1	A0A1Q3EGD0	N-Term(TMT6plex); K2(TMT6plex)	0	1.01654	4	3.24099	0.991187	4	3.65564	0.997067	4	2.40329	0.962545	4	2.2049	0.99544	4	3.66989	1.06634	4	1.95262	0	6.111e-09	57	1.75583e-05	2	1946.11	-0.235469	21.0288	1
High	nPSDITPDEYSAFYk	2	1	1	A0A1Q3E4Z7	N-Term(TMT6plex); K15(TMT6plex)	0	0.949488	2	3.33905	0.670417	2	25.0164	1.36166	2	3.79004	0.673789	2	19.0511	0.987194	2	7.06975	1.26423	2	10.0445	0	2.912e-07	57	9.37773e-06	2	2205.11	-0.228432	35.9202	0
High	tATAVAHAk	15	1	1	A0A1Q3EFX6	N-Term(TMT6plex); K9(TMT6plex)	0	1.00976	15	2.70248	0.975443	15	8.3729	0.969821	15	6.57038	1.0332	15	8.22408	1.00261	15	5.60303	0.979765	15	11.9175	0	2.618e-07	56.94	9.10359e-06	2	1327.81	-1.55026	15.3622	0
High	hLIPSAASGESk	9	2	2	A0A1Q3E0W6;Q9UR29	N-Term(TMT6plex); K12(TMT6plex)	0																			0	8.577e-06	56.92	1.65637e-05	2	1654.95	-3.74177	22.0905	0
High	rPASAISTASGSEAVk	1	1	1	A0A1Q3E6W2	N-Term(TMT6plex); K16(TMT6plex)	0	1.0425	1		0.97707	1		1.01319	1		0.977729	1		0.991251	1		1.02416	1		0	1.031e-09	56.9	1.90902e-05	3	1990.13	-0.280709	20.0606	0
High	kGVADIPATVGPLSTGGSR	4	1	1	A0A1Q3DYV5	N-Term(TMT6plex); K1(TMT6plex)	0	0.933513	4	4.70556	0.954552	4	13.1762	1.02609	4	6.245	1.00214	4	4.54344	1.03269	4	3.94359	0.975926	4	5.3238	0	1.303e-10	56.84	1.66646e-05	3	2241.3	0.0735679	30.7579	1
High	aGkFPTPVSHAEDLTNk	7	2	1	A0A1Q3E340	N-Term(TMT6plex); K3(TMT6plex); K17(TMT6plex)	0	0.863877	7	6.14025	0.876141	7	6.83603	1.04926	7	3.41654	1.15689	7	1.89233	1.10632	7	5.67092	0.79018	7	7.25476	0	1.866e-10	56.82	1.59097e-05	3	2499.41	-1.6372	27.5959	1
High	hALQNISGVDSSR	2	1	1	A0A1Q3ENE2	N-Term(TMT6plex)	0	0.906864	2	15.2405	1.29344	2	8.09285	0.747827	2	15.1394	1.20511	2	21.6092	1.09418	2	3.18747	0.744808	2	17.2819	0	3.789e-09	56.81	1.28196e-05	2	1612.87	7.88236	19.8734	0
High	dALLILQDTHk	1	2	1	A0A1Q3DVX7	N-Term(TMT6plex); K11(TMT6plex)	0	1.12905	1		0.994942	1		0.948471	1		0.921731	1		0.999586	1		1.11574	1		0	8.401e-06	56.79	1.40306e-05	3	1725.03	-0.237946	36.5965	0
High	eIVDFAHSQNQk	3	1	1	A0A1Q3EMY1	N-Term(TMT6plex); K12(TMT6plex)	0	0.943872	3	18.0869	0.904957	3	7.24437	1.06064	3	5.50652	1.03175	3	2.28085	0.996023	3	13.7368	1.02286	3	8.82933	0	3.718e-07	56.78	1.51124e-05	2	1874.01	-2.81472	27.5243	0
High	akDDAVTGLTk	7	1	1	A0A1Q3EMH9	N-Term(TMT6plex); K2(TMT6plex); K11(TMT6plex)	0	1.01432	7	2.59684	1.01805	7	2.02005	0.977276	7	3.09185	1.02019	7	3.36045	0.96512	7	6.36717	0.98035	7	3.67558	0	1.701e-08	56.67	1.56077e-05	2	1806.09	-1.48448	24.7693	1
High	iQEEEHTDDVYQNPNNR	2	1	1	A0A1Q3E2G0	N-Term(TMT6plex)	0	1.15175	2	1.64184	1.26766	2	7.30281	0.866144	2	6.74901	1.00873	2	13.2045	0.926421	2	1.53955	0.950331	2	6.96136	0	4.197e-09	56.65	2.1576e-06	3	2330.08	-1.29356	20.4631	0
High	kSDGESTEDmETSR	1	1	1	A0A1Q3E1C5	N-Term(TMT6plex); K1(TMT6plex); M10(Oxidation)	0	0.947549	1		1.18832	1		0.902115	1		0.975002	1		1.101	1		0.933283	1		0	3.378e-07	56.64	2.81802e-06	3	2045.97	-1.46594	13.5505	1
High	rTDDTASSVSR	7	1	1	A0A1Q3DVR1	N-Term(TMT6plex)	0	1.04907	7	20.1082	1.08161	7	16.8059	0.899642	7	10.3898	1.0742	7	2.78279	0.952921	7	4.92033	0.990911	7	17.6463	0	2.804e-09	56.59	7.56518e-06	3	1423.73	0.441039	10.76	1
High	lVQATTEHLEk	12	1	1	A0A1Q3EJT6	N-Term(TMT6plex); K11(TMT6plex)	0	1.17256	12	6.12529	1.27687	12	8.84134	0.874117	12	8.13145	0.912213	12	5.55041	0.859846	12	3.38629	1.15365	12	9.30971	0	1.714e-07	56.56	1.40208e-05	2	1727.01	-1.54445	26.418	0
High	nQVAmNPHNTVFDAk	3	2	1	A0A1Q3EMJ0	N-Term(TMT6plex); M5(Oxidation); K15(TMT6plex)	0	0.821323	3	10.3914	1.27187	3	16.7804	0.768562	3	24.7923	1.41072	3	7.16176	1.04051	3	2.91469	0.688238	3	18.2862	0	1.347e-06	56.56	1.4352e-05	3	2160.12	-2.81529	23.2952	0
High	aQEDAQQAAHSIR	5	1	1	A0A1Q3DVR1	N-Term(TMT6plex)	0	0.976997	5	1.27692	1.00194	5	7.82918	0.93741	5	4.40753	1.02616	5	3.01951	1.00663	5	8.02163	1.04121	5	6.74509	0	1.183e-10	56.55	8.74172e-06	2	1653.85	-1.27881	18.7249	0
High	tPLEQAMLmNLHk	1	1	1	A0A1Q3DVG7	N-Term(TMT6plex); M9(Oxidation); K13(TMT6plex)	0	0.902878	1		0.977698	1		1.08659	1		0.890666	1		1.15911	1		0.88925	1		0	3.277e-06	56.5	2.02604e-05	3	2000.11	0.429569	38.5254	0
High	tYGEQIPSAFk	2	1	1	A0A1Q3E0Q9	N-Term(TMT6plex); K11(TMT6plex)	0	0.932727	2	7.96522	0.689108	2	35.2394	1.3036	2	17.7262	0.73525	2	15.9201	0.960103	2	2.63895	1.29216	2	2.85983	0	4.268e-07	56.49	1.49218e-05	2	1698.94	-1.24055	32.4742	0
High	hALHADcAEQVR	7	1	1	A0A1Q3E725	N-Term(TMT6plex); C7(Carbamidomethyl)	0	0.992639	7	5.63069	0.946796	7	4.45658	1.15286	7	12.1824	1.04687	7	6.25437	1.03107	7	2.24147	0.874954	7	10.4339	0	6.634e-07	56.48	6.85962e-06	3	1635.82	-1.26034	13.0719	0
High	ymAATHFNELAk	2	2	1	A0A1Q3E919	N-Term(TMT6plex); M2(Oxidation); K12(TMT6plex)	0	1.12913	2	5.27619	1.13855	2	5.22272	0.84029	2	2.78816	1.10754	2	5.86192	1.03053	2	7.37793	0.811416	2	6.31278	0	3.998e-07	56.46	1.51382e-05	2	1870	1.28066	27.1425	0
High	aENNNASPHEk	11	1	1	A0A1Q3E5F7	N-Term(TMT6plex); K11(TMT6plex)	0	0.847977	11	7.65148	1.41162	11	21.2099	0.656402	11	21.8445	1.48807	11	13.0567	0.978476	11	6.31564	0.679664	11	26.9726	0	6.73e-06	56.44	1.25977e-05	3	1668.87	-0.534018	12.2898	0
High	kSDPSVDGYTVPVNEVR	1	1	1	A0A1Q3E0C0	N-Term(TMT6plex); K1(TMT6plex)	0	0.986829	1		1.10311	1		0.928302	1		1.02183	1		1.09458	1		0.864496	1		0	8.183e-10	56.43	1.83145e-05	3	2320.26	1.26382	29.2713	1
High	vTSAIVQkDEEGk	5	1	1	A0A1Q3ESC1	N-Term(TMT6plex); K8(TMT6plex); K13(TMT6plex)	0	1.01856	5	10.7357	0.91304	5	6.72333	1.04864	5	1.59539	0.953328	5	3.69474	1.00441	5	2.7004	1.06922	5	4.55841	0	2.375e-08	56.38	1.78362e-05	2	2091.23	0.0443753	26.544	1
High	fANSENAHEFk	6	2	2	A0A1Q3DWP1;A0A1Q3DXF6	N-Term(TMT6plex); K11(TMT6plex)	0																			0	8.093e-09	56.35	1.13552e-05	2	1751.91	-0.188793	24.046	0
High	kAAQDVGGDTEk	5	1	1	A0A1Q3E495	N-Term(TMT6plex); K1(TMT6plex); K12(TMT6plex)	0	0.978213	5	4.164	0.973532	5	5.55137	1.01647	5	1.74305	1.01032	5	0.995784	0.983466	5	2.26429	0.960935	5	5.3741	0	9.166e-09	56.35	2.12042e-05	3	1906.09	0.254467	18.2048	1
High	sLQPSGPGAVAAGPQHSMAR	2	1	1	A0A1Q3DYF2	N-Term(TMT6plex)	0	0.989428	2	15.8497	1.00634	2	5.11453	1.00328	2	1.34663	1.02323	2	2.54329	1.01968	2	6.35117	0.935704	2	2.72177	0	3.343e-10	56.28	1.3306e-05	3	2148.11	-2.46454	21.7471	0
High	qAHLTGQIAk	3	1	1	A0A1Q3E7C9	N-Term(TMT6plex); K10(TMT6plex)	0	0.951651	3	2.00638	0.929396	3	4.86649	0.996684	3	16.5053	0.974122	3	4.29379	0.991468	3	11.1898	1.04628	3	2.32769	0	3.761e-07	56.25	1.48211e-05	2	1524.93	-0.292769	20.2048	0
High	dLNLSDQYDMk	1	1	1	A0A1Q3E2Q8	N-Term(TMT6plex); K11(TMT6plex)	0	0.984547	1		0.624471	1		1.40099	1		0.66651	1		0.882734	1		1.41402	1		0	7.039e-06	56.23	8.69547e-06	2	1799.92	-1.92726	32.7551	0
High	nQVAMNPHNTVFDAk	4	2	1	A0A1Q3EMJ0	N-Term(TMT6plex); K15(TMT6plex)	0	0.921417	4	3.21373	1.04374	4	8.44503	0.912655	4	14.788	1.13396	4	19.3579	1.04983	4	4.19377	0.897579	4	20.8336	0	2.997e-07	56.23	1.57233e-05	2	2144.12	-4.09144	26.8206	0
High	mYSGGGPSYGEDDDDEATRDHDEL	1	1	1	A0A1Q3E3S1	N-Term(TMT6plex)	0	1.11917	1		0.917108	1		0.941027	1		1.20042	1		0.963264	1		0.820075	1		0	4.161e-12	56.23	2.37668e-06	3	2860.17	-0.228723	26.9466	1
High	vLVNVLDPNDQQHTDSTR	1	1	1	A0A1Q3EF75	N-Term(TMT6plex)	0	1.01346	1		0.992456	1		1.05743	1		1.03127	1		1.00237	1		0.853264	1		0	4.343e-08	56.21	1.31632e-05	3	2280.18	-0.926561	33.5195	0
High	gEEVEGDENEFTHGAk	1	2	1	A0A1Q3DVD0	N-Term(TMT6plex); K16(TMT6plex)	0	1.10463	1		1.04706	1		0.940595	1		0.968426	1		0.985198	1		1.05177	1		0	2.057e-07	56.18	4.45833e-06	3	2206.06	-1.80464	24.1406	0
High	iAEGGEGTNDVDIMHR	3	1	1	A0A1Q3ESK0	N-Term(TMT6plex)	0	0.98764	3	5.61565	0.952654	3	16.7964	1.06845	3	9.6495	0.936437	3	10.9735	0.999935	3	7.71221	1.12838	3	0.518232	0	3.515e-08	56.1	5.64583e-06	3	1942.94	-2.90731	25.5505	0
High	aHVPAVQNFk	12	1	1	A0A1Q3EH14	N-Term(TMT6plex); K10(TMT6plex)	0	1.16791	12	3.7477	1.15754	12	12.2538	0.979402	12	9.43976	0.883084	12	4.10206	0.907005	12	4.65003	1.1927	12	5.46423	0	1.352e-07	56.04	1.41865e-05	2	1568.93	-0.494419	26.0654	0
High	eVEVVHPAAk	3	1	1	A0A1Q3EAC0	N-Term(TMT6plex); K10(TMT6plex)	0	0.979069	3	2.67515	0.995858	3	1.02951	0.979154	3	0.147758	1.0468	3	1.85117	0.986277	3	4.14965	1.01736	3	0.969227	0	2.567e-06	56.02	2.1503e-05	2	1536.91	-1.2504	21.3423	0
High	eDGTVLHFQAPk	7	1	1	A0A1Q3ED50	N-Term(TMT6plex); K12(TMT6plex)	0	1.13001	7	7.71386	1.09266	7	5.66129	0.993547	7	4.30186	0.929176	7	6.55352	0.963092	7	6.17003	1.0928	7	8.29274	0	4.309e-07	56.02	1.85026e-05	2	1800.01	0.744612	29.3017	0
High	yLIHNGNNIVSR	16	3	2	P81639;A0A1Q3ELX7	N-Term(TMT6plex)	0																			0	3.99e-06	55.95	1.70245e-05	3	1628.9	-1.96485	23.721	0
High	aENSSGAGGSR	1	2	1	A0A1Q3DX57	N-Term(TMT6plex)	0	1.14307	1		0.883276	1		0.975541	1		1.05113	1		0.983898	1		0.976193	1		0	2.8e-06	55.93	3.70142e-06	2	1221.6	1.2459	8.79357	0
High	rLNTFLER	2	1	1	A0A1Q3EIT3	N-Term(TMT6plex)	0	0.986066	2	5.82752	1.01845	2	4.87954	1.0376	2	1.66785	1.01115	2	1.85689	0.949831	2	2.41992	1.00892	2	1.46316	0	0.0001392	55.91	2.55166e-05	3	1277.75	-0.646871	26.0647	1
High	sALSSSVNTkPPTASATSAPR	3	1	1	A0A1Q3EFQ5	N-Term(TMT6plex); K10(TMT6plex)	0	1.02741	3	6.01059	0.851913	3	0.0729567	0.988757	3	1.12359	1.01024	3	4.95211	1.03945	3	0.579904	0.99471	3	2.56031	0	2.228e-10	55.91	2.37215e-05	4	2488.38	-0.0520013	22.2911	0
High	gNRPSHHADSSAAVQR	2	1	1	A0A1Q3EEY4	N-Term(TMT6plex)	0	0.713509	2	7.03538	1.54403	2	8.05944	0.676445	2	31.0671	1.20431	2	13.2631	0.695225	2	44.8232	1.39452	2	39.9247	0	1.157e-07	55.9	1.14383e-05	4	1918.98	-0.197338	7.65968	0
High	kPTTPAPSAVTATSk	1	1	1	A0A1Q3EIW5	N-Term(TMT6plex); K1(TMT6plex); K15(TMT6plex)	0	0.976507	1		0.988147	1		1.00373	1		1.0669	1		0.981926	1		0.96475	1		0	6.307e-09	55.89	1.30104e-05	3	2144.29	-0.988985	22.4926	0
High	fAGIVHQER	2	1	1	A0A1Q3E1Y3	N-Term(TMT6plex)	0	1.45394	2	0.607511	1.24275	2	2.73768	0.89455	2	5.78657	0.681362	2	10.7229	0.779974	2	10.1734	1.40968	2	8.37678	0	0.0001516	55.88	1.29113e-05	3	1285.72	-1.03122	23.3047	0
High	aVHSGVEQANFSR	2	1	1	A0A1Q3DYN4	N-Term(TMT6plex)	0	1.15557	2	2.58739	1.06795	2	0.175907	0.897882	2	2.14317	0.949277	2	6.1405	1.02167	2	2.94446	1.02539	2	7.81863	0	7.77e-09	55.79	1.10726e-05	2	1630.85	-0.474972	18.0957	0
High	vISVPTDSADLEHQQLEG	2	2	1	A0A1Q3EFV3	N-Term(TMT6plex)	0	1.08984	2	26.9727	0.927327	2	18.5797	1.11426	2	13.7915	0.821573	2	29.2558	0.964573	2	2.97136	1.0867	2	4.0035	0	0.001007	55.76	1.56622e-05	2	2167.11	-0.851149	33.8556	0
High	eNPHFNNTVLk	3	1	1	A0A1Q3E819	N-Term(TMT6plex); K11(TMT6plex)	0	1.08581	3	0.288669	1.03282	3	2.72378	1.00152	3	1.87819	0.962355	3	5.43452	0.967407	3	5.42899	1.09669	3	11.3016	0	1.474e-07	55.66	2.06449e-05	2	1770.99	-1.89116	24.9845	0
High	gLVSAETFkEPSQR	4	1	1	A0A1Q3E828	N-Term(TMT6plex); K9(TMT6plex)	0	0.965951	4	3.91548	0.959219	4	1.4912	0.993396	4	2.09528	1.04538	4	1.01969	1.05424	4	2.22065	0.951737	4	3.23887	0	1.809e-08	55.66	2.43121e-05	2	2007.13	1.59412	28.4905	1
High	eHFQEDESTGGNDGGFNNR	2	1	1	A0A1Q3E9D5	N-Term(TMT6plex)	0	1.03862	2	2.30275	1.08256	2	6.13647	0.920175	2	7.26628	1.09396	2	3.3952	0.96058	2	11.4189	0.944862	2	9.53552	0	1.52e-08	55.62	2.73508e-06	3	2339.02	1.95661	19.6364	0
High	ekVDDIVLVGGSTR	8	1	1	A0A1Q3EMN1	N-Term(TMT6plex); K2(TMT6plex)	0	1.02888	8	7.10685	1.02083	8	7.62453	1.00516	8	7.5638	0.999156	8	6.74527	0.952208	8	3.97021	1.0206	8	6.44855	0	2.023e-10	55.61	2.17084e-05	2	1946.13	-0.801794	30.773	1
High	aLDLDGTcTGEHGVGIGk	2	1	1	A0A1Q3E5M1	N-Term(TMT6plex); C8(Carbamidomethyl); K18(TMT6plex)	0	1.03403	2	6.2819	1.07236	2	5.68958	0.971701	2	8.13425	0.974986	2	1.39138	0.989962	2	4.85325	1.01641	2	3.7975	0	2.657e-09	55.61	2.22579e-05	3	2258.18	-1.56078	30.4627	0
High	vIHGNmTVDQVDATmNEVNAQR	1	2	1	A0A1Q3EQH7	N-Term(TMT6plex); M6(Oxidation); M15(Oxidation)	0	0.85018	1		1.11839	1		0.937475	1		0.868127	1		1.12255	1		1.16895	1		0	6.893e-10	55.56	6.94928e-06	3	2703.31	1.86927	23.7848	0
High	lIWFEGNHEEDDAQGk	1	1	1	A0A1Q3EDU3	N-Term(TMT6plex); K16(TMT6plex)	0	1.22442	1		0.981227	1		1.00762	1		0.936344	1		0.957501	1		0.978009	1		0	1.113e-07	55.54	8.37763e-06	3	2346.17	-1.04245	37.35	0
High	lHTAGEQEFDR	5	1	1	A0A1Q3E8T0	N-Term(TMT6plex)	0	1.05867	5	7.46513	1.04962	5	11.6914	1.02448	5	0.626016	0.97484	5	3.3507	0.988026	5	6.31966	0.945748	5	4.47163	0	2.114e-08	55.49	1.1582e-05	2	1531.78	4.3151	19.613	0
High	aASAVESLkk	7	1	1	A0A1Q3E7U3	N-Term(TMT6plex); K9(TMT6plex); K10(TMT6plex)	0	1.15005	7	6.27296	1.14406	7	8.98794	0.90073	7	2.94945	0.916286	7	3.19153	0.917785	7	5.31512	1.14338	7	2.02692	0	4.248e-08	55.49	1.28532e-05	2	1691.06	-1.96267	26.6546	1
High	fQTAAVVDHSGADIR	2	1	1	A0A1Q3ET71	N-Term(TMT6plex)	0	0.850648	2	21.9438	0.777264	2	26.4459	1.32772	2	17.9736	0.862923	2	0.0102496	1.05699	2	0.905296	0.879194	2	7.44056	0	2.024e-09	55.49	1.35594e-05	2	1815.95	-1.56127	25.9437	0
High	lLIPDANRR	4	1	1	A0A1Q3DW13	N-Term(TMT6plex)	0	0.975386	4	5.76572	0.981939	4	0.501301	1.01557	4	3.65521	0.984703	4	4.59319	1.02116	4	0.895914	1.01125	4	14.0316	0	0.001623	55.43	1.43209e-05	2	1296.8	1.39361	26.8604	1
High	eIDVAHPAAk	7	1	1	A0A1Q3EDG4	N-Term(TMT6plex); K10(TMT6plex)	0	0.948596	7	4.46188	0.974623	7	6.34868	0.982279	7	3.98153	1.03576	7	5.18668	1.03127	7	1.87417	1.00029	7	6.17779	0	1.686e-06	55.4	2.23512e-05	2	1508.88	-1.07869	22.313	0
High	hPIPETEDSDScQIIIPQNQVGR	3	1	1	A0A1Q3EFN5	N-Term(TMT6plex); C12(Carbamidomethyl)	0	1.0396	3	4.11216	0.973849	3	2.26749	0.982694	3	2.21557	1.00459	3	5.77785	1.01865	3	3.08334	0.938643	3	9.36882	0	4.534e-11	55.2	9.66385e-06	3	2862.41	-3.94409	27.7428	0
High	hAQTHNATPEEQR	2	1	1	A0A1Q3EMH2	N-Term(TMT6plex)	0	0.941373	2	14.3687	1.08896	2	28.4686	0.928428	2	30.374	1.00626	2	10.8116	1.04158	2	9.70823	0.97152	2	1.30268	0	9.718e-08	54.96	8.13842e-06	3	1747.87	0.367196	8.44449	0
High	sLQPSGPGAVAAGPQHSmAR	2	1	1	A0A1Q3DYF2	N-Term(TMT6plex); M18(Oxidation)	0	1.00762	2	5.77069	1.10993	2	1.36655	1.00651	2	3.32373	1.0608	2	2.03599	0.971978	2	0.58226	0.835877	2	12.5226	0	7.256e-06	54.93	1.33367e-05	3	2164.11	-1.14015	19.6788	0
High	hEAAAAAATR	3	1	1	A0A1Q3E8J3	N-Term(TMT6plex)	0	1.13762	3	2.92181	1.06193	3	9.22038	0.897883	3	0.808751	0.953883	3	2.77248	0.954785	3	2.41612	1.09711	3	1.33095	0	2.911e-06	54.87	1.51514e-05	2	1197.65	-2.50396	9.79111	0
High	tAALLSAQkEPk	11	1	1	A0A1Q3EQ57	N-Term(TMT6plex); K9(TMT6plex); K12(TMT6plex)	0	0.840093	11	11.1824	0.751696	11	6.45085	1.18928	11	3.30887	0.95776	11	4.47642	1.13478	11	2.58092	0.956524	11	7.11938	0	3.757e-08	54.86	1.5023e-05	2	1944.21	2.21146	27.2841	1
High	ySQITAGAVR	2	1	1	A0A1Q3ETK6	N-Term(TMT6plex)	0	1.07985	2	7.78716	0.926834	2	20.7296	1.12913	2	10.9404	0.819265	2	17.549	0.892589	2	5.23314	1.21952	2	16.3375	0	3.699e-07	54.82	2.71928e-05	2	1294.73	0.308915	23.7794	0
High	iEDVTPVPTDSTR	1	2	1	A0A1Q3EPC9	N-Term(TMT6plex)	0	0.937062	1		0.945438	1		0.984848	1		1.11642	1		1.02189	1		0.929833	1		0	6.427e-06	54.81	2.06481e-05	2	1658.88	0.304659	27.8494	0
High	fkDTDSEEEIR	10	1	1	A0A1Q3EIA2	N-Term(TMT6plex); K2(TMT6plex)	0	1.00764	10	3.17417	1.00655	10	3.92616	0.976944	10	3.70811	1.02273	10	5.07808	0.991298	10	3.76916	0.94734	10	11.2582	0	1.846e-06	54.8	1.42386e-05	2	1826.95	-2.35742	23.5362	1
High	yLAEFATGDk	2	2	2	A0A1Q3E0W6;Q9UR29	N-Term(TMT6plex); K10(TMT6plex)	0																			0	4.33e-07	54.77	2.41734e-05	2	1572.87	-0.974638	36.0783	0
High	hAPIYEEVVk	5	1	1	A0A1Q3E945	N-Term(TMT6plex); K10(TMT6plex)	0	1.04185	5	9.84905	0.998069	5	4.96532	0.988643	5	8.37829	0.969278	5	15.7248	1.06282	5	5.53834	0.911403	5	18.3577	0	9.904e-06	54.75	2.24427e-05	3	1642.96	1.50913	27.1256	0
High	vPAIAYGGPk	1	1	1	A0A1Q3E046	N-Term(TMT6plex); K10(TMT6plex)	0	1.04912	1		0.854946	1		1.32563	1		0.654888	1		0.807878	1		1.40994	1		0	0.0001352	54.65	2.9478e-05	3	1430.88	-1.0908	31.1182	0
High	kAASGLTTLANEk	3	1	1	A0A1Q3DZI8	N-Term(TMT6plex); K1(TMT6plex); K13(TMT6plex)	0	1.00871	3	21.9616	1.06133	3	18.8555	0.970973	3	7.5472	1.00888	3	15.5555	0.923513	3	4.18927	1.11405	3	16.8048	0	2.21e-08	54.65	1.85095e-05	2	1991.21	-1.14996	27.122	1
High	aLPLPGSHLMQDDk	4	1	1	A0A1Q3E371	N-Term(TMT6plex); K14(TMT6plex)	0	1.03537	4	11.2555	0.998176	4	2.0472	1.0115	4	7.03597	0.946928	4	1.90137	0.978855	4	2.84857	1.06495	4	2.55567	0	1.778e-05	54.62	3.17532e-05	2	1980.1	-0.436968	32.4787	0
High	qSLPPGLTVNEVGkk	9	1	1	A0A1Q3EEP7	N-Term(TMT6plex); K14(TMT6plex); K15(TMT6plex)	0	0.829671	9	7.12986	0.82908	9	6.91905	1.10289	9	2.70991	1.07821	9	2.83294	1.13053	9	4.81374	0.829094	9	5.89715	0	3.902e-06	54.61	1.02052e-05	2	2254.37	-0.446673	30.6933	1
High	aANPEFIEILHADk	1	2	1	A0A1Q3EQ88	N-Term(TMT6plex); K14(TMT6plex)	0	1.11558	1		0.990535	1		1.02413	1		0.931924	1		0.963863	1		1.04152	1		0	2.045e-07	54.59	3.57962e-05	3	2026.14	-1.08496	37.5999	0
High	yDDTNPEkEEER	2	2	1	A0A1Q3DVJ6	N-Term(TMT6plex); K8(TMT6plex)	0	1.02092	2	8.97928	1.2208	2	13.749	0.890624	2	1.51704	1.0109	2	0.104784	0.958767	2	1.77832	1.024	2	1.63426	0	9.033e-05	54.55	7.54117e-06	2	1982.96	-4.63945	18.8072	1
High	tVAPmYGVPVVLHSDHcAEk	2	1	1	A0A1Q3EDG7	N-Term(TMT6plex); M5(Oxidation); C17(Carbamidomethyl); K20(TMT6plex)	0	1.02208	2	30.5312	1.25611	2	15.8316	0.77259	2	16.758	1.10676	2	16.2896	0.955864	2	3.56934	1.00597	2	10.1886	0	3.649e-10	54.54	2.42577e-05	4	2684.39	-2.25827	28.3769	0
High	kYSPVLPDPQDSEk	11	1	1	A0A1Q3E8W2	N-Term(TMT6plex); K1(TMT6plex); K14(TMT6plex)	0	0.998784	11	4.52301	1.00642	11	7.0051	0.948876	11	7.4334	1.07594	11	9.38934	0.984463	11	3.71882	0.948659	11	14.044	0	4.592e-07	54.53	2.90706e-05	2	2290.29	-0.317515	29.0215	1
High	aGAHcVAPSDMmDGR	5	1	1	A0A1Q3EAJ7	N-Term(TMT6plex); C5(Carbamidomethyl); M12(Oxidation)	0	0.984928	4	3.70566	1.14347	4	1.75238	0.944297	4	1.58002	1.05055	4	1.00376	0.981692	4	3.26491	0.921663	4	6.09051	0	1.71e-06	54.52	3.52347e-06	3	1819.81	1.55309	16.992	0
High	gLINDELLSHFk	1	1	1	A0A1Q3EAY4	N-Term(TMT6plex); K12(TMT6plex)	0	0.980571	1		0.989059	1		0.972681	1		1.02858	1		1.06722	1		0.935032	1		0	1.412e-07	54.49	2.66723e-05	3	1844.07	-0.36074	40.2087	0
High	tVAPMYGVPVVLHSDHcAEk	1	1	1	A0A1Q3EDG7	N-Term(TMT6plex); C17(Carbamidomethyl); K20(TMT6plex)	0	0.848354	1		1.43282	1		0.597792	1		1.51186	1		0.715217	1		1.10832	1		0	1.479e-10	54.39	2.89312e-05	4	2668.4	-0.243226	31.5436	0
High	gLHAYQDVVk	8	1	1	A0A1Q3E0D6	N-Term(TMT6plex); K10(TMT6plex)	0	0.883774	8	10.972	0.980249	8	11.5583	0.953389	8	12.6778	1.18353	8	7.63027	1.05278	8	6.81447	0.776413	8	21.7057	0	3.223e-07	54.36	3.18801e-05	2	1587.93	-0.528283	25.1076	0
High	fGADcILHAATk	2	1	1	A0A1Q3EKM5	N-Term(TMT6plex); C5(Carbamidomethyl); K12(TMT6plex)	0	1.01552	2	7.28869	1.06906	2	0.08348	0.980438	2	0.326052	0.957637	2	2.27344	0.951658	2	3.73833	1.11769	2	1.50494	0	1.569e-07	54.36	2.36352e-05	2	1761.97	-1.75684	33.62	0
High	tSGREDDNVESIk	4	2	1	A0A1Q3EJW0	N-Term(TMT6plex); K13(TMT6plex)	0	0.937059	4	6.15963	0.907791	4	1.29957	1.04178	4	0.557077	0.995444	4	2.98936	1.06124	4	4.28406	0.987423	4	1.62788	0	4.59e-09	54.36	2.45513e-05	2	1908	-2.51161	20.5105	1
High	lNVENLGLRPVEGGR	6	1	1	A0A1Q3E7W8	N-Term(TMT6plex)	0	0.92678	6	3.76286	0.984252	6	4.13544	0.976781	6	7.08418	1.12724	6	6.05604	1.0568	6	6.77185	0.87234	6	8.47294	0	5.441e-07	54.35	3.30554e-05	2	1852.06	-0.963264	33.0535	0
High	kVWLDPAEQAEIGNANSR	2	1	1	A0A1Q3ECB4	N-Term(TMT6plex); K1(TMT6plex)	0	0.874596	2	0.555044	1.04659	2	0.300898	1.04527	2	3.20879	0.990069	2	6.26361	1.01074	2	1.50105	1.0075	2	6.7741	0	1.818e-11	54.35	3.23208e-05	3	2456.33	-0.184995	32.2548	1
High	iPVSGINIGPVHk	1	1	1	A0A1Q3EIE8	N-Term(TMT6plex); K13(TMT6plex)	0	0.816297	1		1.04991	1		0.889918	1		1.1953	1		1.08057	1		0.889472	1		0	2.327e-07	54.28	2.65008e-05	3	1789.11	0.548765	34.4076	0
High	eDkDEPAPmDGVEGGEAAAAPPk	5	1	1	A0A1Q3EQX8	N-Term(TMT6plex); K3(TMT6plex); M9(Oxidation); K23(TMT6plex)	0	0.98681	5	5.85728	1.02054	5	10.8813	1.10604	5	8.22485	0.916934	5	5.79079	1.00242	5	2.57538	1.03182	5	4.43705	0	7.124e-09	54.27	2.0389e-05	3	2984.5	-2.82985	23.064	1
High	gVPQNHQMELLEk	1	1	1	A0A1Q3ELD3	N-Term(TMT6plex); K13(TMT6plex)	0	0.909126	1		0.848499	1		1.17365	1		0.945519	1		0.956837	1		1.1001	1		0	1.516e-07	54.26	2.54982e-05	3	1981.1	3.16071	28.3136	0
High	rVNDYSTAVR	4	1	1	A0A1Q3EKS8	N-Term(TMT6plex)	0	1.06194	4	1.70758	1.16648	4	8.73618	0.912951	4	9.77564	1.02963	4	1.13248	0.986877	4	3.79169	0.97795	4	5.49781	0	1.947e-06	54.25	2.5369e-05	3	1409.77	0.402273	17.1638	1
High	rVPPPSMSPEEEER	1	1	1	A0A1Q3EID7	N-Term(TMT6plex)	0	1.00324	1		0.997406	1		1.06998	1		0.934771	1		0.970118	1		1.04692	1		0	1.12e-09	54.24	1.50682e-05	3	1868.94	-0.163386	19.0724	1
High	rANSDEEPGTFTYR	3	1	1	A0A1Q3E7B9	N-Term(TMT6plex)	0	0.998012	3	17.1974	0.991371	3	2.2692	0.966583	3	0.56116	1.09654	3	11.0993	1.02396	3	2.65249	0.918251	3	2.27326	0	4.506e-07	54.23	1.18935e-05	2	1871.92	4.7784	19.9474	1
High	tGDPFAEGTIHGPVVSQTQFDR	10	1	1	A0A1Q3DYT2	N-Term(TMT6plex)	0	1.01463	10	11.0941	1.0698	10	11.1374	0.967504	10	12.0284	1.02274	10	9.16213	1.07641	10	13.7961	0.870511	10	15.1404	0	4.711e-09	54.2	1.4067e-05	3	2588.29	-2.50256	33.4993	0
High	dEGGVVDAR	2	1	1	A0A1Q3EBI7	N-Term(TMT6plex)	0	0.998773	2	7.71762	1.03304	2	2.8152	0.980171	2	0.579368	0.98995	2	0.372216	1.02172	2	2.33231	0.999204	2	2.30114	0	2.484e-05	54.17	9.57062e-06	2	1146.59	-0.665692	16.5409	0
High	kDLENYSSSIVk	2	1	1	A0A1Q3EF14	N-Term(TMT6plex); K1(TMT6plex); K12(TMT6plex)	0	0.848421	2	8.0387	1.00283	2	2.52763	0.980318	2	5.44324	1.09165	2	5.70861	1.06909	2	4.15153	0.925677	2	2.41437	0	2.952e-10	54.11	3.04698e-05	3	2070.2	-0.342227	29.6403	1
High	aQATYSNQPTTVDFSHYR	1	1	1	A0A1Q3EB37	N-Term(TMT6plex)	0	0.918034	1		1.11128	1		0.921584	1		1.15077	1		1.00153	1		0.88081	1		0	5.033e-09	54.09	7.99381e-06	3	2315.12	-0.462409	26.5677	0
High	kAVcDGGGGPLGHPk	1	1	1	A0A1Q3E8Q0	N-Term(TMT6plex); K1(TMT6plex); C4(Carbamidomethyl); K15(TMT6plex)	0	1.00588	1		1.0333	1		0.96468	1		1.05359	1		0.988221	1		0.973909	1		0	1.002e-11	54.06	3.18042e-05	3	2137.21	-1.19055	20.5337	1
High	aGIAAEYLAk	1	1	1	A0A1Q3EME5	N-Term(TMT6plex); K10(TMT6plex)	0	0.909907	1		0.793985	1		1.30386	1		0.776375	1		0.909843	1		1.27336	1		0	2.695e-08	54.05	3.03034e-05	2	1464.88	-0.713986	34.116	0
High	gQELLcEHFNAR	4	1	1	A0A1Q3DXN7	N-Term(TMT6plex); C6(Carbamidomethyl)	0	1.1492	4	5.16275	1.10469	4	7.54697	1.00505	4	3.46229	0.849519	4	2.64606	0.915565	4	1.30036	1.08599	4	0.563635	0	5.694e-09	54.05	1.25936e-05	2	1702.85	-0.859183	26.9416	0
High	dPHVPTDPQVMESLGk	3	1	1	A0A1Q3EIK8	N-Term(TMT6plex); K16(TMT6plex)	0	0.992162	3	10.4476	0.944486	3	8.67903	1.12592	3	16.9621	0.965796	3	7.02683	0.98178	3	8.98034	0.959125	3	4.97422	0	3.354e-06	54.04	2.93871e-05	3	2208.17	-1.49631	33.3445	0
High	sDDDQGHQNDR	4	1	1	A0A1Q3ERG0	N-Term(TMT6plex)	0	0.99575	4	2.77431	1.1692	4	4.9449	0.785408	4	3.04283	1.15825	4	3.84134	1.01086	4	1.76126	0.961469	4	5.02606	0	2.456e-07	54.02	3.95339e-06	2	1515.66	-0.587742	8.41566	0
High	tFVHPELAADEVAVk	2	2	1	A0A1Q3EA18	N-Term(TMT6plex); K15(TMT6plex)	0	0.990317	2	0.721998	0.917484	2	6.18269	1.04566	2	4.25435	0.986076	2	1.62277	1.06404	2	2.28577	0.936371	2	3.70356	0	1.777e-06	54.02	3.24948e-05	3	2084.18	0.175281	32.4312	0
High	aLQTNQSSEPTHmk	2	1	1	A0A1Q3EC58	N-Term(TMT6plex); M13(Oxidation); K14(TMT6plex)	0	0.935611	2	0.282432	1.20029	2	1.67112	0.888985	2	5.54629	1.10534	2	11.3896	1.00461	2	1.05223	0.895862	2	12.9392	0	8.179e-07	53.91	2.17447e-05	3	2046.07	-1.01687	16.9	0
High	vDTDSSGYIGSAEGFHGNR	1	1	1	A0A1Q3E4W1	N-Term(TMT6plex)	0	0.941206	1		1.13341	1		0.885642	1		1.15493	1		0.986094	1		0.920265	1		0	1.01e-10	53.89	7.14559e-06	3	2198.03	-1.11536	26.2419	0
High	iTPEDNGIWDDAHIk	1	1	1	A0A1Q3EMY1	N-Term(TMT6plex); K15(TMT6plex)	0	1.11529	1		0.902392	1		1.10031	1		0.886869	1		0.911813	1		1.15053	1		0	1.933e-06	53.88	3.02853e-05	3	2182.15	-1.38024	34.8763	0
High	aDRDESSPYAAMLAAQDVATR	2	2	1	A0A1Q3EPC9	N-Term(TMT6plex)	0	1.26059	2	13.2581	0.896084	2	3.31704	0.976497	2	7.47018	0.860892	2	7.20684	1.0325	2	6.07653	1.06664	2	0.656303	0	3.233e-11	53.88	1.18686e-05	3	2467.2	-1.53056	34.0614	1
High	aASkPTLGSAk	4	1	1	A0A1Q3DZI8	N-Term(TMT6plex); K4(TMT6plex); K11(TMT6plex)	0	0.988919	4	3.5745	0.987562	4	0.654761	0.989377	4	1.1582	1.04878	4	2.9281	1.02361	4	1.65479	0.955279	4	4.0811	0	0.0002039	53.85	2.61682e-05	2	1718.09	5.22346	21.597	0
High	lTAPEEPGFMLHk	2	1	1	A0A1Q3EL48	N-Term(TMT6plex); K13(TMT6plex)	0	0.959398	2	8.03492	1.02379	2	8.71519	1.09756	2	0.811088	0.907851	2	6.55414	0.985049	2	4.79341	1.02857	2	0.821168	0	4.774e-06	53.78	3.16189e-05	3	1928.07	-0.298861	34.4976	0
High	mVLVGTGGVDHQSLVk	1	2	1	A0A1Q3E4J7	N-Term(TMT6plex); K16(TMT6plex)	0	0.958445	1		1.24189	1		0.889191	1		1.17725	1		0.927773	1		0.855035	1		0	1.588e-07	53.76	3.0713e-05	3	2098.21	-1.30304	32.4873	0
High	vHSPTEGVVGVk	3	1	1	A0A1Q3EJQ0	N-Term(TMT6plex); K12(TMT6plex)	0	1.01191	3	9.83706	1.07113	3	3.81478	0.950376	3	7.50966	1.01476	3	1.59499	1.02611	3	0.0592501	0.97116	3	0.399162	0	2.57e-08	53.72	2.95111e-05	2	1666.98	-4.82101	23.1763	0
High	eVHVDQTTSSAIAR	4	1	1	A0A1Q3E288	N-Term(TMT6plex)	0	0.936032	4	5.53443	1.10734	4	17.2582	0.900608	4	17.5503	1.09852	4	11.451	1.03282	4	0.993077	0.906573	4	12.3032	0	3.375e-06	53.72	2.16556e-05	2	1742.92	-0.556737	19.9521	0
High	sSPSYSPFSDADk	1	2	1	A0A1Q3EJ34	N-Term(TMT6plex); K13(TMT6plex)	0	1.12344	1		0.677793	1		1.36334	1		0.598151	1		0.89639	1		1.38434	1		0	3.413e-06	53.71	1.46831e-05	2	1845.92	-1.2975	29.0603	0
High	vEESQTQImEEHR	1	1	1	A0A1Q3EB22	N-Term(TMT6plex); M9(Oxidation)	0	0.903655	1		0.920209	1		1.06924	1		0.985405	1		1.04477	1		1.01098	1		0	7.287e-08	53.7	1.13044e-05	3	1860.9	2.22543	17.3577	0
High	aLETGLYTIk	4	1	1	A0A1Q3ELU1	N-Term(TMT6plex); K10(TMT6plex)	0	0.855615	4	0.941649	0.580341	4	14.6423	1.49918	4	1.50686	0.682513	4	2.25194	0.95489	4	3.17078	1.25032	4	6.2273	0	3.378e-07	53.66	2.81995e-05	2	1566.95	-0.950223	35.5997	0
High	dGQIVEQGSHk	3	1	1	A0A1Q3E7Z1	N-Term(TMT6plex); K11(TMT6plex)	0	1.07262	3	4.05774	1.13668	3	0.956734	0.913355	3	0.202714	0.958933	3	2.60417	0.984093	3	3.60975	1.08371	3	0.99236	0	5.635e-08	53.63	2.75279e-05	2	1655.92	2.67525	18.3899	0
High	kVDYTSAEALAk	3	1	1	A0A1Q3ETT2	N-Term(TMT6plex); K1(TMT6plex); K12(TMT6plex)	0	0.96219	3	4.22373	1.03766	3	10.2716	0.999117	3	4.62812	1.05579	3	0.244455	1.01575	3	4.4637	0.89518	3	4.07954	0	2.031e-08	53.63	2.75279e-05	2	1983.17	-1.4087	28.7175	1
High	kIANPDFFEDLTPVR	1	1	1	A0A1Q3EHE2	N-Term(TMT6plex); K1(TMT6plex)	0	1.03651	1		0.987335	1		0.863312	1		1.1286	1		1.03621	1		0.96619	1		0	2.005e-09	53.62	3.80196e-05	3	2220.24	-1.07718	39.5562	1
High	nTLGTETHPVFPk	3	1	1	A0A1Q3EDZ2	N-Term(TMT6plex); K13(TMT6plex)	0	0.99171	3	4.85137	0.950435	3	2.50188	1.00756	3	1.84661	0.991769	3	6.34339	1.0844	3	0.386715	0.948926	3	9.4211	0	4.352e-07	53.61	4.05026e-05	2	1899.07	-1.18498	27.2303	0
High	kLAGPLGETAGk	4	1	1	A0A1Q3ETR6	N-Term(TMT6plex); K1(TMT6plex); K12(TMT6plex)	0	1.11083	4	5.17979	1.0997	4	5.34709	0.974175	4	4.17783	0.969656	4	7.43716	0.932637	4	4.62164	1.02001	4	4.19063	0	2.297e-08	53.59	2.14386e-05	3	1829.15	0.155446	27.3355	1
High	tFASEMGMAGDHk	4	1	1	A0A1Q3E889	N-Term(TMT6plex); K13(TMT6plex)	0	0.978069	4	4.10981	0.904814	4	1.84492	1.08173	4	2.71696	0.932578	4	11.0022	1.0474	4	2.11692	1.01041	4	9.57143	0	7.258e-08	53.58	1.20596e-05	3	1839.91	-1.96809	28.9266	0
High	aDQQTDGYELQVSTkPIR	1	1	1	A0A1Q3EJQ0	N-Term(TMT6plex); K15(TMT6plex)	0	1.04245	1		1.08173	1		0.977803	1		1.01052	1		0.93386	1		1.02992	1		0	3.444e-11	53.54	3.58497e-05	3	2507.35	-1.6003	28.1437	0
High	gTGIGIAEISHR	4	1	1	A0A1Q3E513	N-Term(TMT6plex)	0	0.939763	4	3.28494	0.937067	4	0.722551	1.0261	4	5.90022	1.00254	4	2.1763	1.02382	4	1.15105	1.05703	4	6.3501	0	3.877e-08	53.47	2.99104e-05	2	1439.81	-2.3122	25.0349	0
High	nVQHVNMDIR	4	1	1	A0A1Q3DVG4	N-Term(TMT6plex)	0	1.02865	4	4.53118	0.971493	4	1.71285	1.00807	4	5.77021	0.93291	4	3.2469	1.03603	4	6.95788	1.07061	4	1.16751	0	2.314e-06	53.43	2.3605e-05	2	1454.78	3.7786	20.7916	0
High	sTPHQVLALSNTR	4	1	1	A0A1Q3ENC8	N-Term(TMT6plex)	0	1.02045	4	4.04724	1.09808	4	9.09298	0.895422	4	10.8552	1.06255	4	11.1497	0.965043	4	6.50031	1.03035	4	15.7426	0	3.708e-07	53.39	3.68804e-05	2	1652.93	2.48968	22.4666	0
High	kPQSVSPFAPIGVDSAmk	5	1	1	A0A1Q3E2W4	N-Term(TMT6plex); K1(TMT6plex); M17(Oxidation); K18(TMT6plex)	0	0.8744	5	9.32247	0.999928	5	5.39676	1.04203	5	12.9106	1.05957	5	6.2972	0.981762	5	4.44392	0.924304	5	8.18073	0	3.052e-07	53.39	3.68804e-05	3	2562.46	-0.340868	32.4657	0
High	vDVLVVQGNEAGGHGR	1	1	1	A0A1Q3EIK3	N-Term(TMT6plex)	0	1.28584	1		1.12539	1		0.873708	1		0.887094	1		0.95224	1		1.10829	1		0	7.374e-07	53.32	3.65485e-05	2	1835.99	-0.53843	27.6936	0
High	dMAAcLMcHPAPGPk	4	1	1	A0A1Q3EQU4	N-Term(TMT6plex); C5(Carbamidomethyl); C8(Carbamidomethyl); K15(TMT6plex)	0	0.98719	4	1.52854	0.928057	4	2.8242	1.06433	4	4.17131	0.959599	4	6.99719	0.991351	4	4.28341	1.04659	4	2.84104	0	4.212e-07	53.25	1.53774e-05	4	2114.04	1.30896	30.2496	0
High	sDTSGQPPYSHMDQLk	2	1	1	A0A1Q3E4W1	N-Term(TMT6plex); K16(TMT6plex)	0	0.881393	2	0.31298	1.18974	2	9.74211	0.789528	2	6.83504	1.28442	2	0.330491	1.02086	2	3.80135	0.821534	2	5.62283	0	4.359e-08	53.21	1.6236e-05	3	2249.13	-0.417217	26.2212	0
High	vNYVDAATAk	1	1	1	A0A1Q3DXQ1	N-Term(TMT6plex); K10(TMT6plex)	0	1.25069	1		0.864883	1		1.02947	1		0.587192	1		0.753371	1		1.93338	1		0	1.728e-07	53.19	4.36557e-05	2	1509.87	1.19158	27.7551	0
High	kFDDAEVQADMk	13	2	1	A0A1Q3EMJ0	N-Term(TMT6plex); K1(TMT6plex); K12(TMT6plex)	0	0.93588	13	5.05439	0.961726	13	12.4262	1.00359	13	5.53953	1.03699	13	6.29201	1.00672	13	5.28104	0.975727	13	5.825	0	2.003e-10	53.14	3.42128e-05	3	2084.13	-0.158997	28.5613	1
High	sEEGIAAVk	1	1	1	A0A1Q3EFU7	N-Term(TMT6plex); K9(TMT6plex)	0	1.13124	1		0.993037	1		1.00014	1		0.943751	1		0.934174	1		1.097	1		0	2.919e-06	53.11	6.57237e-05	2	1361.8	-0.523552	24.2954	0
High	sNLSIGLNk	1	1	1	A0A1Q3EIU3	N-Term(TMT6plex); K9(TMT6plex)	0	0.905152	1		0.977517	1		1.08993	1		0.906086	1		1.0677	1		1.00887	1		0	1.068e-05	53.11	4.7155e-05	2	1403.86	-0.119068	30.057	0
High	aNSDEEPGTFTYR	3	1	1	A0A1Q3E7B9	N-Term(TMT6plex)	0	0.965596	3	1.59234	0.766224	3	10.4216	1.21299	3	16.0425	0.821297	3	13.5925	0.923629	3	2.2242	1.25821	3	4.47687	0	2.878e-10	53.1	4.88619e-06	2	1715.81	-0.665161	24.2048	0
High	sAGDFYVPAQPk	2	1	1	A0A1Q3E242	N-Term(TMT6plex); K12(TMT6plex)	0	1.00765	2	4.58434	0.65851	2	1.05004	1.32174	2	2.41991	0.739672	2	5.11384	0.962555	2	0.600483	1.24543	2	5.67758	0	4.228e-06	53.1	3.91823e-05	2	1737.96	-0.536643	30.4299	0
High	aQIQPGATIPEHPVk	6	1	1	A0A1Q3E9N7	N-Term(TMT6plex); K15(TMT6plex)	0	1.01755	6	5.76512	1.10804	6	11.0204	0.940997	6	8.11006	0.99563	6	8.03724	0.976347	6	5.24003	1.01655	6	2.75148	0	4.985e-06	53.06	4.00392e-05	2	2044.19	-1.91142	25.4434	0
High	nLALTGDkEGDLVGYAR	7	1	1	A0A1Q3E2Q8	N-Term(TMT6plex); K8(TMT6plex)	0	1.00044	7	2.77948	0.938094	7	4.23361	0.984628	7	0.747304	0.999041	7	0.699997	1.07542	7	6.40913	0.975284	7	5.85119	0	1.239e-07	53.05	4.58291e-05	2	2250.25	-0.30148	32.3765	1
High	aEQGAHDENISPEQASk	3	1	1	A0A1Q3E2N3	N-Term(TMT6plex); K17(TMT6plex)	0	0.989609	3	1.28514	0.974987	3	1.86422	0.996963	3	5.92507	0.997756	3	0.363248	1.00961	3	4.27149	0.878183	3	8.2131	0	6.785e-09	53.04	2.53262e-05	3	2269.15	-0.216498	18.5425	0
High	vGGSSEVEVGEkk	6	1	1	A0A1Q3ERH4	N-Term(TMT6plex); K12(TMT6plex); K13(TMT6plex)	0	0.888638	6	4.57071	0.903771	6	8.13218	1.03852	6	1.38471	1.09535	6	4.61495	1.05284	6	3.3205	0.904185	6	6.79257	0	8.092e-10	53.03	4.20588e-05	2	1992.16	-0.785862	23.0805	1
High	qTGHcEEGMVFAVNPGSDAk	1	1	1	A0A1Q3E5W7	N-Term(TMT6plex); C5(Carbamidomethyl); K20(TMT6plex)	0	1.00542	1		1.06494	1		0.89232	1		1.03069	1		1.05346	1		1.00115	1		0	7.713e-09	52.99	1.20562e-05	3	2592.26	-1.44672	28.8824	0
High	aGSTSQEEAHk	3	1	1	A0A1Q3ELQ8	N-Term(TMT6plex); K11(TMT6plex)	0	0.928901	3	5.414	1.39096	3	9.63255	0.627492	3	10.1336	1.37951	3	10.3092	0.978335	3	1.92908	0.725803	3	17.5909	0	1.429e-06	52.97	2.19528e-05	2	1602.85	-0.769581	13.1843	0
High	dLYNTINYTPTETAVNk	1	1	1	A0A1Q3E856	N-Term(TMT6plex); K17(TMT6plex)	0	1.11889	1		0.803623	1		1.11714	1		0.78007	1		0.958823	1		1.30642	1		0	2.823e-08	52.96	3.54077e-05	3	2415.29	3.19715	34.0332	0
High	aLAAETFDIkk	9	1	1	A0A1Q3EHE2	N-Term(TMT6plex); K10(TMT6plex); K11(TMT6plex)	0	0.813513	9	7.68012	0.810439	9	3.42184	1.08298	9	2.29525	1.15465	9	2.0123	1.10147	9	4.26898	0.82105	9	6.34006	0	1.665e-06	52.92	2.6291e-05	2	1894.16	-1.57764	33.4251	1
High	sVkDDEQDEELQSSk	3	1	1	A0A1Q3E7L9	N-Term(TMT6plex); K3(TMT6plex); K15(TMT6plex)	0	1.05978	3	9.40066	1.10255	3	8.30486	0.922698	3	1.83803	1.04247	3	2.90929	0.919384	3	1.23267	1.01582	3	13.5051	0	2.928e-12	52.91	3.70969e-05	3	2424.27	-0.527923	22.3595	1
High	kGVVGSLNEVR	5	1	1	A0A1Q3DWB2	N-Term(TMT6plex); K1(TMT6plex)	0	0.968732	5	6.93184	0.923832	5	13.7541	1.03263	5	3.08437	0.971238	5	9.51793	1.00857	5	0.824634	1.06321	5	5.57243	0	1.032e-06	52.89	3.82963e-05	2	1615.99	-1.33104	24.2248	1
High	sGYLQSQVGNPEGADkPNk	5	1	1	A0A1Q3EDG7	N-Term(TMT6plex); K16(TMT6plex); K19(TMT6plex)	0	1.19494	5	2.01643	1.17476	5	12.6564	0.870602	5	3.74127	0.993601	5	4.86337	0.92252	5	4.51616	1.01006	5	7.11742	0	1.841e-08	52.84	4.54996e-05	3	2676.44	-4.24107	25.7894	0
High	eVAGFSAYER	2	1	1	A0A1Q3EIU3	N-Term(TMT6plex)	0	0.981388	2	2.70038	0.830947	2	7.61007	1.21654	2	4.6252	0.8324	2	1.94159	0.905079	2	8.66488	1.23468	2	7.43115	0	3.142e-05	52.83	1.19875e-05	2	1357.69	-0.898668	28.0378	0
High	hAATQDmGLEk	1	1	1	A0A1Q3E661	N-Term(TMT6plex); M7(Oxidation); K11(TMT6plex)	0	1.05779	1		1.05578	1		0.97783	1		0.947663	1		0.984976	1		1.05665	1		0	1.567e-05	52.83	2.76233e-05	3	1674.89	2.7293	16.6192	0
High	gYPFTTTAER	4	1	1	A0A1Q3EIF8	N-Term(TMT6plex)	0	0.996382	4	1.22831	0.744892	4	7.75359	1.2992	4	3.13599	0.695505	4	4.70863	0.913597	4	2.72683	1.38625	4	1.29776	0	5.48e-07	52.82	1.20151e-05	2	1371.71	-2.59126	27.1344	0
High	sIIQALDDQHSk	4	1	1	A0A1Q3EG94	N-Term(TMT6plex); K12(TMT6plex)	0	1.02487	4	2.16924	1.0069	4	15.5901	0.980058	4	2.56599	1.01573	4	7.92739	0.937541	4	1.59146	0.971152	4	2.30654	0	2.929e-07	52.82	3.83961e-05	2	1813.02	-0.479607	31.6953	0
High	sYLPVGPGAPPHk	2	1	1	A0A1Q3EN67	N-Term(TMT6plex); K13(TMT6plex)	0	0.994981	2	4.78818	1.0036	2	19.9968	0.992411	2	15.0647	1.02104	2	5.66167	1.02818	2	2.9081	0.926809	2	12.4456	0	8.537e-08	52.81	3.90082e-05	3	1778.04	1.38935	28.3039	0
High	dPHPLPPTASSSk	3	2	1	A0A1Q3DUS0	N-Term(TMT6plex); K13(TMT6plex)	0	1.08766	3	0.591235	1.18726	3	13.8374	0.923964	3	11.4287	0.920442	3	1.70601	0.909417	3	7.08297	1.09871	3	3.29224	0	1.195e-05	52.81	4.89566e-05	3	1792	1.26477	19.5608	0
High	vcANHSISADmR	4	2	2	A0A1Q3DWP1;A0A1Q3DXF6	N-Term(TMT6plex); C2(Carbamidomethyl); M11(Oxidation)	0																			0	2.345e-05	52.8	6.8225e-06	2	1605.77	-1.46845	15.4333	0
High	sVYVIDPAk	7	1	1	A0A1Q3EQM3	N-Term(TMT6plex); K9(TMT6plex)	0	1.05607	7	5.16339	0.850659	7	27.9228	1.19831	7	18.6214	0.826533	7	20.4159	0.887649	7	5.22714	1.31498	7	17.477	0	2.948e-05	52.69	4.95208e-05	2	1449.87	-1.53177	31.1702	0
High	rPGEDAGLSDEDR	4	1	1	A0A1Q3ESK0	N-Term(TMT6plex)	0	1.06907	4	2.74639	1.09648	4	8.38169	0.931285	4	0.641227	0.98334	4	4.13179	0.927047	4	4.68686	1.06796	4	4.13792	0	7.985e-08	52.66	7.04601e-06	3	1645.8	-0.732908	15.6199	0
High	lIAAQTGTDHTk	6	1	1	A0A1Q3EB21	N-Term(TMT6plex); K12(TMT6plex)	0	1.02944	6	8.69258	1.10399	6	5.01225	0.875114	6	5.33054	1.06689	6	5.54687	1.03504	6	10.1547	0.877835	6	9.7629	0	6.463e-09	52.62	4.34878e-05	2	1713.98	-3.32837	22.2188	0
High	tPLEQAMLMNLHk	1	1	1	A0A1Q3DVG7	N-Term(TMT6plex); K13(TMT6plex)	0	0.927783	1		1.16729	1		0.957618	1		0.962318	1		1.08837	1		0.915456	1		0	1.62e-06	52.55	4.47503e-05	3	1984.11	-0.89935	40.2592	0
High	vIETAASTPEGQNEHk	1	1	1	A0A1Q3EF54	N-Term(TMT6plex); K16(TMT6plex)	0	1.15577	1		1.13615	1		0.891314	1		0.906439	1		0.913733	1		1.22524	1		0	4.979e-08	52.55	4.25267e-05	3	2169.16	3.11925	22.0625	0
High	sYAAEIAHNVSSR	3	1	1	A0A1Q3E9G2	N-Term(TMT6plex)	0	1.01507	3	19.5311	1.02485	3	9.74463	1.01408	3	9.26762	0.953563	3	4.17832	1.03912	3	0.896615	0.940923	3	0.0803495	0	9.108e-08	52.48	2.82468e-05	2	1633.85	0.0389716	25.8696	0
High	gLSGGSSAEREEk	3	1	1	A0A1Q3EFP9	N-Term(TMT6plex); K13(TMT6plex)	0	0.855299	3	2.51061	0.940781	3	9.51279	1.03881	3	0.90285	1.1086	3	5.69552	1.01733	3	1.10874	0.894448	3	4.16034	0	1.818e-07	52.48	4.85846e-05	2	1764.95	-1.11736	16.0441	1
High	ekDAQPFFNSVk	12	1	1	A0A1Q3E861	N-Term(TMT6plex); K2(TMT6plex); K12(TMT6plex)	0	1.14724	12	14.7089	1.11354	12	5.476	0.919911	12	4.49919	0.924729	12	2.87378	0.942139	12	7.11097	1.1566	12	4.38287	0	1.335e-07	52.46	4.739e-05	2	2097.19	-1.13814	30.8627	1
High	vQAAQEAARPSTLETIGAPSTSR	4	1	1	A0A1Q3EH92	N-Term(TMT6plex)	0	0.940731	4	13.3246	0.97821	4	9.64364	1.0418	4	3.73156	1.05346	4	5.91849	1.00541	4	5.80103	0.945607	4	5.0086	0	1.462e-09	52.46	4.45523e-05	3	2570.37	-0.824064	26.5599	0
High	aGASHVVGIDmSNIIDQAQk	2	2	1	A0A1Q3ENR1	N-Term(TMT6plex); M11(Oxidation); K20(TMT6plex)	0	0.934019	2	9.03577	1.00884	2	3.93189	0.975816	2	0.884114	1.08803	2	1.03853	0.999834	2	0.857209	0.968447	2	6.30255	0	6.723e-08	52.43	3.97178e-05	3	2528.35	-0.0949911	29.3879	0
High	dQVENYNINR	2	1	1	A0A1Q3DX71	N-Term(TMT6plex)	0	1.05566	2	13.175	0.90546	2	19.7968	1.07553	2	17.914	0.931117	2	17.0193	0.952874	2	2.59191	1.06661	2	16.7851	0	9.622e-08	52.34	1.3711e-05	2	1493.75	-0.448167	21.5912	0
High	aHAEQTGHTR	3	1	1	A0A1Q3E1S4	N-Term(TMT6plex)	0	0.965378	3	7.39048	1.23913	3	3.49634	0.785646	3	12.9658	1.13474	3	2.12223	1.01698	3	0.450689	0.935709	3	3.27526	0	1.219e-05	52.28	2.63245e-05	3	1336.69	-0.619495	7.80606	0
High	tkFPELILGESSNPVR	1	1	1	A0A1Q3DXM0	N-Term(TMT6plex); K2(TMT6plex)	0	0.843654	1		0.845504	1		1.03303	1		0.918837	1		1.21086	1		1.0354	1		0	1.404e-09	52.24	4.89569e-05	3	2245.29	-0.777553	37.0484	1
High	fVDELQHR	3	1	1	A0A1Q3EEB4	N-Term(TMT6plex)	0	1.12722	3	1.65987	1.14081	3	5.07087	0.954559	3	6.91739	0.920198	3	0.149145	0.923398	3	3.14413	1.13384	3	0.0764116	0	3.753e-05	52.22	1.94932e-05	2	1272.69	2.51236	25.9427	0
High	yIAIVcSHk	19	1	1	A0A1Q3E0N7	N-Term(TMT6plex); C6(Carbamidomethyl); K9(TMT6plex)	0	1.06592	19	4.70896	1.10405	19	14.7731	0.950362	19	10.2547	0.977269	19	13.1355	0.945543	19	4.34056	0.977035	19	14.749	0	2.754e-05	52.17	6.97747e-05	3	1548.9	2.07664	28.5634	0
High	gQDISPSSPQDGVEVVkEESk	3	1	1	A0A1Q3DVR1	N-Term(TMT6plex); K17(TMT6plex); K21(TMT6plex)	0	1.06506	3	12.0302	1.0213	3	4.19534	0.876101	3	4.29502	1.07307	3	1.46263	1.06153	3	6.52097	0.921079	3	6.94602	0	6.198e-08	52.15	4.2058e-05	3	2902.56	-1.09098	29.8978	1
High	aTSSkPSPAAQLR	4	1	1	A0A1Q3E0J8	N-Term(TMT6plex); K5(TMT6plex)	0	0.936608	4	2.00677	1.01985	4	3.23119	0.973548	4	3.75683	1.05222	4	4.77987	1.01527	4	1.94551	0.954912	4	4.57158	0	1.18e-07	52.06	3.95161e-05	2	1772.04	-0.469161	19.3183	0
High	sAEEEFFEEGkPk	18	1	1	A0A1Q3DV87	N-Term(TMT6plex); K11(TMT6plex); K13(TMT6plex)	0	0.95925	18	6.1547	0.995455	18	5.11475	1.02001	18	4.79687	1.02461	18	3.30553	1.00424	18	2.308	0.988326	18	3.65644	0	8.406e-10	52.05	5.30175e-05	2	2214.19	1.18468	31.7807	0
High	aIAHEcNANFISIk	2	1	1	A0A1Q3EJ33	N-Term(TMT6plex); C6(Carbamidomethyl); K14(TMT6plex)	0	0.991435	2	2.05348	0.908968	2	5.71915	0.98649	2	8.05315	1.01138	2	2.31539	1.06431	2	3.17273	1.00387	2	7.6232	0	1.32e-08	52.04	5.00138e-05	3	2046.12	-2.54464	29.8836	0
High	hFDLGLNR	3	1	1	A0A1Q3E544	N-Term(TMT6plex)	0	0.965929	3	4.04647	1.02427	3	2.95497	1.02545	3	2.52824	0.973567	3	1.33111	1.0492	3	3.39562	0.917947	3	3.37071	0	0.0004421	52.03	2.50646e-05	3	1200.67	-2.77755	27.7052	0
High	fVPADVPAEk	1	1	1	A0A1Q3E591	N-Term(TMT6plex); K10(TMT6plex)	0	0.899515	1		0.97213	1		1.03775	1		0.980837	1		1.0184	1		1.07297	1		0	0.0001319	52.01	5.88588e-05	2	1530.89	-0.736732	31.8354	0
High	gDEDVSDNVVQHMLNDk	1	1	1	A0A1Q3EBM4	N-Term(TMT6plex); K17(TMT6plex)	0	0.983858	1		1.21661	1		0.919851	1		0.951349	1		1.00068	1		1.04571	1		0	6.12e-07	51.99	2.1502e-05	3	2373.17	-0.6948	36.9377	0
High	ePGNLLNIHSHk	11	1	1	A0A1Q3EQ57	N-Term(TMT6plex); K12(TMT6plex)	0	1.00339	11	4.68784	1.01394	11	8.28342	1.00798	11	4.37829	0.968008	11	8.904	0.993642	11	2.1352	1.05387	11	6.33497	0	1.174e-08	51.98	4.59556e-05	3	1817.04	0.400249	25.1941	0
High	tRQPYGMDGGGPGALGR	1	1	1	A0A1Q3EF98	N-Term(TMT6plex)	0	0.89354	1		0.896765	1		1.01621	1		1.14366	1		1.01505	1		0.929621	1		0	3.877e-08	51.95	2.36157e-05	3	1918.97	-5.01143	22.0598	1
High	aHEVLTNPEk	3	1	1	A0A1Q3E4R4	N-Term(TMT6plex); K10(TMT6plex)	0	1.06699	3	0.871241	1.01863	3	8.09999	0.968108	3	2.30049	0.971562	3	5.32884	1.02757	3	1.32477	1.02581	3	0.488059	0	5.672e-06	51.94	4.28622e-05	2	1595.92	0.103924	19.804	0
High	vGALHVVSPNk	3	1	1	A0A1Q3EHG3	N-Term(TMT6plex); K11(TMT6plex)	0	0.984612	3	1.46499	1.0226	3	0.0381509	0.995572	3	3.74192	1.04882	3	2.77397	1.00575	3	4.27381	0.90515	3	4.37795	0	9.547e-07	51.91	5.02452e-05	2	1578.97	-0.0273406	26.0166	0
High	lQHEQTVMk	2	1	1	A0A1Q3EHU8	N-Term(TMT6plex); K9(TMT6plex)	0	1.02863	2	3.7741	0.99058	2	4.80679	0.994343	2	0.0657695	1.01911	2	4.90025	1.00297	2	5.6769	0.968377	2	0.499124	0	9.001e-06	51.89	4.62707e-05	2	1571.9	-1.56492	20.5504	0
High	tYVEGYTPSQADVHVFk	2	1	1	A0A1Q3EI06	N-Term(TMT6plex); K17(TMT6plex)	0	0.971725	2	8.64818	1.08263	2	4.18969	0.874821	2	1.10581	1.16294	2	9.0081	1.00814	2	1.08078	0.902958	2	1.15788	0	1.576e-06	51.88	3.56749e-05	4	2399.26	-0.913344	32.2404	0
High	lAYADPNLk	4	1	1	A0A1Q3EBI7	N-Term(TMT6plex); K9(TMT6plex)	0	0.886475	4	8.18458	0.614743	4	12.8479	1.44141	4	4.16647	0.705173	4	7.05018	0.939932	4	2.58564	1.3195	4	1.98345	0	1.899e-05	51.87	6.95639e-05	2	1462.86	-1.94274	30.8575	0
High	iVAVTGHEAQEMNR	1	1	1	A0A1Q3ETV4	N-Term(TMT6plex)	0	0.998133	1		1.12574	1		0.866888	1		1.05358	1		1.11635	1		0.853217	1		0	5.309e-08	51.83	2.95265e-05	2	1783.93	-3.97707	23.708	0
High	aAHAVLNVR	2	3	1	A0A1Q3ERB8	N-Term(TMT6plex)	0	0.995081	2	2.43098	1.11346	2	11.598	0.980436	2	5.1043	1.00582	2	4.96846	0.962978	2	2.71868	0.992171	2	9.56125	0	8.417e-06	51.82	6.1491e-05	2	1179.72	3.92072	17.5382	0
High	nAYASNPSNTVFDAk	1	1	1	A0A1Q3E3S1	N-Term(TMT6plex); K15(TMT6plex)	0	1.06352	1		0.856083	1		1.08527	1		0.865869	1		0.965255	1		1.21631	1		0	1.401e-05	51.82	3.94595e-05	3	2057.07	-0.493019	26.0817	0
High	iPDDDTLLDVHk	8	1	1	A0A1Q3EPJ8	N-Term(TMT6plex); K12(TMT6plex)	0	1.08579	8	7.99377	1.07712	8	10.2698	0.991847	8	7.56032	0.922861	8	7.79275	0.906586	8	3.01826	1.17689	8	3.88681	0	1.565e-05	51.8	5.48376e-05	3	1839.03	-0.0679682	34.7656	0
High	iIDEVAVVPSkR	14	1	1	A0A1Q3EFD5	N-Term(TMT6plex); K11(TMT6plex)	0	0.806432	14	8.15931	0.856574	14	16.0453	1.07471	14	5.9122	1.10742	14	8.9396	1.10328	14	5.18884	0.850968	14	9.86295	0	9.108e-07	51.77	2.82741e-05	2	1784.1	-0.00193006	32.5951	1
High	lTAPEEPGFmLHk	2	1	1	A0A1Q3EL48	N-Term(TMT6plex); M10(Oxidation); K13(TMT6plex)	0	1.05934	2	2.56736	0.934909	2	18.1209	1.04448	2	11.2163	0.91618	2	14.1441	0.986859	2	4.13008	1.06653	2	24.3429	0	9.29e-05	51.77	6.48641e-05	3	1944.07	0.0273693	32.0686	0
High	iVSTVEDPATkk	7	1	1	A0A1Q3EAH5	N-Term(TMT6plex); K11(TMT6plex); K12(TMT6plex)	0	0.902565	7	7.55311	0.944868	7	8.53586	1.05673	7	3.65448	1.05086	7	6.22699	1.05177	7	0.934017	0.951512	7	2.79899	0	3.863e-07	51.7	4.22552e-05	2	1975.2	-0.0851247	27.3217	1
High	lVLVGDGGTGk	1	1	1	A0A1Q3E273	N-Term(TMT6plex); K11(TMT6plex)	0	1.11232	1		1.0337	1		0.947199	1		0.99135	1		1.01903	1		0.951542	1		0	3.828e-06	51.65	6.05262e-05	2	1473.9	-0.706647	32.7869	0
High	aVHSAVYQAEFSER	6	1	1	A0A1Q3DYN7	N-Term(TMT6plex)	0	1.03336	6	11.7094	1.09615	6	8.31371	0.911987	6	10.4564	1.01515	6	14.1033	0.95967	6	1.78119	0.958413	6	19.7057	0	1.231e-07	51.65	3.38536e-05	2	1822.93	-0.841366	23.5771	0
High	gAVALDSNNGIGAPRPVTSTk	4	1	1	A0A1Q3EF77	N-Term(TMT6plex); K21(TMT6plex)	0	0.893195	4	6.78799	0.895688	4	7.50128	1.06276	4	0.78666	1.07176	4	5.77522	1.06233	4	5.0864	0.895414	4	8.6287	0	2.829e-09	51.59	4.78464e-05	4	2483.4	-0.876393	26.4404	0
High	rIILTESER	16	1	1	A0A1Q3ELU1	N-Term(TMT6plex)	0	0.986807	16	8.03603	0.926868	16	9.92172	1.04693	16	4.3198	0.997295	16	8.52379	1.01468	16	3.10922	0.971316	16	9.80628	0	3.21e-07	51.58	6.49848e-05	3	1345.8	0.302752	22.6625	1
High	iPGADIPIVHR	4	1	1	A0A1Q3E826	N-Term(TMT6plex)	0	0.852355	4	2.55963	0.897781	4	11.7715	1.0672	4	5.21142	0.999784	4	12.6777	1.00544	4	8.49131	1.0104	4	14.2191	0	0.0001536	51.58	6.60273e-05	3	1416.85	0.645379	30.8897	0
High	yQGGTEcAIHR	3	2	1	A0A1Q3E4P5	N-Term(TMT6plex); C7(Carbamidomethyl)	0	1.05991	3	9.95231	1.07696	3	7.25146	0.932503	3	1.56548	1.01706	3	6.5988	1.00646	3	0.789335	1.02362	3	13.3406	0	6.395e-07	51.55	1.7496e-05	3	1520.75	1.49061	16.6343	0
High	hVPNAGENTEETVk	3	1	1	A0A1Q3EKU2	N-Term(TMT6plex); K14(TMT6plex)	0	1.06684	3	11.913	1.11365	3	4.29865	0.931329	3	0.249594	0.982118	3	7.19328	0.980408	3	3.24972	0.919251	3	0.650819	0	0.0001618	51.55	4.409e-05	2	1983.05	-2.80546	19.0314	0
High	aVMESLGEk	1	1	1	A0A1Q3EIA2	N-Term(TMT6plex); K9(TMT6plex)	0	0.96807	1		1.00098	1		0.98926	1		0.964825	1		1.00169	1		1.11939	1		0	5.228e-06	51.5	6.76088e-05	2	1421.81	0.126238	29.8918	0
High	rTDANILTR	2	1	1	A0A1Q3EG10	N-Term(TMT6plex)	0	0.945068	2	2.27235	1.02399	2	3.56333	0.952229	2	1.15908	1.14492	2	0.831765	1.00755	2	4.03465	0.881736	2	0.933278	0	1.673e-06	51.47	5.23947e-05	3	1288.75	-0.37899	19.2345	1
High	lTVAEVDcESHk	1	1	1	A0A1Q3E4L7	N-Term(TMT6plex); C8(Carbamidomethyl); K12(TMT6plex)	0	1.02072	1		0.991756	1		0.978883	1		1.01021	1		0.982576	1		1.05387	1		0	3.7e-09	51.44	4.62977e-05	3	1845.98	-0.301242	26.2602	0
High	vHFETDPNHk	29	1	1	A0A1Q3EPE2	N-Term(TMT6plex); K10(TMT6plex)	0	0.913833	29	5.60892	0.952586	29	7.79939	1.03973	29	4.87402	1.08732	29	3.84922	1.07198	29	4.89027	0.805268	29	9.37552	0	2.526e-05	51.39	4.90122e-05	3	1681.92	9.15602	20.7616	0
High	qkANQASAGATEAk	2	1	1	A0A1Q3EMD8	N-Term(TMT6plex); K2(TMT6plex); K14(TMT6plex)	0	0.726875	2	27.2089	0.753652	2	19.0686	1.16065	2	9.58133	1.10009	2	12.2052	1.1584	2	2.5583	0.768014	2	18.324	0	1.106e-09	51.36	6.36091e-05	3	2062.18	-2.88987	16.0992	1
High	dLHVATGPAGDGDDQSQR	2	1	1	A0A1Q3EHE9	N-Term(TMT6plex)	0	1.07508	2	6.8573	1.05192	2	1.62017	0.936866	2	8.42666	1.00162	2	8.52784	1.00632	2	0.107956	0.985836	2	5.53711	0	2.438e-08	51.36	1.57195e-05	3	2067.99	-0.663966	20.7181	0
High	dRDTIQNVSSDR	1	1	1	A0A1Q3E6M0	N-Term(TMT6plex)	0	1.04871	1		0.984441	1		1.01114	1		0.983584	1		0.983728	1		1.01783	1		0	5.704e-08	51.35	3.81069e-05	3	1634.83	-0.958032	16.6276	1
High	dRGEPFETEIGVGk	11	1	1	A0A1Q3ECP3	N-Term(TMT6plex); K14(TMT6plex)	0	0.928016	11	6.35295	0.966543	11	9.23809	1.04198	11	4.78939	0.967848	11	7.71347	1.02555	11	4.57272	1.06364	11	14.8245	0	1.442e-10	51.34	7.16151e-05	3	1992.08	-2.27728	30.1018	1
High	iDHPGAIPDAIR	4	1	1	A0A1Q3EK08	N-Term(TMT6plex)	0	0.982706	4	2.46596	0.970033	4	4.39466	1.03657	4	4.28743	0.972697	4	6.03884	0.988242	4	2.93632	1.02515	4	1.57778	0	1.118e-08	51.33	6.25776e-05	2	1503.85	-0.711377	26.3292	0
High	nGTLTTSETAHNMk	4	1	1	A0A1Q3DV62	N-Term(TMT6plex); K14(TMT6plex)	0	0.92234	4	10.4937	1.07829	4	7.89572	0.897164	4	4.17149	1.19128	4	5.32284	1.0225	4	2.27283	0.801076	4	16.0821	0	1.04e-07	51.33	4.04914e-05	3	1963.03	-2.51836	19.6273	0
High	hQGVMVGmGQk	10	1	1	A0A1Q3EIF8	N-Term(TMT6plex); M8(Oxidation); K11(TMT6plex)	0	1.02246	10	2.56043	0.935476	10	6.53267	1.01718	10	3.35753	0.955205	10	2.88179	1.01806	10	4.17599	1.03858	10	4.59533	0	2.917e-06	51.3	4.4108e-05	2	1645.89	-0.826162	17.1071	0
High	qNAHAGGLLR	1	1	1	A0A1Q3EK76	N-Term(TMT6plex)	0	1.10289	1		0.934046	1		1.00288	1		0.933562	1		1.02354	1		1.04306	1		0	3.06e-05	51.28	6.44193e-05	2	1265.73	-0.615505	16.1372	0
High	qTkPAPANITSLTGk	1	1	1	A0A1Q3EP35	N-Term(TMT6plex); K3(TMT6plex); K15(TMT6plex)	0	0.934587	1		0.86755	1		1.11468	1		0.907273	1		1.04679	1		1.07418	1		0	5.866e-08	51.28	3.50024e-05	3	2214.34	0.0899837	29.0099	0
High	qVHPDTGISNk	11	3	3	A0A1Q3ED83;A0A1Q3ESZ7;A0A1Q3ESW3	N-Term(TMT6plex); K11(TMT6plex)	0																			0	1.471e-06	51.27	5.8223e-05	2	1653.92	-4.7627	18.6564	0
High	kGLTEESEVVPVIDTLR	1	1	1	A0A1Q3E8Z2	N-Term(TMT6plex); K1(TMT6plex)	0	1.04238	1		1.15687	1		1.03759	1		0.981139	1		0.954579	1		0.865307	1		0	2.828e-09	51.25	6.14913e-05	3	2343.35	-0.431454	36.2448	1
High	rLNSLLNER	2	1	1	A0A1Q3EAY0	N-Term(TMT6plex)	0	0.947626	2	2.07846	0.881341	2	7.28894	1.11591	2	8.13695	0.986042	2	7.34282	1.04609	2	3.19626	0.912049	2	6.28778	0	5.176e-06	51.22	4.64382e-05	3	1343.79	-1.6309	24.9842	1
High	eGGNVGIHDATNSTk	1	1	1	A0A1Q3EKS7	N-Term(TMT6plex); K15(TMT6plex)	0	0.939772	1		1.20937	1		0.771707	1		1.19888	1		1.06877	1		0.842312	1		0	6.95e-09	51.21	4.16258e-05	3	1958.03	-3.62019	18.6026	0
High	iYTAAQQTEHHk	3	1	1	A0A1Q3EG57	N-Term(TMT6plex); K12(TMT6plex)	0	1.01729	3	3.5696	1.15024	3	10.7648	0.926746	3	1.11768	1.0476	3	1.27881	1.05642	3	1.48847	0.903869	3	1.63606	0	3.936e-07	51.18	4.76299e-05	3	1885.03	-0.975622	18.7295	0
High	vASETSGDYkk	3	2	1	A0A1Q3EQJ0	N-Term(TMT6plex); K10(TMT6plex); K11(TMT6plex)	0	0.934876	3	5.65606	1.01001	3	9.44033	0.963797	3	11.5975	1.14101	3	2.65587	1.00554	3	1.4801	0.880379	3	5.98745	0	1.097e-06	51.13	5.93596e-05	2	1872.07	-0.605267	20.843	1
High	iNSLVISPGPGHPk	1	1	1	A0A1Q3ESW1	N-Term(TMT6plex); K14(TMT6plex)	0	0.957387	1		1.06937	1		0.939684	1		1.11538	1		0.995925	1		0.917476	1		0	1.065e-06	51.1	5.58898e-05	3	1874.12	-3.36369	30.3546	0
High	lLHPDLSDEQR	8	1	1	A0A1Q3E513	N-Term(TMT6plex)	0	1.02154	8	5.26281	1.0326	8	8.46541	0.98139	8	4.87215	1.01187	8	5.07713	0.981385	8	2.6134	0.983071	8	6.71526	0	1.577e-05	51.07	4.88517e-05	2	1551.83	-1.39012	25.4213	0
High	eYEkTEEDIk	2	2	1	A0A1Q3EBD4	N-Term(TMT6plex); K4(TMT6plex); K10(TMT6plex)	0	1.04039	2	4.83492	1.15494	2	5.49578	0.945843	2	1.51308	1.07254	2	0.635222	0.940628	2	8.45399	0.902833	2	1.43047	0	1.254e-07	51.06	6.54164e-05	2	1971.09	-1.46626	23.5093	1
High	gVSQPIEGHAAAFAEVk	1	1	1	A0A1Q3EK95	N-Term(TMT6plex); K17(TMT6plex)	0	1.09546	1		1.05888	1		0.820501	1		1.10927	1		1.00133	1		1.00686	1		0	6.811e-08	51.05	6.63524e-05	3	2169.21	0.322431	29.2169	0
High	kEASFESVSk	11	1	1	A0A1Q3DY81	N-Term(TMT6plex); K1(TMT6plex); K10(TMT6plex)	0	0.942946	11	5.35578	0.94664	11	5.11031	1.01061	11	2.55175	1.05441	11	4.3364	1.02817	11	1.92695	0.976539	11	5.37228	0	1.902e-08	51.04	4.91904e-05	3	1799.05	-1.61418	24.5147	1
High	aTHVEFTGSSmk	3	1	1	A0A1Q3EEZ5	N-Term(TMT6plex); M11(Oxidation); K12(TMT6plex)	0	1.12865	3	5.76109	1.31586	3	0.875802	0.756203	3	15.2454	1.12007	3	14.2271	0.978182	3	8.81788	0.85795	3	19.092	0	8.747e-06	51.01	4.12101e-05	3	1768.93	-2.58567	20.7458	0
High	sALLNSHLGDLk	1	1	1	A0A1Q3EQ64	N-Term(TMT6plex); K12(TMT6plex)	0	1.09383	1		1.12246	1		0.972215	1		0.944657	1		0.975805	1		0.988486	1		0	4.359e-07	50.96	4.40923e-05	2	1726.02	-1.19101	32.1733	0
High	fEEPDAAVIQTHPR	1	1	1	A0A1Q3ESQ9	N-Term(TMT6plex)	0	1.11254	1		0.935344	1		1.0634	1		0.902061	1		0.952412	1		1.0949	1		0	2.194e-06	50.95	4.82116e-05	3	1838.96	-0.813028	27.4607	0
High	lkPGDLVGVNk	3	1	1	A0A1Q3EHU8	N-Term(TMT6plex); K2(TMT6plex); K11(TMT6plex)	0	1.03491	3	3.78518	1.08591	3	2.27327	1.02396	3	0.597289	1.01043	3	6.75884	0.945027	3	0.977179	0.96862	3	0.941386	0	0.0001057	50.91	1.74357e-05	2	1827.16	-2.798	30.7025	0
High	qNAEQHALk	3	1	1	A0A1Q3EIT3	N-Term(TMT6plex); K9(TMT6plex)	0	1.07271	3	5.47029	1.07817	3	4.26268	0.96256	3	2.63626	0.974231	3	2.64273	0.947878	3	5.15468	1.05122	3	0.862806	0	5.184e-06	50.9	5.93366e-05	2	1496.85	-3.35509	15.6216	0
High	eNALYPDGAHLNELSEVR	2	1	1	A0A1Q3ESJ3	N-Term(TMT6plex)	0	1.06289	2	5.36869	0.963777	2	6.33525	0.970034	2	6.3903	0.997575	2	2.26302	0.997367	2	2.54717	1.04657	2	7.27082	0	1.235e-06	50.89	3.5847e-05	3	2256.14	-2.50046	31.5031	0
High	iEEVDDEEkPk	14	1	1	A0A1Q3E4Z7	N-Term(TMT6plex); K9(TMT6plex); K11(TMT6plex)	0	1.03389	14	2.51289	0.976272	14	4.57979	0.979666	14	5.16418	0.989982	14	3.95219	1.00526	14	2.4257	1.04402	14	2.86066	0	2.87e-07	50.88	7.88002e-05	2	2018.12	-3.26188	25.3937	0
High	kQDDISVDNQNDQSLATmmAk	3	1	1	A0A1Q3EFA7	N-Term(TMT6plex); K1(TMT6plex); M18(Oxidation); M19(Oxidation); K21(TMT6plex)	0	1.06739	3	17.2324	1.00198	3	4.36346	1.03865	3	7.06651	1.03324	3	12.5282	0.954785	3	0.282652	0.914316	3	21.1722	0	1.146e-07	50.83	4.50191e-05	3	3071.55	-3.67192	25.0499	1
High	nATEHPAGAFR	9	1	1	A0A1Q3E2Q8	N-Term(TMT6plex)	0	1.02498	9	4.13729	0.977194	9	10.3996	0.979881	9	7.59798	1.00536	9	10.5444	1.00215	9	7.51574	0.977337	9	9.93658	0	2.337e-07	50.82	2.77361e-05	2	1399.73	-1.45282	15.0446	0
High	aITAEEGDHVR	5	1	1	A0A1Q3EG10	N-Term(TMT6plex)	0	1.02222	5	3.02707	1.1334	5	3.29184	0.924998	5	4.62428	1.02101	5	2.34564	0.976185	5	2.02383	1.04352	5	1.11266	0	2.141e-05	50.82	3.68434e-05	3	1426.75	2.23199	16.9389	0
High	eGLELEETEEEkk	5	1	1	A0A1Q3E4Z7	N-Term(TMT6plex); K12(TMT6plex); K13(TMT6plex)	0	1.02214	5	3.58598	1.03359	5	8.68431	0.963549	5	1.48473	0.980978	5	3.75444	0.981059	5	4.10194	1.06132	5	2.15854	0	5.271e-09	50.78	7.22797e-05	2	2250.23	0.721204	28.2496	1
High	kEEETPPITDAPEDLIk	1	1	1	A0A1Q3E1M5	N-Term(TMT6plex); K1(TMT6plex); K17(TMT6plex)	0	1.03786	1		1.24019	1		0.979028	1		0.837244	1		0.955548	1		1.12681	1		0	7.367e-09	50.77	6.82586e-05	3	2612.46	-0.224429	33.954	1
High	hIDTALGYGTEk	3	1	1	A0A1Q3EA81	N-Term(TMT6plex); K12(TMT6plex)	0	0.978038	3	4.86763	1.21063	3	4.66278	0.894252	3	2.95583	1.12685	3	2.5707	1.1053	3	8.03058	0.64239	3	23.2651	0	1.633e-07	50.68	7.52459e-05	2	1762.98	1.88727	25.7119	0
High	nPAYLIEAQHGVVATENk	1	1	1	A0A1Q3ERY9	N-Term(TMT6plex); K18(TMT6plex)	0	0.927329	1		1.11848	1		0.929878	1		1.052	1		0.9443	1		1.10644	1		0	5.153e-06	50.67	8.35612e-05	3	2412.32	-4.46789	32.6199	0
High	vAPEEHPILLTEAPLNPk	4	1	1	A0A1Q3DWK9	N-Term(TMT6plex); K18(TMT6plex)	0	1.15742	4	22.0792	1.07124	4	24.8049	0.920128	4	18.1877	1.03155	4	10.231	0.986902	4	6.13105	0.838402	4	11.8335	0	5.084e-07	50.65	5.81171e-05	3	2426.41	-0.0149701	34.8088	0
High	eLDEQTFNHSNR	2	1	1	A0A1Q3EHW4	N-Term(TMT6plex)	0	1.01668	2	6.82137	1.01756	2	1.38916	0.965466	2	4.31232	1.00514	2	2.1889	1.0181	2	4.91111	1.00015	2	11.3053	0	2.998e-06	50.64	1.07872e-05	3	1718.83	-2.18375	20.953	0
High	kPDDVVITFAk	4	2	1	A0A1Q3E946	N-Term(TMT6plex); K1(TMT6plex); K11(TMT6plex)	0	0.985931	4	6.14368	1.04609	4	5.54911	0.982532	4	7.45796	1.00661	4	2.73599	0.965296	4	8.97568	1.02818	4	4.44883	0	7.112e-05	50.63	5.92503e-05	2	1920.18	0.27432	34.277	0
High	dSYVGDEAQSk	4	1	1	A0A1Q3EIF8	N-Term(TMT6plex); K11(TMT6plex)	0	1.10828	4	1.95874	0.808242	4	17.3872	1.13349	4	15.2061	0.779058	4	22.7638	0.918527	4	6.22702	1.35468	4	11.5983	0	4.354e-05	50.62	3.16441e-05	3	1656.85	-0.900805	21.5138	0
High	lLGLGGAVVPHk	3	1	1	A0A1Q3E9V6	N-Term(TMT6plex); K12(TMT6plex)	0	0.959463	3	31.1676	0.947605	3	2.74273	1.06229	3	4.85434	0.999125	3	10.5926	0.989426	3	1.14854	0.953494	3	10.9248	0	2.468e-06	50.6	4.65966e-05	3	1619.04	0.523087	35.6735	0
High	sQGESDDSMNR	2	1	1	A0A1Q3EML6	N-Term(TMT6plex)	0	1.11483	2	1.56033	1.09729	2	2.79309	0.939881	2	2.21256	0.994274	2	2.23852	0.990845	2	2.3852	0.941491	2	8.47609	0	1.924e-06	50.57	8.74923e-06	2	1454.64	0.0163284	12.1017	0
High	ikEVETTNEELNk	8	1	1	A0A1Q3E4Z7	N-Term(TMT6plex); K2(TMT6plex); K13(TMT6plex)	0	0.967785	8	1.59542	1.00832	8	3.96903	1.02922	8	3.17336	1.01066	8	3.24879	1.01473	8	2.0837	0.955078	8	7.44052	0	2.005e-10	50.51	6.22441e-05	2	2234.29	1.5111	26.7992	1
High	vMETHDVSSPVk	3	1	1	A0A1Q3E826	N-Term(TMT6plex); K12(TMT6plex)	0	0.970463	3	8.78565	1.14463	3	4.76687	0.876133	3	2.69871	1.12771	3	9.07048	1.03406	3	1.32731	0.869739	3	4.55487	0	5.673e-07	50.48	5.68557e-05	2	1786.97	-2.9042	23.1894	0
High	dISHQTDIAk	2	1	1	A0A1Q3DXZ4	N-Term(TMT6plex); K10(TMT6plex)	0	0.84993	2	2.10356	1.34445	2	3.41431	0.663408	2	13.4763	1.49335	2	8.31381	0.971961	2	0.374692	0.664663	2	11.425	0	1.147e-06	50.47	5.78842e-05	2	1585.89	-2.13516	21.198	0
High	aTIAGGGVLPFIHk	3	1	1	A0A1Q3DZC5	N-Term(TMT6plex); K14(TMT6plex)	0	0.938107	3	18.3237	0.943164	3	24.3326	1.1048	3	0.694162	1.05656	3	2.21056	1.05088	3	15.3156	0.682548	3	4.5304	0	3.438e-07	50.45	4.82341e-05	3	1839.13	-0.38124	37.9666	0
High	rmPASSGEAR	1	1	1	A0A1Q3E1C3	N-Term(TMT6plex); M2(Oxidation)	0	0.982647	1		1.0203	1		1.00046	1		1.04766	1		0.970374	1		0.984556	1		0	0.0005406	50.43	3.80408e-05	3	1306.67	-0.218767	8.64766	1
High	aSPSSDSDAGkk	4	1	1	A0A1Q3E766	N-Term(TMT6plex); K11(TMT6plex); K12(TMT6plex)	0	0.971101	4	2.57406	1.03728	4	2.25479	1.00908	4	4.76912	0.994208	4	3.99101	0.992763	4	0.574858	1.00372	4	0.982348	0	3.435e-05	50.43	9.28376e-05	2	1837.02	-1.55675	16.0899	1
High	sTFNHDTIk	12	1	1	A0A1Q3EPE2	N-Term(TMT6plex); K9(TMT6plex)	0	0.859256	12	21.3646	1.32927	12	9.40998	0.737292	12	29.3767	1.43793	12	28.92	0.913848	12	10.0477	0.689199	12	27.0153	0	1.269e-05	50.4	7.88889e-05	2	1520.84	-1.6906	20.9168	0
High	nIDTATAYGNESEVGQGIkk	4	1	1	A0A1Q3E3J2	N-Term(TMT6plex); K19(TMT6plex); K20(TMT6plex)	0	0.909761	4	15.471	0.793289	4	13.3896	1.05878	4	1.46032	1.11073	4	4.40419	1.15136	4	7.47116	0.792747	4	11.5763	0	1.168e-10	50.39	7.45002e-05	3	2782.52	-0.815262	28.4947	1
High	dPHVPTDPQVmESLGk	2	1	1	A0A1Q3EIK8	N-Term(TMT6plex); M11(Oxidation); K16(TMT6plex)	0	0.994245	2	1.69061	0.903667	2	4.73529	1.05322	2	5.30127	0.920348	2	6.27637	1.01531	2	6.05718	1.11523	2	10.9455	0	8.726e-06	50.34	5.27078e-05	3	2224.16	-2.76673	27.6393	0
High	iEHWNVAGNHGR	4	1	1	A0A1Q3E4N2	N-Term(TMT6plex)	0	0.988861	4	1.24785	0.907473	4	5.93353	1.07303	4	10.4026	0.929203	4	2.19167	0.998666	4	6.20426	1.03789	4	5.25124	0	2.778e-07	50.31	4.37621e-05	2	1618.84	-1.07414	20.8459	0
High	tIAVLDEQELkDGQmk	6	1	1	A0A1Q3E4N2	N-Term(TMT6plex); K11(TMT6plex); M15(Oxidation); K16(TMT6plex)	0	0.935941	6	6.48467	0.99153	6	4.14656	1.01978	6	3.77698	1.00841	6	1.44546	1.01625	6	8.98111	0.930641	6	12.4449	0	1.383e-05	50.31	7.21609e-05	4	2521.43	4.07843	32.8815	1
High	qADALEAQAAAHR	2	1	1	A0A1Q3ETA1	N-Term(TMT6plex)	0	0.957822	2	5.88284	1.0589	2	6.03487	1.0124	2	0.972291	0.999666	2	1.63394	1.03778	2	2.76346	0.913901	2	2.55012	0	3.34e-08	50.24	5.34624e-05	2	1580.83	-2.56543	20.4752	0
High	vGIATTPNTDAETN	1	1	1	A0A1Q3E1L0	N-Term(TMT6plex)	0	1.00893	1		1.052	1		0.921611	1		0.875817	1		1.06433	1		1.19174	1		0	0.001023	50.24	2.83871e-05	2	1632.83	-1.46142	25.3976	0
High	iRNETGADIQVSR	1	2	1	A0A1Q3EAR6	N-Term(TMT6plex)	0	0.954002	1		0.924961	1		1.10787	1		0.953887	1		1.03252	1		0.960852	1		0	1.625e-08	50.2	6.97145e-05	3	1687.94	8.2775	20.1117	1
High	hYVANDQEFER	7	1	1	A0A1Q3EN54	N-Term(TMT6plex)	0	0.974686	7	8.84603	1.04836	7	9.53283	0.911926	7	3.96466	1.00615	7	9.94661	0.922273	7	9.70735	1.09889	7	35.1724	0	4.148e-07	50.17	1.4905e-05	3	1636.79	1.17974	19.7772	0
High	fQAAHPELDFSNAk	5	1	1	A0A1Q3E935	N-Term(TMT6plex); K14(TMT6plex)	0	0.989311	5	12.7931	0.935233	5	3.67019	1.03302	5	7.11288	0.990187	5	6.90649	1.01343	5	6.9231	0.964418	5	7.25586	0	6.094e-07	50.16	7.61425e-05	2	2033.1	4.81595	31.5885	0
High	lDDANmHPIASENPGk	4	2	1	A0A0P0ZA75	N-Term(TMT6plex); M6(Oxidation); K16(TMT6plex)	0	1.07657	4	6.2176	1.07282	4	4.62816	0.957146	4	3.74349	0.971196	4	3.63712	0.949931	4	6.71941	1.07473	4	0.847092	0	7.536e-07	50.08	4.81056e-05	3	2183.12	1.62801	22.8132	0
High	hFVLDEcDk	5	1	1	A0A1Q3EM83	N-Term(TMT6plex); C7(Carbamidomethyl); K9(TMT6plex)	0	1.08805	5	2.50243	1.18502	5	11.4091	0.987967	5	17.0408	0.882179	5	9.95518	0.923062	5	15.7241	0.996765	5	13.891	0	9.738e-05	50.04	4.70645e-05	2	1620.84	-2.04619	27.1062	0
High	gSSQEVDEDGRPk	6	1	1	A0A1Q3E5C5	N-Term(TMT6plex); K13(TMT6plex)	0	0.979919	6	2.68276	0.997008	6	5.60945	1.02845	6	3.89471	1.01511	6	7.64518	1.00271	6	5.59355	1.00365	6	4.46998	0	2.751e-07	50.01	5.83655e-05	2	1861.97	1.02665	15.5954	0
High	fIDEHPGGDEVILAESGk	4	1	1	A0A1Q3E0P2	N-Term(TMT6plex); K18(TMT6plex)	0	1.27106	4	2.35274	1.18124	4	10.4243	0.89701	4	5.92061	0.898581	4	3.485	0.861719	4	3.3344	1.20326	4	2.86072	0	4.66e-07	49.99	8.46948e-05	3	2371.25	-1.64416	34.5644	0
High	tLLIADPR	1	1	1	A0A1Q3EFX6	N-Term(TMT6plex)	0	1.13335	1		0.919262	1		1.07884	1		0.900322	1		1.01811	1		0.955784	1		0	0.004909	49.98	4.16916e-05	2	1127.7	4.46711	30.6789	0
High	qSPPSDGPAHDGk	5	1	1	A0A1Q3E695	N-Term(TMT6plex); K13(TMT6plex)	0	0.999302	5	14.3293	1.07255	5	9.07705	0.883598	5	12.6123	1.13284	5	21.0262	0.994806	5	2.74629	0.891614	5	21.0976	0	0.0001469	49.95	5.61427e-05	2	1750.91	-1.44816	15.1093	0
High	dLNLSDQYDmk	2	1	1	A0A1Q3E2Q8	N-Term(TMT6plex); M10(Oxidation); K11(TMT6plex)	0	1.03331	2	14.0614	0.828007	2	5.1022	1.16064	2	7.44995	0.914276	2	14.2082	0.910803	2	6.82744	1.13382	2	5.38677	0	3.844e-05	49.93	2.69306e-05	2	1815.92	-1.32838	29.9946	0
High	mFAGEHINTSEDR	4	1	1	A0A1Q3ETQ7	N-Term(TMT6plex); M1(Oxidation)	0	0.992309	4	7.11871	1.01201	4	3.47544	0.945372	4	6.82697	0.967206	4	5.65273	1.01324	4	1.37767	1.02514	4	9.8435	0	2.013e-06	49.91	1.12303e-05	3	1751.82	-0.367055	19.7896	0
High	aQALLEHNVR	4	1	1	A0A1Q3EIH5	N-Term(TMT6plex)	0	1.06109	4	0.889198	1.03719	4	1.46	0.984839	4	1.93179	0.973143	4	4.57655	0.966523	4	2.77032	1.06286	4	3.93196	0	7.825e-08	49.9	8.59566e-05	2	1379.8	-0.273675	23.0598	0
High	sIQALHPAAk	3	1	1	A0A1Q3E1R9	N-Term(TMT6plex); K10(TMT6plex)	0	0.91113	3	1.9241	1.1177	3	7.68487	0.851948	3	2.74747	1.21671	3	0.678033	1.05579	3	3.00822	0.810642	3	0.903864	0	3.928e-06	49.9	6.95839e-05	2	1493.92	-2.4564	22.6373	0
High	aGHEFIVSTDPk	7	2	1	A0A1Q3EFV3	N-Term(TMT6plex); K12(TMT6plex)	0	0.894306	7	2.81156	1.09913	7	4.50009	0.907712	7	9.97484	1.17868	7	5.59381	1.0178	7	2.94455	0.916305	7	12.0086	0	4.917e-08	49.87	6.33687e-05	2	1758.98	1.1435	26.1997	0
High	kIPNSATGAGAAk	5	1	1	A0A1Q3EFQ5	N-Term(TMT6plex); K1(TMT6plex); K13(TMT6plex)	0	0.979253	5	8.60315	0.949947	5	6.66108	1.06175	5	1.71315	1.03886	5	12.591	1.03601	5	2.76243	0.925049	5	10.0785	0	1.154e-09	49.86	7.22933e-05	3	1873.15	1.76905	20.4496	1
High	eHAALEPR	3	1	1	A0A1Q3EI91	N-Term(TMT6plex)	0	0.974101	3	8.23403	1.05934	3	2.98542	0.977012	3	1.28846	1.08076	3	2.90493	0.963499	3	0.177194	0.955797	3	3.66138	0	0.0001019	49.85	6.21085e-05	2	1151.64	0.360765	13.5856	0
High	lPSSPEEALAHADR	4	1	1	A0A1Q3ETQ5	N-Term(TMT6plex)	0	1.04994	4	2.37147	0.96185	4	3.97823	1.06899	4	1.68676	0.853174	4	6.51522	0.913466	4	2.60974	1.28876	4	3.68432	0	2.751e-06	49.85	6.72842e-05	3	1721.9	-0.981217	29.9095	0
High	aLEGAAIDHSSDPSk	1	1	1	A0A1Q3E3H1	N-Term(TMT6plex); K15(TMT6plex)	0	0.971291	1		1.12661	1		0.937292	1		1.09938	1		0.949278	1		0.957682	1		0	3.326e-08	49.82	5.21159e-05	3	1956.04	0.37604	23.1018	0
High	dGTPLYIAQGPHk	2	1	1	A0A1Q3E7W8	N-Term(TMT6plex); K13(TMT6plex)	0	0.964625	2	12.0067	1.16591	2	1.41805	0.899629	2	2.64531	1.07061	2	1.31115	1.01753	2	3.68002	0.922516	2	0.0300266	0	1.656e-06	49.78	8.1527e-05	3	1855.04	-2.15515	27.8701	0
High	gLVQHAVk	4	1	1	A0A1Q3EAC0	N-Term(TMT6plex); K8(TMT6plex)	0	0.994348	4	2.33638	0.973934	4	2.99213	1.01258	4	2.42686	1.01298	4	2.42035	0.990491	4	0.549349	1.0197	4	1.2741	0	3.184e-06	49.77	4.32299e-05	2	1309.83	-0.594605	19.8792	0
High	lVHDVDIVk	6	1	1	A0A1Q3E4W1	N-Term(TMT6plex); K9(TMT6plex)	0	0.934308	6	4.50191	0.91151	6	6.10781	1.0799	6	6.5714	0.982172	6	5.0604	0.993357	6	4.80981	1.05205	6	6.02779	0	1.149e-05	49.72	5.5463e-05	2	1495.93	0.712347	29.7104	0
High	eLQDHSGQAEGSDR	1	1	1	A0A1Q3E7V3	N-Term(TMT6plex)	0	1.00832	1		1.17506	1		0.833703	1		1.06669	1		1.00317	1		1.02308	1		0	3.705e-07	49.62	2.07374e-05	3	1757.83	1.47948	13.1601	0
High	aAAGGHHHk	3	1	1	A0A1Q3EIT3	N-Term(TMT6plex); K9(TMT6plex)	0	1.01467	3	1.05166	0.945514	3	3.97579	0.94895	3	3.07239	1.03737	3	0.863951	1.06216	3	0.926886	0.954123	3	0.125786	0	1.266e-05	49.61	7.05602e-05	2	1343.77	-1.63841	8.03178	0
High	kPQSVSPFAPIGVDSAMk	3	1	1	A0A1Q3E2W4	N-Term(TMT6plex); K1(TMT6plex); K18(TMT6plex)	0	0.893549	3	1.61528	0.910101	3	1.07421	1.07	3	0.280576	1.05066	3	13.0645	0.977798	3	1.65761	0.926674	3	2.83397	0	6.584e-08	49.55	9.64982e-05	3	2546.46	-1.9564	34.8059	0
High	lDQVVHLk	8	1	1	A0A1Q3EPV7	N-Term(TMT6plex); K8(TMT6plex)	0	0.975257	8	2.9672	0.91747	8	4.72658	1.12795	8	8.25083	0.860441	8	11.1918	0.996026	8	2.20694	1.12522	8	8.00439	0	1.6e-05	49.51	4.70164e-05	2	1409.89	-1.72183	32.3539	0
High	sTTTGHLIYk	10	1	1	A0A1Q3E953	N-Term(TMT6plex); K10(TMT6plex)	0	0.764535	10	13.7292	1.33088	10	17.3935	0.705355	10	27.2951	1.52598	10	21.5743	0.912645	10	11.3694	0.636313	10	26.1421	0	1.813e-07	49.5	9.64936e-05	2	1578.92	-4.63913	22.8184	0
High	mEAPIHVDTANFk	5	1	1	A0A1Q3EN90	N-Term(TMT6plex); K13(TMT6plex)	0	1.02593	5	1.40147	0.983225	5	6.33096	0.980769	5	3.44101	1.02324	5	3.61778	0.976312	5	0.920923	0.982944	5	1.94423	0	6.01e-08	49.5	8.19073e-05	2	1931.05	0.518599	32.1083	0
High	kVPVLTGVAVPEPPAR	3	1	1	A0A1Q3E2V8	N-Term(TMT6plex); K1(TMT6plex)	0	0.965755	3	3.85345	0.960493	3	5.03824	1.02752	3	0.21619	1.01028	3	5.96498	1.06952	3	0.274993	0.965556	3	1.33017	0	5.294e-10	49.47	4.34971e-05	3	2088.29	-0.713658	33.1528	1
High	fHSIFTDEGNk	3	1	1	A0A1Q3EAS5	N-Term(TMT6plex); K11(TMT6plex)	0	1.09179	3	0.0954198	0.981093	3	3.56921	1.04513	3	0.0410863	0.867794	3	4.25753	1.04001	3	2.50693	0.98774	3	5.89075	0	4.127e-06	49.46	6.96426e-05	2	1752.93	-0.823557	31.7141	0
High	rLFEGNALIR	3	1	1	A0A1Q3EQW0	N-Term(TMT6plex)	0	1.01768	3	5.62219	0.906097	3	17.825	1.09509	3	2.42658	0.934976	3	5.54821	1.01314	3	7.90987	1.01305	3	2.17413	0	1.348e-05	49.42	0.000110859	3	1417.85	0.788016	30.2239	1
High	fDGHHQFEDIk	6	1	1	A0A1Q3ELD9	N-Term(TMT6plex); K11(TMT6plex)	0	1.08566	6	2.63339	1.03128	6	10.5536	1.01298	6	7.04085	0.984397	6	5.97763	0.982526	6	6.50037	0.993647	6	14.6925	0	1.556e-06	49.41	5.26936e-05	2	1830.95	-0.894176	26.348	0
High	aNVHEIVLVGGSTR	5	1	1	A0A1Q3EMJ0	N-Term(TMT6plex)	0	0.966374	5	2.59288	1.09556	5	10.861	0.997917	5	8.38265	1.06258	5	8.81977	1.01087	5	3.41872	0.939336	5	12.4707	0	1.662e-08	49.38	8.99694e-05	2	1680.96	2.47914	26.7156	0
High	lPIDHLVVTNTIPQDk	1	1	1	A0A1Q3EHQ6	N-Term(TMT6plex); K16(TMT6plex)	0	0.984201	1		1.18518	1		0.990069	1		1.0183	1		0.870445	1		1.05908	1		0	8.565e-08	49.35	8.014e-05	3	2261.33	-0.546811	36.7294	0
High	sHFTEGLEk	3	1	1	A0A1Q3DYR4	N-Term(TMT6plex); K9(TMT6plex)	0	1.09429	3	2.43651	1.4609	3	6.62668	0.754869	3	2.1968	1.09956	3	0.115528	0.902799	3	6.55051	0.919057	3	0.257004	0	2.055e-05	49.33	7.81762e-05	3	1505.83	-2.00328	23.3912	0
High	sEYIVDLNDHTIk	2	2	1	A0A1Q3EEY1	N-Term(TMT6plex); K13(TMT6plex)	0	0.969446	2	1.50824	0.931359	2	25.2405	1.13971	2	18.8157	0.882184	2	22.982	0.967666	2	4.39357	1.05099	2	21.7005	0	4.311e-06	49.33	0.000103263	3	2005.1	-1.76261	32.5953	0
High	kAEPVLSTSGk	1	1	1	A0A1Q3EHG6	N-Term(TMT6plex); K1(TMT6plex); K11(TMT6plex)	0	1.03156	1		0.93338	1		1.06082	1		0.969482	1		0.993925	1		1.00063	1		0	6.798e-08	49.29	7.53668e-05	3	1804.12	1.39425	23.1655	1
High	gVTHEGTPk	6	1	1	A0A1Q3ERE0	N-Term(TMT6plex); K9(TMT6plex)	0	0.959401	6	4.17227	0.987985	6	4.00191	0.999296	6	1.07082	1.04235	6	1.05729	1.01371	6	4.99998	0.975466	6	4.34711	0	6.784e-07	49.28	6.49176e-05	2	1383.8	-0.401385	13.9493	0
High	lLGAIHSAk	2	2	1	A0A1Q3ESL9	N-Term(TMT6plex); K9(TMT6plex)	0	0.998937	2	3.94314	0.911353	2	0.000246977	1.02957	2	2.77123	1.02963	2	0.49746	1.00272	2	0.848071	0.995456	2	0.99015	0	1.932e-06	49.26	4.20948e-05	2	1367.88	0.144637	28.5757	0
High	sTYDSSASSTSSk	2	1	1	A0A1Q3E5X6	N-Term(TMT6plex); K13(TMT6plex)	0	1.27982	2	24.4587	0.855952	2	22.293	1.06559	2	4.95629	0.718189	2	38.1512	0.875642	2	11.1387	1.34058	2	29.1016	0	1.269e-07	49.25	4.27861e-05	2	1765.88	-4.54404	17.1255	0
High	dQGATVHLGGDR	20	2	2	A0A1Q3EAK3;A0A1Q3EAB8	N-Term(TMT6plex)	0																			0	1.781e-07	49.24	4.82453e-05	2	1454.77	8.43861	17.7945	0
High	vQEDHPEIAAPIFR	2	1	1	A0A1Q3EF80	N-Term(TMT6plex)	0	0.970457	2	5.41842	1.00564	2	1.68096	1.00796	2	7.69568	0.988341	2	12.5373	0.972242	2	1.29772	1.08135	2	2.28796	0	9.159e-07	49.23	9.9698e-05	3	1850.99	-1.67212	31.1158	0
High	yDAAPTQSATLEELVk	1	1	1	A0A1Q3E7L7	N-Term(TMT6plex); K16(TMT6plex)	0	1.06224	1		0.656828	1		1.32748	1		0.859735	1		0.683834	1		1.4567	1		0	6.612e-07	49.22	0.000110698	3	2194.2	-0.512784	37.822	0
High	iETLDPALIRPGR	4	1	1	A0A1Q3ESU3	N-Term(TMT6plex)	0	1.01204	4	4.1526	0.928374	4	6.73756	1.0718	4	9.57065	0.934168	4	12.9363	0.967047	4	2.39368	1.08413	4	9.29958	0	0.0008449	49.21	8.81632e-05	2	1680	1.09268	34.1355	0
High	tYVTPADVSNESEVEk	1	1	1	A0A1Q3E223	N-Term(TMT6plex); K16(TMT6plex)	0	1.18383	1		0.597831	1		1.41374	1		0.569553	1		0.81722	1		1.49129	1		0	1.626e-06	49.2	7.33381e-05	2	2226.16	2.3476	28.8055	0
High	gTPDGFHNMHGYSGHTHk	3	2	1	A0A1Q3E135	N-Term(TMT6plex); K18(TMT6plex)	0	0.957798	3	0.531027	1.61429	3	14.362	0.726005	3	25.8689	0.675921	3	18.3621	0.652513	3	15.6976	2.06932	3	29.6838	0	2.282e-07	49.2	2.88543e-05	3	2438.18	-1.68012	17.2456	0
High	dHENPDR	2	1	1	A0A1Q3EFY2	N-Term(TMT6plex)	0	1.07668	2	8.87969	1.13838	2	5.15496	1.0252	2	2.61077	1.09944	2	4.34872	1.07453	2	3.27664	0.471884	2	17.3825	0	0.001574	49.19	1.20218e-05	2	1111.53	-0.21669	8.38783	0
High	gVGkESDETEDNTSTEEVk	1	1	1	A0A1Q3EJL3	N-Term(TMT6plex); K4(TMT6plex); K19(TMT6plex)	0	0.77666	1		0.725827	1		1.09835	1		1.23166	1		1.13153	1		0.721715	1		0	7.464e-09	49.19	5.78417e-05	3	2741.4	2.1583	21.1682	1
High	kLGLTGAAQDAAQDVk	1	1	1	A0A1Q3E8N3	N-Term(TMT6plex); K1(TMT6plex); K16(TMT6plex)	0	0.98898	1		0.934379	1		1.01977	1		1.03524	1		0.999563	1		0.997447	1		0	9.602e-09	49.16	8.06904e-05	3	2273.34	-0.698682	29.5798	1
High	aGANFGTGYcDSQcPHDIk	4	1	1	A0A1Q3EJ89	N-Term(TMT6plex); C10(Carbamidomethyl); C14(Carbamidomethyl); K19(TMT6plex)	0	1.1803	4	7.32313	2.03994	4	30.5453	0.655183	4	34.0006	0.928091	4	3.12863	0.761976	4	20.7114	0.944823	4	11.9496	0	2.987e-10	49.16	2.06276e-05	3	2556.2	-1.94865	25.1793	0
High	dILFDEAGHR	10	1	1	A0A1Q3ENP8	N-Term(TMT6plex)	0	1.13044	10	7.74879	1.06678	10	10.1213	1.04889	10	12.1515	0.808808	10	7.97291	0.959645	10	5.34627	1.14873	10	9.74117	0	1.218e-05	49.15	4.25665e-05	3	1401.74	1.91782	29.5263	0
High	hPLSDDANASDNVPELk	1	3	1	Q96TI3	N-Term(TMT6plex); K17(TMT6plex)	0	1.14763	1		1.50005	1		0.741958	1		1.0803	1		0.915222	1		0.86669	1		0	6.305e-09	49.15	7.47954e-05	3	2280.19	1.28252	26.5309	0
High	gSSATLGVAHVQNScEk	1	1	1	A0A1Q3EG59	N-Term(TMT6plex); C15(Carbamidomethyl); K17(TMT6plex)	0	0.809289	1		1.42992	1		0.6833	1		1.42467	1		0.958744	1		0.731924	1		0	1.143e-08	49.12	8.57231e-05	3	2203.15	0.110658	21.0971	0
High	qSEGYSIQTR	1	1	1	A0A1Q3DYM0	N-Term(TMT6plex)	0	1.03323	1		0.787425	1		1.27238	1		0.707606	1		0.921195	1		1.30931	1		0	7.359e-08	49.1	4.61351e-05	2	1397.72	0.58435	19.1233	0
High	aHVESEFAk	7	1	1	A0A1Q3EQW6	N-Term(TMT6plex); K9(TMT6plex)	0	0.973842	7	10.1904	1.16238	7	9.49112	0.84558	7	13.248	1.12087	7	19.6342	0.997499	7	3.95963	0.952406	7	11.5283	0	1.227e-05	49.06	9.25031e-05	2	1475.82	-3.75059	21.9326	0
High	qEIIADLHTMAk	1	1	1	A0A1Q3E1F4	N-Term(TMT6plex); K12(TMT6plex)	0	0.90221	1		1.0395	1		0.925783	1		1.04934	1		1.1037	1		0.951367	1		0	3.052e-06	49.04	9.66722e-05	3	1828.03	-2.98685	34.551	0
High	vQHAAHDR	2	1	1	A0A1Q3ERE8	N-Term(TMT6plex)	0	1.35967	2	1.43927	1.35277	2	9.04175	0.771182	2	1.07986	0.844941	2	1.53465	0.809491	2	2.15386	1.30541	2	6.95243	0	1.218e-05	49.03	8.50176e-05	2	1162.63	-0.67133	8.10546	0
High	aLVAYHAk	5	1	1	A0A1Q3EFX6	N-Term(TMT6plex); K8(TMT6plex)	0	0.943112	5	10.3843	1.1913	5	17.9045	0.868426	5	23.6487	1.17148	5	24.1987	0.996169	5	4.11661	0.850133	5	13.7643	0	0.0001186	49.02	0.000112783	2	1330.82	-1.83501	22.8723	0
High	vHHFDESYFk	2	1	1	A0A1Q3EH34	N-Term(TMT6plex); K10(TMT6plex)	0	0.995374	2	11.7927	1.09344	2	9.27352	0.895773	2	1.46418	1.0623	2	4.85031	1.0782	2	0.0354749	0.876625	2	10.4056	0	1.34e-05	49.02	7.01759e-05	3	1766.93	0.664579	26.2899	0
High	kAHVPAVQNFk	12	1	1	A0A1Q3EH14	N-Term(TMT6plex); K1(TMT6plex); K11(TMT6plex)	0	0.999059	12	7.55483	0.972402	12	4.27428	1.02607	12	3.3241	0.947561	12	9.1301	0.984206	12	4.57732	1.0855	12	8.95125	0	2.828e-07	49.01	6.40575e-05	3	1926.19	-0.836407	24.0933	1
High	akVEQEGSDVTIVAHSk	3	1	1	A0A1Q3EIX7	N-Term(TMT6plex); K2(TMT6plex); K17(TMT6plex)	0	1.13292	3	0.447579	1.04404	3	0.645516	0.916607	3	3.86659	0.984659	3	0.00341294	0.957605	3	0.907702	0.968653	3	3.15362	0	3.158e-11	49.01	8.66661e-05	3	2485.42	0.691821	24.2936	1
High	eLTSLSPASMk	1	1	1	A0A1Q3EIF8	N-Term(TMT6plex); K11(TMT6plex)	0	1.06532	1		0.758252	1		1.29309	1		0.714628	1		0.917008	1		1.26486	1		0	3.441e-06	48.99	0.000114195	2	1621.92	-2.82529	32.8436	0
High	tPAQTTATcHNVIQk	2	2	1	A0A1Q3E7X1	N-Term(TMT6plex); C9(Carbamidomethyl); K15(TMT6plex)	0	0.952535	2	7.8075	1.14631	2	0.060971	0.863453	2	4.40164	1.15653	2	9.44334	1.03204	2	8.41203	0.839684	2	21.8723	0	2.583e-08	48.99	0.000106624	3	2128.16	-0.0318971	20.5361	0
High	dAFSYGDVGPR	1	1	1	A0A1Q3E4X7	N-Term(TMT6plex)	0	0.926817	1		0.840122	1		1.2848	1		0.743109	1		0.905765	1		1.30787	1		0	2.289e-06	48.95	3.88418e-05	2	1412.7	-0.0581209	28.5139	0
High	tEkELEDEELk	7	1	1	A0A1Q3ESL8	N-Term(TMT6plex); K3(TMT6plex); K11(TMT6plex)	0	0.996272	7	1.28903	0.909483	7	4.1523	1.00475	7	2.51182	0.981607	7	1.66193	1.04114	7	2.41734	1.02785	7	2.65003	0	1.591e-08	48.95	0.000127987	2	2050.15	-0.0975985	26.4227	1
High	skVEEEGTGQAVk	1	1	1	A0A1Q3DVJ3	N-Term(TMT6plex); K2(TMT6plex); K13(TMT6plex)	0	1.05371	1		1.03074	1		0.988493	1		1.01539	1		0.984938	1		0.955403	1		0	6.838e-10	48.93	0.000110666	3	2049.18	1.17737	19.695	1
High	gGSGGVLkDGPLk	4	1	1	A0A1Q3EJI7	N-Term(TMT6plex); K8(TMT6plex); K13(TMT6plex)	0	0.506527	4	6.87109	0.529355	4	11.8479	1.22832	4	6.12162	1.34832	4	2.09514	1.23295	4	3.09978	0.543261	4	11.1663	0	1.247e-09	48.92	6.79635e-05	2	1872.15	-2.19983	26.5146	1
High	qFVSGELkPELk	11	2	1	C5NN47	N-Term(TMT6plex); K8(TMT6plex); K12(TMT6plex)	0	1.03202	11	4.27352	1.0228	11	3.54116	0.994661	11	3.81339	0.972798	11	7.73913	0.989374	11	3.76675	1.04871	11	4.5517	0	5.887e-08	48.92	7.05282e-05	2	2062.25	-0.637925	32.3407	0
High	hGADGVVIGSR	3	1	1	A0A1Q3EIK3	N-Term(TMT6plex)	0	0.997205	3	2.05428	1.12064	3	7.76319	0.923106	3	2.44769	1.08165	3	2.2445	1.00628	3	6.44833	0.823242	3	14.6542	0	5.283e-07	48.89	6.4561e-05	2	1296.72	-0.382514	17.0164	0
High	vPGPTPASENSSESGIkPR	2	1	1	A0A1Q3EBE0	N-Term(TMT6plex); K17(TMT6plex)	0	0.960759	2	9.99654	1.02956	2	11.8904	1.00903	2	2.08518	1.0098	2	2.54734	0.996763	2	6.32386	0.991856	2	2.47594	0	1.317e-08	48.88	0.000103536	3	2368.29	0.322929	22.9168	0
High	vVTASVDNGYPR	3	1	1	A0A1Q3E0E3	N-Term(TMT6plex)	0	0.972398	3	7.03017	0.867765	3	23.2738	1.15486	3	19.8248	0.879436	3	30.684	0.964226	3	6.583	1.14849	3	19.0145	0	9.13e-08	48.87	0.000110909	2	1506.81	0.422095	24.4041	0
High	kELGSGASEALIk	1	1	1	A0A1Q3ETQ7	N-Term(TMT6plex); K1(TMT6plex); K13(TMT6plex)	0	1.06674	1		0.907341	1		0.979221	1		0.930056	1		1.00068	1		1.18936	1		0	3.907e-10	48.85	8.01448e-05	3	1990.22	2.40052	28.4428	1
High	mHNHIATEVDk	4	1	1	A0A1Q3ELL8	N-Term(TMT6plex); K11(TMT6plex)	0	1.07831	4	1.31523	1.12124	4	5.79284	0.885792	4	1.68452	0.917069	4	11.885	1.00209	4	1.05233	1.14564	4	4.41466	0	1.31e-06	48.77	9.02628e-05	2	1752.96	4.69969	18.0321	0
High	kLPLDVSSVDSk	1	2	1	A0A1Q3EA11	N-Term(TMT6plex); K1(TMT6plex); K12(TMT6plex)	0	0.921038	1		0.949634	1		1.06691	1		1.00709	1		0.996757	1		1.01521	1		0	4.711e-08	48.77	8.03074e-05	3	1975.21	0.711485	32.0227	1
High	iGIPEHIIDLPESk	9	1	1	A0A1Q3E8H8	N-Term(TMT6plex); K14(TMT6plex)	0	0.981854	9	6.03085	0.970831	9	8.82695	1.02573	9	4.63091	1.06059	9	6.1708	0.998388	9	5.49727	0.974997	9	9.4184	0	6.528e-07	48.77	8.89354e-05	3	2019.19	-0.727559	38.4328	0
High	hFVALSTNTk	4	1	1	A0A1Q3ETQ7	N-Term(TMT6plex); K10(TMT6plex)	0	0.932192	4	2.73528	1.12831	4	4.93862	0.943976	4	11.9865	1.12057	4	3.78325	1.0536	4	6.90208	0.814795	4	3.53008	0	6.364e-06	48.73	0.000131288	2	1575.92	-0.609765	24.7221	0
High	vIVIGAGNAGHDVASDLAR	1	1	1	A0A1Q3E8Y8	N-Term(TMT6plex)	0	1.00136	1		0.932584	1		1.03527	1		0.959026	1		0.98247	1		1.11213	1		0	2.061e-09	48.73	0.000115212	3	2064.13	-3.09243	32.2292	0
High	dVVEHGAk	5	1	1	A0A1Q3DYH2	N-Term(TMT6plex); K8(TMT6plex)	0	1.05951	5	2.10532	1.09087	5	2.56901	0.97428	5	6.26019	0.976069	5	2.75739	1.03461	5	0.561672	1.00292	5	7.89624	0	1.773e-05	48.72	9.86932e-05	2	1312.76	-4.32812	15.9475	0
High	kFDDAEVQADmk	9	2	1	A0A1Q3EMJ0	N-Term(TMT6plex); K1(TMT6plex); M11(Oxidation); K12(TMT6plex)	0	0.982425	9	7.98188	1.00228	9	8.48171	0.985151	9	3.46257	1.02793	9	2.31321	0.999972	9	2.32106	0.957592	9	3.22971	0	2.391e-06	48.72	0.000100707	2	2100.12	-0.839801	25.0937	1
High	iSGFTTHLmk	3	1	1	A0A1Q3EFD5	N-Term(TMT6plex); M9(Oxidation); K10(TMT6plex)	0	0.912245	3	7.35227	1.07333	3	0.522795	0.92189	3	2.09477	1.18189	3	4.78566	1.02199	3	1.36938	0.883435	3	8.65317	0	0.0001595	48.7	0.00010994	3	1608.92	-1.58717	30.1063	0
High	aVAHGAHPENR	3	1	1	A0A1Q3E885	N-Term(TMT6plex)	0	0.933379	3	10.4578	1.14263	3	7.85609	0.921966	3	4.82492	1.01631	3	3.44847	0.961053	3	0.859642	1.06754	3	12.3718	0	3.251e-06	48.69	5.81391e-05	2	1387.74	-1.11318	8.82008	0
High	gDkDVDATTIATVGEk	3	1	1	A0A1Q3ECJ2	N-Term(TMT6plex); K3(TMT6plex); K16(TMT6plex)	0	1.10832	3	0.576408	1.22657	3	0.0578625	0.852413	3	4.96164	0.952643	3	2.64048	0.953632	3	5.52263	1.11187	3	4.17603	0	3.438e-08	48.68	0.000128065	3	2307.3	-2.37024	29.0192	1
High	hLVNLVQSPk	2	1	1	A0A1Q3E5R4	N-Term(TMT6plex); K10(TMT6plex)	0	1.00613	2	0.6766	1.00052	2	2.95343	0.989669	2	0.609299	1.01235	2	1.66759	1.03448	2	2.67299	0.949243	2	4.50212	0	1.094e-06	48.63	9.52763e-05	2	1592.99	0.270003	27.3328	0
High	cNTTYATVYk	3	1	1	A0A1Q3EF77	N-Term(TMT6plex); C1(Carbamidomethyl); K10(TMT6plex)	0	0.861597	3	8.00693	0.614504	3	3.22461	1.40504	3	7.62471	0.870679	3	8.65108	1.02185	3	7.6921	1.0721	3	0.658458	0	3.331e-07	48.63	6.9915e-05	2	1678.88	-2.24239	25.1549	0
High	kSDLAGTEALNAPGk	2	2	1	A0A1Q3E6L8	N-Term(TMT6plex); K1(TMT6plex); K15(TMT6plex)	0	0.990107	2	3.71484	1.0199	2	3.23534	0.981027	2	2.69883	1.03362	2	1.28832	0.993865	2	5.56555	0.99385	2	0.00470224	0	3.427e-10	48.62	0.000105114	3	2159.27	0.637567	26.4191	1
High	hGGVVVVHDVSQTAR	3	1	1	A0A1Q3ELB4	N-Term(TMT6plex)	0	0.967491	3	4.13958	1.0517	3	12.3505	0.899245	3	0.180884	1.02	3	3.22458	1.03867	3	0.346026	0.990821	3	6.54322	0	5.092e-06	48.6	0.000115952	2	1789.98	-2.59434	16.7195	0
High	ekYDATELISk	6	1	1	A0A1Q3EB29	N-Term(TMT6plex); K2(TMT6plex); K11(TMT6plex)	0	0.953238	6	7.94692	1.03598	6	1.72175	0.983726	6	6.26524	1.09022	6	4.24243	0.99398	6	4.84587	0.92297	6	7.16909	0	1.987e-07	48.6	0.000104219	2	1984.15	-1.16252	30.7001	1
High	vEAGDTVTVGQcRPLSk	10	1	1	A0A1Q3E8Q4	N-Term(TMT6plex); C12(Carbamidomethyl); K17(TMT6plex)	0	0.884186	10	11.0527	0.879537	10	8.86279	1.04283	10	8.33754	1.07794	10	9.00794	1.08101	10	3.8126	0.8541	10	8.38696	0	1.654e-09	48.59	0.000107226	2	2275.25	-1.08834	25.9784	0
High	dSVTYTEHAk	7	6	1	A0A1Q3EJ42	N-Term(TMT6plex); K10(TMT6plex)	0	0.942037	7	9.12829	1.26588	7	7.65963	0.777212	7	21.7317	1.31256	7	20.811	1.00981	7	6.08495	0.69005	7	29.4997	0	1.074e-06	48.56	7.31407e-05	2	1608.86	-5.19452	18.8003	0
High	dYVDYNRDEQPTAGPSTTTIk	2	1	1	A0A1Q3EQF2	N-Term(TMT6plex); K21(TMT6plex)	0	0.937004	2	1.06954	1.04086	2	17.886	0.988595	2	14.272	1.0401	2	5.07564	1.06026	2	7.13129	0.868405	2	17.1397	0	9.481e-10	48.56	6.75681e-05	3	2829.43	-0.821857	26.8745	1
High	dSLELGLQkPk	6	1	1	A0A1Q3E8E6	N-Term(TMT6plex); K9(TMT6plex); K11(TMT6plex)	0	1.05092	6	5.27659	1.06112	6	7.10846	0.941371	6	3.62935	1.00156	6	4.82387	0.980869	6	2.15147	1.0502	6	2.41755	0	5.591e-07	48.54	5.94825e-05	2	1915.18	-1.48385	31.0715	0
High	eQTmPVIEHYEk	2	2	1	A0A1Q3EJW0	N-Term(TMT6plex); M4(Oxidation); K12(TMT6plex)	0	1.07019	2	13.0096	1.1356	2	7.89225	0.888219	2	3.25951	1.0473	2	1.70815	0.99688	2	8.98464	0.936965	2	1.12043	0	1.189e-06	48.54	7.20787e-05	3	1978.03	-0.659437	23.335	0
High	eAQQQYLEEQAHIAk	1	1	1	A0A1Q3EFB3	N-Term(TMT6plex); K15(TMT6plex)	0	1.08232	1		1.03877	1		0.920546	1		1.03062	1		0.95691	1		1.06295	1		0	1.394e-08	48.53	0.000109419	3	2244.2	-2.38285	28.0424	0
High	gIPNVIDSYAR	2	1	1	A0A1Q3E591	N-Term(TMT6plex)	0	0.971341	2	1.50651	0.717646	2	14.8329	1.42418	2	13.8778	0.709197	2	8.38757	0.897877	2	9.12103	1.18278	2	2.54811	0	2.769e-05	48.52	9.84233e-05	2	1433.79	-1.4137	34.1134	0
High	dAAkDEAkPAEESSk	13	1	1	A0A1Q3EMH0	N-Term(TMT6plex); K4(TMT6plex); K8(TMT6plex); K15(TMT6plex)	0	0.981939	13	3.87744	0.950022	13	4.2343	1.02167	13	2.40227	1.05731	13	5.69895	1.01296	13	3.01719	0.956269	13	7.07232	0	1.178e-07	48.52	9.84233e-05	2	2492.4	-2.3808	18.7246	1
High	eNDLVLFHNR	5	1	1	A0A1Q3E958	N-Term(TMT6plex)	0	1.07639	5	20.0605	0.972931	5	4.80268	1.04903	5	2.19487	0.990262	5	12.7597	0.971498	5	3.48296	1.02375	5	10.3951	0	8.368e-05	48.5	7.20394e-05	3	1485.8	2.55956	29.2047	0
High	iEDVTPVPTDSTRR	2	2	1	A0A1Q3EPC9	N-Term(TMT6plex)	0	0.823575	2	10.4443	0.888858	2	0.625293	1.04391	2	3.36989	1.13438	2	5.29381	1.1321	2	6.94642	0.769413	2	1.02437	0	0.0002174	48.47	0.000106675	2	1814.98	-2.57157	24.9978	1
High	fPHFIHTQk	12	2	1	A0A1Q3E135	N-Term(TMT6plex); K9(TMT6plex)	0	1.03387	12	4.88854	1.07821	12	6.2714	1.03128	12	5.38817	1.01847	12	11.3431	1.02458	12	2.40905	0.726712	12	6.43464	0	7.667e-06	48.45	0.00010931	2	1612.94	-0.142891	26.7516	0
High	dVATAYQLLGEHk	1	1	1	A0A1Q3EJG3	N-Term(TMT6plex); K13(TMT6plex)	0	0.921735	1		1.1605	1		0.884862	1		1.20005	1		0.946524	1		0.907343	1		0	1.949e-06	48.41	0.000112485	3	1903.07	1.2285	35.8356	0
High	aELEGLVLTHR	1	1	1	A0A1Q3EFL2	N-Term(TMT6plex)	0	0.955341	1		1.30827	1		1.0811	1		0.827702	1		0.92807	1		1.0216	1		0	1.8e-06	48.39	0.000107209	3	1466.85	0.960843	33.1587	0
High	mHAFQPVAIQTSR	3	1	1	A0A1Q3E4W1	N-Term(TMT6plex); M1(Oxidation)	0	0.840304	3	8.32252	0.899822	3	2.53513	1.06728	3	8.51606	1.07383	3	4.59462	1.07298	3	4.7341	0.907996	3	5.58257	0	4.243e-06	48.39	9.99653e-05	2	1730.92	-2.71587	23.1806	0
High	eVDSTLITAIkk	5	1	1	A0A1Q3DV87	N-Term(TMT6plex); K11(TMT6plex); K12(TMT6plex)	0	0.817826	5	7.30518	0.861738	5	2.19305	1.06538	5	1.45812	1.13846	5	4.28789	1.05401	5	1.92042	0.867905	5	3.44845	0	2.058e-07	48.38	6.75232e-05	2	2005.25	-0.912631	35.9794	1
High	iMTVNHDAEk	4	1	1	A0A1Q3EM30	N-Term(TMT6plex); K10(TMT6plex)	0	0.998663	4	1.71496	0.987645	4	6.6788	0.943562	4	1.75158	1.04524	4	3.86526	1.02834	4	3.32426	0.999546	4	5.85244	0	6.931e-07	48.36	9.70111e-05	2	1615.89	-1.42934	22.3188	0
High	gVFAAGDVQDkR	3	1	1	A0A1Q3EPW5	N-Term(TMT6plex); K11(TMT6plex)	0	0.94405	3	6.4692	0.944915	3	1.87386	1.02416	3	1.61161	1.05121	3	13.8835	1.0043	3	0.0774307	0.989123	3	20.3015	0	3.87e-09	48.36	0.000156093	2	1720.97	-1.16879	25.4085	1
High	kVEVVPGDIADPETSSk	3	1	1	A0A1Q3EFZ7	N-Term(TMT6plex); K1(TMT6plex); K17(TMT6plex)	0	1.0088	3	1.94737	0.979009	3	18.8862	0.99583	3	2.33767	0.952986	3	0.3806	1.03244	3	1.6347	1.01379	3	1.50577	0	2.618e-08	48.36	0.000103576	3	2458.4	-1.25164	29.9611	1
High	iDPTHINPDVLIGk	1	1	1	A0A1Q3EN90	N-Term(TMT6plex); K14(TMT6plex)	0	0.981848	1		1.31501	1		0.87388	1		0.989252	1		0.900647	1		1.14103	1		0	2.16e-07	48.35	0.000133789	3	1990.17	-0.247385	39.4292	0
High	vNNLAHVTAk	2	1	1	A0A1Q3DZ62	N-Term(TMT6plex); K10(TMT6plex)	0	1.00881	2	4.29127	1.21061	2	0.226881	0.866228	2	2.60866	1.11826	2	6.7644	0.971844	2	4.44887	0.892677	2	13.0034	0	1.857e-06	48.3	9.17047e-05	2	1524.92	-1.49352	23.5761	0
High	hmDAPQHR	1	1	1	A0A1Q3ETU3	N-Term(TMT6plex); M2(Oxidation)	0	0.893726	1		1.52023	1		0.711752	1		1.32021	1		0.939247	1		0.71618	1		0	2.07e-05	48.28	3.26906e-05	3	1236.61	0.510162	8.05771	0
High	iQQAEYkPVAAk	13	1	1	A0A1Q3EBY1	N-Term(TMT6plex); K7(TMT6plex); K12(TMT6plex)	0	0.968038	13	4.16571	0.99942	13	5.8568	0.968435	13	3.2906	1.09682	13	4.07085	1.03738	13	3.55825	0.907099	13	6.64523	0	3.597e-08	48.28	9.88147e-05	2	2033.23	-1.39249	25.3538	0
High	iGTETYHTLk	5	1	1	A0A1Q3E947	N-Term(TMT6plex); K10(TMT6plex)	0	0.903402	5	15.204	1.30834	5	19.8243	0.777157	5	29.4708	1.30965	5	24.9178	0.95568	5	4.4172	0.777126	5	9.73513	0	1.813e-06	48.27	0.000136277	2	1620.93	-3.50896	25.2459	0
High	qGNLGDESRDPLLGSSASGR	1	1	1	A0A1Q3E0S6	N-Term(TMT6plex)	0	0.992917	1		1.0173	1		1.0123	1		0.982434	1		0.953831	1		1.09016	1		0	1.635e-09	48.26	5.15014e-05	3	2245.13	-1.8233	24.7311	1
High	gAQGTLEGGAR	2	2	1	A0A1Q3E135	N-Term(TMT6plex)	0	0.945105	2	1.92626	0.997098	2	1.16824	0.999938	2	0.450936	1.04796	2	5.43137	1.01902	2	2.03147	0.960288	2	4.52627	0	7.624e-09	48.24	6.74858e-05	2	1245.67	-1.64099	15.3506	0
High	aYADDTEREQMQHER	2	1	1	A0A1Q3E7H5	N-Term(TMT6plex)	0	0.999368	2	3.66203	1.03043	2	3.17825	0.911562	2	4.32218	1.15765	2	6.27412	1.03686	2	0.290399	0.823599	2	4.71771	0	5.841e-08	48.24	1.49613e-05	4	2107.97	0.197513	16.3454	1
High	gVTALFEHDVVTSAASk	2	1	1	A0A1Q3DV10	N-Term(TMT6plex); K17(TMT6plex)	0	0.884172	2	9.7938	1.29132	2	10.2266	0.797139	2	1.64915	1.25032	2	8.30479	0.979563	2	1.61908	0.828276	2	9.2811	0	6.91e-08	48.24	0.00014472	3	2190.22	-0.835603	37.1672	0
High	kLVIVGDGAcGk	5	2	1	A0A1Q3E4Y6	N-Term(TMT6plex); K1(TMT6plex); C10(Carbamidomethyl); K12(TMT6plex)	0	0.871617	5	1.2034	0.841187	5	6.33969	1.08021	5	2.34244	1.08375	5	8.38369	1.06418	5	4.49939	0.900095	5	5.66202	0	1.785e-07	48.23	0.000112736	2	1904.16	-1.85867	28.9108	1
High	eASAHGLDVk	3	1	1	A0A1Q3EI91	N-Term(TMT6plex); K10(TMT6plex)	0	1.02312	3	3.14877	1.02264	3	11.1505	1.01602	3	8.1937	0.979555	3	11.9839	0.904744	3	15.3324	1.04232	3	12.8044	0	2.541e-06	48.21	0.000114766	2	1484.86	7.05144	20.4293	0
High	hPLPILDLk	2	1	1	A0A1Q3EN90	N-Term(TMT6plex); K9(TMT6plex)	0	1.18125	2	0.294275	1.1093	2	2.03812	0.904364	2	2.43721	0.947257	2	1.24512	0.990159	2	4.94807	1.00769	2	0.519756	0	0.0002738	48.2	9.91383e-05	2	1503.96	-0.973395	36.3314	0
High	iLAIETGGcPHAAIR	3	1	1	A0A1Q3E5Z5	N-Term(TMT6plex); C9(Carbamidomethyl)	0	0.926301	3	6.96428	0.82937	3	15.8222	1.12036	3	0.300552	0.985913	3	2.12513	0.995996	3	2.55879	1.02642	3	6.4863	0	1.255e-06	48.16	0.000151229	2	1808	-4.54289	30.1371	0
High	vSPDVEAGAk	1	1	1	A0A1Q3EH22	N-Term(TMT6plex); K10(TMT6plex)	0	1.02018	1		1.13191	1		0.979717	1		0.976285	1		0.949952	1		1.02903	1		0	9.039e-06	48.15	0.000128611	2	1430.82	-1.68266	22.9965	0
High	nQVDmDEYPAATIIHNR	3	1	1	A0A1Q3E9V5	N-Term(TMT6plex); M5(Oxidation)	0	0.948419	3	1.00587	0.970277	3	6.51305	1.06122	3	4.39483	0.985257	3	0.0951678	0.979505	3	0.659505	0.983144	3	5.93891	0	7.933e-06	48.15	4.13394e-05	2	2232.09	-0.166708	26.9702	0
High	lIIDLHGAPGSQNGFDNSGER	2	1	1	A0A1Q3E7C4	N-Term(TMT6plex)	0	1.03454	2	30.0616	0.930187	2	16.8005	1.05783	2	12.765	0.976561	2	10.4681	0.98033	2	15.9811	0.960107	2	23.3076	0	3.142e-08	48.1	7.202e-05	3	2426.22	-1.77862	34.5568	0
High	kLVEAAVPDLTk	14	1	1	A0A1Q3E3B6	N-Term(TMT6plex); K1(TMT6plex); K12(TMT6plex)	0	0.958103	14	4.99611	0.96289	14	6.38084	1.043	14	2.83944	1.02799	14	3.28334	0.996713	14	4.44038	0.938135	14	8.67611	0	2.144e-06	48.05	3.52519e-05	2	1971.24	-1.24975	33.6577	1
High	rPAIITIGEAGR	1	1	1	A0A1Q3E4Z8	N-Term(TMT6plex)	0	0.977425	1		0.880124	1		1.11496	1		0.883348	1		1.01539	1		1.11166	1		0	9.35e-08	48.04	6.67404e-05	3	1482.9	1.60327	25.6414	0
High	fkELAGTTDk	3	1	1	A0A1Q3EN97	N-Term(TMT6plex); K2(TMT6plex); K10(TMT6plex)	0	1.00553	3	3.58881	0.995283	3	5.99418	0.976226	3	5.43176	0.959652	3	3.54564	0.990194	3	1.44948	1.07258	3	1.82145	0	5.951e-08	48.04	9.65773e-05	2	1797.07	-0.820657	28.349	1
High	lGIHEDAQNR	10	1	1	A0A1Q3E4Z7	N-Term(TMT6plex)	0	1.02023	10	2.35053	1.0237	10	6.03157	0.993013	10	1.7264	1.00336	10	2.56637	0.993302	10	3.23447	1.00209	10	8.09188	0	5.915e-08	48.03	8.7356e-05	2	1381.74	-0.544772	18.1406	0
High	qQEAMNHLEk	3	1	1	A0A1Q3ER04	N-Term(TMT6plex); K10(TMT6plex)	0	0.994495	3	1.14018	0.9826	3	2.23917	0.998034	3	1.59884	0.993396	3	0.14082	1.00611	3	3.20348	1.01193	3	4.39394	0	8.151e-08	48	9.98483e-05	2	1685.9	-2.37559	20.7013	0
High	iEDSDGSQNFPHTDLPEHGk	1	1	1	A0A1Q3E326	N-Term(TMT6plex); K20(TMT6plex)	0	0.823288	1		1.17185	1		0.990461	1		1.0104	1		1.03794	1		0.959689	1		0	7.54e-08	47.99	4.84507e-05	3	2681.31	-2.73172	26.0019	0
High	aFLVEEAk	1	1	1	A0A1Q3EEZ4	N-Term(TMT6plex); K8(TMT6plex)	0	1.0158	1		1.08382	1		0.950583	1		0.996878	1		0.997723	1		1.01762	1		0	3.125e-05	47.98	0.000115435	2	1364.82	0.0835976	33.0857	0
High	sLGATHVIDR	4	4	2	A0A1Q3ETC5;A0A1Q3EHR2	N-Term(TMT6plex)	0																			0	3.946e-06	47.97	0.000103732	2	1297.74	-0.667685	19.6726	0
High	dAALGGFAGHEAGHHGGGTATGTHGNR	1	1	1	A0A1Q3ETA1	N-Term(TMT6plex)	0	0.900881	1		0.93184	1		1.13469	1		0.93715	1		0.96228	1		1.10245	1		0	2.1e-09	47.94	3.37458e-05	4	2742.3	-3.03836	16.3426	0
High	mAEFGIIHR	4	1	1	A0A1Q3DX04	N-Term(TMT6plex)	0	1.23786	4	5.57648	1.31988	4	7.92688	0.881722	4	11.7514	0.819202	4	1.68026	0.912671	4	0.78228	1.04324	4	11.4107	0	1.088e-05	47.92	9.12113e-05	3	1302.72	-0.159752	30.6277	0
High	sSGGGSEAVEVEDLRR	1	1	1	A0A1Q3EDH2	N-Term(TMT6plex)	0	0.84112	1		0.833012	1		1.10116	1		1.03029	1		1.11227	1		0.912009	1		0	7.298e-10	47.91	7.84769e-05	3	1876.96	0.671504	22.0757	1
High	gEHDGQELEDSPPR	1	1	1	A0A1Q3E2D2	N-Term(TMT6plex)	0	1.08864	1		1.06593	1		0.98465	1		0.92864	1		0.970554	1		1.06007	1		0	3.97e-08	47.84	1.80881e-05	3	1794.84	-1.59106	16.1578	0
High	ekVTLQPVEYYSk	2	1	1	A0A1Q3ETA7	N-Term(TMT6plex); K2(TMT6plex); K13(TMT6plex)	0	0.955616	2	4.89388	1.00652	2	4.39882	0.955734	2	0.430532	1.10663	2	6.8574	1.06032	2	1.79461	0.853275	2	7.08996	0	8.487e-09	47.84	0.000120861	3	2271.32	0.170209	31.4799	1
High	akDGAGSATLSmAYAGAk	2	1	1	A0A1Q3ER32	N-Term(TMT6plex); K2(TMT6plex); M12(Oxidation); K18(TMT6plex)	0	0.850763	2	13.6322	0.868364	2	7.49654	1.07772	2	5.92154	1.07886	2	13.1764	1.14255	2	9.54194	0.759615	2	16.5645	0	1.596e-10	47.84	0.000136483	3	2373.3	-2.31135	25.5424	1
High	dSYVGDEAQSkR	5	1	1	A0A1Q3EIF8	N-Term(TMT6plex); K11(TMT6plex)	0	0.741601	5	15.1946	0.734367	5	9.45108	1.1387	5	4.40968	1.19629	5	11.0705	1.16315	5	15.4655	0.669256	5	35.3442	0	5.677e-09	47.82	8.838e-05	2	1812.95	-1.48074	19.1842	1
High	rVASSDQELTVEER	4	2	2	A0A1Q3E0W6;Q9UR29	N-Term(TMT6plex)	0																			0	6.046e-06	47.78	0.000101702	2	1847.97	0.263551	19.1163	1
High	tGLSYSQIAAR	7	1	1	A0A1Q3ETT0	N-Term(TMT6plex)	0	0.929014	7	3.71879	0.924493	7	12.4679	1.08707	7	6.52763	0.998527	7	3.41192	0.966479	7	1.33754	1.07272	7	13.7966	0	7.043e-08	47.76	0.000128133	2	1395.78	-1.25221	26.1053	0
High	cIGDVTFGPMLAHk	1	1	1	A0A1Q3EMH9	N-Term(TMT6plex); C1(Carbamidomethyl); K14(TMT6plex)	0	1.05213	1		1.05184	1		1.03651	1		0.877115	1		1.0459	1		0.974537	1		0	1.879e-07	47.75	0.000135144	3	2004.08	-0.684702	37.3301	0
High	gDITTHEVLAR	5	1	1	A0A1Q3E5M6	N-Term(TMT6plex)	0	1.01007	5	8.88033	1.02405	5	0.832503	0.977868	5	3.08956	1.02717	5	4.93281	0.993019	5	3.52675	0.988277	5	7.42005	0	7.645e-08	47.74	0.00010685	2	1440.8	-0.108635	21.4512	0
High	iNGPEDSSAPIFADEHQk	1	1	1	A0A1Q3E583	N-Term(TMT6plex); K18(TMT6plex)	0	0.895785	1		0.851367	1		1.06787	1		1.03238	1		1.08647	1		0.940581	1		0	3.429e-06	47.72	0.000105653	3	2413.24	-0.952751	29.8739	0
High	aEEATTVEAk	1	1	1	A0A1Q3EMH0	N-Term(TMT6plex); K10(TMT6plex)	0	0.905233	1		1.03934	1		0.990482	1		1.05663	1		1.03296	1		0.939858	1		0	1.444e-06	47.71	0.000182141	2	1506.84	0.881184	20.3104	0
High	tFDELAHQVk	2	1	1	A0A1Q3EP28	N-Term(TMT6plex); K10(TMT6plex)	0	1.08284	2	2.33768	0.986586	2	4.8232	1.04064	2	5.5621	0.988455	2	4.79477	0.942915	2	5.96129	0.982174	2	14.0764	0	9.71e-08	47.71	0.000133006	2	1645.93	-0.136918	30.5223	0
High	kINEQQQAVSR	4	1	1	A0A1Q3EMH5	N-Term(TMT6plex); K1(TMT6plex)	0	0.965591	4	3.19471	1.00958	4	3.69309	0.990568	4	3.66697	1.0384	4	1.78215	1.03527	4	3.16258	0.961889	4	2.96517	0	1.007e-07	47.68	0.000133927	2	1759.02	-0.944621	16.1151	1
High	iDETHQALSAVR	3	1	1	A0A1Q3DXV6	N-Term(TMT6plex)	0	1.03411	3	4.45653	1.1596	3	1.41868	0.934276	3	4.14667	0.968605	3	1.3755	0.967407	3	2.58718	1.07633	3	9.0386	0	2.825e-08	47.65	0.00012283	2	1568.86	-0.0910034	24.0613	0
High	dIQAPFHLLk	2	1	1	A0A1Q3EGD0	N-Term(TMT6plex); K10(TMT6plex)	0	0.954297	2	7.9383	0.982201	2	4.64538	1.04272	2	0.675092	1.06287	2	5.18419	1.00885	2	2.52319	0.877629	2	13.1353	0	3.338e-06	47.63	0.000117357	2	1639.99	-0.779352	36.9893	0
High	aIHDcHLAVHAQGAPR	2	1	1	A0A1Q3E2E8	N-Term(TMT6plex); C5(Carbamidomethyl)	0	0.995559	2	3.96154	0.965923	2	15.2108	1.07154	2	6.27175	0.958536	2	2.62088	1.05805	2	4.10458	0.88813	2	2.98078	0	5.686e-10	47.62	0.000101194	3	1982.04	0.55655	16.3412	0
High	yTSVDDQVEPGSR	1	1	1	A0A1Q3EG05	N-Term(TMT6plex)	0	0.939972	1		0.839101	1		1.28249	1		0.756882	1		0.983736	1		1.14762	1		0	2.797e-07	47.6	4.95273e-05	2	1681.82	-1.63704	22.1916	0
High	iQDkEGIPPDQQR	36	5	2	A0A1Q3E5S6;A0A1Q3DZN1	N-Term(TMT6plex); K4(TMT6plex)	0																			0	5.176e-06	47.6	0.000155533	2	1982.1	-3.85974	23.0905	1
High	aTSGGGkDEEEQR	10	1	1	A0A1Q3EIK8	N-Term(TMT6plex); K7(TMT6plex)	0	0.909603	10	5.21022	0.988495	10	5.2805	0.985256	10	1.75875	1.06402	10	7.60893	1.03795	10	2.70582	0.945711	10	10.8382	0	1.809e-05	47.59	7.31559e-05	2	1821.93	-0.0623511	12.761	1
High	aAHAAGIk	3	1	1	A0A1Q3E2M5	N-Term(TMT6plex); K8(TMT6plex)	0	1.03994	3	0.605763	1.08816	3	0.988667	0.976476	3	2.2453	0.972127	3	2.58394	0.946409	3	2.59745	1.09991	3	3.13813	0	3.28e-05	47.57	8.74923e-05	2	1196.75	-1.50561	15.3153	0
High	fALGTTTHk	6	1	1	A0A1Q3EN54	N-Term(TMT6plex); K9(TMT6plex)	0	0.977817	6	10.536	0.998413	6	9.69402	0.967385	6	6.35184	1.03824	6	4.48192	0.999029	6	6.99109	1.01381	6	10.5766	0	1.122e-05	47.57	0.000169735	2	1433.85	0.529546	26.0065	0
High	eIVDYLHTHDQk	1	1	1	A0A1Q3E9R7	N-Term(TMT6plex); K12(TMT6plex)	0	1.11256	1		1.03896	1		0.995242	1		0.869335	1		0.983798	1		1.11817	1		0	6.966e-06	47.56	9.38326e-05	4	1956.06	-0.890335	29.9659	0
High	gASVMFSSGDAGVGGGScETNDGTkk	2	1	1	A0A1Q3E856	N-Term(TMT6plex); C18(Carbamidomethyl); K25(TMT6plex); K26(TMT6plex)	0	1.15837	2	7.42213	1.40992	2	11.9503	0.795447	2	0.786251	0.92454	2	2.61892	0.859014	2	5.04421	1.18559	2	8.35837	0	1.266e-11	47.53	7.77057e-05	4	3163.55	-1.92483	28.2402	1
High	hIVAGDIIQAVPSQR	2	1	1	A0A1Q3EMM4	N-Term(TMT6plex)	0	1.01177	2	1.6003	0.959148	2	4.12582	1.00853	2	0.560324	1.016	2	17.0088	1.07625	2	2.98871	0.856521	2	19.0997	0	9.026e-07	47.52	0.000148689	2	1833.06	2.14063	29.6584	0
High	nLEDDVDDEkLR	2	1	1	A0A1Q3ESC1	N-Term(TMT6plex); K10(TMT6plex)	0	1.08703	2	8.12692	1.06442	2	11.5635	0.985663	2	4.28032	0.842708	2	8.48037	0.944189	2	4.15017	1.23521	2	7.61041	0	7.725e-07	47.47	0.000117285	2	1919.01	-1.09737	27.4393	1
High	sGSEWVPTEMLTEHDk	1	1	1	A0A1Q3DZG4	N-Term(TMT6plex); K16(TMT6plex)	0	1.2181	1		1.19471	1		0.939952	1		0.97395	1		0.826266	1		1.05903	1		0	4.274e-07	47.47	6.44618e-05	3	2304.16	-0.771218	35.8547	0
High	hIEEGTATTGWDHR	1	2	1	A0A1Q3DX19	N-Term(TMT6plex)	0	1.06821	1		0.981822	1		1.08948	1		0.916318	1		1.00752	1		0.931885	1		0	5.625e-07	47.44	4.32724e-05	3	1838.9	-1.09733	19.6015	0
High	aGHIASGAAHH	3	1	1	A0A1Q3DX08	N-Term(TMT6plex)	0	0.967514	3	9.46271	0.943733	3	15.3917	1.00102	3	8.24696	1.16763	3	6.46139	1.08214	3	0.695873	0.966036	3	19.8941	0	0.00025	47.42	6.52082e-05	2	1257.67	1.89454	9.5022	0
High	kAATGTTAVSk	3	1	1	A0A1Q3EMP0	N-Term(TMT6plex); K1(TMT6plex); K11(TMT6plex)	0	0.935719	3	2.07177	0.896353	3	0.250265	1.0197	3	3.74608	1.06558	3	1.63558	1.08337	3	1.65685	0.876718	3	0.433826	0	2.257e-09	47.42	9.41897e-05	3	1722.07	-2.36723	17.9003	1
High	iADHAVIFAGAQk	3	1	1	A0A1Q3E513	N-Term(TMT6plex); K13(TMT6plex)	0	0.990232	3	3.78547	0.93994	3	12.0298	1.03427	3	8.48445	0.99427	3	0.789701	1.01278	3	0.400648	1.04873	3	6.30054	0	1.486e-07	47.42	0.000117737	2	1799.06	-0.347212	30.4596	0
High	lFDGAGDYGNEk	1	1	1	A0A1Q3DV10	N-Term(TMT6plex); K12(TMT6plex)	0	1.12367	1		0.643537	1		1.3354	1		0.600416	1		0.87687	1		1.49534	1		0	2.774e-06	47.4	7.46077e-05	2	1743.89	-2.31682	32.9776	0
High	vQAPSLPDNmHNVLk	1	1	1	A0A1Q3E3C8	N-Term(TMT6plex); M10(Oxidation); K15(TMT6plex)	0	0.958055	1		0.944522	1		0.998181	1		0.986243	1		1.15644	1		0.873748	1		0	1.647e-06	47.39	0.000157767	3	2137.18	-0.145204	28.6133	0
High	sVPYTDcSTTk	1	1	1	A0A1Q3E4F1	N-Term(TMT6plex); C7(Carbamidomethyl); K11(TMT6plex)	0	1.09766	1		0.689654	1		1.25226	1		0.733748	1		0.922464	1		1.33135	1		0	3.216e-06	47.37	7.42087e-05	2	1716.88	-2.57376	23.083	0
High	kYDLATASDLk	6	1	1	A0A1Q3E8U4	N-Term(TMT6plex); K1(TMT6plex); K11(TMT6plex)	0	1.01751	6	3.42789	1.03734	6	5.33317	0.961723	6	10.5457	1.11263	6	5.28187	0.976687	6	3.06209	0.941103	6	9.98025	0	1.071e-07	47.36	0.000121212	2	1912.14	-0.114837	29.5247	1
High	gVPHVVTHDGR	7	1	1	A0A1Q3E4E3	N-Term(TMT6plex)	0	0.990277	7	6.51106	0.983825	7	1.52766	1.02775	7	3.52169	0.985137	7	3.85159	1.04169	7	3.56488	0.995355	7	2.86767	0	7.213e-07	47.35	9.11182e-05	2	1402.78	-0.172007	14.8864	0
High	yEATQSSTYk	5	1	1	A0A1Q3ENW7	N-Term(TMT6plex); K10(TMT6plex)	0	1.33923	5	2.53465	1.07734	5	20.5416	0.951889	5	13.1713	0.713017	5	34.7517	0.778388	5	9.57245	1.73484	5	7.73155	0	6.815e-08	47.35	0.000115048	2	1635.86	-2.50693	21.6641	0
High	aTNYSINLADR	1	1	1	A0A1Q3DX58	N-Term(TMT6plex)	0	1.04908	1		0.82792	1		1.24723	1		0.747696	1		0.966147	1		1.15987	1		0	8.885e-06	47.32	0.000113065	2	1466.78	-3.43699	27.2379	0
High	dAVEHDADLk	4	1	1	A0A1Q3E6T7	N-Term(TMT6plex); K10(TMT6plex)	0	1.00972	4	1.30046	1.07099	4	2.97434	0.963378	4	0.757949	1.00264	4	4.36378	0.963387	4	2.98797	1.05062	4	2.88442	0	6.337e-07	47.31	0.00010961	2	1570.85	-1.36019	21.1535	0
High	yGTGYcDSQcPR	1	2	1	Q96VU3	N-Term(TMT6plex); C6(Carbamidomethyl); C10(Carbamidomethyl)	0	1.9845	1		1.24749	1		0.578131	1		0.350045	1		0.450013	1		2.55457	1		0	4.933e-09	47.3	1.85768e-05	2	1692.73	-1.38838	19.3225	0
High	lNQVSPSGPAHk	3	1	1	A0A1Q3EH22	N-Term(TMT6plex); K12(TMT6plex)	0	0.978173	3	12.7126	1.3057	3	18.7343	0.858577	3	16.9044	1.09419	3	16.6151	0.974639	3	1.57668	0.844677	3	22.982	0	6.062e-07	47.3	0.00018714	3	1692.98	-1.62519	21.1584	0
High	lkVPAINVNDSVTk	7	1	1	A0A1Q3EA12	N-Term(TMT6plex); K2(TMT6plex); K14(TMT6plex)	0	0.927771	7	1.16308	0.919485	7	5.21694	1.0289	7	1.99597	1.058	7	4.64417	1.02847	7	6.42612	0.94772	7	8.41324	0	9.335e-10	47.3	5.21384e-05	3	2185.35	-1.00417	33.0778	1
High	fVLLHEAk	2	1	1	A0A1Q3E3R7	N-Term(TMT6plex); K8(TMT6plex)	0	1.06553	2	11.1299	1.11414	2	4.77163	0.997141	2	4.77722	0.87826	2	4.49356	1.01611	2	3.58968	1.0145	2	2.29694	0	1.963e-05	47.29	0.000103584	2	1414.88	-1.14672	32.3333	0
High	fRPGQEPPSELGR	14	1	1	A0A1Q3EFN5	N-Term(TMT6plex)	0	0.988112	14	8.32975	0.976528	14	2.5712	1.02802	14	4.46235	0.945655	14	3.02459	0.979611	14	7.91958	1.05011	14	7.31484	0	1.442e-07	47.25	0.000106426	3	1698.91	-1.93561	23.0568	0
High	tTGDQPSPSSTk	1	2	2	A0A1Q3EHW0;A0A1Q3E046	N-Term(TMT6plex); K12(TMT6plex)	0																			0	2.009e-06	47.22	0.000131821	2	1663.89	-1.41731	16.4861	0
High	dGALYPDGAHITDLk	2	1	1	A0A1Q3E958	N-Term(TMT6plex); K15(TMT6plex)	0	0.814243	2	3.71967	1.28581	2	12.0189	0.805729	2	13.0848	1.33521	2	15.5449	0.963524	2	4.21215	0.750138	2	26.8738	0	3.479e-08	47.2	0.000138146	3	2044.11	-2.14441	31.5915	0
High	vAVHNFDPDASPAQk	3	1	1	A0A1Q3E2D7	N-Term(TMT6plex); K15(TMT6plex)	0	0.974206	3	0.723089	1.02134	3	0.234787	1.02101	3	4.5559	0.96336	3	4.47121	0.986626	3	4.2134	1.04534	3	2.67383	0	3.072e-08	47.19	0.000148969	3	2054.1	-1.53217	25.5985	0
High	iLAQLDPDPSkR	12	1	1	A0A1Q3E2I9	N-Term(TMT6plex); K11(TMT6plex)	0	1.09157	12	19.3637	1.122	12	9.03578	0.978735	12	7.56858	0.923959	12	10.1833	0.956869	12	5.79768	1.00762	12	16.351	0	4.231e-06	47.18	0.000112941	2	1811.08	-0.823257	33.5904	1
High	tFGVmLIQHTQEk	1	1	1	A0A1Q3DUY7	N-Term(TMT6plex); M5(Oxidation); K13(TMT6plex)	0	1.05028	1		0.967203	1		1.00649	1		0.971884	1		0.984119	1		1.05939	1		0	9.012e-06	47.18	0.000171326	3	2006.11	-2.42059	31.3387	0
High	yGHGSNVGGGTESYPSSR	2	1	1	A0A1Q3EH26	N-Term(TMT6plex)	0	0.977829	2	4.48583	1.07388	2	14.6699	1.1122	2	1.86	0.912404	2	9.00126	0.950296	2	12.576	0.979075	2	0.485086	0	5.83e-08	47.15	3.6623e-05	3	2040.96	0.596262	13.8144	0
High	kDDIDEIVLVGGSTR	2	1	1	A0A1Q3E3S1	N-Term(TMT6plex); K1(TMT6plex)	0	1.11163	2	17.7845	1.11289	2	4.97552	0.994629	2	8.40167	0.939525	2	2.2815	0.850601	2	27.733	1.10056	2	30.3978	0	1.862e-05	47.13	0.000152009	3	2075.17	-0.816016	34.7471	1
High	iIYLVHDDSk	4	1	1	A0A1Q3DW13	N-Term(TMT6plex); K10(TMT6plex)	0	1.03281	4	3.99384	1.17875	4	27.3093	0.934595	4	25.351	1.06994	4	18.646	0.953257	4	3.79596	0.859021	4	33.0305	0	5.525e-06	47.12	0.000172739	2	1660.96	-1.69666	33.432	0
High	aFSMHDVDR	1	1	1	A0A1Q3ELD9	N-Term(TMT6plex)	0	1.0939	1		1.08247	1		0.989944	1		0.992661	1		0.879367	1		1.07798	1		0	0.0001151	47.11	3.79345e-05	3	1306.64	0.735637	23.6636	0
High	kAQISNITAAk	3	1	1	A0A1Q3EDG4	N-Term(TMT6plex); K1(TMT6plex); K11(TMT6plex)	0	1.00161	3	2.45935	1.00041	3	1.26728	0.990135	3	0.0418847	0.988662	3	0.934175	0.977244	3	0.430914	1.05411	3	0.0793899	0	5.137e-08	47.1	9.74922e-05	2	1832.16	-1.07866	24.7577	1
High	mIIVNTPHNPVGk	7	2	2	A0A1Q3DZJ9;A0A1Q3EKG3	N-Term(TMT6plex); M1(Oxidation); K13(TMT6plex)	0																			0	0.0001371	47.07	0.000169831	2	1894.09	-2.75645	26.0962	0
High	gTSHIDFk	4	1	1	A0A1Q3EAH5	N-Term(TMT6plex); K8(TMT6plex)	0	0.958685	4	1.68066	0.962764	4	6.68259	1.00882	4	1.44353	1.06864	4	6.06344	1.03254	4	3.01438	0.903763	4	2.42343	0	7.605e-05	47.06	0.000183997	2	1362.78	-0.238975	22.8352	0
High	eHIHEDEEIR	2	1	1	A0A1Q3DZ59	N-Term(TMT6plex)	0	0.988392	2	15.4357	0.918843	2	0.572429	1.00466	2	1.5911	1.09034	2	2.42614	1.00687	2	2.24564	0.929339	2	11.66	0	8.624e-06	47.01	4.87715e-05	3	1535.76	-0.219828	14.5668	0
High	eEEADVHFEPVIk	4	1	1	A0A1Q3DXF6	N-Term(TMT6plex); K13(TMT6plex)	0	1.09686	4	2.04116	1.1388	4	3.41868	0.938344	4	4.11132	0.89434	4	3.95284	0.943988	4	2.63227	1.1409	4	4.28808	0	1.227e-06	47.01	0.000131384	2	2000.07	-2.752	31.1468	0
High	fkDDDGEPVVAk	8	1	1	A0A1Q3EQ38	N-Term(TMT6plex); K2(TMT6plex); K12(TMT6plex)	0	0.978345	8	0.526841	0.984363	8	2.6361	0.98645	8	3.02925	1.03264	8	4.38297	1.02983	8	1.83448	0.976547	8	0.940444	0	1.141e-07	47.01	0.000179161	2	2007.13	-3.34651	27.4165	1
High	gYGFVDVGSEEEQkk	5	2	1	A0A1Q3E407	N-Term(TMT6plex); K14(TMT6plex); K15(TMT6plex)	0	1.06407	5	0.273846	1.09085	5	3.82992	0.895022	5	2.08552	1.07044	5	1.65208	1.00544	5	0.325972	0.958657	5	3.63626	0	1.689e-06	46.97	0.000150682	2	2359.27	-1.6461	30.2412	1
High	vcANHSISADMR	5	2	2	A0A1Q3DWP1;A0A1Q3DXF6	N-Term(TMT6plex); C2(Carbamidomethyl)	0																			0	2.318e-06	46.96	3.52402e-05	2	1589.77	-2.22468	19.4237	0
High	hQQPAAYQPAPEFHPPAPEGQk	15	1	1	A0A1Q3E7W8	N-Term(TMT6plex); K22(TMT6plex)	0	1.0082	15	7.57274	1.04182	15	6.75598	0.928921	15	14.0142	1.11303	15	17.3605	1.06162	15	15.1438	0.838933	15	44.1125	0	2.12e-09	46.92	0.000130071	4	2883.49	-1.28456	24.2246	0
High	kLEELGNVIQESR	1	1	1	A0A1Q3EIU3	N-Term(TMT6plex); K1(TMT6plex)	0	0.835134	1		0.945301	1		1.05128	1		1.12631	1		0.963818	1		0.991237	1		0	4.305e-10	46.91	0.000159908	3	1973.14	-0.934411	34.0719	1
High	vVALSQSDAk	1	2	2	A0A1Q3DYJ0;A0A1Q3DYG8	N-Term(TMT6plex); K10(TMT6plex)	0																			0	2.394e-06	46.89	0.000221016	2	1475.88	0.781757	26.3055	0
High	eAYPGDVFYLHSR	2	1	1	A0A1Q3EFH4	N-Term(TMT6plex)	0	1.02765	2	13.5697	1.01339	2	3.27818	0.964297	2	0.587462	1.09104	2	0.0254663	0.948118	2	13.3064	0.965621	2	10.1419	0	6.939e-08	46.89	7.98113e-05	3	1782.9	-0.863711	31.9923	0
High	nAYENSEAR	2	1	1	A0A1Q3ENQ0	N-Term(TMT6plex)	0	1.05076	2	4.16081	0.979611	2	14.6359	1.03992	2	8.49643	0.883476	2	5.6753	0.970143	2	0.457196	1.14399	2	8.36059	0	8.04e-05	46.88	2.05116e-05	2	1282.62	-2.13994	13.6163	0
High	rLADVPSYPSYGSk	1	1	1	A0A1Q3EN54	N-Term(TMT6plex); K14(TMT6plex)	0	0.957643	1		1.13426	1		0.85152	1		1.17409	1		0.951409	1		0.990992	1		0	1.247e-07	46.87	0.000175779	3	1998.11	0.222811	27.8208	1
High	rYEMFSQNLQQSR	1	1	1	A0A1Q3EJ33	N-Term(TMT6plex)	0	0.889995	1		0.925578	1		0.98948	1		1.09622	1		1.04599	1		0.978615	1		0	1.59e-08	46.85	8.57133e-05	3	1915.97	1.55075	26.3853	1
High	vALNDIPNRDPQLR	5	1	1	A0A1Q3E223	N-Term(TMT6plex)	0	1.0248	5	9.24621	1.05197	5	7.47551	1.00168	5	5.33887	1.05834	5	1.9808	0.97634	5	1.1812	0.923164	5	8.02847	0	1.935e-06	46.83	0.000205416	2	1850.04	-0.0216412	27.828	1
High	eAILEGWQR	3	1	1	A0A1Q3DXZ3	N-Term(TMT6plex)	0	1.00473	3	8.05831	1.07113	3	16.0238	0.959351	3	4.46846	0.994702	3	3.93094	0.971128	3	0.206132	1.0206	3	0.503587	0	3.311e-05	46.82	0.000116463	2	1330.73	-0.540057	33.7401	0
High	rTDPPQPSANEDSk	1	1	1	A0A1Q3EML6	N-Term(TMT6plex); K14(TMT6plex)	0	0.993778	1		1.07687	1		0.966539	1		1.02048	1		1.02194	1		0.938319	1		0	5.95e-06	46.82	0.000109184	3	2000.04	-1.13876	15.9016	1
High	iVSSIEQkEESk	5	2	2	A0A1Q3E0W6;Q9UR29	N-Term(TMT6plex); K8(TMT6plex); K12(TMT6plex)	0																			0	5.221e-08	46.82	0.000176774	2	2064.21	-2.7123	31.2477	1
High	gAHVAmNAQTAk	3	1	1	A0A1Q3ELS2	N-Term(TMT6plex); M6(Oxidation); K12(TMT6plex)	0	1.0162	3	4.63268	1.08902	3	12.5825	0.911832	3	14.3878	1.0665	3	5.32343	0.985092	3	7.3748	0.969951	3	10.0219	0	1.839e-05	46.81	0.000116731	2	1672.92	-3.27192	14.2093	0
High	rALSEGIVNR	3	1	1	A0A1Q3DV10	N-Term(TMT6plex)	0	1.01676	3	3.79964	0.912481	3	1.79282	1.09444	3	6.35722	0.992011	3	1.24586	0.980589	3	2.34426	0.996616	3	6.94323	0	2.135e-05	46.72	0.000135137	3	1343.79	-1.0933	19.8784	1
High	kFAEDGEALk	2	1	1	A0A1Q3DUG1	N-Term(TMT6plex); K1(TMT6plex); K10(TMT6plex)	0	1.11372	2	6.38835	1.0531	2	2.85465	0.951023	2	6.33396	0.922825	2	0.826127	0.967082	2	0.493611	1.12034	2	0.469715	0	4.717e-07	46.71	0.000179176	2	1795.06	0.00282129	26.5301	1
High	hSAEVAQSASGVPR	1	1	1	A0A1Q3EMZ0	N-Term(TMT6plex)	0	1.01857	1		1.35192	1		0.672595	1		1.21881	1		1.08396	1		0.748783	1		0	1.946e-06	46.65	0.000139495	2	1624.86	-0.445879	14.9693	0
High	qTLTVDALSRPTPk	4	1	1	A0A1Q3EAX0	N-Term(TMT6plex); K14(TMT6plex)	0	0.995769	4	5.70119	0.964492	4	7.26772	1.02549	4	3.65898	0.948899	4	5.71292	0.991627	4	5.72807	1.06015	4	5.18729	0	1.167e-06	46.65	0.000120031	3	1985.19	5.74144	28.2849	0
High	mGGVNHGLDTk	2	1	1	A0A1Q3DZG5	N-Term(TMT6plex); K11(TMT6plex)	0	1.01568	2	1.74227	1.04214	2	6.28082	0.997022	2	1.47383	0.981118	2	5.44955	0.981062	2	2.30178	1.02354	2	10.3284	0	6.194e-07	46.62	0.000141551	2	1586.87	-1.80783	21.1638	0
High	aDSTTTSSPAQPFkk	9	1	1	A0A1Q3E2Q8	N-Term(TMT6plex); K14(TMT6plex); K15(TMT6plex)	0	0.834377	9	7.77626	0.806445	9	7.59013	1.1072	9	3.88421	1.10008	9	3.24646	1.1163	9	1.21448	0.840667	9	4.50964	0	2.203e-08	46.61	0.000193172	2	2253.27	-0.587278	24.3573	1
High	nMSVIAHVDHGk	5	1	1	A0A1Q3DV62	N-Term(TMT6plex); K12(TMT6plex)	0	1.08318	5	5.28595	1.18864	5	17.2649	0.912025	5	4.03896	1.05489	5	4.84018	0.921688	5	11.1888	1.07071	5	14.2796	0	7.86e-08	46.56	0.000219696	2	1765.98	0.918905	23.3507	0
High	hcFDALFR	3	1	1	A0A1Q3E5W9	N-Term(TMT6plex); C2(Carbamidomethyl)	0	1.05048	3	20.2121	1.03071	3	5.05274	0.982542	3	0.695357	0.931647	3	2.9171	1.01328	3	3.07359	0.982484	3	6.42579	0	7.118e-05	46.54	8.42915e-05	3	1294.66	-0.354012	31.9508	0
High	aLADIAADHLR	3	1	1	A0A1Q3E335	N-Term(TMT6plex)	0	0.86832	3	4.30896	0.947847	3	15.9917	1.12325	3	3.03331	0.931272	3	1.57731	1.01714	3	7.50688	1.05696	3	24.9118	0	4.966e-07	46.53	0.000164525	2	1394.79	-1.52912	31.247	0
High	sELGEPIHk	3	1	1	A0A1Q3EN90	N-Term(TMT6plex); K9(TMT6plex)	0	0.991869	3	1.09672	0.985195	3	1.73541	1.00104	3	4.14575	1.01897	3	1.73571	1.00062	3	2.65985	0.980692	3	3.07035	0	3.745e-06	46.51	0.000167518	2	1467.85	-6.5494	23.1852	0
High	nAFPHVVEk	2	1	1	A0A1Q3E382	N-Term(TMT6plex); K9(TMT6plex)	0	0.967739	2	2.44292	0.871069	2	0.243178	1.10312	2	0.236488	0.942118	2	2.0554	1.01734	2	2.45445	1.05073	2	5.04317	0	2.648e-06	46.51	0.000147416	2	1498.87	-3.44981	25.5803	0
High	dRLPSAIAITPGR	3	3	1	A0A1Q3E4N9	N-Term(TMT6plex)	0	1.08937	3	0.108888	0.91221	3	10.2341	1.0188	3	11.8492	0.938538	3	4.61743	0.97117	3	1.33743	1.1272	3	2.5937	0	7.303e-08	46.47	0.00011722	3	1595.94	-3.04944	27.9104	1
High	iVDEkGEEVILR	6	4	1	A0A1Q3E7B3	N-Term(TMT6plex); K5(TMT6plex)	0	1.00928	6	1.0531	1.0365	6	3.98762	1.00488	6	2.14046	0.979446	6	4.09992	0.984669	6	5.25329	1.05912	6	4.28823	0	4.8e-08	46.44	0.00017478	2	1858.11	0.17705	30.5418	1
High	gILLHGPPGTGk	3	2	1	A0A1Q3E176	N-Term(TMT6plex); K12(TMT6plex)	0	1.02197	3	6.95272	0.925592	3	4.79394	1.00584	3	1.35006	1.02078	3	0.8226	1.0129	3	4.09279	0.998532	3	6.88212	0	1.616e-07	46.43	0.000208171	2	1604.99	-0.809273	27.9362	0
High	gLSAYQSk	1	1	1	A0A1Q3EM21	N-Term(TMT6plex); K8(TMT6plex)	0	1.07767	1		0.881908	1		1.16295	1		0.806811	1		0.928309	1		1.19768	1		0	9.371e-05	46.42	0.000127699	2	1311.76	-5.05243	23.393	0
High	aHIGALSSk	6	1	1	A0A1Q3ECR4	N-Term(TMT6plex); K9(TMT6plex)	0	1.09148	6	2.97309	1.14155	6	5.13419	0.956115	6	7.64019	0.954811	6	7.33121	0.929408	6	1.78387	1.07494	6	2.08052	0	1.797e-05	46.41	0.000117708	2	1341.83	3.90569	21.0225	0
High	hVFFTGPQGEEIR	3	1	1	A0A1Q3EFR3	N-Term(TMT6plex)	0	1.00733	3	2.06584	1.03456	3	4.54981	0.997507	3	1.42871	0.921105	3	7.81822	0.960258	3	6.63417	1.15794	3	1.28101	0	7.398e-06	46.4	8.93438e-05	2	1745.91	-1.89887	28.4133	0
High	kVTFTGSTPVAk	5	1	1	A0A1Q3E0Q9	N-Term(TMT6plex); K1(TMT6plex); K12(TMT6plex)	0	0.956667	5	2.21287	0.954462	5	0.930128	0.999764	5	2.14271	1.07835	5	6.45107	1.02919	5	1.4524	0.908467	5	6.1218	0	2.678e-06	46.39	0.000109067	2	1923.18	-3.61135	26.6616	1
High	eQTYIMVkPDGVQR	11	1	1	A0A1Q3EJT6	N-Term(TMT6plex); K8(TMT6plex)	0	0.898168	11	2.67352	0.946214	11	5.06766	0.99641	11	2.87375	1.09815	11	3.40099	1.06984	11	5.03688	0.861607	11	5.02107	0	2.009e-07	46.39	0.000228467	2	2122.17	-1.61625	28.0521	0
High	qQDEIQHIk	3	1	1	A0A1Q3E0D7	N-Term(TMT6plex); K9(TMT6plex)	0	1.04688	3	1.72689	1.01409	3	3.40067	0.932271	3	0.884522	1.00595	3	3.91545	0.984118	3	0.851284	1.04657	3	2.11162	0	3.345e-06	46.38	0.00015995	2	1596.91	0.94425	20.7273	0
High	dkALGTImIGSDk	5	1	1	A0A1Q3E0E3	N-Term(TMT6plex); K2(TMT6plex); M8(Oxidation); K13(TMT6plex)	0	0.877797	5	8.08457	0.882983	5	4.42782	1.08019	5	2.29313	1.09317	5	2.63058	1.07858	5	1.28149	0.887699	5	3.20896	0	7.904e-08	46.38	0.000154197	3	2052.19	-2.12295	30.001	1
High	kLSPSGPSAATk	1	1	1	A0A1Q3DX46	N-Term(TMT6plex); K1(TMT6plex); K12(TMT6plex)	0	0.946795	1		0.915871	1		1.00466	1		1.05051	1		1.05939	1		0.957965	1		0	1.409e-10	46.37	0.000131485	3	1831.12	-0.679091	21.0618	1
High	rLSGFEMR	1	1	1	A0A1Q3ETQ5	N-Term(TMT6plex)	0	0.926259	1		1.02065	1		1.1512	1		0.909067	1		0.947667	1		1.03404	1		0	0.0001724	46.36	0.000102887	3	1224.67	-0.856262	24.2043	1
High	sTQPYEDIHAk	8	1	1	A0A1Q3ESZ2	N-Term(TMT6plex); K11(TMT6plex)	0	0.977547	8	2.50412	1.05243	8	8.935	0.943171	8	8.55062	1.0465	8	12.1373	1.02159	8	3.97597	0.936157	8	18.8145	0	1.062e-07	46.35	0.000171487	2	1746.94	-0.576614	21.8551	0
High	kDANTSYDEPTQSAIk	1	1	1	A0A1Q3DWQ9	N-Term(TMT6plex); K1(TMT6plex); K16(TMT6plex)	0	1.08424	1		1.04809	1		0.868725	1		1.05469	1		0.959181	1		1.10142	1		0	2.61e-11	46.33	0.000167623	3	2455.33	-1.2694	23.1111	1
High	yTILDAPGHk	2	1	1	A0A1Q3EDK0	N-Term(TMT6plex); K10(TMT6plex)	0	0.92097	2	1.97186	0.977494	2	2.14025	0.960176	2	3.0044	1.09006	2	4.52555	1.06207	2	0.338941	0.93224	2	6.4824	0	5.216e-06	46.32	0.000162175	2	1572.91	-1.44189	28.3936	0
High	nkPPAINTQNALk	1	1	1	A0A1Q3ECT8	N-Term(TMT6plex); K2(TMT6plex); K13(TMT6plex)	0	1.24095	1		1.1789	1		0.916632	1		0.767143	1		0.92392	1		1.26674	1		0	6.946e-08	46.32	0.000108506	3	2096.27	-2.66538	24.758	0
High	lDGAYIPYGGk	2	1	1	A0A1Q3E7W8	N-Term(TMT6plex); K11(TMT6plex)	0	0.924473	2	4.63418	0.742687	2	1.41681	1.25281	2	0.861066	0.839622	2	5.88371	1.02641	2	2.40579	1.09905	2	4.66376	0	1.011e-05	46.3	0.00013831	2	1611.91	-0.369251	33.998	0
High	hDELDVAWk	3	1	1	A0A1Q3EDY8	N-Term(TMT6plex); K9(TMT6plex)	0	1.07965	3	1.2888	1.08637	3	4.76474	1.06877	3	4.73169	0.992302	3	1.17354	0.956799	3	2.86924	0.864063	3	13.4079	0	3.401e-05	46.27	0.000165233	2	1570.86	-0.888325	30.5554	0
High	tSQRPVTPEEGMAVAQk	11	1	1	A0A1Q3E4Y6	N-Term(TMT6plex); K17(TMT6plex)	0	0.996803	11	5.42295	0.916785	11	8.31621	1.05899	11	4.3233	0.8773	11	6.09085	1.03278	11	3.23732	1.05379	11	3.25553	0	7.082e-09	46.27	0.000213623	3	2287.24	-1.4914	24.287	0
High	dPAGLEIVHk	1	1	1	A0A1Q3EG48	N-Term(TMT6plex); K10(TMT6plex)	0	0.88422	1		0.933155	1		1.07069	1		1.02903	1		1.04249	1		0.947714	1		0	1.691e-06	46.25	0.000194453	3	1536.92	1.00447	28.5328	0
High	gNHEcASINR	3	1	1	A0A1Q3ECF7	N-Term(TMT6plex); C5(Carbamidomethyl)	0	1.00576	3	4.07415	1.22874	3	1.44562	0.862286	3	6.16289	1.06788	3	6.09095	0.927226	3	0.2747	1.04958	3	19.3947	0	2.893e-06	46.24	3.6841e-05	2	1386.67	-1.23183	11.0542	0
High	gASVDDDRLk	1	1	1	A0A1Q3E6P8	N-Term(TMT6plex); K10(TMT6plex)	0	1.02858	1		1.01505	1		1.02271	1		1.03287	1		0.965272	1		0.938203	1		0	1.607e-05	46.23	0.000219173	2	1533.86	-2.66554	19.9194	1
High	hLAQTAAVAAR	3	1	1	A0A1Q3ECD7	N-Term(TMT6plex)	0	1.02863	3	8.71873	1.07977	3	8.99415	0.996387	3	6.19937	0.973469	3	3.63378	1.00189	3	2.89967	1.00538	3	3.87406	0	3.111e-07	46.22	0.000206546	2	1337.78	-0.235959	15.9776	0
High	hQIVILSk	7	2	1	A0A1Q3EJ34	N-Term(TMT6plex); K8(TMT6plex)	0	1.01851	7	4.32942	0.998634	7	5.70764	1.02066	7	4.64831	0.945619	7	3.6558	0.980384	7	3.86879	1.07536	7	3.78024	0	4.333e-05	46.21	4.30797e-05	2	1395.91	0.55032	26.7058	0
High	imTVNHDAEk	4	1	1	A0A1Q3EM30	N-Term(TMT6plex); M2(Oxidation); K10(TMT6plex)	0	0.970584	4	5.7371	0.980895	4	9.53039	0.971311	4	5.47993	1.01966	4	2.66131	1.01818	4	2.38855	1.01685	4	1.73939	0	2.525e-06	46.17	0.00015942	2	1631.88	-1.81506	18.6992	0
High	gkYEPGAGEVEk	6	1	1	A0A1Q3EJR8	N-Term(TMT6plex); K2(TMT6plex); K12(TMT6plex)	0	1.17244	6	7.81423	1.10367	6	14.1348	0.870877	6	12.695	0.983472	6	6.23953	0.939835	6	3.9656	1.07177	6	6.60194	0	1.602e-08	46.16	0.000203366	2	1951.1	-5.01448	22.0869	1
High	kTAQGAAGGVk	5	1	1	Q764C9	N-Term(TMT6plex); K1(TMT6plex); K11(TMT6plex)	0	0.963405	5	2.73337	0.996871	5	5.75321	1.00437	5	1.48588	1.00053	5	1.7926	1.0094	5	5.3057	1.00586	5	1.48699	0	2.194e-07	46.15	0.000166223	2	1675.04	-1.81153	17.27	1
High	tQLGVPPTHk	5	1	1	A0A1Q3E513	N-Term(TMT6plex); K10(TMT6plex)	0	1.01198	5	4.73899	0.961438	5	2.16841	1.00437	5	1.22273	0.983811	5	1.46063	0.997184	5	2.98767	1.02561	5	3.69698	0	3.966e-06	46.14	0.000207953	2	1535.93	-3.14484	21.9174	0
High	kSVVDELGLVk	2	1	1	A0A1Q3ELL8	N-Term(TMT6plex); K1(TMT6plex); K11(TMT6plex)	0	1.01412	2	9.59131	1.04326	2	1.45666	0.98545	2	3.9262	1.10566	2	0.783289	0.986563	2	2.48081	0.833463	2	7.96567	0	6.013e-08	46.14	0.000131339	3	1874.19	-2.14936	36.4285	1
High	aVHWNIGEk	7	1	1	A0A1Q3EKA9	N-Term(TMT6plex); K9(TMT6plex)	0	0.943645	7	12.5441	0.954963	7	9.13364	1.04852	7	9.54421	1.00721	7	6.57359	0.970051	7	3.41859	1.01488	7	11.8017	0	9.674e-06	46.12	0.000173484	2	1511.87	-1.89317	28.2921	0
High	eVGEEVSHDTIR	2	1	1	A0A1Q3EMJ2	N-Term(TMT6plex)	0	0.980605	2	11.6251	1.08829	2	5.14209	0.956755	2	7.11148	1.03415	2	16.051	0.927835	2	1.4851	1.07443	2	10.662	0	4.113e-07	46.03	9.97838e-05	3	1599.82	-0.065173	19.9737	0
High	gGLGHTNTLR	6	2	1	A0A1Q3EFV3	N-Term(TMT6plex)	0	0.969609	6	0.512142	0.993112	6	4.35847	0.984201	6	8.41297	1.05592	6	11.4612	0.963514	6	4.46158	0.958482	6	7.08917	0	1.883e-07	46.02	0.000132518	2	1254.71	-2.85954	14.7029	0
High	kELPDSEGGLESASR	1	1	1	A0A1Q3EMM1	N-Term(TMT6plex); K1(TMT6plex)	0	0.961647	1		1.01853	1		0.991734	1		1.05784	1		0.97251	1		1.00194	1		0	1.661e-09	46.01	0.000189211	3	2033.09	-2.44075	23.7352	1
High	aGVNHSGDNTTTQASk	1	1	1	Q9HGI1	N-Term(TMT6plex); K16(TMT6plex)	0	0.954345	1		1.33158	1		0.935282	1		0.942562	1		1.01704	1		0.924228	1		0	9.758e-06	45.98	0.00013753	3	2046.06	-1.78771	13.7861	0
High	dcTNFEHIk	7	1	1	A0A1Q3DXZ4	N-Term(TMT6plex); C2(Carbamidomethyl); K9(TMT6plex)	0	1.02166	7	5.47521	0.970789	7	6.11453	1.01905	7	5.09198	0.940811	7	4.77106	0.998236	7	3.57532	1.08001	7	1.12729	0	7.311e-06	45.97	0.000123936	2	1621.84	-0.238988	24.2768	0
High	kTEAAPVSDEk	6	1	1	A0A1Q3EHE2	N-Term(TMT6plex); K1(TMT6plex); K11(TMT6plex)	0	1.05243	6	1.48037	1.06881	6	4.30625	0.937762	6	7.28811	0.957862	6	2.48143	0.951874	6	1.47902	1.09804	6	2.11328	0	1.613e-09	45.97	0.00023396	3	1862.09	0.703993	19.079	1
High	aPAQSAAkPDTDYSLFGGGVk	2	1	1	A0A1Q3ESA9	N-Term(TMT6plex); K8(TMT6plex); K21(TMT6plex)	0	1.12907	2	3.28492	1.11184	2	2.33471	0.876319	2	3.17982	1.07267	2	17.4507	1.03972	2	0.469387	0.791848	2	30.0119	0	1.542e-06	45.97	0.000218784	3	2767.52	-0.94314	33.1001	0
High	lSENVGVDPSTPPDkR	1	1	1	A0A1Q3E0G9	N-Term(TMT6plex); K15(TMT6plex)	0	1.0723	1		1.04944	1		0.951027	1		1.00432	1		0.971702	1		1.02634	1		0	8.333e-08	45.96	0.000207881	3	2169.19	-0.830638	24.9651	1
High	sTDEQTSLkDYITR	6	1	1	A0A1Q3E4Z7	N-Term(TMT6plex); K9(TMT6plex)	0	0.895486	6	3.75373	0.947244	6	5.78881	1.00996	6	6.46411	1.11213	6	7.04555	1.04997	6	2.68655	0.836932	6	14.8903	0	8.842e-08	45.95	0.000190573	2	2115.13	-0.849075	30.3184	1
High	gAVVGYDNk	2	1	1	A0A1Q3E7W8	N-Term(TMT6plex); K9(TMT6plex)	0	0.95953	2	1.13009	0.65872	2	5.55239	1.39278	2	1.53502	0.679228	2	5.02736	0.931232	2	2.47142	1.31592	2	6.10491	0	1.75e-05	45.94	0.000191012	2	1380.79	-1.26044	23.3171	0
High	sQAWLTEAATR	1	1	1	A0A1Q3EH14	N-Term(TMT6plex)	0	0.990859	1		0.762412	1		1.13821	1		0.953153	1		1.02424	1		1.04119	1		0	2.027e-05	45.94	0.000174458	2	1462.78	-0.507165	30.1219	0
High	gLAWADGETHVR	2	1	1	A0A1Q3EKY2	N-Term(TMT6plex)	0	1.08161	2	3.48498	1.05282	2	8.70598	1.00752	2	10.6986	0.880695	2	12.4925	0.967179	2	5.44583	1.10139	2	18.1462	0	2.852e-06	45.93	0.000139122	3	1540.81	0.130317	26.6771	0
High	iIQEAAAQGAk	1	1	1	A0A1Q3EFU7	N-Term(TMT6plex); K11(TMT6plex)	0	0.977365	1		1.03551	1		1.00823	1		0.983251	1		1.03414	1		0.959638	1		0	4.558e-07	45.9	0.000205632	2	1557.93	-3.49658	27.8899	0
High	lYQENSLALHSPEMDR	4	1	1	A0A1Q3EFU7	N-Term(TMT6plex)	0	0.988517	4	4.46127	0.983844	4	7.76456	0.965561	4	5.56474	1.08702	4	5.03415	1.00778	4	3.64394	0.916162	4	26.6374	0	4.932e-08	45.88	7.61767e-05	2	2132.06	-1.46169	29.6826	0
High	dkDGTPLYIAQGPHk	19	1	1	A0A1Q3E7W8	N-Term(TMT6plex); K2(TMT6plex); K15(TMT6plex)	0	0.959426	19	5.2968	1.079	19	10.4815	0.912179	19	9.20278	1.18017	19	13.1545	1.01959	19	6.39317	0.807332	19	24.661	0	5.459e-10	45.88	0.000209163	3	2327.34	1.27149	26.6567	1
High	vGVLTGHENR	3	1	1	Q6DLY8	N-Term(TMT6plex)	0	0.991308	3	10.5144	1.04523	3	0.92974	0.974478	3	1.58585	0.99476	3	1.89623	1.03507	3	2.8017	0.988809	3	1.6531	0	7.587e-05	45.86	0.000206237	3	1310.74	4.3961	20.096	0
High	yEAAGQDHVLk	4	1	1	A0A1Q3DUZ7	N-Term(TMT6plex); K11(TMT6plex)	0	0.978983	4	4.93108	1.03269	4	8.27543	0.98152	4	8.10048	1.05766	4	6.10457	0.991761	4	4.61705	0.984226	4	10.0122	0	4.735e-07	45.85	0.000214513	2	1688.93	-1.54973	22.3806	0
High	lVPISVESk	1	1	1	A0A1Q3EJS7	N-Term(TMT6plex); K9(TMT6plex)	0	1.11501	1		1.14465	1		0.979512	1		0.927059	1		0.861368	1		1.15363	1		0	0.000226	45.8	0.000180173	2	1429.91	1.81966	34.1673	0
High	hVNMLDGVVITESk	1	1	1	A0A1Q3DVG4	N-Term(TMT6plex); K14(TMT6plex)	0	1.00364	1		0.927459	1		0.961587	1		1.11555	1		1.06985	1		0.845318	1		0	3.078e-06	45.77	0.000239689	3	2000.11	-7.53197	33.1515	0
High	vLIVDEVDDTRk	4	1	1	A0A1Q3ES45	N-Term(TMT6plex); K12(TMT6plex)	0	0.991562	4	3.16968	0.974978	4	2.35365	0.984366	4	3.72595	1.00513	4	2.39681	1.00045	4	3.73062	1.03043	4	0.874188	0	2.116e-07	45.76	0.000215023	2	1860.08	-0.4202	32.5984	1
High	gVQYLNEIk	1	1	1	A0A1Q3DV62	N-Term(TMT6plex); K9(TMT6plex)	0	1.09833	1		0.712925	1		1.3138	1		0.626975	1		0.861125	1		1.4752	1		0	4.833e-06	45.75	0.000246117	2	1521.9	-0.744857	32.7712	0
High	hIIEGTQESLAR	4	2	2	A0A1Q3EF20;A0A1Q3ELJ8	N-Term(TMT6plex)	0																			0	5.996e-07	45.71	0.000166491	3	1582.87	-2.50519	20.9029	0
High	dIQPAkPAIDPIEVEAAHR	1	1	1	A0A1Q3EIQ6	N-Term(TMT6plex); K6(TMT6plex)	0	1.06502	1		1.01587	1		0.887915	1		0.871336	1		1.10007	1		1.17948	1		0	2.54e-06	45.71	0.000243024	4	2528.42	-0.224179	30.2108	0
High	tEYDTLLAk	2	1	1	A0A1Q3E3A9	N-Term(TMT6plex); K9(TMT6plex)	0	0.937208	2	2.56709	0.691758	2	6.94803	1.38239	2	4.13536	0.665545	2	9.66756	0.913531	2	7.12545	1.37001	2	9.79634	0	1.415e-06	45.7	0.000192445	2	1511.87	-2.77655	33.3132	0
High	dAGHDEFQVR	9	1	1	A0A1Q3EB29	N-Term(TMT6plex)	0	1.03407	9	2.88209	1.02553	9	5.50761	1.01264	9	2.04251	1.01228	9	5.99321	1.00484	9	3.37291	0.910667	9	9.93236	0	1.091e-06	45.68	4.73193e-05	2	1402.7	3.32014	19.088	0
High	dQEITSLNHk	2	1	1	A0A1Q3EFP0	N-Term(TMT6plex); K10(TMT6plex)	0	1.13855	2	4.96148	1.14724	2	10.6311	0.925677	2	8.40412	0.885848	2	4.81453	0.919337	2	0.622604	1.18747	2	1.42695	0	2.152e-06	45.66	0.000179285	3	1642.92	1.58634	22.488	0
High	eLAEEGYSGcDVR	1	1	1	A0A1Q3E8X6	N-Term(TMT6plex); C10(Carbamidomethyl)	0	0.868008	1		0.771141	1		1.27978	1		0.797658	1		0.960359	1		1.25944	1		0	2.926e-06	45.65	2.99497e-05	2	1713.79	-4.40664	23.9011	0
High	eTHAHAASR	2	1	1	A0A1Q3EGL1	N-Term(TMT6plex)	0	0.747228	2	20.711	1.60827	2	2.53905	0.498655	2	14.4119	1.36344	2	4.18368	0.804809	2	0.868551	1.29163	2	10.2709	0	9.165e-05	45.64	0.000117346	3	1208.63	0.464975	7.60736	0
High	eLGLTPLAk	1	1	1	A0A1Q3EKD9	N-Term(TMT6plex); K9(TMT6plex)	0	1.10138	1		1.25003	1		0.847138	1		0.951462	1		0.962802	1		1.09268	1		0	0.0004233	45.63	9.16315e-05	2	1399.89	0.769334	34.511	0
High	dLAELETHNLPTk	1	1	1	A0A1Q3E4G3	N-Term(TMT6plex); K13(TMT6plex)	0	0.984928	1		0.923437	1		1.00547	1		0.968044	1		1.03377	1		1.08937	1		0	1.025e-05	45.63	0.000235233	3	1939.09	-1.48106	31.3671	0
High	sDLSEmVGDTHFQR	2	1	1	A0A1Q3EG57	N-Term(TMT6plex); M6(Oxidation)	0	0.96527	2	2.3222	1.03063	2	4.18171	1.04092	2	3.81357	0.957527	2	5.83256	0.988252	2	6.77071	1.02723	2	14.7811	0	2.3e-07	45.62	4.38652e-05	3	1866.89	-0.167845	23.751	0
High	sNVVVMAATNRPNSIDPALR	1	1	1	A0A1Q3EJ33	N-Term(TMT6plex)	0	0.933759	1		0.895765	1		1.0607	1		0.951118	1		1.08404	1		1.01055	1		0	1.733e-10	45.62	0.000223438	3	2354.27	-2.72604	30.7765	0
High	sIFLGTVDPHSDLSk	3	1	1	A0A1Q3ETV4	N-Term(TMT6plex); K15(TMT6plex)	0	1.02629	3	0.321984	1.06051	3	4.99863	0.960512	3	1.43334	1.02968	3	3.27869	0.974614	3	2.51328	0.931508	3	6.72858	0	3.007e-06	45.61	0.000234945	3	2074.16	0.498877	35.4934	0
High	kTVYSSTVLVDQEDAk	1	1	1	A0A1Q3E7H5	N-Term(TMT6plex); K1(TMT6plex); K16(TMT6plex)	0	0.959333	1		0.946962	1		0.935061	1		1.06206	1		1.14061	1		0.885539	1		0	7.566e-09	45.61	0.000223953	3	2470.4	-0.4181	28.9265	1
High	aPADHHGHGHGSSGPR	2	1	1	A0A1Q3E864	N-Term(TMT6plex)	0	0.513127	2	9.52138	1.23768	2	3.03964	0.295618	2	31.7644	0.339197	2	38.3115	0.150374	2	109.093	4.90763	2	14.0915	0	3.964e-06	45.6	5.64617e-05	4	1805.87	-0.155729	7.58675	0
High	rTDIIITTk	2	1	1	A0A1Q3EF20	N-Term(TMT6plex); K9(TMT6plex)	0	0.992104	2	7.21234	1.0394	2	4.23615	0.96741	2	0.290798	0.969991	2	1.95677	1.042	2	5.6307	1.01965	2	2.23494	0	2.334e-05	45.57	0.000203839	2	1518.96	-1.62943	25.2917	1
High	vTENIHLk	3	1	1	A0A1Q3ECI4	N-Term(TMT6plex); K8(TMT6plex)	0	1.0438	3	2.78986	1.0896	3	3.84805	0.972361	3	9.54524	0.904858	3	14.4745	0.926373	3	2.55239	1.15638	3	7.35665	0	3.593e-05	45.56	0.000155664	2	1411.87	-1.0362	25.9006	0
High	hVMTNLGEk	5	1	1	A0A1Q3EI78	N-Term(TMT6plex); K9(TMT6plex)	0	1.04804	5	0.35125	1.01335	5	11.39	0.980566	5	7.30375	0.99247	5	2.5381	0.984137	5	0.742574	1.00561	5	5.07105	0	1.282e-06	45.52	0.000199186	2	1486.84	-2.86871	21.9916	0
High	kLYDVQAAk	8	1	1	A0A1Q3E1Y2	N-Term(TMT6plex); K1(TMT6plex); K9(TMT6plex)	0	0.951937	8	5.28778	0.928299	8	6.19956	1.01009	8	5.18592	1.05655	8	3.11134	1.03329	8	2.26812	0.974473	8	7.10112	0	6.649e-07	45.52	0.000115023	2	1723.07	-0.122042	25.986	1
High	tkNPMFEASAk	7	1	1	A0A1Q3E394	N-Term(TMT6plex); K2(TMT6plex); K11(TMT6plex)	0	0.908505	7	0.721114	0.861429	7	5.8837	1.09934	7	1.54325	0.994715	7	2.48238	1.08007	7	1.25391	0.972613	7	4.5185	0	2.446e-06	45.52	0.000235656	3	1911.1	-1.43501	22.3414	1
High	kDLVQDLYLk	1	1	1	A4UX71	N-Term(TMT6plex); K1(TMT6plex); K10(TMT6plex)	0	1.08876	1		1.03693	1		0.899868	1		1.01781	1		1.03417	1		0.987052	1		0	1.431e-06	45.52	0.000140272	3	1922.19	-0.275363	37.8604	1
High	lRDcDVAEPAAVDDEFITk	1	1	1	A0A1Q3DUQ3	N-Term(TMT6plex); C4(Carbamidomethyl); K19(TMT6plex)	0	0.893817	1		0.927316	1		1.1812	1		0.985505	1		0.890069	1		1.07284	1		0	1.644e-08	45.51	0.000164496	3	2622.35	-0.0203521	33.6074	1
High	tLAVDLLNPSPEYEkk	2	1	1	A0A1Q3EBV0	N-Term(TMT6plex); K15(TMT6plex); K16(TMT6plex)	0	0.725302	2	35.8036	0.741029	2	10.7693	1.18458	2	10.2368	1.21289	2	3.97459	1.05755	2	6.9498	0.726315	2	12.3863	0	2.198e-07	45.5	0.000180377	3	2504.46	0.586343	37.4608	1
High	nLPEDQLIIR	1	1	1	A0A1Q3EJK1	N-Term(TMT6plex)	0	0.866239	1		0.895349	1		1.02943	1		0.930867	1		1.08207	1		1.16801	1		0	7.43e-05	45.4	0.000184578	2	1439.84	-0.618991	32.6073	0
High	aFTEGHSVDNAAVELk	2	1	1	A0A1Q3EMG8	N-Term(TMT6plex); K16(TMT6plex)	0	1.25468	2	24.1542	0.970678	2	12.2676	0.946475	2	2.02852	1.00722	2	6.4582	0.925967	2	6.97702	0.982696	2	0.267575	0	1.39e-07	45.36	0.000212482	3	2146.15	-0.635528	29.0103	0
High	sNSFNLSGSk	3	1	1	A0A1Q3E2Q8	N-Term(TMT6plex); K10(TMT6plex)	0	1.02138	3	11.8267	0.895873	3	1.55964	1.1769	3	2.79692	0.823474	3	2.85786	0.977752	3	2.01741	1.1043	3	14.1439	0	2.232e-06	45.35	0.000185257	2	1498.83	-0.508423	26.7978	0
High	kGADQELDYEEDLGR	2	1	1	A0A1Q3EL16	N-Term(TMT6plex); K1(TMT6plex)	0	1.09714	2	8.69026	1.05837	2	14.8502	0.980173	2	4.97047	0.912649	2	18.772	0.898335	2	3.85032	1.18742	2	15.2289	0	1.861e-09	45.31	0.00013986	3	2196.12	-0.630514	27.4254	1
High	hIILLAEGR	2	1	1	A0A1Q3EA12	N-Term(TMT6plex)	0	1.04127	2	5.75831	1.09536	2	3.12326	0.994176	2	4.63881	0.933322	2	5.89288	0.986589	2	2.19564	1.02275	2	4.58532	0	0.0003748	45.3	0.000187402	3	1250.78	-0.325491	28.1813	0
High	hIMDGQELQLPk	4	1	1	A0A1Q3EQW6	N-Term(TMT6plex); K12(TMT6plex)	0	0.966948	4	4.91112	0.995347	4	9.89901	1.01217	4	3.58012	1.01892	4	11.4084	1.01971	4	3.97852	0.955857	4	8.08885	0	1.511e-06	45.3	0.000249377	2	1867.06	3.96134	31.4276	0
High	eLLAQGVHQQR	2	1	1	A0A1Q3E459	N-Term(TMT6plex)	0	1.10576	2	5.27318	1.15907	2	3.23531	0.904235	2	1.30566	0.954242	2	2.0876	0.966655	2	3.67197	1.0609	2	1.94356	0	3.088e-06	45.28	0.000235704	3	1507.85	-4.92548	20.8369	0
High	iILLHGPPGVGk	2	1	1	A0A1Q3EJL3	N-Term(TMT6plex); K12(TMT6plex)	0	1.18979	2	14.0991	1.18488	2	11.7253	0.923222	2	9.09105	0.904977	2	18.0447	0.89375	2	9.18681	1.08595	2	23.8459	0	6.471e-07	45.28	0.000124523	3	1659.07	-0.402601	34.5766	0
High	lGLDTNPLDDTLHR	3	1	1	A0A1Q3DYR2	N-Term(TMT6plex)	0	1.06316	3	0.235021	1.07249	3	1.29404	0.924095	3	3.86155	1.00329	3	5.18886	0.961057	3	3.38519	1.04419	3	1.37846	0	1.541e-07	45.26	0.000235303	2	1808.97	-1.32569	34.5263	0
High	yYAGWADk	4	7	5	A0A1Q3DZ42;A0A1Q3EAK3;A0A1Q3EKA9;A0A1Q3EAB8;A0A1Q3DYT2	N-Term(TMT6plex); K8(TMT6plex)	0																			0	8.247e-06	45.24	0.000155598	2	1431.77	-0.195512	31.7529	0
High	gEEVGPEERDPTEPEEVGLk	1	1	1	A0A1Q3DVG8	N-Term(TMT6plex); K20(TMT6plex)	0	1.225	1		1.23404	1		0.974747	1		0.870181	1		0.842128	1		1.09531	1		0	9.294e-08	45.24	0.000146621	3	2654.35	-0.513401	26.9323	1
High	tEkEIDGAAGSANk	3	1	1	A0A1Q3DWK1	N-Term(TMT6plex); K3(TMT6plex); K14(TMT6plex)	0	0.861007	3	0.294911	0.835932	3	5.92649	1.05717	3	1.03128	0.999815	3	3.86275	1.13721	3	4.01371	0.915269	3	3.75163	0	3.09e-11	45.2	0.000256696	3	2078.17	-0.511513	21.0218	1
High	eAEATEGDDEARR	1	1	1	A0A1Q3EQF2	N-Term(TMT6plex)	0	0.981265	1		1.01368	1		0.979139	1		1.07561	1		1.03352	1		0.879214	1		0	1.29e-08	45.19	3.93499e-05	3	1677.79	-0.18689	12.0941	1
High	dEAkPAEESSk	11	1	1	A0A1Q3EMH0	N-Term(TMT6plex); K4(TMT6plex); K11(TMT6plex)	0	1.00568	11	1.26303	1.02619	11	8.01805	0.961803	11	4.46857	1.02243	11	6.80278	0.981836	11	4.66795	1.01034	11	3.98681	0	1.098e-05	45.19	0.000263341	2	1878.04	-0.515359	17.36	0
High	kTAAVVAINEVk	4	1	1	A0A1Q3E394	N-Term(TMT6plex); K1(TMT6plex); K12(TMT6plex)	0	0.945932	4	7.35545	0.886375	4	10.7743	1.05689	4	5.25301	1.0206	4	4.13158	1.04754	4	3.63998	0.998503	4	3.74983	0	1.145e-08	45.19	0.000107455	2	1930.23	-0.295977	29.4049	1
High	tLTNVHEk	9	1	1	A0A1Q3DWU1	N-Term(TMT6plex); K8(TMT6plex)	0	1.0275	9	8.53466	0.982967	9	4.01267	1.00016	9	4.42658	0.990643	9	6.20448	0.995465	9	4.38154	1.01659	9	8.21334	0	9.941e-05	45.16	0.000204209	2	1399.84	5.85326	18.2364	0
High	aITSAYYR	1	1	1	A0A1Q3DZC7	N-Term(TMT6plex)	0	0.964493	1		0.817944	1		1.22055	1		0.832718	1		1.00124	1		1.10164	1		0	7.955e-06	45.11	0.000155701	2	1173.65	-0.954257	24.2667	0
High	qLISEFPIESHPR	2	1	1	A0A1Q3DZU6	N-Term(TMT6plex)	0	1.02204	2	0.88608	0.919355	2	13.2161	1.02488	2	1.13054	0.989507	2	3.10031	1.03643	2	5.97978	0.978105	2	2.66441	0	3.302e-06	45.11	0.000245113	3	1781.97	-2.01336	33.0559	0
High	gATGDGDNEDPDDENDRR	1	1	1	A0A1Q3EKV7	N-Term(TMT6plex)	0	1.0558	1		0.925068	1		1.02864	1		0.944162	1		0.961316	1		1.13798	1		0	1.181e-06	45.08	3.09721e-05	3	2176.92	1.62868	12.2632	1
High	hEENHQPR	4	1	1	A0A1Q3EKE3	N-Term(TMT6plex)	0	1.16508	4	6.24665	1.18578	4	3.00325	0.97274	4	1.77976	1.00999	4	1.85831	0.972671	4	7.8286	0.773822	4	13.6251	0	1.476e-05	45.04	7.67655e-05	3	1275.64	0.287871	7.55694	0
High	lTEEQkQDEGTk	5	1	1	A0A1Q3E8E6	N-Term(TMT6plex); K6(TMT6plex); K12(TMT6plex)	0	0.968814	5	1.92862	0.957555	5	1.54675	1.01917	5	2.08806	1.04876	5	2.33448	1.01869	5	2.40204	0.960602	5	4.21123	0	8.596e-10	45.03	0.000329753	2	2093.17	-0.0717802	20.6024	1
High	lTQLQALHSk	2	1	1	A0A1Q3E782	N-Term(TMT6plex); K10(TMT6plex)	0	1.01032	2	6.55894	0.973236	2	1.83924	1.01954	2	3.46043	0.968392	2	0.850679	1.01756	2	1.43296	1.01611	2	7.08097	0	1.456e-06	45.01	0.00019561	2	1596.98	-5.1045	28.7042	0
High	rcELIDNADGNR	2	1	1	A0A1Q3DYZ9	N-Term(TMT6plex); C2(Carbamidomethyl)	0	0.973286	2	0.551293	0.993487	2	13.2481	1.0523	2	6.76077	1.01366	2	7.24987	0.965162	2	4.93754	0.982188	2	3.39253	0	2.409e-08	45.01	6.62551e-05	3	1661.82	-0.569137	19.8124	1
High	hSNVDFTIIR	4	1	1	A0A1Q3EIV2	N-Term(TMT6plex)	0	1.1198	4	1.11281	0.881768	4	6.08584	1.09859	4	4.84732	0.805382	4	7.5449	0.936379	4	3.08535	1.22147	4	4.90026	0	2.659e-07	44.99	0.000217115	2	1430.79	-2.07389	27.4492	0
High	gHmVPAADAk	2	2	1	A0A1Q3DYT1	N-Term(TMT6plex); M3(Oxidation); K10(TMT6plex)	0	1.07892	2	3.62765	1.0746	2	1.79572	0.936133	2	3.40919	0.974821	2	0.195337	0.999612	2	0.819332	1.0213	2	8.50292	0	0.0004015	44.93	0.000184785	3	1470.81	-2.61559	15.0971	0
High	gSLVGDGVIIGPNAHLk	1	1	1	A0A1Q3EMG8	N-Term(TMT6plex); K17(TMT6plex)	0	1.02698	1		0.989024	1		1.04825	1		0.94915	1		1.00878	1		0.982658	1		0	1.567e-08	44.93	0.000212102	3	2105.25	0.232364	33.6728	0
High	kNADAIANSIVLEQGk	2	1	1	A0A1Q3EFS2	N-Term(TMT6plex); K1(TMT6plex); K16(TMT6plex)	0	0.945755	2	12.2827	0.90027	2	12.8152	1.06692	2	17.0359	0.923874	2	6.52101	0.986427	2	1.00249	1.17075	2	1.23335	0	2.726e-09	44.92	0.00021098	3	2358.39	-1.25371	33.3516	1
High	aESSIVALSk	1	1	1	A0A1Q3DV62	N-Term(TMT6plex); K10(TMT6plex)	0	0.982113	1		1.01994	1		0.965663	1		1.08651	1		0.895501	1		1.10914	1		0	6.787e-07	44.91	0.000297021	2	1462.89	-1.20663	30.6953	0
High	eHDQFWLk	8	1	1	A0A1Q3EH14	N-Term(TMT6plex); K8(TMT6plex)	0	1.20949	8	6.01106	1.26828	8	6.99906	0.91976	8	9.6579	0.91328	8	4.2173	0.909428	8	7.39152	1.02242	8	8.26706	0	3.699e-05	44.9	0.000229751	2	1560.86	-0.661425	31.652	0
High	hImDGQELQLPk	5	1	1	A0A1Q3EQW6	N-Term(TMT6plex); M3(Oxidation); K12(TMT6plex)	0	1.03937	5	3.64103	1.03795	5	2.25577	1.01123	5	0.206758	0.979522	5	3.4249	0.977577	5	2.39612	0.995191	5	15.4178	0	3.774e-05	44.89	0.000288662	2	1883.05	0.664126	27.6256	0
High	ekVEEQQGIPPVQQR	17	1	1	A0A1Q3EGM6	N-Term(TMT6plex); K2(TMT6plex)	0	0.984523	17	4.8313	1.0034	17	5.30302	0.998708	17	4.58264	1.04102	17	4.47231	1.02512	17	1.71447	0.9479	17	5.88772	0	3.873e-09	44.88	0.000300706	3	2223.24	-2.43625	21.9035	1
High	mTAQYLEPQPHLEEk	2	1	1	A0A1Q3E2W4	N-Term(TMT6plex); K15(TMT6plex)	0	1.07942	2	11.6767	1.11606	2	10.8531	0.930648	2	0.935659	1.06285	2	16.094	0.95527	2	6.24064	0.900852	2	17.3256	0	8.75e-07	44.85	0.000165307	2	2272.2	-0.628712	30.3538	0
High	kGNDIDEDGDEEmQDGR	1	1	1	A0A1Q3DWK1	N-Term(TMT6plex); K1(TMT6plex); M13(Oxidation)	0	1.052	1		1.16579	1		0.989006	1		1.01114	1		0.833084	1		1.08797	1		0	5.871e-06	44.85	3.26565e-05	3	2397.09	-0.640155	17.5771	1
High	rPLAPGEADAAEDPDAGLSk	1	1	1	A0A1Q3DXV7	N-Term(TMT6plex); K20(TMT6plex)	0	0.985591	1		1.10228	1		0.920607	1		1.0656	1		1.00121	1		0.964905	1		0	4.505e-07	44.83	0.000307476	3	2438.31	5.23801	25.6198	0
High	nFVPAHEMIER	15	3	3	A0A1Q3E0L1;A0A1Q3EAY4;A0A1Q3EFM0	N-Term(TMT6plex)	0																			0	1.704e-07	44.82	0.000146676	2	1571.82	0.235993	25.8038	0
High	iVNFAHAQGTR	3	2	1	A0A1Q3EIZ1	N-Term(TMT6plex)	0	0.987869	3	4.62203	0.955985	3	3.61934	0.991793	3	4.24805	1.00568	3	5.52143	1.02592	3	3.60262	0.958142	3	4.98641	0	1.895e-06	44.81	0.00019657	2	1442.8	-1.89402	24.5259	0
High	aPLELVQHR	2	1	1	A0A1Q3EJD8	N-Term(TMT6plex)	0	1.14401	2	5.4898	1.05347	2	2.69058	0.983261	2	3.46732	0.89454	2	2.69707	0.957707	2	1.20241	1.09568	2	4.29577	0	1.375e-05	44.8	0.000314575	3	1291.77	0.33303	26.3269	0
High	eLDAEVLkk	12	1	1	A0A1Q3EIV1	N-Term(TMT6plex); K8(TMT6plex); K9(TMT6plex)	0	0.942462	12	3.26348	0.962354	12	4.65056	1.02173	12	5.13336	1.04658	12	5.55877	1.03224	12	3.27756	0.952666	12	6.0515	0	1.518e-06	44.79	0.000225688	2	1732.08	1.07894	30.3606	1
High	kAVETSSVAEk	2	1	1	A0A1Q3EFU6	N-Term(TMT6plex); K1(TMT6plex); K11(TMT6plex)	0	1.00523	2	3.48575	0.96794	2	6.27353	1.03456	2	8.72053	0.981321	2	11.4278	1.01236	2	0.275883	0.980417	2	4.1926	0	1.56e-09	44.77	0.000276744	3	1836.1	-2.43205	20.2396	1
High	fVGGIGADPLNRR	1	1	1	A0A1Q3DVR1	N-Term(TMT6plex)	0	0.871234	1		0.867273	1		0.996972	1		0.894533	1		0.979563	1		1.47791	1		0	2.418e-05	44.76	0.000243962	3	1600.91	0.553281	30.4019	1
High	iHEQEADFAR	2	1	1	A0A1Q3EGE2	N-Term(TMT6plex)	0	0.974272	2	10.5044	0.904171	2	25.6584	1.16525	2	24.1412	0.889273	2	14.1435	0.985135	2	8.89434	0.985367	2	17.5538	0	4.876e-07	44.75	8.03917e-05	2	1444.74	4.18551	19.9311	0
High	aEGATTFIGGER	1	1	1	A0A1Q3DYT2	N-Term(TMT6plex)	0	0.930548	1		0.994902	1		1.03332	1		1.01202	1		1.00418	1		1.00219	1		0	7.827e-07	44.74	0.000174584	2	1437.75	-0.598263	25.8108	0
High	qLkYPLDQSk	2	2	1	C5NN47	N-Term(TMT6plex); K3(TMT6plex); K10(TMT6plex)	0	0.642594	2	2.61854	0.663075	2	17.4104	1.08994	2	0.14739	1.31025	2	0.306023	1.25036	2	6.35123	0.593386	2	1.77247	0	0.0001988	44.71	0.000245097	2	1907.15	-4.82114	27.8144	1
High	rSDPGLAASVVNNSR	1	2	1	A0A1Q3EH49	N-Term(TMT6plex)	0	0.917872	1		0.78307	1		1.23997	1		0.712577	1		1.04335	1		1.27046	1		0	4.44e-10	44.7	0.000257522	3	1771.96	-0.256054	21.272	1
High	dGVHkGDENDPR	16	1	1	A0A1Q3E5F7	N-Term(TMT6plex); K5(TMT6plex)	0	1.01248	16	3.67848	1.03046	16	3.26394	0.996204	16	5.1799	1.08944	16	4.88463	1.04595	16	2.46187	0.789668	16	10.7564	0	0.001081	44.7	0.00014062	2	1796.93	-1.40905	13.7358	1
High	dVLDHTFk	3	1	1	A0A1Q3E4U5	N-Term(TMT6plex); K8(TMT6plex)	0	0.963543	3	3.90065	0.957033	3	1.07166	1.0148	3	8.38591	0.891996	3	4.46681	1.00749	3	3.67575	1.14968	3	0.133586	0	1.867e-05	44.69	0.000348116	2	1432.82	0.709943	29.3054	0
High	hQVDcEVR	9	1	1	A0A1Q3EE58	N-Term(TMT6plex); C5(Carbamidomethyl)	0	1.16074	9	6.34198	1.14627	9	8.52741	0.942604	9	8.64247	0.931991	9	8.61165	0.938727	9	2.81958	1.06039	9	13.5786	0	0.001011	44.64	5.66871e-05	3	1271.64	-1.08788	12.2366	0
High	rEEQQVEIR	3	1	1	A0A1Q3EFV4	N-Term(TMT6plex)	0	0.938224	3	0.858947	0.916741	3	25.2087	1.12838	3	0.902906	0.985322	3	2.28743	0.997174	3	1.14748	1.01955	3	3.14827	0	4.695e-07	44.62	0.000231246	3	1415.78	-0.0884266	15.6835	1
High	mHNHIATEVDk	4	1	1	A0A1Q3ELL8	N-Term(TMT6plex); M1(Oxidation); K11(TMT6plex)	0	1.08152	4	6.08586	1.02345	4	9.01013	0.972241	4	4.26195	0.936495	4	3.73067	0.97775	4	2.99381	1.07542	4	2.03027	0	8.651e-05	44.62	0.000195006	2	1768.94	-0.956106	15.5632	0
High	dYNVHGGGk	3	1	1	A0A1Q3EH26	N-Term(TMT6plex); K9(TMT6plex)	0	0.941	3	2.56517	1.04981	3	0.884294	0.940082	3	5.83787	1.15049	3	8.18595	1.04866	3	3.93075	0.784364	3	10.0193	0	1.521e-05	44.61	0.000242158	2	1404.76	0.508644	16.9199	0
High	lDPEYVIFHEk	1	1	1	A0A1Q3EGY1	N-Term(TMT6plex); K11(TMT6plex)	0	1.02633	1		0.990348	1		0.950896	1		1.18451	1		1.03754	1		0.724285	1		0	1.685e-05	44.59	0.000319733	3	1848.03	-1.12803	39.122	0
High	nEESLGQGIk	1	1	1	A0A1Q3E299	N-Term(TMT6plex); K10(TMT6plex)	0	1.05264	1		1.00816	1		1.03668	1		0.92264	1		1.01402	1		0.994567	1		0	2.032e-06	44.57	0.000352632	2	1532.87	-0.0257675	24.8013	0
High	vVALSQSDAkk	5	2	2	A0A1Q3DYJ0;A0A1Q3DYG8	N-Term(TMT6plex); K10(TMT6plex); K11(TMT6plex)	0																			0	3.841e-07	44.57	0.000200756	2	1833.14	-3.14851	25.064	1
High	tSYIDLLQIHR	1	2	1	A0A1Q3EJ34	N-Term(TMT6plex)	0	1.02033	1		1.07577	1		0.944824	1		1.25782	1		0.965328	1		0.660846	1		0	2.889e-05	44.55	0.000312169	3	1587.91	0.0960832	36.9349	0
High	gQETPGEDPFHIGR	2	1	1	A0A1Q3E897	N-Term(TMT6plex)	0	1.21818	2	2.73791	1.34235	2	23.105	0.79398	2	26.5309	0.85983	2	3.81664	0.806268	2	5.66136	1.35299	2	12.9402	0	1.402e-05	44.55	8.94417e-05	2	1768.88	-2.76826	27.948	0
High	tMLHTVLk	4	1	1	A0A1Q3E861	N-Term(TMT6plex); K8(TMT6plex)	0	1.18158	4	1.52954	1.12603	4	2.50264	0.925665	4	4.09794	0.916873	4	6.35739	0.904195	4	3.9349	1.16736	4	3.15995	0	4.02e-05	44.54	0.000186327	2	1400.87	-1.62893	27.962	0
High	vEIIANDQGHR	6	1	1	A0A1Q3E3S1	N-Term(TMT6plex)	0	1.01149	6	4.2846	1.00786	6	2.70118	1.02496	6	6.42022	0.985989	6	5.73429	0.967861	6	4.96249	1.06471	6	7.51706	0	1.195e-07	44.53	0.000295992	2	1480.81	0.439953	22.2382	0
High	rISEGAAFIR	1	1	1	A0A1Q3EGD0	N-Term(TMT6plex)	0	1.01428	1		0.883642	1		1.06047	1		0.929976	1		1.00174	1		1.11654	1		0	1.31e-06	44.51	0.000369927	3	1348.79	-0.605467	24.253	1
High	qYDDILAEESR	1	1	1	A0A1Q3EQ64	N-Term(TMT6plex)	0	1.01237	1		0.867399	1		1.22392	1		0.781076	1		0.874997	1		1.29709	1		0	1.618e-06	44.5	8.87033e-05	2	1567.78	-0.301455	30.0251	0
High	gGQVVPGYGHAVLR	6	1	1	A0A1Q3ETW5	N-Term(TMT6plex)	0	1.01089	6	9.73187	1.12684	6	6.11127	0.986896	6	10.8342	1.02217	6	23.5792	0.994748	6	6.39193	0.899229	6	33.4089	0	9.321e-07	44.5	0.000289173	3	1638.92	-2.59085	24.0237	0
High	lkIETVPSTDPAEPk	3	1	1	A0A1Q3E725	N-Term(TMT6plex); K2(TMT6plex); K15(TMT6plex)	0	0.856904	3	5.13545	0.887291	3	15.2551	0.979737	3	3.2977	1.15068	3	1.49033	1.08967	3	9.53323	1.00995	3	3.93671	0	1.763e-08	44.48	0.000144363	3	2312.37	-0.251029	29.8164	1
High	sDLTPEAYLAHLk	1	1	1	A0A1Q3EGI5	N-Term(TMT6plex); K13(TMT6plex)	0	1.17148	1		1.00925	1		0.875437	1		1.20706	1		0.996837	1		0.731492	1		0	4.059e-05	44.47	0.000273314	3	1916.09	-0.379993	38.6141	0
High	nIVYNHAIAGTTk	2	1	1	A0A1Q3EMM4	N-Term(TMT6plex); K13(TMT6plex)	0	0.902903	2	5.03776	1.20957	2	8.76707	0.902901	2	3.76823	1.11591	2	2.05617	0.994583	2	10.7288	0.891009	2	15.4414	0	8.031e-05	44.46	0.000288268	2	1860.08	4.13076	20.9379	0
High	dSDANPTVEAALHLk	1	1	1	A0A1Q3E497	N-Term(TMT6plex); K15(TMT6plex)	0	1.08408	1		0.790386	1		1.03205	1		0.927267	1		1.07638	1		1.06824	1		0	0.0001222	44.46	0.000352725	3	2039.11	-5.48278	33.6886	0
High	eGDSHIGIDcSGk	3	1	1	A0A1Q3E664	N-Term(TMT6plex); C10(Carbamidomethyl); K13(TMT6plex)	0	0.926349	3	7.93658	1.08247	3	8.49925	0.956241	3	2.28433	1.10398	3	6.49481	1.00964	3	1.55114	0.918726	3	10.821	0	1.769e-06	44.43	0.000131611	2	1832.92	-0.752802	21.8173	0
High	sLTkEEAYIQk	5	1	1	A0A1Q3E9V9	N-Term(TMT6plex); K4(TMT6plex); K11(TMT6plex)	0	0.776688	5	7.56485	0.796744	5	3.50496	1.08515	5	0.507196	1.18234	5	8.33754	1.12672	5	2.98121	0.784643	5	17.2623	0	6.618e-08	44.43	0.000210939	2	1997.18	-5.13473	28.2077	1
High	dkALGTIMIGSDk	6	1	1	A0A1Q3E0E3	N-Term(TMT6plex); K2(TMT6plex); K13(TMT6plex)	0	0.821799	6	9.54949	0.816801	6	7.58174	1.1228	6	1.1365	1.05982	6	5.78156	1.11105	6	3.17523	0.837856	6	6.15112	0	6.469e-07	44.43	0.00029928	3	2036.2	0.159082	33.2199	1
High	kDGTPLDEGMTYk	7	1	1	A0A1Q3EAU1	N-Term(TMT6plex); K1(TMT6plex); K13(TMT6plex)	0	0.961882	7	6.19785	0.974003	7	8.09063	0.954103	7	9.59591	1.02007	7	9.9138	1.02967	7	2.74701	1.04671	7	2.2981	0	3.438e-08	44.42	0.00033069	3	2142.17	1.13685	28.5964	1
High	tQNFAEEVkk	3	1	1	A0A1Q3EPX6	N-Term(TMT6plex); K9(TMT6plex); K10(TMT6plex)	0	1.01031	3	0.673573	0.899313	3	2.32993	1.05706	3	4.19513	0.942211	3	2.28823	1.0148	3	1.05513	1.06918	3	1.62997	0	2.529e-07	44.41	0.000289794	2	1881.1	-1.69854	25.9848	1
High	sNSRDDSTLGQENAQLR	3	1	1	A0A1Q3E113	N-Term(TMT6plex)	0	0.96201	3	13.9774	0.879371	3	9.83376	1.07693	3	7.63025	1.04826	3	8.82544	1.0226	3	7.27729	0.910622	3	0.223653	0	1.515e-09	44.41	0.000103239	3	2120.05	-2.54321	17.638	1
High	hPDVGSAQTAAk	3	2	1	A0A1Q3EA11	N-Term(TMT6plex); K12(TMT6plex)	0	1.03618	3	2.47806	1.15058	3	6.25211	0.914499	3	14.5492	1.09233	3	0.987309	1.02705	3	2.44284	0.941579	3	4.38392	0	6.878e-05	44.39	0.000271117	2	1639.92	-0.625774	16.6327	0
High	tRIEAEAQAEATR	1	1	1	A0A1Q3E447	N-Term(TMT6plex)	0	1.03655	1		1.00591	1		1.05336	1		0.95159	1		1.01702	1		0.930515	1		0	4.658e-07	44.39	0.000218349	3	1674.91	8.02217	20.0313	1
High	aGFAGDDAPR	2	1	1	A0A1Q3DWK9	N-Term(TMT6plex)	0	1.09152	2	7.37461	1.01228	2	2.37299	0.992079	2	2.26732	0.942275	2	6.44826	0.99755	2	1.81373	1.02369	2	6.68348	0	5.117e-06	44.38	0.000120369	2	1205.61	-0.125842	20.1695	0
High	vHLDNVGk	2	1	1	A0A1Q3EQ06	N-Term(TMT6plex); K8(TMT6plex)	0	1.01982	2	3.13633	1.05603	2	20.152	0.997293	2	4.60185	0.951037	2	5.90715	0.984685	2	2.68218	1.04175	2	1.46541	0	0.0001892	44.37	0.000186453	2	1339.81	-0.078607	23.0071	0
High	hPEVFVPSGImER	5	1	1	A0A1Q3ENP8	N-Term(TMT6plex); M11(Oxidation)	0	1.0084	5	7.27365	0.95216	5	3.98304	1.09376	5	4.0081	0.958709	5	17.2428	1.00809	5	7.63212	1.09893	5	9.53503	0	0.0007004	44.33	0.000154971	3	1742.9	-2.886	27.2268	0
High	hVASSDATNIR	3	1	1	A0A1Q3E3V3	N-Term(TMT6plex)	0	0.979988	3	9.96	1.12096	3	6.98898	0.874396	3	12.4349	1.1204	3	18.5136	1.00438	3	1.71057	0.920819	3	12.3551	0	1.184e-06	44.32	0.000159026	3	1399.74	-2.98988	13.9752	0
High	rDVQEIFR	1	1	1	A0A1Q3EM83	N-Term(TMT6plex)	0	0.996448	1		1.04149	1		1.01424	1		0.933301	1		1.00716	1		1.0511	1		0	2.911e-05	44.31	0.000270597	3	1291.73	1.28041	25.6504	1
High	iNHPVmLAGmNVAAGPk	3	1	1	A0A1Q3EF22	N-Term(TMT6plex); M6(Oxidation); M10(Oxidation); K17(TMT6plex)	0	1.04299	3	1.82237	1.02049	3	5.89026	1.01826	3	0.264914	0.965736	3	4.6425	0.942795	3	9.49658	1.0102	3	1.46064	0	6.336e-07	44.3	0.000364105	3	2210.21	-2.76421	26.021	0
High	tVHAEDGSGVGSAIIAAmTk	2	1	1	A0A1Q3E8E6	N-Term(TMT6plex); M18(Oxidation); K20(TMT6plex)	0	1.03367	2	2.19962	1.1826	2	10.3521	0.938574	2	2.66129	1.0639	2	2.87275	0.951835	2	2.06397	0.891591	2	1.28753	0	6.065e-09	44.3	0.000306517	3	2389.28	-1.43933	30.935	0
High	skIPMPASDSLSPk	1	1	1	A0A1Q3DXX3	N-Term(TMT6plex); K2(TMT6plex); K14(TMT6plex)	0	0.94344	1		0.884272	1		1.03101	1		1.1685	1		0.97448	1		0.894336	1		0	7.872e-09	44.29	0.000303499	3	2145.26	2.15908	29.9069	1
High	ySGLANAk	2	1	1	A0A1Q3EQ57	N-Term(TMT6plex); K8(TMT6plex)	0	0.931929	2	0.653445	0.679446	2	22.9137	1.36526	2	10.5346	0.708811	2	13.3014	0.985893	2	3.65364	1.21435	2	8.15525	0	3.678e-05	44.28	0.000248211	2	1281.75	-1.78909	23.9164	0
High	yNILDLTk	1	2	1	A0A1Q3E135	N-Term(TMT6plex); K8(TMT6plex)	0	0.911466	1		0.609141	1		1.5737	1		0.578547	1		0.861523	1		1.37066	1		0	5.228e-05	44.27	0.000280583	2	1437.87	-0.433941	39.8228	0
High	nAHDANNALLAmNNHPFDAk	1	1	1	A0A1Q3EL81	N-Term(TMT6plex); M12(Oxidation); K20(TMT6plex)	0	1.00384	1		0.869136	1		1.09456	1		0.953627	1		1.01005	1		1.02749	1		0	1.161e-07	44.27	0.000157126	4	2652.33	-0.47624	25.3857	0
High	gVLGHDDLk	2	1	1	A0A1Q3EA67	N-Term(TMT6plex); K9(TMT6plex)	0	0.99938	2	2.30033	0.921011	2	1.008	1.08715	2	2.8635	0.90119	2	9.93764	0.971871	2	2.71396	1.13763	2	10.6344	0	1.444e-06	44.26	0.000206235	2	1411.83	-0.695301	24.0836	0
High	lHIAPVLLNTGDk	6	1	1	A0A1Q3EG96	N-Term(TMT6plex); K13(TMT6plex)	0	1.09377	6	3.57855	1.08231	6	20.9708	0.941736	6	10.9111	0.949636	6	1.2467	0.921763	6	7.34457	1.08192	6	8.60504	0	0.0001042	44.26	0.000230608	2	1849.13	-0.623438	35.0905	0
High	lkPFENDTNEPVTGEMR	1	1	1	A0A1Q3E3K6	N-Term(TMT6plex); K2(TMT6plex)	0	1.07776	1		0.942009	1		1.01095	1		1.00065	1		1.04393	1		0.902247	1		0	1.68e-07	44.26	0.000226859	3	2435.26	-2.30211	30.2765	0
High	lPHAPVPHAPVPk	11	1	1	A0A1Q3EBI7	N-Term(TMT6plex); K13(TMT6plex)	0	1.0313	11	3.0566	1.04107	11	5.93172	0.991008	11	4.54595	0.957548	11	13.3523	1.01175	11	3.27907	0.935978	11	12.9186	0	1.205e-05	44.24	0.000286295	4	1818.11	-1.54209	24.9795	0
High	rTEGSEEVYDATYk	8	1	1	A0A1Q3ET88	N-Term(TMT6plex); K14(TMT6plex)	0	0.987921	8	2.69096	1.0287	8	4.51881	0.977591	8	8.78575	1.07373	8	7.39911	1.01146	8	4.63977	0.993983	8	15.0351	0	7.419e-07	44.24	0.000184585	2	2106.07	-1.08995	22.8623	1
High	aAHDLSIk	3	1	1	A0A1Q3E432	N-Term(TMT6plex); K8(TMT6plex)	0	1.02049	3	2.94317	1.02472	3	3.99683	1.00089	3	3.74017	1.02506	3	2.63128	0.965097	3	0.0709674	1.00307	3	3.37061	0	0.0001938	44.21	0.000248451	2	1312.8	-2.09867	21.9962	0
High	gSVEIGPAAGPGEGPIRR	3	1	1	A0A1Q3EN46	N-Term(TMT6plex)	0	0.841587	3	0.206346	0.793815	3	8.15783	1.06804	3	7.56124	1.07188	3	3.04892	1.10241	3	4.65517	0.935088	3	3.68831	0	9.982e-08	44.18	0.000334201	3	1949.07	-1.57036	24.2684	1
High	aLENTYFk	2	1	1	A0A1Q3E9V5	N-Term(TMT6plex); K8(TMT6plex)	0	0.91557	2	7.49932	0.70999	2	12.1865	1.30784	2	0.858021	0.694731	2	2.77344	0.918324	2	0.373223	1.45523	2	4.22797	0	3.652e-05	44.16	0.00028778	2	1443.82	0.0425261	31.9241	0
High	hEELEVPNLQVIk	5	1	1	A0A1Q3DZM4	N-Term(TMT6plex); K13(TMT6plex)	0	0.992317	5	3.95509	0.896156	5	14.9502	1.10749	5	8.74275	1.01615	5	5.35393	1.02771	5	4.79319	0.805231	5	17.0631	0	4.759e-06	44.16	0.000335744	2	2006.17	-0.652639	34.9032	0
High	tLTLTSHk	3	1	1	A0A1Q3E2D7	N-Term(TMT6plex); K8(TMT6plex)	0	0.985586	3	7.10843	1.01531	3	3.62672	0.907595	3	6.16546	1.11637	3	0.918218	1.06692	3	0.255184	0.873164	3	0.993994	0	0.0001353	44.15	0.000326903	3	1358.84	-0.832343	23.2966	0
High	lDHPDAVENLLAQPDSPR	1	1	1	A0A1Q3EEF0	N-Term(TMT6plex)	0	1.0013	1		1.08144	1		1.02243	1		0.842936	1		1.0159	1		1.12616	1		0	8.587e-07	44.15	0.000205757	3	2216.14	-4.73673	34.2928	0
High	eHLAPTGTGVR	4	1	1	A0A1Q3E9N7	N-Term(TMT6plex)	0	0.981744	4	3.16567	1.08365	4	1.24936	0.981064	4	8.78108	1.03083	4	4.34941	1.03492	4	4.5502	0.92142	4	2.73804	0	0.000121	44.13	0.000299434	3	1366.77	1.9568	16.2688	0
High	tTPSYVAFTDGER	3	2	1	A0A1Q3EMJ0	N-Term(TMT6plex)	0	0.949163	3	10.2214	0.752847	3	42.2999	1.16716	3	10.3428	0.874733	3	9.25289	0.938739	3	4.16251	1.15972	3	4.28202	0	8.078e-07	44.13	0.000108183	2	1672.84	0.308025	29.3961	0
High	eAAEQIVkEER	1	1	1	A0A1Q3DW25	N-Term(TMT6plex); K8(TMT6plex)	0	0.767963	1		0.808999	1		1.10062	1		1.21398	1		1.13253	1		0.673951	1		0	5.871e-08	44.12	0.000282698	2	1759.99	-2.34359	23.4773	1
High	iALQAALk	1	1	1	A0A1Q3EJI7	N-Term(TMT6plex); K8(TMT6plex)	0	0.996901	1		1.0167	1		1.03077	1		0.954232	1		1.01054	1		1.00521	1		0	0.000136	44.11	0.000110623	2	1285.86	2.51657	34.2215	0
High	tLSLLETHk	4	3	1	A0A1Q3ESI4	N-Term(TMT6plex); K9(TMT6plex)	0	1.01547	4	2.44017	0.994865	4	2.93736	0.956998	4	5.28591	0.935169	4	7.046	1.0339	4	3.78644	1.0796	4	4.38769	0	1.821e-05	44.11	0.000192134	3	1499.92	-0.191368	31.0922	0
High	aASHAVDFPk	1	1	1	A0A1Q3EF80	N-Term(TMT6plex); K10(TMT6plex)	0	0.973239	1		0.748665	1		1.1745	1		0.914905	1		0.975261	1		1.15078	1		0	1.084e-05	44.11	0.000265883	3	1500.85	-2.55384	23.4466	0
High	sDTSGQPPYSHmDQLk	1	1	1	A0A1Q3E4W1	N-Term(TMT6plex); M12(Oxidation); K16(TMT6plex)	0	1.04878	1		1.26663	1		0.720603	1		1.26524	1		0.977151	1		0.818356	1		0	1.774e-06	44.11	0.00013003	3	2265.12	-1.51062	21.0641	0
High	hQGVmVGmGQk	10	1	1	A0A1Q3EIF8	N-Term(TMT6plex); M5(Oxidation); M8(Oxidation); K11(TMT6plex)	0	1.07542	10	3.85333	0.977224	10	8.24399	0.977631	10	5.65621	0.986542	10	4.28179	0.981513	10	4.47198	0.998013	10	9.19448	0	2.956e-05	44.07	0.000246797	3	1661.88	-2.65115	15.0688	0
High	aVGVAYVPSR	4	1	1	A0A1Q3EBI7	N-Term(TMT6plex)	0	0.972003	4	11.7312	0.780527	4	24.3614	1.20708	4	11.6854	0.836601	4	16.6719	0.998989	4	10.4716	1.10717	4	16.8926	0	2.077e-05	44.06	0.000371049	2	1247.73	-3.1136	25.3142	0
High	hNAEEANR	3	1	1	A0A1Q3EKP1	N-Term(TMT6plex)	0	1.01793	3	3.06067	0.97064	3	3.54673	1.00048	3	0.524446	1.03671	3	2.07071	1.03527	3	1.0014	0.913543	3	1.03598	0	0.0002488	44.05	8.85488e-05	2	1169.59	0.31642	8.05252	0
High	gGTAYSGGDPGADR	1	1	1	A0A1Q3EPJ1	N-Term(TMT6plex)	0	1.04114	1		0.77822	1		1.25996	1		0.689546	1		0.937844	1		1.3341	1		0	1.43e-06	44.04	4.1418e-05	2	1509.71	-1.5369	15.6616	0
High	eGAVHQAYLPIVAATTR	3	1	1	A0A1Q3EK08	N-Term(TMT6plex)	0	0.967729	3	4.96103	0.977548	3	9.95266	1.04007	3	2.4867	0.998762	3	6.54949	1.01094	3	5.75988	1.04139	3	1.55906	0	5.392e-07	44.04	0.000404319	2	2026.12	-2.5402	31.4596	0
High	kVGDQcFSGSTck	2	1	1	A0A1Q3E8J3	N-Term(TMT6plex); K1(TMT6plex); C6(Carbamidomethyl); C12(Carbamidomethyl); K13(TMT6plex)	0	0.953207	2	0.569173	0.947392	2	3.13035	0.991465	2	2.45646	1.09095	2	1.17235	1.01648	2	2.83367	0.950242	2	0.272667	0	5.033e-10	44.03	0.000251058	3	2161.13	-1.47482	22.2747	1
High	yTDAEGHER	3	1	1	A0A1Q3EJV7	N-Term(TMT6plex)	0	1.02827	3	4.08978	1.13307	3	3.38692	0.912581	3	5.96199	1.09018	3	4.83852	1.02852	3	0.2424	0.779974	3	6.8736	0	6.367e-05	43.98	3.99945e-05	3	1306.62	-1.24674	12.8887	0
High	aEHTQAVk	5	1	1	A0A1Q3EMW8	N-Term(TMT6plex); K8(TMT6plex)	0	1.05355	5	1.40539	1.07865	5	2.04753	0.963483	5	1.90036	0.98477	5	1.90033	0.923934	5	2.88789	1.10735	5	5.9248	0	9.37e-05	43.97	0.000192416	2	1341.79	-1.45204	12.8959	0
High	cGETGHIAR	2	1	1	A0A1Q3DYI1	N-Term(TMT6plex); C1(Carbamidomethyl)	0	1.02073	2	4.45906	1.05876	2	11.0262	0.90604	2	2.9107	1.0412	2	2.88439	1.0391	2	3.80604	0.969991	2	3.85065	0	4.005e-05	43.94	0.000100911	3	1229.63	0.240726	11.7666	0
High	kGGPGISQSDLLVINk	2	1	1	A0A1Q3E5Z5	N-Term(TMT6plex); K1(TMT6plex); K16(TMT6plex)	0	0.972024	2	2.07641	1.01374	2	8.0804	0.978426	2	17.8919	1.01406	2	13.6312	1.00864	2	1.62536	1.00998	2	0.03975	0	3.756e-08	43.94	0.000139258	3	2313.4	-2.97847	33.7406	1
High	rGTGYASLR	1	1	1	A0A1Q3DW61	N-Term(TMT6plex)	0	0.866053	1		0.918604	1		1.05807	1		1.09476	1		1.07199	1		0.845396	1		0	1.766e-06	43.92	0.000265608	3	1209.69	0.467225	16.027	1
High	rDEIFLATk	10	1	1	A0A1Q3EK72	N-Term(TMT6plex); K9(TMT6plex)	0	1.0379	10	8.90693	1.09407	10	7.59886	1.00585	10	6.32338	0.956071	10	6.6583	0.974833	10	5.59517	1.05263	10	7.78143	0	4.203e-06	43.92	0.0003386	3	1550.93	2.7502	29.3716	1
High	kSPSILVDDSmLEk	7	1	1	A0A1Q3EKG4	N-Term(TMT6plex); K1(TMT6plex); M11(Oxidation); K14(TMT6plex)	0	1.00685	7	6.35293	1.0128	7	2.99312	0.973291	7	6.55722	0.995496	7	5.18636	0.994073	7	6.82949	1.04407	7	2.27342	0	2.292e-08	43.9	0.000311646	3	2265.3	-1.09344	31.7117	1
High	gNIPYFETSAk	1	1	1	Q870G4	N-Term(TMT6plex); K11(TMT6plex)	0	1.01745	1		0.644444	1		1.3486	1		0.639681	1		1.00959	1		1.28812	1		0	0.0001408	43.88	0.000302853	2	1684.93	-1.59827	32.9177	0
High	aLLHPYVAPAVTk	1	1	1	A0A1Q3E7M4	N-Term(TMT6plex); K13(TMT6plex)	0	0.986162	1		1.08895	1		0.958785	1		1.10159	1		1.04424	1		0.778803	1		0	8.767e-07	43.88	0.00022714	3	1838.13	1.26232	30.5582	0
High	kASPSSDSDAGk	3	1	1	A0A1Q3E766	N-Term(TMT6plex); K1(TMT6plex); K12(TMT6plex)	0	1.06896	3	0.463824	1.01765	3	1.31173	0.983886	3	5.94803	0.967459	3	1.40315	0.93599	3	2.28272	1.18976	3	1.73368	0	3.159e-08	43.86	0.000417317	3	1837.03	-0.833114	15.673	1
High	vEAILAGDkk	2	1	1	A0A1Q3DXZ4	N-Term(TMT6plex); K9(TMT6plex); K10(TMT6plex)	0	1.22786	2	2.12339	1.09363	2	5.26537	0.945455	2	4.05241	0.903636	2	2.0826	0.864265	2	9.43168	1.18249	2	1.55602	0	3.001e-06	43.85	0.000197807	2	1731.1	-1.45833	32.1311	1
High	kTLELNPSNPIIk	11	1	1	A0A1Q3E4Z7	N-Term(TMT6plex); K1(TMT6plex); K13(TMT6plex)	0	0.91242	11	7.87228	0.928304	11	15.1028	1.03706	11	8.82711	1.04983	11	3.28837	1.03501	11	5.70624	0.973872	11	7.70983	0	1.959e-05	43.82	8.92151e-05	2	2154.34	-0.832336	32.6474	1
High	vAHAQLPDDPNTR	4	1	1	A0A1Q3E3V3	N-Term(TMT6plex)	0	1.06699	4	6.6654	1.12476	4	8.89945	0.923629	4	4.47403	0.999325	4	5.35908	0.972729	4	6.22729	0.982357	4	1.77183	0	3.219e-05	43.8	0.000241784	2	1662.87	-2.87323	19.7757	0
High	vLTAPGHPVk	3	1	1	A0A1Q3DWB2	N-Term(TMT6plex); K10(TMT6plex)	0	1.00979	3	2.64691	1.09222	3	5.24264	0.875336	3	8.14372	1.04816	3	3.54431	0.979445	3	0.966283	1.00866	3	3.02276	0	3.591e-07	43.79	0.000315462	2	1476.93	-2.36971	23.0101	0
High	kYFPELPAPTESEDVDNTDVk	2	1	1	A0A1Q3E8H8	N-Term(TMT6plex); K1(TMT6plex); K21(TMT6plex)	0	1.10569	2	5.12736	1.26191	2	6.92162	0.865503	2	5.4503	1.05685	2	4.52199	0.965726	2	11.3332	0.852968	2	18.8844	0	9.176e-09	43.76	0.000340789	3	3081.62	-0.236686	35.2274	1
High	iLDIVPEGIHER	3	1	1	A0A1Q3ET41	N-Term(TMT6plex)	0	1.0359	3	18.5519	1.04813	3	18.4476	1.01883	3	9.45231	0.957012	3	12.8931	0.970462	3	2.28554	1.1046	3	2.79079	0	0.0001351	43.74	0.000374062	2	1619.93	-0.880149	36.4722	0
High	vVAPFTVNcGEcHVcR	1	1	1	A0A1Q3EG55	N-Term(TMT6plex); C9(Carbamidomethyl); C12(Carbamidomethyl); C15(Carbamidomethyl)	0	0.922096	1		1.00588	1		1.1419	1		0.901787	1		1.05637	1		0.898982	1		0	9.809e-08	43.74	9.08738e-05	3	2134.02	-1.08308	28.9572	0
High	dkGSTTGVGVVTVGGk	2	1	1	A0A1Q3EJK5	N-Term(TMT6plex); K2(TMT6plex); K16(TMT6plex)	0	0.996484	2	1.51075	0.937622	2	2.52046	0.987455	2	3.67066	1.04791	2	2.57369	1.01937	2	1.34533	0.989528	2	3.58833	0	2.271e-08	43.74	0.000317001	3	2149.27	-3.46042	25.4972	1
High	dMAGLLkPEAAk	9	1	1	A0A1Q3ES48	N-Term(TMT6plex); K7(TMT6plex); K12(TMT6plex)	0	1.01436	9	6.58111	1.07276	9	7.59615	0.952614	9	2.30273	0.994164	9	3.75874	0.966028	9	4.29499	1.03746	9	7.59813	0	1.763e-05	43.69	0.000329223	2	1931.16	-0.590326	33.2752	0
High	vAPVASNAkPPR	3	1	1	A0A1Q3EIE8	N-Term(TMT6plex); K9(TMT6plex)	0	0.995502	3	10.0798	1.01795	3	0.227845	1.02186	3	2.52851	0.996239	3	0.0294391	1.00814	3	0.725698	1.02901	3	0.50206	0	3.131e-07	43.67	0.00026846	2	1665.02	-1.37945	19.5914	0
High	kEPNPAFAPISAk	2	1	1	A0A1Q3EKQ7	N-Term(TMT6plex); K1(TMT6plex); K13(TMT6plex)	0	1.00621	2	2.42618	1.03133	2	1.68952	0.974771	2	0.763109	0.994218	2	2.72171	1.02496	2	6.38953	0.990324	2	3.87081	0	3.776e-09	43.67	0.00020403	3	2057.24	0.595286	28.8025	1
High	fVLANTEDLHDk	1	1	1	A0A1Q3EQY9	N-Term(TMT6plex); K12(TMT6plex)	0	1.13744	1		1.22281	1		0.89376	1		0.901645	1		0.897614	1		1.19076	1		0	7.228e-07	43.65	0.000371106	2	1860.02	-2.63283	32.1618	0
High	kPAAFISTISDER	5	1	1	A0A1Q3E9V9	N-Term(TMT6plex); K1(TMT6plex)	0	0.997012	5	4.98599	0.957326	5	5.87772	1.03272	5	9.37522	1.03919	5	2.43301	1.0182	5	5.17722	0.990111	5	4.30958	0	2.332e-08	43.65	0.000351688	3	1893.08	-0.529815	32.168	0
High	gDITVDQAHR	3	1	1	A0A1Q3EQA5	N-Term(TMT6plex)	0	1.02094	3	11.8637	1.08969	3	1.44757	0.886213	3	0.227268	1.03984	3	11.0191	1.01551	3	0.225956	0.957103	3	2.93887	0	6.929e-06	43.64	0.000255183	3	1340.71	-0.0709214	16.7368	0
High	aGDESAPAEQELkR	5	1	1	A0A1Q3ETP4	N-Term(TMT6plex); K13(TMT6plex)	0	0.920765	5	5.82091	0.964598	5	2.09099	1.00347	5	1.9926	1.0873	5	2.93657	1.03208	5	3.52082	0.887629	5	7.06937	0	2.216e-08	43.63	0.000273112	2	1959.06	0.577065	21.0738	1
High	rQPYNTTSSR	2	1	1	A0A1Q3EEZ4	N-Term(TMT6plex)	0	0.862667	2	0.138115	0.900061	2	5.97952	0.984429	2	3.45089	1.07872	2	2.52551	1.21913	2	11.2576	0.76886	2	9.32745	0	7.674e-07	43.59	0.000223136	3	1438.76	-0.735007	11.0449	1
High	hVASDIMGTNR	2	1	1	A0A1Q3EIV2	N-Term(TMT6plex)	0	1.06599	2	7.43244	1.2385	2	18.0941	0.797402	2	24.6862	1.09109	2	22.9147	0.995149	2	5.20243	0.874383	2	32.4636	0	1.252e-06	43.58	0.000168834	2	1429.75	4.96432	19.672	0
High	aLHGEPTPLAQAIAR	3	1	1	A0A1Q3E339	N-Term(TMT6plex)	0	1.00491	3	1.56088	1.07586	3	7.58287	1.02429	3	8.6407	0.961948	3	2.8904	0.961966	3	6.08863	1.06729	3	13.9049	0	3.217e-08	43.57	0.000338447	3	1774.02	-0.444539	27.6732	0
High	kAGDESAPAEQELk	1	1	1	A0A1Q3ETP4	N-Term(TMT6plex); K1(TMT6plex); K14(TMT6plex)	0	1.02653	1		1.05428	1		0.924597	1		1.05578	1		0.994183	1		0.991704	1		0	1.264e-07	43.56	0.000396499	3	2160.21	-0.831084	22.3265	1
High	aITLTLVNHAk	1	1	1	A0A1Q3E5M8	N-Term(TMT6plex); K11(TMT6plex)	0	0.984772	1		0.926563	1		1.08293	1		1.0016	1		0.998226	1		0.953608	1		0	2.299e-05	43.52	0.000148951	3	1639.04	4.20156	31.5908	0
High	dYFGAHTFR	10	1	1	A0A1Q3EQ38	N-Term(TMT6plex)	0	0.970198	10	7.84743	1.03702	10	5.35966	1.00988	10	9.53039	1.05142	10	14.9589	1.01879	10	5.43401	0.910802	10	9.76011	0	1.493e-05	43.51	9.58161e-05	3	1342.67	-0.398195	26.9515	0
High	vLEYcEHHR	2	1	1	A0A1Q3E2E7	N-Term(TMT6plex); C5(Carbamidomethyl)	0	1.0923	2	15.8026	1.3119	2	20.2349	0.782194	2	11.449	1.11089	2	4.83101	0.90021	2	12.5101	0.975389	2	1.68731	0	5.936e-06	43.51	8.91312e-05	3	1471.73	-2.14932	18.7697	0
High	eLNEQIEYR	4	1	1	A0A1Q3ELU1	N-Term(TMT6plex)	0	0.942885	4	5.23622	0.81376	4	7.47687	1.21997	4	3.15817	0.89515	4	7.96203	0.986149	4	1.91386	1.06507	4	4.71069	0	1.131e-05	43.49	0.000214902	2	1422.74	-1.33056	25.0748	0
High	rLAASVAGVGk	2	1	1	A0A1Q3ECB4	N-Term(TMT6plex); K11(TMT6plex)	0	0.951236	2	0.315146	0.867433	2	3.01783	1.05681	2	2.67671	1.03039	2	0.563028	1.0484	2	1.74259	0.957518	2	1.22163	0	6.475e-06	43.49	0.000248481	2	1486.95	-0.141469	23.61	1
High	kImLPGFSAPEAk	1	2	1	A0A1Q3DZ62	N-Term(TMT6plex); K1(TMT6plex); M3(Oxidation); K13(TMT6plex)	0	1.04013	1		1.09315	1		0.989264	1		0.985787	1		0.967154	1		0.985532	1		0	3.451e-08	43.49	0.000329069	3	2092.24	-0.298117	35.5447	1
High	qANEGADGDIWkDSVALQk	1	1	1	A0A1Q3E9F3	N-Term(TMT6plex); K12(TMT6plex); K19(TMT6plex)	0	0.934472	1		1.17593	1		1.10092	1		0.949763	1		0.93039	1		0.930223	1		0	7.831e-08	43.49	0.000389511	3	2732.48	-0.667671	34.3257	1
High	sGDEYILNNR	13	2	1	P81639	N-Term(TMT6plex)	0	0.965053	13	2.87479	0.797242	13	19.4768	1.20651	13	13.056	0.859584	13	22.38	0.957003	13	4.6636	1.17596	13	20.4617	0	2.819e-06	43.43	0.00015207	2	1409.72	-0.813186	24.5346	0
High	fIGNYDISk	1	1	1	A0A1Q3E2X8	N-Term(TMT6plex); K9(TMT6plex)	0	1.04385	1		0.540646	1		1.44108	1		0.533306	1		0.909942	1		1.53651	1		0	1.308e-05	43.43	0.000435784	2	1514.86	-0.933464	35.1748	0
High	kVEQVAESSk	3	1	1	A0A1Q3E240	N-Term(TMT6plex); K1(TMT6plex); K10(TMT6plex)	0	0.985062	3	3.14147	0.972872	3	1.40176	0.977714	3	2.41292	1.04714	3	0.351043	0.995345	3	1.4266	1.00716	3	3.17657	0	6.888e-08	43.43	0.000338187	2	1792.08	-0.046109	21.0172	1
High	aIDAIQLGDkYk	11	1	1	A0A1Q3EQM3	N-Term(TMT6plex); K10(TMT6plex); K12(TMT6plex)	0	0.850114	11	6.33403	0.87101	11	9.13975	1.07714	11	6.13665	1.08227	11	3.96271	1.08391	11	2.18119	0.877763	11	11.1261	0	6.494e-08	43.43	0.000322299	2	2022.22	-1.1038	33.8572	1
High	yPIEHGIVTNWDDmEk	2	2	2	A0A1Q3EIF8;A0A1Q3DWK9	N-Term(TMT6plex); M14(Oxidation); K16(TMT6plex)	0																			0	4.204e-07	43.42	0.000172895	3	2421.21	-1.78595	33.4628	0
High	aHIVTIDPTEk	2	1	1	A0A1Q3E112	N-Term(TMT6plex); K11(TMT6plex)	0	0.913763	2	1.88538	0.825435	2	16.2105	1.19597	2	12.888	0.893692	2	9.37771	0.976769	2	0.0310744	1.11332	2	0.528961	0	5.708e-07	43.36	0.000355215	2	1681.99	-2.32603	26.2932	0
High	lADLHSQAVDYPk	2	1	1	A0A1Q3EL57	N-Term(TMT6plex); K13(TMT6plex)	0	0.903891	2	9.17777	1.04323	2	12.9163	0.993262	2	2.76099	1.06255	2	3.28871	0.991965	2	8.00503	0.981434	2	7.79388	0	2.665e-06	43.36	0.00039904	3	1915.07	1.31641	28.9567	0
High	lHEImGITQNR	3	1	1	A0A1Q3E2Q8	N-Term(TMT6plex); M5(Oxidation)	0	0.955469	3	4.18485	1.09184	3	1.38757	0.927981	3	6.39968	1.03596	3	3.46944	1.0082	3	0.752476	1.02773	3	4.10507	0	1.018e-05	43.33	0.000260129	3	1556.84	-0.653208	24.0464	0
High	tLGAEQTFDYk	3	1	1	A0A1Q3EJK1	N-Term(TMT6plex); K11(TMT6plex)	0	0.995482	3	2.44379	0.75177	3	8.88561	1.23559	3	8.96535	0.745833	3	10.4109	0.940244	3	0.719831	1.32978	3	2.36751	0	5.884e-07	43.33	0.000357677	2	1730.93	-1.05453	31.1022	0
High	aATGGDDAGIIFHQGVPYk	2	1	1	A0A1Q3DXX5	N-Term(TMT6plex); K19(TMT6plex)	0	0.948209	2	4.92557	1.07871	2	5.54086	0.950024	2	0.0892439	1.00903	2	3.12042	1.0833	2	1.60781	0.916057	2	20.2067	0	6.072e-08	43.33	0.000362322	3	2375.27	-1.88431	33.1541	0
High	aEDSNTHR	2	1	1	A0A1Q3EFZ0	N-Term(TMT6plex)	0	0.78403	2	8.88264	1.47709	2	1.79978	0.594227	2	13.4989	1.58098	2	8.37558	0.983929	2	0.154253	0.563142	2	5.97057	0	1.469e-05	43.32	4.64483e-05	2	1158.57	-0.52452	8.33839	0
High	aGLPGLGHTR	3	1	1	A0A1Q3ENU9	N-Term(TMT6plex)	0	1.08474	3	2.53846	1.01327	3	0.153701	0.980223	3	6.87239	0.936699	3	11.0736	0.98324	3	10.042	1.06374	3	18.0886	0	6.827e-06	43.32	0.000391092	3	1207.72	5.29595	22.0007	0
High	qLIVAVNk	1	1	1	A0A1Q3E953	N-Term(TMT6plex); K8(TMT6plex)	0	1.00148	1		1.94526	1		0.863013	1		0.820691	1		0.840932	1		0.914786	1		0	9.705e-05	43.32	0.000165283	2	1342.88	0.337132	30.9876	0
High	sYNIFAGTDGSk	1	1	1	A0A1Q3EQV2	N-Term(TMT6plex); K12(TMT6plex)	0	0.915512	1		0.741286	1		1.36903	1		0.71354	1		0.926684	1		1.27636	1		0	1.037e-05	43.32	0.000314271	2	1717.92	1.21961	33.8249	0
High	nPTEQGHER	4	1	1	A0A1Q3ET06	N-Term(TMT6plex)	0	1.01932	4	5.82758	1.11585	4	9.65309	0.888089	4	4.05067	1.12215	4	11.4121	0.978637	4	3.15816	0.919274	4	7.83114	0	8.956e-05	43.31	0.000123665	3	1296.65	0.293931	9.70143	0
High	dILAHAGIR	2	1	1	A0A1Q3EN90	N-Term(TMT6plex)	0	0.981887	2	0.0527117	1.07692	2	1.53805	1.01478	2	3.55484	0.993472	2	1.2944	1.00543	2	0.279075	0.933494	2	7.98318	0	3.32e-05	43.3	0.00035314	2	1194.72	-0.552333	26.3917	0
High	aIAMSMQQDEQDkk	1	1	1	A0A1Q3DZM5	N-Term(TMT6plex); K13(TMT6plex); K14(TMT6plex)	0	0.917098	1		1.04892	1		0.961921	1		1.05181	1		1.01967	1		1.00008	1		0	5.346e-08	43.3	0.000369511	3	2310.24	-1.72196	27.3408	1
High	lYDVQAAk	3	1	1	A0A1Q3E1Y2	N-Term(TMT6plex); K8(TMT6plex)	0	0.913879	3	2.41695	0.824807	3	33.2517	1.29161	3	17.9614	0.762028	3	25.906	0.923658	3	0.953556	1.21533	3	23.0954	0	8.402e-05	43.29	0.000358642	2	1365.81	-1.96533	28.5914	0
High	aIDLVAQk	1	1	1	A0A1Q3DZQ7	N-Term(TMT6plex); K8(TMT6plex)	0	0.943507	1		1.07671	1		1.00374	1		0.963541	1		1.05713	1		0.95475	1		0	1.519e-05	43.28	0.000324227	2	1315.83	-1.57464	31.4387	0
High	qRGDEINVAR	4	1	1	A0A1Q3E8U4	N-Term(TMT6plex)	0	1.05498	4	12.0748	1.02362	4	9.563	1.04244	4	17.1626	0.941945	4	4.00185	0.996337	4	0.649343	0.976412	4	23.4994	0	3.103e-06	43.25	0.000243673	3	1386.77	0.408784	15.3813	1
High	lDVVSQVHk	11	1	1	A0A1Q3E0D6	N-Term(TMT6plex); K9(TMT6plex)	0	0.958447	11	18.1158	1.18948	11	18.2841	0.895263	11	14.9669	1.09165	11	23.9083	0.965616	11	3.33557	0.939515	11	25.5911	0	4.746e-06	43.24	0.000206295	3	1482.9	-0.714679	28.696	0
High	tLSDYNIQk	5	5	2	A0A1Q3E5S6;A0A1Q3DZN1	N-Term(TMT6plex); K9(TMT6plex)	0																			0	1.832e-06	43.24	0.000334341	2	1539.88	1.05535	28.9402	0
High	vLFDGLHGVTGPYASk	1	1	1	A0A1Q3DZQ7	N-Term(TMT6plex); K16(TMT6plex)	0	0.983314	1		1.16635	1		0.768743	1		1.20949	1		1.21372	1		0.587171	1		0	4.367e-07	43.24	0.000405477	3	2119.19	-2.0641	38.059	0
High	rEPVETEHPLVR	5	1	1	A0A1Q3DYN7	N-Term(TMT6plex)	0	1.03953	5	4.02954	1.05481	5	4.0203	0.974677	5	3.19732	0.997536	5	7.64982	0.967085	5	7.44938	1.0389	5	13.4127	0	6.148e-07	43.23	0.000385022	4	1690.94	-1.00176	16.3894	1
High	aFGEkPVEDQNDGNIR	4	1	1	A0A1Q3E4Q9	N-Term(TMT6plex); K5(TMT6plex)	0	1.11321	4	2.80534	1.17484	4	6.86106	0.93459	4	1.53232	0.960165	4	2.31198	0.939019	4	0.653758	1.10165	4	1.80171	0	1.403e-05	43.22	0.000304916	2	2247.17	-2.07568	24.3645	0
High	fPLEQVNEAYNk	1	1	1	A0A1Q3DYJ0	N-Term(TMT6plex); K12(TMT6plex)	0	1.02679	1		0.75349	1		1.1721	1		0.776528	1		0.901153	1		1.44753	1		0	8.171e-06	43.21	0.000382023	3	1910.04	-0.34193	36.7078	0
High	lkGDEALFAAk	2	1	1	A0A1Q3DZN9	N-Term(TMT6plex); K2(TMT6plex); K11(TMT6plex)	0	1.00097	2	13.9166	0.986808	2	5.21166	0.98417	2	7.91409	1.01149	2	7.5016	1.04142	2	4.3297	0.957787	2	0.336492	0	1.006e-06	43.2	0.000270426	2	1850.14	0.741091	33.0461	1
High	mDHAEFLk	3	1	1	A0A1Q3EDY8	N-Term(TMT6plex); K8(TMT6plex)	0	1.06597	3	4.05431	1.05357	3	1.95672	1.01064	3	13.4855	0.919851	3	5.10559	0.912183	3	2.6147	1.12918	3	0.0163907	0	9.084e-06	43.19	0.000357401	2	1448.8	-0.644019	28.1526	0
High	qVHINEYR	5	1	1	A0A1Q3E7W8	N-Term(TMT6plex)	0	1.01868	5	4.33392	1.05621	5	5.70544	0.991754	5	2.35777	1.10812	5	3.20356	1.02603	5	3.19961	0.821059	5	10.5456	0	0.0003569	43.18	0.000276483	3	1287.7	-1.85286	18.8026	0
High	lAETPSAPTIk	2	1	1	A0A1Q3E299	N-Term(TMT6plex); K11(TMT6plex)	0	1.01086	2	20.3665	1.06817	2	0.0950353	1.02423	2	2.60482	0.87704	2	19.8247	0.94388	2	6.6777	1.16379	2	12.2411	0	7.184e-05	43.18	0.000278887	2	1585.96	-0.843344	28.7232	0
High	iQFGGDEVVk	1	2	2	A0A1Q3ER32;A0A1Q3E3B6	N-Term(TMT6plex); K10(TMT6plex)	0																			0	0.0005172	43.17	0.000472309	2	1549.9	-0.617081	32.9814	0
High	mALDLGLHR	1	1	1	A0A1Q3E382	N-Term(TMT6plex)	0	1.11937	1		1.02689	1		1.0699	1		0.827962	1		0.968015	1		1.084	1		0	0.0002147	43.16	0.00028742	3	1254.72	-0.238831	31.9084	0
High	rNPSESSLSR	4	1	1	A0A1Q3DX44	N-Term(TMT6plex)	0	1.0103	4	1.22863	1.05957	4	7.09693	1.00284	4	2.07782	0.98061	4	2.81912	0.999129	4	2.20855	0.981985	4	6.07611	0	1.75e-05	43.16	0.000229453	3	1361.73	-2.38266	12.5063	1
High	sYSTAAIEk	3	1	1	A0A1Q3ETW5	N-Term(TMT6plex); K9(TMT6plex)	0	1.04393	3	3.30398	0.768683	3	6.5894	1.19872	3	15.203	0.724901	3	10.1344	0.945931	3	4.5394	1.30551	3	3.46688	0	1.218e-06	43.16	0.000318819	2	1427.81	-1.98214	24.763	0
High	eYTIHLHk	4	1	1	A0A1Q3EQ02	N-Term(TMT6plex); K8(TMT6plex)	0	0.910886	4	11.3015	1.12558	4	4.86852	0.822277	4	13.6075	1.17585	4	21.0811	1.0706	4	6.14281	0.847739	4	24.0436	0	9.593e-06	43.15	0.000273557	2	1498.88	0.886596	24.0692	0
High	kDPASQSDIEAAEER	2	2	1	A0A1Q3EJP5	N-Term(TMT6plex); K1(TMT6plex)	0	0.950265	2	0.81128	0.975102	2	1.87435	1.03495	2	2.57867	0.991652	2	5.26875	1.0342	2	4.15046	0.977747	2	10.1627	0	9.21e-10	43.15	0.000275978	3	2104.09	-0.326686	21.6323	1
High	rFSEGTSADR	3	2	1	A0A1Q3EBD4	N-Term(TMT6plex)	0	1.13795	3	5.38136	1.00411	3	0.997694	1.02345	3	1.78736	0.901043	3	0.895029	0.962255	3	2.322	1.03565	3	11.9048	0	1.018e-06	43.14	0.000145587	3	1354.69	-2.09133	14.0946	1
High	yYEVILVDPNHk	4	1	1	A0A1Q3ES03	N-Term(TMT6plex); K12(TMT6plex)	0	0.95455	4	16.0362	0.96142	4	7.14926	1.15457	4	17.1231	0.899088	4	23.8703	0.999445	4	5.73695	0.992928	4	5.24657	0	5.42e-07	43.14	0.00042948	3	1948.09	-0.877138	35.8164	0
High	hmNLDEYAAk	3	1	1	A0A1Q3EIX0	N-Term(TMT6plex); M2(Oxidation); K10(TMT6plex)	0	0.981789	3	3.80653	1.15895	3	10.5958	0.917822	3	11.9295	1.10738	3	19.8566	1.08296	3	13.4951	0.771837	3	58.3577	0	0.0002026	43.11	0.000200347	2	1665.87	-0.657859	21.6121	0
High	hFINNEQEHYR	4	1	1	A0A1Q3EBI4	N-Term(TMT6plex)	0	1.01259	4	9.41283	1.02586	4	8.43288	0.912226	4	9.01635	1.04399	4	16.3591	0.986182	4	5.03144	0.976439	4	22.4231	0	8.46e-06	43.11	9.77305e-05	3	1715.83	-6.13953	17.0542	0
High	kPEYTGPPPPPNR	1	1	1	A0A1Q3ESN7	N-Term(TMT6plex); K1(TMT6plex)	0	1.01411	1		0.957429	1		1.02036	1		0.97027	1		1.03244	1		1.00091	1		0	4.312e-07	43.11	0.000422684	3	1908.07	-0.436977	21.5547	0
High	vLVTGGAGFVGSHLVDR	1	1	1	A0A1Q3EM21	N-Term(TMT6plex)	0	0.851879	1		0.831849	1		1.05215	1		1.12239	1		1.07596	1		0.90069	1		0	8.742e-08	43.11	0.000393365	3	1913.08	-1.10654	34.6679	0
High	aGHIVYGQTR	9	1	1	A0A1Q3ESQ3	N-Term(TMT6plex)	0	0.985337	9	5.56237	1.06815	9	6.93296	0.978703	9	5.03412	1.06474	9	11.1455	0.976354	9	6.89692	0.910239	9	15.7222	0	2.04e-06	43.1	0.000281623	2	1330.74	0.117446	16.3073	0
High	sEDGNQINEHNk	1	1	1	A0A1Q3EIM8	N-Term(TMT6plex); K12(TMT6plex)	0	1.03193	1		1.02723	1		1.00649	1		0.915876	1		1.01639	1		1.0571	1		0	9.115e-06	43.1	0.000159178	3	1842.93	-1.16447	15.0191	0
High	qkELEAIANPIMQk	4	1	1	A0A1Q3EMJ0	N-Term(TMT6plex); K2(TMT6plex); K14(TMT6plex)	0	0.940281	4	11.3868	1.00974	4	2.98448	1.03861	4	6.52257	0.971369	4	10.0713	1.03183	4	7.1699	1.01456	4	7.89208	0	2.769e-08	43.1	0.000352641	3	2300.36	-1.07954	35.1891	1
High	eSTLHLVLR	10	6	2	A0A1Q3E5S6;A0A1Q3DZN1	N-Term(TMT6plex)	0																			0	0.0001439	43.09	0.000274908	3	1296.78	-0.201947	28.928	0
High	kVVEYSVAk	5	1	1	A0A1Q3EGF5	N-Term(TMT6plex); K1(TMT6plex); K9(TMT6plex)	0	0.966662	5	6.6749	1.03239	5	1.49308	0.939927	5	1.99758	1.06973	5	6.81299	1.00382	5	1.93653	0.981417	5	6.0572	0	5.312e-06	43.09	0.00018409	2	1710.08	0.382993	25.0514	1
High	eDSVYLAk	3	2	2	A0A1Q3E0W6;Q9UR29	N-Term(TMT6plex); K8(TMT6plex)	0																			0	9.04e-06	43.08	0.000327206	2	1382.79	0.672321	27.9553	0
High	vVQALPAVk	1	1	1	A0A1Q3E4F1	N-Term(TMT6plex); K9(TMT6plex)	0	1.14657	1		1.19504	1		1.01533	1		0.75124	1		0.955623	1		1.14001	1		0	4.03e-05	43.08	8.85671e-05	2	1382.91	-1.92278	31.4706	0
High	sTITDkPAALk	2	1	1	A0A1Q3DVZ4	N-Term(TMT6plex); K6(TMT6plex); K11(TMT6plex)	0	1.03261	2	4.97085	1.06289	2	5.72923	0.970368	2	0.0244846	0.964239	2	1.52386	0.956961	2	1.97627	1.1057	2	1.49403	0	3.719e-06	43.08	0.000263241	2	1832.15	1.11977	25.8106	0
High	kSDEELVEVIR	2	1	1	A0A1Q3ER18	N-Term(TMT6plex); K1(TMT6plex)	0	1.0242	2	9.05062	0.917904	2	9.37945	1.01742	2	3.78645	1.0276	2	2.6294	1.01693	2	2.67222	0.959431	2	10.8929	0	1.551e-05	43.06	0.000494311	2	1775.03	-1.86445	30.0873	1
High	fGPDASNPEGYVIHR	2	1	1	A0A1Q3E4H1	N-Term(TMT6plex)	0	0.964465	2	3.55131	0.807112	2	6.29517	1.2454	2	0.127351	0.841039	2	2.90467	0.96956	2	1.32226	1.1059	2	0.0188495	0	3.826e-05	43.06	0.000155708	3	1887.95	-1.8915	29.9356	0
High	lAGEAGTVIHR	2	1	1	A0A1Q3ETM0	N-Term(TMT6plex)	0	1.00904	2	2.01378	0.926031	2	3.70974	1.09911	2	1.22136	0.894671	2	9.11605	0.940076	2	0.193021	1.16699	2	10.1854	0	2.696e-07	43.05	0.000426087	3	1352.78	-1.82663	22.8293	0
High	gDHILLAPAYNVTk	1	1	1	A0A1Q3EBA7	N-Term(TMT6plex); K14(TMT6plex)	0	0.996972	1		0.941446	1		1.08363	1		0.961758	1		0.991858	1		1.00182	1		0	2.805e-07	43.04	0.000399757	3	1970.14	-2.11638	31.8964	0
High	kADGIISYmVk	5	2	1	C5NN47	N-Term(TMT6plex); K1(TMT6plex); M9(Oxidation); K11(TMT6plex)	0	0.966095	5	8.51754	1.01763	5	1.37603	1.00893	5	3.9341	1.05192	5	10.5701	1.03322	5	7.16922	0.943725	5	2.06541	0	3.179e-08	43.03	0.000296154	3	1928.15	0.192996	29.1429	1
High	mTAQYLEPQPHLEEk	4	1	1	A0A1Q3E2W4	N-Term(TMT6plex); M1(Oxidation); K15(TMT6plex)	0	1.07481	4	3.20624	1.01763	4	11.5049	0.968912	4	0.526187	0.957173	4	1.45972	0.971799	4	2.6714	1.04255	4	3.5178	0	8.914e-07	43.02	0.000309308	3	2288.2	0.738514	27.0958	0
High	aAADLLDRR	2	2	2	A0A1Q3EKW3;A0A1Q3DXJ9	N-Term(TMT6plex)	0																			0	0.0002207	43	0.000373384	2	1229.71	-1.63471	24.1589	1
High	fLGSLTGHk	1	1	1	Q870G6	N-Term(TMT6plex); K9(TMT6plex)	0	1.19125	1		1.07563	1		0.950211	1		0.797404	1		1.17343	1		0.887561	1		0	0.0001916	43	0.000558824	3	1417.86	0.61667	31.8683	0
High	vVSINTSGHk	1	2	2	A0A1Q3EJS7;A0A1Q3E9V5	N-Term(TMT6plex); K10(TMT6plex)	0																			0	2.842e-05	42.98	0.00031217	3	1499.89	-0.270413	22.3973	0
High	qTADHPLLTGQR	4	1	1	A0A1Q3E5E4	N-Term(TMT6plex)	0	1.04343	4	2.07656	1.0338	4	5.62418	0.95246	4	3.42539	1.04644	4	2.88275	0.994101	4	1.38099	1.00809	4	5.00088	0	8.95e-07	42.95	0.000334614	2	1565.86	-0.0680525	17.8339	0
High	dRYDDALNATR	2	1	1	A0A1Q3ERH4	N-Term(TMT6plex)	0	0.980141	2	17.9366	1.07554	2	0.0135793	0.905279	2	1.12616	1.14277	2	4.01068	0.987155	2	7.90342	0.91025	2	5.93753	0	4.158e-05	42.94	0.000182937	2	1538.77	-1.4635	20.3516	1
High	gLADFHENGVFSDk	1	1	1	A0A1Q3E861	N-Term(TMT6plex); K14(TMT6plex)	0	0.908818	1		1.29976	1		0.866356	1		1.08992	1		1.01595	1		0.883228	1		0	1.486e-06	42.93	0.000305599	3	1994.03	-2.08644	32.8438	0
High	hENFVGAAFR	15	2	1	A0A1Q3E135	N-Term(TMT6plex)	0	1.15219	15	5.75984	1.07964	15	7.11022	0.976773	15	7.52185	0.910254	15	6.08613	0.988428	15	3.46725	1.01064	15	10.4997	0	1.532e-07	42.91	0.000271191	2	1376.73	-0.680848	25.1875	0
High	vGLDHVVLVk	5	1	1	A0A1Q3EAN2	N-Term(TMT6plex); K10(TMT6plex)	0	0.982521	5	4.17757	0.938431	5	6.77659	1.04264	5	8.38787	1.00396	5	3.8201	0.980772	5	4.41952	1.07574	5	3.94466	0	5.603e-07	42.89	0.000213328	2	1536.99	-1.02255	32.5961	0
High	sPDDFEEGDFRR	6	1	1	A0A1Q3EK72	N-Term(TMT6plex)	0	0.984321	6	3.46033	1.13901	6	8.78404	0.965573	6	8.32715	1.00962	6	3.50668	0.990853	6	2.53018	0.965445	6	3.71009	0	6.711e-05	42.87	5.42237e-05	3	1698.79	0.164991	25.6751	1
High	qVVEmNEHQk	4	1	1	A0A1Q3EHJ0	N-Term(TMT6plex); M5(Oxidation); K10(TMT6plex)	0	0.989573	4	7.87514	1.01816	4	8.1241	0.999527	4	1.59135	1.05848	4	1.75492	1.00712	4	1.52096	1.00324	4	4.64366	0	7.448e-05	42.86	0.000295036	3	1715.91	-0.815809	15.989	0
High	hGQAHMQAR	5	1	1	A0A1Q3EA53	N-Term(TMT6plex)	0	0.984497	5	6.66771	0.830001	5	6.7103	1.09929	5	4.31061	1.09743	5	5.10264	1.10698	5	1.75349	0.600596	5	2.16574	0	2.446e-05	42.85	0.000269776	3	1264.65	0.335074	7.99257	0
High	gAIcDkDAVAR	9	1	1	A0A1Q3EAY4	N-Term(TMT6plex); C4(Carbamidomethyl); K6(TMT6plex)	0	1.01067	9	3.49947	1.01593	9	1.40818	0.97429	9	0.695587	1.03001	9	1.32498	0.973646	9	3.21256	1.01185	9	5.33754	0	4.125e-08	42.85	0.00042801	2	1633.91	-1.31647	19.9946	1
High	vGAHEEIEELAR	1	2	1	A0A1Q3EC89	N-Term(TMT6plex)	0	1.02181	1		0.938215	1		0.98534	1		0.962492	1		1.07307	1		1.01884	1		0	8.125e-07	42.83	0.000242356	2	1581.85	1.82557	25.6882	0
High	qHFFVPIQQDNIk	1	1	1	A0A1Q3EDK1	N-Term(TMT6plex); K13(TMT6plex)	0	0.928311	1		0.877779	1		1.14784	1		0.908662	1		0.973949	1		1.13093	1		0	4.221e-06	42.83	0.000380472	3	2072.17	-1.92886	32.7927	0
High	sIPkDELEPLVVPLHR	1	1	1	A0A1Q3E6U7	N-Term(TMT6plex); K4(TMT6plex)	0	1.07565	1		0.948402	1		0.902207	1		1.0034	1		1.19428	1		0.835966	1		0	8.963e-07	42.82	0.000318662	4	2300.38	2.80071	34.9451	1
High	qkELEAIANPImQk	9	1	1	A0A1Q3EMJ0	N-Term(TMT6plex); K2(TMT6plex); M12(Oxidation); K14(TMT6plex)	0	0.976414	9	4.16742	0.949615	9	4.02301	1.03282	9	9.04	1.06238	9	3.51986	1.04579	9	2.19607	0.889521	9	9.02796	0	4.905e-06	42.82	0.00030299	3	2316.36	1.65017	32.2777	1
High	rPTDSIDEPSSSSk	1	1	1	A0A1Q3E1Q3	N-Term(TMT6plex); K14(TMT6plex)	0	0.989551	1		1.09489	1		0.985142	1		1.03787	1		0.93776	1		1.00446	1		0	1.856e-05	42.76	0.000296612	3	1964.03	-4.38676	18.6164	0
High	qTVVVDNPSHALLQk	2	2	1	A0A1Q3EC45	N-Term(TMT6plex); K15(TMT6plex)	0	1.00025	2	1.15579	0.966801	2	3.6983	1.01343	2	0.705781	0.949618	2	4.59551	1.03508	2	3.67269	1.04492	2	3.82813	0	4.048e-07	42.74	0.000401742	3	2107.23	-0.488152	29.426	0
High	rPDLNNDETIFTk	2	1	1	A0A1Q3ENE2	N-Term(TMT6plex); K13(TMT6plex)	0	0.994727	2	8.84827	1.01922	2	14.116	0.976446	2	0.755971	1.06791	2	6.58753	1.0049	2	1.73854	0.90986	2	20.1492	0	5.612e-06	42.71	0.000509007	3	2021.1	-1.75135	30.2178	0
High	nAHEEPPTPTATR	2	1	1	A0A1Q3EIN3	N-Term(TMT6plex)	0	1.1196	2	4.7452	0.936711	2	14.9151	0.995054	2	8.02575	0.963973	2	2.65103	0.98932	2	1.84453	1.03779	2	2.88583	0	8.517e-06	42.7	0.000206757	3	1649.85	0.88379	13.9182	0
High	vEFHDGGHFVPSk	2	1	1	A0A1Q3ET60	N-Term(TMT6plex); K13(TMT6plex)	0	0.936433	2	5.06697	1.15092	2	0.72956	0.926708	2	8.30667	1.00459	2	6.25113	0.997107	2	4.81121	1.05585	2	0.722352	0	9.906e-06	42.67	0.000354194	3	1914.02	-1.44875	26.4605	0
High	fRDPVLTTAEISk	2	1	1	A0A1Q3EQX8	N-Term(TMT6plex); K13(TMT6plex)	0	1.03862	2	6.73827	1.10095	2	12.1394	0.997601	2	1.98063	0.973565	2	4.98321	0.941651	2	1.92851	1.01827	2	11.863	0	2.636e-09	42.67	0.000527235	3	1935.13	-1.69252	32.6958	1
High	kLAESYQAIQQGQR	5	1	1	A0A1Q3ED50	N-Term(TMT6plex); K1(TMT6plex)	0	0.908529	5	5.341	0.962674	5	1.02453	0.951855	5	5.63917	1.11492	5	2.73534	1.07234	5	1.67188	0.906001	5	8.92237	0	1.054e-05	42.67	0.000489383	2	2078.17	-2.39117	25.8839	1
High	vDkGNDASSTGVR	4	1	1	A0A1Q3EP91	N-Term(TMT6plex); K3(TMT6plex)	0	0.946266	4	3.56207	0.919662	4	4.49598	0.987421	4	2.58593	1.04516	4	5.73324	1.04776	4	3.70411	1.00726	4	2.96616	0	1.25e-05	42.66	0.000349591	2	1763.96	-4.15654	16.9047	1
High	kIPDPADSSVLk	1	1	1	A0A1Q3E6I0	N-Term(TMT6plex); K1(TMT6plex); K12(TMT6plex)	0	0.950791	1		0.893209	1		1.07257	1		0.963417	1		1.01667	1		1.06793	1		0	6.515e-09	42.65	0.000285206	3	1957.19	-1.55801	30.0693	1
High	aNVIPVVGk	1	1	1	A0A1Q3EQ64	N-Term(TMT6plex); K9(TMT6plex)	0	0.991815	1		0.983171	1		1.07547	1		0.958724	1		1.06319	1		0.867385	1		0	1.989e-05	42.64	0.000136126	2	1354.88	-1.65536	31.5049	0
High	gVTHEGEPAGk	4	1	1	A0A1Q3E8N5	N-Term(TMT6plex); K11(TMT6plex)	0	1.13414	4	2.42581	1.0491	4	4.64512	0.950857	4	7.62489	0.928867	4	3.87149	0.946287	4	3.28641	1.0878	4	3.90401	0	2.728e-06	42.64	0.000348482	2	1539.85	-0.70586	15.3387	0
High	kDFNVEDIVk	1	2	1	A0A1Q3EMZ8	N-Term(TMT6plex); K1(TMT6plex); K10(TMT6plex)	0	0.841973	1		0.972497	1		1.04569	1		1.02655	1		1.01387	1		1.04731	1		0	7.605e-08	42.62	0.000391116	3	1894.12	-0.868962	34.9988	1
High	sckDTAQIPASGPSADLTDSk	1	1	1	A0A1Q3E0Z2	N-Term(TMT6plex); C2(Carbamidomethyl); K3(TMT6plex); K21(TMT6plex)	0	0.625652	1		0.710593	1		1.13075	1		0.974591	1		1.43286	1		0.739421	1		0	3.538e-07	42.62	0.000429408	3	2836.5	-0.184523	26.4137	1
High	qATVGDVNTPRPTGFTDFk	12	1	1	A0A1Q3EN97	N-Term(TMT6plex); K19(TMT6plex)	0	0.975017	12	3.11765	0.940252	12	4.80101	1.02944	12	1.86746	1.03509	12	2.04993	1.02057	12	4.79992	0.940488	12	7.57205	0	8.15e-08	42.61	0.000413949	4	2509.34	-0.328469	31.1116	0
High	aAHIDLEGLTLDR	1	1	1	A0A1Q3E2R5	N-Term(TMT6plex)	0	1.02637	1		1.07553	1		0.911433	1		0.982816	1		1.05313	1		1.01525	1		0	2.267e-05	42.6	0.000447876	3	1652.92	-0.964907	34.4586	0
High	eGDEIVINGHk	1	1	1	A0A1Q3E3V3	N-Term(TMT6plex); K11(TMT6plex)	0	1.10518	1		1.01798	1		0.994905	1		0.996441	1		0.95012	1		0.995399	1		0	8.62e-06	42.59	0.000487465	3	1668.93	-1.09849	23.881	0
High	kLIAAQTGTDHTk	3	1	1	A0A1Q3EB21	N-Term(TMT6plex); K1(TMT6plex); K13(TMT6plex)	0	0.917759	3	2.5522	1.02242	3	3.05931	0.979585	3	1.98182	1.1318	3	0.814851	1.05866	3	6.87121	0.835683	3	5.71906	0	1.491e-09	42.55	0.000333543	3	2071.25	0.761635	20.8592	1
High	gDSGGQGQGQGQGPGkGDGQAR	2	1	1	A0A1Q3EAT6	N-Term(TMT6plex); K16(TMT6plex)	0	0.652549	2	24.1304	0.725954	2	1.2746	1.16753	2	1.83097	1.16125	2	16.5954	1.16647	2	0.501819	0.751377	2	13.9837	0	4.221e-09	42.54	0.000231232	3	2457.23	1.25189	13.0776	1
High	mFDVQTGTTSQVAQHDAPIk	1	1	1	A0A1Q3EKR2	N-Term(TMT6plex); M1(Oxidation); K20(TMT6plex)	0	0.808322	1		1.21993	1		0.893817	1		1.15666	1		1.01542	1		0.899893	1		0	2.843e-06	42.54	0.000423461	3	2648.38	0.646101	27.7211	0
High	kLDQLLLEk	3	1	1	A0A1Q3EFP0	N-Term(TMT6plex); K1(TMT6plex); K9(TMT6plex)	0	1.2397	3	8.31592	1.26043	3	4.23578	0.782985	3	9.89963	0.905814	3	0.826668	0.88924	3	1.86674	1.24144	3	1.86455	0	9.05e-06	42.53	0.000150787	2	1787.16	-0.574986	37.0306	1
High	vkEAcEDLGNVGHL	3	1	1	A0A1Q3EDG7	N-Term(TMT6plex); K2(TMT6plex); C5(Carbamidomethyl)	0	0.930302	3	0.694562	0.94298	3	1.8355	1.0748	3	3.35336	1.0218	3	5.08387	0.990944	3	1.41984	0.995892	3	5.29353	0	1.177e-06	42.52	0.000389032	2	1999.06	-2.78509	29.8247	1
High	aQDHAEIcPEPLPADcVEcQMR	1	2	1	A0A1Q3E1C1	N-Term(TMT6plex); C8(Carbamidomethyl); C16(Carbamidomethyl); C19(Carbamidomethyl)	0	1.24265	1		1.34093	1		0.87262	1		0.869259	1		0.986058	1		0.919124	1		0	5.08e-10	42.51	5.59719e-05	3	2855.28	-0.577452	28.4964	0
High	tQDFDLTHTNMR	5	1	1	A0A1Q3E195	N-Term(TMT6plex)	0	1.00995	5	24.3706	0.894032	5	6.38346	0.992174	5	7.60993	0.959657	5	9.95889	1.05587	5	3.16648	1.00467	5	18.546	0	8.423e-07	42.46	0.000141886	2	1707.83	-3.52719	26.0156	0
High	tAQVGEGHAQGSIDESVIk	1	1	1	A0A1Q3EN96	N-Term(TMT6plex); K19(TMT6plex)	0	1.12528	1		1.19757	1		0.848755	1		0.985825	1		1.02787	1		0.952141	1		0	1.953e-09	42.42	0.000472557	3	2384.28	-2.17784	25.3069	0
High	gLLSTIGEQHR	2	2	1	A0A1Q3ER86	N-Term(TMT6plex)	0	0.920644	2	1.03047	1.10233	2	37.0305	0.876427	2	33.6977	1.13099	2	22.2851	0.993305	2	10.6871	0.916598	2	11.3346	0	1.761e-06	42.38	0.000387324	2	1439.81	-3.49221	27.954	0
High	lGQGLDNAPPPSTTNEDRSDEER	3	1	1	A0A1Q3ECQ8	N-Term(TMT6plex)	0	0.93476	3	4.04377	1.0896	3	5.72361	1.00607	3	4.68506	1.0568	3	4.20341	1.00184	3	2.62387	0.954541	3	13.1194	0	3.201e-08	42.38	0.000135853	3	2727.3	0.829063	23.4693	1
High	gLTPGDQYHFEVNGk	1	1	1	A0A1Q3E4F1	N-Term(TMT6plex); K15(TMT6plex)	0	1.01283	1		0.979947	1		1.03693	1		1.02927	1		0.960303	1		0.975737	1		0	6.024e-05	42.37	0.00038532	3	2120.11	-1.53776	29.9306	0
High	tFRDPESDEAR	3	1	1	A0A1Q3E864	N-Term(TMT6plex)	0	1.05369	3	0.621161	0.912977	3	2.46328	1.02993	3	5.78178	0.994839	3	5.94384	1.02241	3	5.39156	1.02146	3	12.4586	0	0.0006151	42.34	0.000131275	2	1551.77	3.80567	18.0228	1
High	sNALIGLNR	1	1	1	A0A1Q3DYE7	N-Term(TMT6plex)	0	1.11143	1		0.927643	1		1.01812	1		0.87695	1		0.941799	1		1.24238	1		0	6.181e-05	42.33	0.000438593	2	1186.71	0.235717	26.8692	0
High	vPPGIAQFSHTLDk	2	1	1	A0A1Q3E394	N-Term(TMT6plex); K14(TMT6plex)	0	1.00705	2	3.94152	1.08996	2	0.439619	1.02658	2	8.23025	0.959969	2	0.592961	0.984009	2	0.664316	0.961025	2	13.2874	0	1.522e-07	42.33	0.000429821	3	1968.13	-0.0641447	36.8605	0
High	gSPENGDTGLVAVHPVIR	1	1	1	A0A1Q3E0F5	N-Term(TMT6plex)	0	0.875749	1		0.894797	1		1.01467	1		1.11382	1		1.0937	1		0.868617	1		0	1.119e-09	42.33	0.000429821	3	2047.11	0.255721	27.0832	0
High	iGEASYGPSk	1	1	1	A0A1Q3DZQ7	N-Term(TMT6plex); K10(TMT6plex)	0	1.01526	1		0.707251	1		1.32143	1		0.646455	1		0.895089	1		1.45891	1		0	1.009e-05	42.32	0.000477703	2	1466.82	-0.961957	24.6489	0
High	kSSAANEQAELk	2	1	1	A0A1Q3ENS8	N-Term(TMT6plex); K1(TMT6plex); K12(TMT6plex)	0	0.969306	2	3.31714	1.0057	2	4.90607	0.963314	2	1.25343	1.08428	2	0.172645	1.02703	2	4.07882	0.921741	2	1.1184	0	8.233e-10	42.31	0.000578677	3	1963.14	-0.488238	19.8015	1
High	kLLSLPEPELAPR	3	1	1	A0A1Q3ESW1	N-Term(TMT6plex); K1(TMT6plex)	0	0.927391	3	10.9659	0.907603	3	0.815065	1.05153	3	0.358272	1.04287	3	2.85929	1.03374	3	3.14391	0.986532	3	1.55983	0	5.288e-08	42.25	0.000303788	3	1921.19	-0.0215906	35.6654	1
High	qPAGQNGGAGMWDSHIR	1	2	1	A0A1Q3EGI8	N-Term(TMT6plex)	0	1.00738	1		0.878323	1		1.17701	1		0.851694	1		0.936482	1		1.15736	1		0	4.096e-07	42.24	0.000137318	3	2010.97	-3.00258	24.3778	0
High	aHEHGIDLSk	2	1	1	A0A1Q3E035	N-Term(TMT6plex); K10(TMT6plex)	0	1.09281	2	16.4888	1.18522	2	1.72117	0.899418	2	0.729316	0.983383	2	6.57049	0.97156	2	6.095	0.993606	2	2.29257	0	8.163e-07	42.23	0.000511642	2	1564.88	-2.49113	19.4216	0
High	eSHAQTTR	2	1	1	A0A1Q3EM73	N-Term(TMT6plex)	0	0.99763	2	3.15694	1.05556	2	2.04606	0.888938	2	0.664896	1.07611	2	1.62128	1.07706	2	3.70271	0.906867	2	11.0188	0	5.237e-05	42.22	0.000158945	2	1158.61	-0.527134	8.07212	0
High	sHAVEEGLk	2	1	1	A0A1Q3EFQ5	N-Term(TMT6plex); K9(TMT6plex)	0	1.2429	2	12.2371	1.16483	2	13.8242	0.972906	2	6.98862	0.876211	2	1.64714	0.904091	2	6.07656	1.02093	2	6.22835	0	9.918e-07	42.21	0.000405792	2	1427.83	0.312534	18.8052	0
High	sAADFPEGDFRk	4	1	1	A0A1Q3E7Q9	N-Term(TMT6plex); K12(TMT6plex)	0	0.854987	4	3.32669	0.788364	4	6.02411	1.11813	4	9.36223	1.04004	4	10.6135	1.10287	4	1.5391	0.918557	4	5.41581	0	2.107e-06	42.18	0.000405578	2	1797.95	-1.82448	28.9701	1
High	aEDGDLPTkPEYLNNSESIASEGAR	2	1	1	A0A1Q3EF98	N-Term(TMT6plex); K9(TMT6plex)	0	0.943884	2	24.5537	0.919293	2	9.11888	0.875277	2	11.9521	1.26144	2	9.65115	0.953598	2	18.1118	0.986099	2	2.71138	0	2.747e-07	42.17	0.000260897	3	3121.57	-0.322578	30.2782	0
High	eADHVQmTALSR	4	1	1	A0A1Q3E3E4	N-Term(TMT6plex); M7(Oxidation)	0	1.01782	4	4.57641	1.05265	4	4.32158	0.973071	4	2.66058	1.01144	4	0.515831	0.978231	4	0.734462	1.00635	4	4.05782	0	8.235e-05	42.13	0.000156149	2	1602.81	-1.41565	16.2673	0
High	qVEDHFLPR	1	1	1	A0A1Q3ELR3	N-Term(TMT6plex)	0	1.06194	1		1.15554	1		0.9891	1		0.984006	1		0.926459	1		0.97618	1		0	4.393e-05	42.12	0.000303812	2	1369.74	-1.43466	25.1792	0
High	rVQSPLIESSSIEk	3	2	1	A0A1Q3E7S8	N-Term(TMT6plex); K14(TMT6plex)	0	0.941068	3	5.96634	0.956832	3	1.4518	1.0168	3	0.114799	0.953784	3	6.54778	1.03934	3	1.43135	1.0861	3	10.1153	0	1.006e-08	42.12	0.000451115	3	2031.18	-1.8042	27.3334	1
High	gFGFVNYESHEDAQk	1	1	1	A0A1Q3ESC1	N-Term(TMT6plex); K15(TMT6plex)	0	1.2342	1		1.18503	1		0.816824	1		0.850212	1		0.892068	1		1.36296	1		0	3.299e-07	42.12	0.000245505	3	2186.09	-0.485266	31.2363	0
High	tHMHENAHDLAQVTk	1	1	1	A0A1Q3E725	N-Term(TMT6plex); K15(TMT6plex)	0	1.31259	1		1.05362	1		0.86959	1		0.92239	1		1.01014	1		1.00406	1		0	1.395e-08	42.12	0.000374395	3	2190.15	-0.5173	18.6594	0
High	ekDATQIEINPmAETTDGk	1	1	1	A0A1Q3EBW9	N-Term(TMT6plex); K2(TMT6plex); M12(Oxidation); K19(TMT6plex)	0	0.84856	1		1.23366	1		0.890875	1		1.10366	1		1.01282	1		0.943706	1		0	8.359e-08	42.11	0.000535204	3	2794.47	-0.0564462	27.4379	1
High	tEISALAQHPPAVk	2	1	1	A0A1Q3EH26	N-Term(TMT6plex); K14(TMT6plex)	0	1.02893	2	4.28459	0.931872	2	17.0097	1.0188	2	11.9881	0.909058	2	10.7625	1.00085	2	5.01073	1.14559	2	11.6897	0	2.546e-06	42.1	0.000619678	3	1920.13	-1.49616	29.3763	0
High	hEPFQHcPQGEAHSk	2	1	1	A0A1Q3ET12	N-Term(TMT6plex); C7(Carbamidomethyl); K15(TMT6plex)	0	1.05684	2	25.6572	0.927879	2	1.45176	1.04656	2	5.90035	0.970721	2	13.5338	1.15057	2	9.19418	0.711616	2	17.744	0	0.0003283	42.1	0.000203476	3	2247.11	-1.57051	14.3769	0
High	lkLDYPAVAGR	16	1	1	A0A1Q3EQM3	N-Term(TMT6plex); K2(TMT6plex)	0	0.879572	16	5.0636	0.960484	16	5.21472	0.981109	16	6.34743	1.14444	16	6.05254	1.07463	16	5.36429	0.844575	16	7.28339	0	4.183e-06	42.09	0.000494413	2	1661.01	-1.9367	31.0684	1
High	eRGENTDEGEESYR	1	1	1	A0A1Q3E4P0	N-Term(TMT6plex)	0	1.13431	1		1.22038	1		0.866692	1		0.965523	1		0.952845	1		1.0481	1		0	1.942e-08	42.07	6.19398e-05	3	1899.85	-0.043973	13.185	1
High	kGYAALGSDDTPMVR	2	2	1	A0A1Q3E919	N-Term(TMT6plex); K1(TMT6plex)	0	0.95632	2	8.73359	0.921901	2	5.81388	1.01869	2	0.495736	1.0459	2	1.77826	1.04242	2	0.183927	0.951488	2	0.534205	0	1.395e-09	42.06	0.000612966	3	2039.1	1.42608	26.7724	1
High	akIEQYQGFAASSQk	1	1	1	A0A1Q3E9A1	N-Term(TMT6plex); K2(TMT6plex); K15(TMT6plex)	0	0.878756	1		0.925445	1		0.948557	1		1.16761	1		1.07151	1		0.903607	1		0	2.295e-09	42.06	0.000556959	3	2343.33	0.0489075	28.2096	1
High	dTNAAVFGQR	5	1	1	A0A1Q3E0N7	N-Term(TMT6plex)	0	1.05351	5	4.972	1.0132	5	2.42252	1.01264	5	6.44295	0.939063	5	4.73447	0.949012	5	4.74961	1.10683	5	1.17575	0	3.649e-06	42.05	0.000308749	2	1307.69	-3.34826	22.9128	0
High	kTAATATSTTk	3	1	1	A0A1Q3E317	N-Term(TMT6plex); K1(TMT6plex); K11(TMT6plex)	0	0.957984	3	6.52529	0.898558	3	10.3721	1.01611	3	0.686567	1.03532	3	0.755205	1.07577	3	4.51086	0.961378	3	0.123894	0	5.604e-09	42.05	0.000336817	3	1768.08	-0.255808	16.3756	1
High	hPEVFVPSGIMER	3	1	1	A0A1Q3ENP8	N-Term(TMT6plex)	0	0.977158	3	6.65319	0.955228	3	1.06791	1.05817	3	5.23131	0.9511	3	7.63404	0.948327	3	0.822919	1.18452	3	0.552762	0	7.259e-06	42.02	0.000357993	3	1726.91	-0.626449	31.3559	0
High	tWHPANETDTPSER	1	1	1	A0A1Q3E8S5	N-Term(TMT6plex)	0	1.06893	1		1.00172	1		1.01507	1		0.944987	1		0.940837	1		1.10925	1		0	9.486e-06	41.99	7.90515e-05	3	1869.89	-1.05299	18.8832	0
High	qETATFIAHR	1	2	1	A0A1Q3ENG6	N-Term(TMT6plex)	0	0.894903	1		1.01637	1		0.992168	1		1.04698	1		1.08422	1		0.898821	1		0	5.961e-07	41.98	0.000316935	2	1402.76	-2.16671	20.6266	0
High	kSSAGSPAIQQQPR	1	1	1	A0A1Q3EB22	N-Term(TMT6plex); K1(TMT6plex)	0	0.921999	1		1.02194	1		0.998594	1		0.959041	1		1.07218	1		1.01904	1		0	7.875e-10	41.94	0.000518185	3	1913.1	1.21897	16.3978	1
High	hADVLFVk	2	1	1	A0A1Q3ECH7	N-Term(TMT6plex); K8(TMT6plex)	0	1.06223	2	4.10669	0.964591	2	8.01712	1.02232	2	2.80208	0.963966	2	0.486259	0.981935	2	3.66418	1.03447	2	8.43551	0	1.663e-05	41.92	0.000443455	2	1386.85	-0.165622	29.2857	0
High	iLVVDEHSQk	3	1	1	A0A1Q3EBK6	N-Term(TMT6plex); K10(TMT6plex)	0	0.982403	3	4.67758	0.93805	3	2.91495	1.03331	3	1.60538	1.01088	3	4.43819	0.992905	3	3.00126	0.989991	3	3.31775	0	4.515e-05	41.91	0.000479906	2	1625.96	-1.67087	26.743	0
High	gEEQHLEk	3	1	1	A0A1Q3EAC0	N-Term(TMT6plex); K8(TMT6plex)	0	1.09109	3	0.484166	1.14957	3	0.900524	0.906568	3	4.883	0.972967	3	0.125895	0.965575	3	1.08924	1.06852	3	5.19451	0	7.623e-05	41.9	0.000403534	2	1427.79	-0.875265	16.6166	0
High	iTITTHk	6	1	1	A0A1Q3EQ57	N-Term(TMT6plex); K7(TMT6plex)	0	0.927585	6	7.43209	0.989341	6	7.4837	0.959827	6	8.35884	1.10016	6	5.3705	1.02086	6	3.28514	0.93262	6	11.3865	0	0.0005846	41.89	0.000323571	2	1271.81	-2.78495	23.4633	0
High	gANLILHLER	3	1	1	A0A1Q3E695	N-Term(TMT6plex)	0	1.09667	3	10.7975	1.20789	3	13.1449	0.890618	3	9.28488	0.969003	3	0.983579	1.00089	3	1.56932	1.05214	3	3.81926	0	4.226e-05	41.89	0.00047565	2	1364.82	-1.42278	31.297	0
High	yYSVFDTTNTR	6	1	1	A0A1Q3E1L0	N-Term(TMT6plex)	0	1.09376	6	2.46542	1.09886	6	1.94872	1.06523	6	12.2423	0.900565	6	11.9326	0.89298	6	5.87383	1.10113	6	17.4169	0	7.913e-06	41.89	0.000142371	2	1595.79	0.234187	26.8597	0
High	vEIHYLDmAAk	4	1	1	A0A1Q3E9V9	N-Term(TMT6plex); M8(Oxidation); K11(TMT6plex)	0	1.08014	4	7.03204	1.09496	4	1.67236	0.935911	4	0.668403	0.99942	4	1.0826	1.01295	4	4.41869	1.01511	4	6.04736	0	1.917e-05	41.88	0.000496205	2	1763.98	-0.380137	30.1958	0
High	eIPFLAEHQLPAk	5	1	1	A0A1Q3EB54	N-Term(TMT6plex); K13(TMT6plex)	0	1.0877	5	1.55282	1.12787	5	21.2498	0.943771	5	7.78798	0.946379	5	10.2385	1.01856	5	11.3054	0.967187	5	5.39948	0	8.554e-06	41.87	0.000494099	3	1951.14	0.303841	36.9021	0
High	lLEIVHPAAR	6	1	1	A0A1Q3DV72	N-Term(TMT6plex)	0	1.08585	6	15.4293	0.991519	6	8.53261	1.00087	6	4.71045	0.953655	6	9.95409	0.982065	6	3.49277	1.03099	6	8.09676	0	1.08e-05	41.86	0.000576691	3	1347.83	-0.441695	32.4034	0
High	skSGDLDTQVNAAmDR	2	1	1	A0A1Q3DUG1	N-Term(TMT6plex); K2(TMT6plex); M14(Oxidation)	0	0.731167	2	9.36282	0.761176	2	0.995477	1.14414	2	7.10873	1.12901	2	4.20511	1.16002	2	2.91305	0.764346	2	6.60485	0	2.068e-06	41.84	0.000327318	3	2182.11	-2.1182	21.0026	1
High	lVLEEEERR	4	1	1	A0A1Q3E5G0	N-Term(TMT6plex)	0	1.03531	4	3.11351	0.987635	4	8.39728	1.04432	4	4.03457	0.911745	4	5.19808	0.962656	4	4.81792	1.08912	4	2.84479	0	0.0006823	41.82	0.000453784	2	1401.79	-2.44451	24.306	1
High	tGmEFHNVTGPk	1	1	1	A0A1Q3EDW7	N-Term(TMT6plex); M3(Oxidation); K12(TMT6plex)	0	1.07397	1		0.964232	1		0.935836	1		0.919833	1		1.05945	1		1.12379	1		0	0.000109	41.82	0.000381442	2	1791.94	-1.76088	21.6856	0
High	iVLLEPTDk	2	3	2	P81639;A0A1Q3ELX7	N-Term(TMT6plex); K9(TMT6plex)	0																			0	9.37e-05	41.81	0.000352658	2	1485.93	-0.367961	36.8834	0
High	kNPLFEASPk	2	1	1	A0A1Q3DUI6	N-Term(TMT6plex); K1(TMT6plex); K10(TMT6plex)	0	0.919083	2	0.885574	0.932539	2	1.70864	1.0275	2	6.01631	1.07876	2	3.59239	1.05774	2	1.22062	0.882887	2	0.251188	0	2.325e-07	41.81	0.000517452	3	1818.11	1.007	28.6553	1
High	nSIPNEHQEk	10	1	1	A0A1Q3DVR1	N-Term(TMT6plex); K10(TMT6plex)	0	1.02277	10	5.84952	1.05491	10	7.72759	0.948328	10	12.8153	1.07112	10	2.84509	1.01914	10	9.01516	0.930005	10	7.68617	0	5.562e-06	41.79	0.000423819	3	1653.89	-1.10955	15.929	0
High	gLELLHk	3	1	1	A0A1Q3ETU3	N-Term(TMT6plex); K7(TMT6plex)	0	1.05137	3	4.51391	1.15086	3	6.44438	0.974701	3	4.65168	0.884534	3	12.5864	0.942533	3	4.97661	1.07292	3	0.262248	0	0.0004998	41.78	0.000311959	3	1267.81	0.394306	30.6762	0
High	aMHHILVk	2	3	1	A0A1Q3ER86	N-Term(TMT6plex); K8(TMT6plex)	0	0.992888	2	0.682239	1.01564	2	4.56691	1.04246	2	1.35417	0.955238	2	7.13841	1.02589	2	0.574967	0.956917	2	11.3238	0	1.319e-05	41.78	0.000550907	2	1406.88	3.19458	20.1383	0
High	rDADGELVFR	2	1	1	A0A1Q3DUZ7	N-Term(TMT6plex)	0	0.980846	2	7.81006	0.839026	2	6.92676	1.12671	2	0.0930503	0.926189	2	5.30436	0.993557	2	0.765309	1.08905	2	6.9674	0	4.561e-07	41.74	0.000455522	3	1406.76	-0.525607	25.2456	1
High	aREQEEIGVDGmAk	3	1	1	A0A1Q3DVR1	N-Term(TMT6plex); M12(Oxidation); K14(TMT6plex)	0	0.915792	3	7.31596	0.945622	3	4.8241	1.03047	3	0.579893	1.07216	3	7.25038	1.02884	3	0.470152	0.934922	3	0.632096	0	2.766e-06	41.74	0.000455522	3	2007.05	-2.10312	20.1289	1
High	aAGHEIQAPQ	1	1	1	A0A1Q3ECR4	N-Term(TMT6plex)	0	1.01555	1		1.04951	1		0.993513	1		1.01173	1		0.969455	1		0.997269	1		0	0.0004632	41.73	0.000379357	2	1250.67	0.294156	17.0365	0
High	aLWYDAPHk	5	1	1	A0A1Q3DXN7	N-Term(TMT6plex); K9(TMT6plex)	0	0.898908	5	4.0942	1.05746	5	3.42176	0.957769	5	2.63365	1.11147	5	4.09054	1.05576	5	6.28597	0.886506	5	16.3752	0	9.459e-06	41.73	0.000436429	2	1558.88	-0.100036	30.9384	0
High	nkGEmIPLDTVVEk	2	1	1	A0A1Q3DX04	N-Term(TMT6plex); K2(TMT6plex); M5(Oxidation); K14(TMT6plex)	0	1.0198	2	0.665378	0.836551	2	5.88178	1.06148	2	1.61908	0.960066	2	5.60869	1.05786	2	0.67131	1.00877	2	6.54034	0	3.599e-08	41.73	0.0005405	3	2276.31	-1.40937	31.2139	1
High	aLPIDEELTR	1	1	1	A0A1Q3DV62	N-Term(TMT6plex)	0	0.901283	1		1.13648	1		1.02628	1		0.9691	1		1.00761	1		0.972158	1		0	6.285e-05	41.72	0.00042734	2	1385.78	-1.55832	32.6256	0
High	rFGTDIQR	2	1	1	A0A1Q3DVR1	N-Term(TMT6plex)	0	0.892788	2	13.123	0.843055	2	18.3362	1.28696	2	23.2231	0.842974	2	11.889	1.0262	2	2.63923	0.923611	2	16.2955	0	0.001031	41.71	0.00054974	3	1221.69	1.5036	18.8018	1
High	akDAGAEILIGGTGDDSk	4	1	1	A0A1Q3EDI6	N-Term(TMT6plex); K2(TMT6plex); K18(TMT6plex)	0	0.937318	4	1.7537	0.862527	4	11.9279	1.06349	4	5.73888	1.0004	4	9.52266	1.04261	4	3.07913	0.907839	4	9.49479	0	1.255e-07	41.69	0.00052856	4	2405.35	0.33633	31.2163	1
High	iHAPGNPIER	2	2	1	A0A1Q3E3N5	N-Term(TMT6plex)	0	1.10113	2	2.36702	1.16022	2	3.50651	0.952511	2	3.83322	0.92672	2	2.65437	0.960718	2	4.73888	1.03274	2	1.48423	0	0.000105	41.68	0.000597699	3	1332.76	-0.705119	20.9697	0
High	gmHFQADEVAR	4	1	1	A0A1Q3E448	N-Term(TMT6plex); M2(Oxidation)	0	1.0809	4	7.08488	1.0179	4	5.58679	1.01237	4	4.44526	0.953842	4	4.74566	0.923377	4	3.59752	1.12878	4	9.64988	0	0.0001577	41.68	0.000190177	2	1505.74	4.51713	17.2712	0
High	vLHPVENEGLR	4	1	1	A0A1Q3EG10	N-Term(TMT6plex)	0	1.01768	4	4.19844	1.00458	4	6.12766	0.95983	4	2.84354	1.06248	4	6.36958	0.982832	4	2.17416	0.957541	4	6.54679	0	3.52e-07	41.65	0.00061552	2	1491.85	1.2534	22.2688	0
High	yFPVLPSPk	2	1	1	A0A1Q3E8L3	N-Term(TMT6plex); K9(TMT6plex)	0	0.778187	2	20.6569	0.577897	2	22.902	1.61564	2	3.58384	0.544974	2	9.55226	1.03517	2	4.62729	1.20126	2	5.75902	0	2.585e-05	41.63	0.000893189	2	1505.91	-0.965885	38.9822	0
High	sNSSPQQR	4	1	1	A0A1Q3E615	N-Term(TMT6plex)	0	1.05746	4	6.76245	0.956022	4	9.95742	1.00888	4	6.95793	0.906437	4	3.20802	0.975791	4	11.3861	1.0969	4	6.98163	0	6.113e-05	41.6	0.000190254	2	1132.59	-0.948288	8.58834	0
High	dPIQIVDVPGHPR	1	1	1	A0A1Q3ERB7	N-Term(TMT6plex)	0	0.976411	1		1.03305	1		1.03948	1		0.962973	1		0.978484	1		1.03327	1		0	1.333e-06	41.59	0.000551274	3	1671.94	-0.341031	29.8972	0
High	nGTLTTSETAHNmk	4	1	1	A0A1Q3DV62	N-Term(TMT6plex); M13(Oxidation); K14(TMT6plex)	0	0.941124	4	12.5596	1.01149	4	15.0632	0.932382	4	14.6908	1.1795	4	14.1831	1.01387	4	2.66878	0.811834	4	11.068	0	1.866e-07	41.59	0.000419523	3	1979.03	-0.607057	16.7168	0
High	eAFSLFDkDGDGTITTk	5	1	1	A0A1Q3EI78	N-Term(TMT6plex); K8(TMT6plex); K17(TMT6plex)	0	0.990313	5	4.85344	1.09207	5	8.1719	0.91736	5	4.41626	1.03403	5	3.5333	0.938116	5	7.99359	1.08629	5	2.16979	0	1.485e-06	41.59	0.000575543	3	2532.38	-0.0147015	38.1203	1
High	kFFQTQTAEYAER	2	1	1	A0A1Q3DZJ9	N-Term(TMT6plex); K1(TMT6plex)	0	1.0358	2	10.2062	1.13138	2	7.81185	0.891416	2	11.9237	1.04622	2	0.077915	0.984685	2	1.86777	0.990357	2	3.48159	0	1.798e-09	41.57	0.000491122	3	2077.11	0.292062	28.6352	1
High	rIAEDILVER	6	1	1	A0A1Q3E4Y8	N-Term(TMT6plex)	0	1.12223	6	12.5397	1.13879	6	6.62556	0.940937	6	6.75201	0.958898	6	6.87218	0.915342	6	1.69334	1.02115	6	7.8097	0	9.829e-06	41.56	0.000429413	3	1442.85	-2.77381	28.4302	1
High	dGkGPIDNLYLGEAPTPDPk	2	1	1	A0A1Q3EPX6	N-Term(TMT6plex); K3(TMT6plex); K20(TMT6plex)	0	0.779752	2	6.72209	0.855307	2	4.59608	1.07043	2	17.7499	1.05817	2	12.2317	1.2576	2	1.86464	0.688476	2	22.2659	0	1.413e-06	41.55	0.000678847	3	2784.54	0.0270105	34.848	1
High	vHVASVPAk	2	1	1	A0A1Q3EDL1	N-Term(TMT6plex); K9(TMT6plex)	0	0.965282	2	0.243969	1.22075	2	6.75083	0.846486	2	9.81994	1.2051	2	4.24585	0.970549	2	1.38897	0.82237	2	1.29865	0	2.64e-05	41.53	0.000369113	2	1365.86	-1.53492	21.1274	0
High	kGEDDDSYFVGGk	1	1	1	A0A1Q3EDZ7	N-Term(TMT6plex); K1(TMT6plex); K13(TMT6plex)	0	1.0526	1		1.02267	1		0.950283	1		1.02728	1		0.98596	1		1.01106	1		0	2.718e-08	41.51	0.000448512	3	2104.12	-0.471724	27.6702	1
High	nLLSVAYk	3	2	2	A0A1Q3E0W6;Q9UR29	N-Term(TMT6plex); K8(TMT6plex)	0																			0	5.533e-05	41.48	0.000540522	2	1365.85	-1.16314	35.1476	0
High	nAHGINVPR	4	1	1	A0A1Q3EAH5	N-Term(TMT6plex)	0	1.02172	4	7.60722	1.11591	4	2.13281	0.919816	4	7.52974	1.04689	4	13.0119	0.973853	4	3.34403	0.997097	4	9.22266	0	2.179e-05	41.46	0.000550162	3	1206.69	1.70404	16.3292	0
High	lPLQDVYk	3	1	1	A0A1Q3E953	N-Term(TMT6plex); K8(TMT6plex)	0	0.959357	3	3.79119	0.700161	3	12.1052	1.3656	3	4.61848	0.644008	3	5.33363	0.882816	3	2.39782	1.45395	3	11.3475	0	0.0003634	41.44	0.000742917	2	1433.88	0.271686	35.6372	0
High	iGVQLAHAGR	5	2	1	A0A1Q3EIZ1	N-Term(TMT6plex)	0	1.06447	5	9.56477	1.03934	5	3.1109	1.06136	5	3.65543	0.885654	5	13.7144	0.907063	5	3.66455	1.09988	5	4.29374	0	1.31e-05	41.43	0.000658296	3	1250.75	-1.29866	23.158	0
High	kDQGASASAPVLR	3	1	1	A0A1Q3E6H0	N-Term(TMT6plex); K1(TMT6plex)	0	1.03101	3	0.338668	0.995253	3	6.23971	0.902715	3	3.00121	1.01068	3	1.4907	1.05627	3	0.951063	0.95364	3	1.78612	0	9.335e-08	41.43	0.000557573	3	1758.03	-1.06222	19.99	1
High	eQHLNATQGAVWTR	1	2	1	A0A1Q3DVJ6	N-Term(TMT6plex)	0	0.971862	1		1.00353	1		0.99564	1		0.98358	1		0.971767	1		1.12143	1		0	2.572e-07	41.43	0.000374113	3	1839.96	-0.77956	22.9174	0
High	qkSDEAYQVGk	3	1	1	A0A1Q3ES48	N-Term(TMT6plex); K2(TMT6plex); K11(TMT6plex)	0	0.863116	3	0.429972	0.874675	3	1.10004	0.987898	3	3.48075	1.13745	3	6.41837	1.08482	3	5.14254	0.830793	3	3.38398	0	5.834e-08	41.4	0.000575927	2	1940.1	-0.507933	21.0875	1
High	vVLFDHTIR	5	2	2	A0A1Q3E288;A0A1Q3EMW1	N-Term(TMT6plex)	0																			0	5.962e-05	41.39	0.000468338	3	1328.79	-0.123341	32.1699	0
High	vVEIEkTEDVR	6	1	1	A0A1Q3EAG9	N-Term(TMT6plex); K6(TMT6plex)	0	0.838031	6	3.80252	0.835271	6	6.71037	1.09283	6	2.17599	1.10077	6	8.11821	1.09758	6	2.81187	0.875541	6	8.63589	0	2.532e-07	41.39	0.000736998	2	1775.03	0.198673	26.6076	1
High	qAVFHGLSDPAR	2	2	1	A0A1Q3E7X1	N-Term(TMT6plex)	0	1.00801	2	3.05165	1.00291	2	17.7022	0.996431	2	16.3327	1.02201	2	17.9749	0.967826	2	2.23793	0.993344	2	17.2927	0	0.0001147	41.38	0.000393001	2	1526.82	-3.80286	24.7446	0
High	ikPTHYEk	9	1	1	A0A1Q3EFU7	N-Term(TMT6plex); K2(TMT6plex); K8(TMT6plex)	0	1.0135	9	4.8742	1.23357	9	7.51727	0.8057	9	11.4347	1.20353	9	5.97568	0.959151	9	5.59934	0.878054	9	12.2293	0	0.003853	41.38	0.000534918	4	1703.05	1.42876	19.6047	0
High	kPLPDSVQILEPPVDk	5	1	1	A0A1Q3E8X6	N-Term(TMT6plex); K1(TMT6plex); K16(TMT6plex)	0	0.983393	5	13.1362	1.05033	5	3.35051	0.944565	5	7.47454	1.04548	5	5.05134	1.0191	5	1.95597	0.893294	5	10.9523	0	9.646e-08	41.36	0.000270521	3	2462.48	-0.304945	35.3017	0
High	iVQHAETR	2	1	1	A0A1Q3E002	N-Term(TMT6plex)	0	0.938638	2	10.244	1.14438	2	8.06661	0.867339	2	10.682	1.1148	2	10.0254	1.01139	2	3.20774	0.954536	2	6.95652	0	5.087e-05	41.35	0.000622901	2	1182.68	-0.951328	13.1142	0
High	lSTkPDFAGVk	12	1	1	A0A1Q3E9B5	N-Term(TMT6plex); K4(TMT6plex); K11(TMT6plex)	0	1.00493	12	5.44729	0.972069	12	3.18921	1.0062	12	7.86664	0.995133	12	8.41764	0.976084	12	5.67454	1.03877	12	8.43273	0	2.682e-05	41.31	0.000421575	2	1850.13	-0.705045	29.9634	0
High	lRPLEPASGQALAR	2	1	1	A0A1Q3EHD5	N-Term(TMT6plex)	0	0.998306	2	1.63331	0.928963	2	9.33111	1.10975	2	2.82064	0.876374	2	4.92069	0.990647	2	2.05923	1.09933	2	13.3896	0	7.026e-08	41.3	0.000722777	3	1708	-4.5707	25.2766	0
High	sAAIADPTPAASEPEGPPPPEPRPPVR	3	1	1	A0A1Q3EAX2	N-Term(TMT6plex)	0	0.872824	3	7.95948	0.974066	3	0.112989	0.90508	3	5.11274	0.913364	3	0.252222	1.02656	3	1.37515	1.07669	3	4.09376	0	6.019e-08	41.3	0.000448493	3	2932.53	-1.18157	25.2383	0
High	sVVEHQVAER	2	1	1	A0A1Q3DWU3	N-Term(TMT6plex)	0	0.920892	2	28.2092	1.24366	2	26.4424	0.743123	2	48.2932	1.21452	2	48.08	0.9611	2	2.99355	0.794375	2	54.1198	0	1.296e-06	41.29	0.000453242	2	1382.76	0.769522	15.2605	0
High	gLDFIDkEk	42	1	1	A0A1Q3EDS9	N-Term(TMT6plex); K7(TMT6plex); K9(TMT6plex)	0	0.984969	42	3.77092	1.00088	42	4.38817	0.978588	42	3.86906	1.03887	42	3.41247	0.97991	42	5.17958	1.01756	42	5.51576	0	6.799e-05	41.29	0.000453242	2	1752.05	-1.06468	34.7106	1
High	sVYVIDPAkk	21	1	1	A0A1Q3EQM3	N-Term(TMT6plex); K9(TMT6plex); K10(TMT6plex)	0	0.895006	21	5.82236	0.907198	21	7.39229	1.0219	21	5.52094	1.07959	21	5.41415	1.08446	21	4.46801	0.880872	21	10.4526	0	1.015e-05	41.29	0.000330644	2	1807.13	-0.738079	29.9636	1
High	lSPDQLIHR	3	1	1	A0A1Q3ED45	N-Term(TMT6plex)	0	1.03101	3	5.84017	1.04258	3	16.2698	0.936866	3	12.572	0.912974	3	18.6974	1.00577	3	9.19301	1.0868	3	3.43623	0	0.0008323	41.25	0.000716149	3	1307.76	0.0440076	28.5346	0
High	gcHILLGPTVNTQR	3	1	1	A0A1Q3EN54	N-Term(TMT6plex); C2(Carbamidomethyl)	0	1.00689	3	4.6541	0.953978	3	2.19783	0.984218	3	3.25285	0.999927	3	1.22732	1.00377	3	2.00917	1.06632	3	2.71219	0	6.626e-06	41.25	0.000453686	2	1794.98	-2.85659	24.929	0
High	dATEEFNmLHDPk	1	1	1	A0A1Q3EEB4	N-Term(TMT6plex); M8(Oxidation); K13(TMT6plex)	0	1.1319	1		1.06021	1		0.9367	1		0.927112	1		0.95738	1		1.13346	1		0	4.638e-07	41.25	0.000161227	3	2021	-1.41459	27.4142	0
High	vFHEALGk	2	1	1	A0A1Q3EQB0	N-Term(TMT6plex); K8(TMT6plex)	0	1.0388	2	6.4266	1.06047	2	0.802588	1.0217	2	4.16075	0.957364	2	2.01743	0.940945	2	1.05685	1.04787	2	4.86981	0	6.707e-05	41.24	0.000484797	2	1358.82	0.586442	26.7694	0
High	lGNLTVPQQHALEk	2	2	1	A0A1Q3EMZ8	N-Term(TMT6plex); K14(TMT6plex)	0	0.881478	2	4.63014	0.931059	2	1.69722	0.997583	2	0.680785	1.07527	2	9.55016	1.09474	2	3.06045	0.914199	2	7.49038	0	1.661e-05	41.24	0.000590024	2	2006.18	-1.01749	30.4322	0
High	gIEALLGQHR	2	1	1	A0A1Q3E5U4	N-Term(TMT6plex)	0	1.19385	2	13.1515	1.01019	2	7.49091	1.0146	2	1.30715	0.943501	2	8.95051	0.911812	2	3.4139	1.0203	2	11.2478	0	1.331e-06	41.21	0.000669797	2	1322.77	-0.765318	32.156	0
High	rEEGIELVR	1	1	1	A0A1Q3DXG9	N-Term(TMT6plex)	0	1.05385	1		1.16814	1		0.952693	1		0.915083	1		0.968142	1		1.07919	1		0	3.719e-06	41.19	0.000589253	3	1329.77	-0.833944	22.3455	1
High	fYSAEDVR	4	1	1	A0A1Q3DV87	N-Term(TMT6plex)	0	1.11759	4	5.1836	0.9674	4	6.57405	1.06991	4	7.81823	0.849451	4	6.50881	0.901926	4	3.56761	1.19282	4	9.56981	0	0.0001635	41.18	9.90703e-05	2	1215.62	-1.38789	26.064	0
High	yDTTLIDEIHTk	2	3	1	A0A1Q3ERY9	N-Term(TMT6plex); K12(TMT6plex)	0	1.045	2	6.35751	0.88044	2	8.76494	1.10266	2	6.39321	0.931371	2	8.28232	0.961417	2	5.23616	1.07056	2	8.73364	0	1.746e-06	41.15	0.000752014	3	1907.05	-2.24499	34.5046	0
High	gLVLDHGAR	1	1	1	A0A1Q3EMU7	N-Term(TMT6plex)	0	0.975211	1		1.04352	1		0.907424	1		1.17023	1		0.979989	1		0.919644	1		0	1.227e-05	41.14	0.0005307	2	1166.69	4.39485	20.1596	0
High	aLGIASSTAk	1	1	1	A0A1Q3EQ57	N-Term(TMT6plex); K10(TMT6plex)	0	1.01279	1		0.954338	1		1.0077	1		0.940945	1		1.01803	1		1.0994	1		0	3.294e-06	41.14	0.000665298	2	1376.84	-4.80166	26.0463	0
High	nkDEAIPAFEk	7	2	1	A0A1Q3EQ88	N-Term(TMT6plex); K2(TMT6plex); K11(TMT6plex)	0	0.970801	7	5.80957	0.94925	7	6.23302	1.04134	7	2.15011	0.960113	7	1.84858	1.05116	7	1.43825	1.05554	7	5.0862	0	5.61e-07	41.13	0.000763194	2	1949.13	-0.817339	28.9047	1
High	gQLDALVHR	5	1	1	A0A1Q3E7W4	N-Term(TMT6plex)	0	1.06036	5	4.43722	1.04802	5	7.30412	1.03147	5	1.75798	0.940689	5	6.76217	0.938805	5	5.47012	1.16561	5	19.8303	0	6.781e-05	41.12	0.000649052	3	1237.72	2.18341	25.7028	0
High	aLkPHGIGVATGEHAHNR	1	1	1	A0A1Q3ECY0	N-Term(TMT6plex); K3(TMT6plex)	0	0.972028	1		0.96167	1		1.01397	1		1.00674	1		1.0556	1		0.950914	1		0	9.498e-08	41.12	0.000703139	4	2323.31	-0.838623	16.9116	0
High	lVRPGTLSDNASIGSGSR	2	1	1	A0A1Q3EA05	N-Term(TMT6plex)	0	1.04473	2	0.74361	0.990833	2	9.68227	1.05222	2	6.84966	0.927195	2	2.77705	0.971127	2	1.58682	1.05091	2	1.24992	0	1.096e-06	41.09	0.000599088	3	2016.1	0.357092	25.0904	0
High	eATELWQTGVHR	1	1	1	A0A1Q3DZG5	N-Term(TMT6plex)	0	0.957536	1		1.2136	1		0.988326	1		0.910232	1		0.975401	1		1.06136	1		0	2.265e-06	41.08	0.000378218	3	1655.87	-0.889985	27.6395	0
High	dHmAAPPFQNLIk	5	1	1	A0A1Q3E7B9	N-Term(TMT6plex); M3(Oxidation); K13(TMT6plex)	0	1.17364	5	5.34329	1.08348	5	2.13376	0.991573	5	3.26083	0.916503	5	2.4474	0.960844	5	5.8811	1.00858	5	4.88286	0	8.853e-07	41.08	0.000491293	2	1956.08	-0.745756	32.8564	0
High	rEELFMTSk	5	1	1	A0A1Q3EGW3	N-Term(TMT6plex); K9(TMT6plex)	0	1.03122	5	1.35687	1.03067	5	11.2899	0.96529	5	8.38358	1.01904	5	7.45994	0.967268	5	4.38941	1.03808	5	10.1809	0	1.744e-05	41.07	0.000515874	2	1598.89	-2.25452	27.833	1
High	iTPEEATYk	2	1	1	A0A1Q3E4E3	N-Term(TMT6plex); K9(TMT6plex)	0	0.963266	2	11.4588	0.78441	2	29.0416	1.18063	2	24.1229	0.837447	2	19.8977	0.962716	2	6.8831	1.1975	2	16.6783	0	7.993e-06	41.05	0.000659598	2	1509.85	-1.47011	26.4273	0
High	gGTGAIVEYk	2	1	1	A0A1Q3EI91	N-Term(TMT6plex); K10(TMT6plex)	0	0.931608	2	8.13327	0.841781	2	28.6551	1.14752	2	18.518	0.874758	2	25.4548	0.944845	2	3.94683	1.20657	2	16.5192	0	7.487e-08	41.03	0.000599534	2	1452.84	-1.55114	26.4781	0
High	sVLEMESHEEk	1	2	1	A0A1Q3EKV1	N-Term(TMT6plex); K11(TMT6plex)	0	1.13694	1		1.11386	1		0.989472	1		0.950336	1		0.915097	1		1.01649	1		0	7.655e-08	41.03	0.000378653	2	1775.93	1.1342	25.2538	0
High	hEGTPIGNk	7	1	1	A0A1Q3E4Y8	N-Term(TMT6plex); K9(TMT6plex)	0	1.07729	7	4.57429	1.10703	7	9.13974	0.935335	7	5.99859	0.962835	7	4.37919	0.956146	7	1.8154	1.01405	7	10.8978	0	1.737e-05	41	0.000611633	2	1410.81	0.273165	16.3612	0
High	aLPLLSTDLPHTk	1	1	1	A0A1Q3ELN2	N-Term(TMT6plex); K13(TMT6plex)	0	0.810007	1		1.08459	1		0.795457	1		1.28933	1		1.07527	1		0.886373	1		0	1.116e-06	41	0.000599718	3	1864.13	-0.606954	36.8717	0
High	dAHVGVVk	3	1	1	A4UX71	N-Term(TMT6plex); K8(TMT6plex)	0	1.01434	3	2.82608	0.960719	3	1.49395	1.04559	3	1.00586	0.95353	3	6.37727	0.950357	3	0.997369	1.12478	3	4.42223	0	2.435e-05	40.98	0.000391017	2	1282.79	-0.196263	19.07	0
High	vNLVHPDFk	3	1	1	A0A1Q3E3K8	N-Term(TMT6plex); K9(TMT6plex)	0	1.0644	3	0.497163	1.03613	3	0.631807	0.988774	3	1.07301	0.930434	3	5.1279	0.977445	3	0.944062	1.05886	3	0.331331	0	1.967e-05	40.97	0.000491898	2	1526.91	-0.461209	30.6311	0
High	eMDHVATWmNDGk	1	1	1	A0A1Q3E8U0	N-Term(TMT6plex); M9(Oxidation); K13(TMT6plex)	0	1.06323	1		0.940135	1		1.00737	1		0.944802	1		1.00091	1		1.0871	1		0	2.682e-06	40.94	0.000177183	3	2007.97	0.918267	26.3815	0
High	dIHAADR	1	1	1	A0A1Q3E2D7	N-Term(TMT6plex)	0	0.985808	1		1.03285	1		0.985607	1		1.0168	1		0.99837	1		0.999409	1		0	0.001791	40.93	0.000193736	2	1026.55	1.32052	12.7199	0
High	eIPSGYPVPGk	1	2	1	A0A1Q3E4H3	N-Term(TMT6plex); K11(TMT6plex)	0	0.88659	1		0.751202	1		1.29051	1		0.79825	1		1.00451	1		1.16673	1		0	0.0001257	40.92	0.000772687	3	1601.93	0.474528	30.4959	0
High	aALEAcHk	6	1	1	A0A1Q3DXK3	N-Term(TMT6plex); C6(Carbamidomethyl); K8(TMT6plex)	0	0.998901	6	4.84808	1.01828	6	3.19144	0.978231	6	3.8543	1.00855	6	2.94586	0.988889	6	3.44531	1.04396	6	2.4209	0	3.197e-05	40.91	0.000535234	3	1357.77	-0.651663	18.2318	0
High	iSVYYTETGANk	2	1	1	A0A1Q3E9P0	N-Term(TMT6plex); K12(TMT6plex)	0	0.937227	2	7.91901	0.780769	2	3.42645	1.24261	2	3.53957	0.818578	2	11.4912	0.977191	2	0.911654	1.17353	2	17.0895	0	3.934e-06	40.87	0.000605664	2	1803.99	0.671187	30.806	0
High	kAVTGTTSTTk	4	1	1	A0A1Q3E537	N-Term(TMT6plex); K1(TMT6plex); K11(TMT6plex)	0	0.975419	4	4.86516	0.948893	4	8.27123	0.979689	4	8.13654	1.04744	4	3.82226	1.05821	4	4.36498	0.952278	4	5.13329	0	4.847e-09	40.85	0.000365898	3	1782.09	-0.267824	17.3577	1
High	kADEAEDDAk	3	1	1	A0A1Q3EC58	N-Term(TMT6plex); K1(TMT6plex); K10(TMT6plex)	0	1.0414	3	2.42821	1.04255	3	6.12694	0.984524	3	0.796574	1.02088	3	4.29962	0.944363	3	0.298354	1.07049	3	0.29531	0	2.964e-06	40.84	0.000560414	2	1778.97	-1.47626	17.3503	1
High	eVSkDEGQALAR	4	1	1	A0A1Q3EBU8	N-Term(TMT6plex); K4(TMT6plex)	0	0.942892	4	4.4235	1.02234	4	3.04624	0.971617	4	3.02176	1.02051	4	4.56667	1.03987	4	2.28138	0.979574	4	1.1779	0	2.195e-05	40.83	0.000664961	2	1760.99	-1.16993	20.3925	1
High	eLDHAPIVTR	3	1	1	A0A1Q3EIH7	N-Term(TMT6plex)	0	0.955578	3	0.453969	0.955194	3	6.06417	1.028	3	2.2709	1.02289	3	1.95532	1.0567	3	0.181074	0.998543	3	2.58314	0	6.587e-06	40.82	0.000823802	2	1379.78	-2.04343	21.8946	0
High	dLEmAHSAIk	4	1	1	A0A1Q3EC93	N-Term(TMT6plex); M4(Oxidation); K10(TMT6plex)	0	1.07627	4	6.56367	1.06808	4	8.87832	0.938943	4	6.60175	0.9843	4	3.81222	0.954564	4	5.16939	1.08379	4	6.95333	0	3.361e-05	40.81	0.000663881	3	1588.88	0.0169789	21.7752	0
High	aTFAAITk	1	1	1	A0A1Q3E3G4	N-Term(TMT6plex); K8(TMT6plex)	0	1.01098	1		1.02485	1		1.01544	1		0.998262	1		0.960798	1		1.02256	1		0	1.176e-05	40.8	0.000507376	2	1280.8	-1.13288	31.1529	0
High	aQFFEGDIR	1	2	1	A0A1Q3EL63	N-Term(TMT6plex)	0	0.986101	1		1.09376	1		0.928579	1		1.00988	1		1.04492	1		0.975986	1		0	0.001139	40.79	0.000395999	2	1311.69	-0.482529	32.5531	0
High	dYVLPTAk	2	1	1	A0A1Q3E0D6	N-Term(TMT6plex); K8(TMT6plex)	0	1.01974	2	16.6818	0.77554	2	31.9756	1.14544	2	24.4137	0.910796	2	15.8188	0.980461	2	4.77896	1.06139	2	20.4206	0	0.0003821	40.79	0.00060025	2	1364.82	-0.17007	30.2209	0
High	qYHNFIVk	3	1	1	A0A1Q3E7L7	N-Term(TMT6plex); K8(TMT6plex)	0	1.04949	3	2.31781	1.07971	3	3.39329	0.961877	3	3.7665	1.03077	3	2.10949	0.971522	3	2.51581	0.96515	3	2.09663	0	0.0001059	40.79	0.000779492	2	1506.88	-0.0656921	26.8935	0
High	wHSPVDGTIR	6	2	2	A0A1Q3EH14;A0A1Q3EP90	N-Term(TMT6plex)	0																			0	0.0007045	40.77	0.000477392	3	1396.75	0.371329	26.0443	0
High	aLLAADYRPVR	10	2	1	A0A1Q3E3Z6	N-Term(TMT6plex)	0	1.04246	10	7.15311	1.1037	10	8.4686	0.901839	10	7.67589	1.03238	10	11.0729	0.999044	10	7.28449	0.943888	10	3.52952	0	4.304e-06	40.76	0.000667371	2	1473.87	-1.09321	27.6201	0
High	dGGYAEYTTLR	2	1	1	A0A1Q3DY80	N-Term(TMT6plex)	0	1.07714	2	4.71251	0.802643	2	7.41534	1.21193	2	0.531236	0.77502	2	0.552268	0.98988	2	1.28841	1.1339	2	1.60119	0	2.596e-05	40.76	0.000176287	2	1474.73	-3.21252	27.2003	0
High	vAESMGATLYPIDANADkR	1	2	1	A0A1Q3EHP0	N-Term(TMT6plex); K18(TMT6plex)	0	1.10834	1		0.92402	1		1.01082	1		1.05978	1		1.01626	1		0.840102	1		0	1.569e-06	40.76	0.000633792	3	2480.32	-2.40337	33.932	1
High	dISHNVLk	2	1	1	A0A1Q3DYR2	N-Term(TMT6plex); K8(TMT6plex)	0	1.33266	2	2.31467	1.27619	2	13.5961	0.843933	2	14.9005	0.792757	2	8.16744	0.849981	2	0.490679	1.28095	2	5.47459	0	2.667e-05	40.75	0.000420698	2	1383.83	-3.49099	23.5838	0
High	dGSTHAGNASQVSDGAAAVLLAR	1	1	1	A0A1Q3E2C3	N-Term(TMT6plex)	0	0.911695	1		1.18204	1		0.907995	1		1.12532	1		0.987259	1		0.908916	1		0	1.31e-08	40.75	0.000517458	3	2397.22	-3.48958	30.0126	0
High	fTFMHDNDDEAk	1	1	1	A0A1Q3EFN8	N-Term(TMT6plex); K12(TMT6plex)	0	1.08603	1		0.827432	1		1.02863	1		0.970648	1		1.03149	1		1.04156	1		0	2.804e-05	40.74	0.000181317	3	1927.93	-0.498611	31.2652	0
High	sHmIQVQPLk	5	1	1	A0A1Q3EGT9	N-Term(TMT6plex); M3(Oxidation); K10(TMT6plex)	0	1.22197	5	5.96029	1.21434	5	5.41556	0.934459	5	5.70149	0.825998	5	5.26854	0.899888	5	1.58642	1.18449	5	7.50329	0	1.205e-05	40.73	0.000600148	2	1654.97	-1.86645	22.8704	0
High	sGANSDGRPR	2	1	1	A0A1Q3EFU6	N-Term(TMT6plex)	0	1.03933	2	0.373147	0.980851	2	5.30782	0.958354	2	6.99697	0.958609	2	0.432882	1.02961	2	0.960364	1.08477	2	5.85924	0	0.0002573	40.72	0.000245696	3	1245.65	-0.122008	8.50306	0
High	kQDAAAPVYTAPSDVk	3	1	1	A0A1Q3EHD9	N-Term(TMT6plex); K1(TMT6plex); K16(TMT6plex)	0	1.00581	3	11.5934	0.97218	3	1.52987	0.981687	3	11.6952	1.06579	3	3.58766	1.00143	3	3.80043	1.02987	3	10.9493	0	9.329e-08	40.72	0.000597295	3	2348.34	-1.22908	25.0453	1
High	dANVLEYk	2	1	1	A0A1Q3DWU1	N-Term(TMT6plex); K8(TMT6plex)	0	0.977158	2	0.344648	0.699756	2	2.92121	1.35577	2	0.296541	0.690083	2	2.67143	0.881861	2	2.37839	1.3924	2	1.01368	0	5.696e-05	40.7	0.000663888	2	1409.8	-1.61717	30.0446	0
High	sYEGDEDPGVk	1	1	1	A0A1Q3DUG1	N-Term(TMT6plex); K11(TMT6plex)	0	1.02502	1		0.691805	1		1.38165	1		0.659976	1		0.922371	1		1.28958	1		0	6.5e-07	40.7	0.000280876	2	1653.83	-1.43233	21.8857	0
High	lLGTIHDk	8	1	1	A0A1Q3EFN5	N-Term(TMT6plex); K8(TMT6plex)	0	1.00815	8	7.2575	1.00034	8	5.31839	1.04278	8	9.16745	0.919499	8	9.23199	0.950406	8	3.9714	1.09052	8	12.0226	0	0.0002246	40.69	0.000409488	2	1354.85	-0.377008	27.6744	0
High	hQQAVLGAENTk	1	1	1	A0A1Q3E550	N-Term(TMT6plex); K12(TMT6plex)	0	1.05542	1		1.04607	1		1.00139	1		0.998152	1		0.964327	1		0.978683	1		0	6.469e-06	40.68	0.000666952	3	1754	4.0905	17.9115	0
High	gEGPkPGETIQEYAk	3	1	1	A0A1Q3E7X7	N-Term(TMT6plex); K5(TMT6plex); K15(TMT6plex)	0	1.03851	3	2.59404	1.1312	3	0.415474	0.910405	3	0.958825	0.980403	3	7.34086	0.973311	3	0.785514	1.05842	3	2.47877	0	1.792e-08	40.67	0.000647064	3	2291.29	1.29262	26.8485	0
High	qAYAVSEk	1	1	1	A0A1Q3E0D6	N-Term(TMT6plex); K8(TMT6plex)	0	1.00908	1		0.686709	1		1.32289	1		0.71877	1		0.910767	1		1.33806	1		0	0.0002367	40.66	0.000639965	2	1353.77	-2.69453	21.1391	0
High	kIEFPLPNETAR	5	1	1	A0A1Q3EHU8	N-Term(TMT6plex); K1(TMT6plex)	0	0.996746	5	1.06699	0.963295	5	4.72557	1.00299	5	5.45398	1.01317	5	3.26316	0.990332	5	4.34225	0.990542	5	4.22709	0	1.121e-07	40.66	0.000704391	3	1873.09	-4.4335	33.3012	1
High	kIMLPGFSAPEAk	1	2	1	A0A1Q3DZ62	N-Term(TMT6plex); K1(TMT6plex); K13(TMT6plex)	0	1.02266	1		0.943531	1		1.05566	1		0.966852	1		1.1118	1		0.816163	1		0	5.555e-08	40.66	0.000588424	3	2076.25	-0.691764	36.8277	1
High	tADHDLPFDR	4	1	1	A0A1Q3DZ24	N-Term(TMT6plex)	0	1.08723	4	8.92094	1.01725	4	2.47365	0.945085	4	7.53529	0.950425	4	3.86626	0.965924	4	1.57806	1.07007	4	8.20984	0	3.363e-05	40.63	0.000116771	2	1415.71	-0.428146	24.6179	0
High	fADENFTk	1	1	1	A0A1Q3EAG0	N-Term(TMT6plex); K8(TMT6plex)	0	1.1598	1		1.03301	1		0.909377	1		0.951129	1		0.968585	1		1.12322	1		0	8.771e-05	40.63	0.000454108	2	1429.77	-0.542076	30.3884	0
High	sHIALNNPk	1	1	1	A0A1Q3E2H5	N-Term(TMT6plex); K9(TMT6plex)	0	1.10277	1		1.04643	1		1.01688	1		0.9322	1		0.961673	1		1.01675	1		0	9.588e-07	40.62	0.000641552	2	1451.87	-0.367041	20.1579	0
High	vVcHSQIPVk	2	1	1	A0A1Q3EN53	N-Term(TMT6plex); C3(Carbamidomethyl); K10(TMT6plex)	0	0.991032	2	0.341625	0.9301	2	4.27734	1.00565	2	0.0876905	0.987392	2	0.182159	1.08872	2	1.38304	0.953036	2	1.82327	0	2.635e-06	40.62	0.000628547	2	1624.96	-1.63066	22.6304	0
High	vAFTGSTLVGR	1	2	2	A0A1Q3EAK3;A0A1Q3EAB8	N-Term(TMT6plex)	0																			0	2.199e-05	40.61	0.000812478	2	1336.78	-1.59821	31.3332	0
High	tSQRPVTPEEGmAVAQk	8	1	1	A0A1Q3E4Y6	N-Term(TMT6plex); M12(Oxidation); K17(TMT6plex)	0	0.995076	8	6.49029	0.883508	8	3.85021	1.08012	8	4.18448	0.88939	8	9.32486	1.04553	8	1.93707	1.06976	8	5.94616	0	3.478e-05	40.6	0.000792577	3	2303.24	-2.08226	19.7718	0
High	qQLQQLQENPNSGDLDkVR	1	2	1	A0A1Q3EP79	N-Term(TMT6plex); K17(TMT6plex)	0	0.811163	1		0.843978	1		1.14193	1		1.06316	1		1.11995	1		0.791743	1		0	3.135e-09	40.6	0.000770803	3	2668.44	-1.10788	27.46	1
High	dHIMQASk	2	1	1	A0A1Q3E459	N-Term(TMT6plex); K8(TMT6plex)	0	1.01799	2	3.286	1.0352	2	10.7174	0.961412	2	5.27443	1.02186	2	7.923	0.996206	2	0.809644	0.994459	2	12.9154	0	0.0001482	40.59	0.000645999	2	1387.78	-0.303013	18.8619	0
High	tTLTGIEmFHk	3	1	1	A0A1Q3ELD6	N-Term(TMT6plex); M8(Oxidation); K11(TMT6plex)	0	0.966244	3	4.69749	0.944752	3	8.31734	1.08297	3	2.2322	0.955209	3	1.21159	0.992446	3	3.05705	0.996334	3	10.2287	0	1.438e-05	40.59	0.000694012	3	1751.98	-0.0768748	30.9171	0
High	fVEGTcPHcGYEDAR	1	1	1	A0A1Q3EHD9	N-Term(TMT6plex); C6(Carbamidomethyl); C9(Carbamidomethyl)	0	1.03026	1		1.06906	1		1.02313	1		1.00162	1		0.97247	1		0.923203	1		0	7.254e-06	40.59	8.70903e-05	3	2026.89	-0.632211	22.3394	0
High	yGITGTEYGk	1	1	1	A0A1Q3EES5	N-Term(TMT6plex); K10(TMT6plex)	0	0.966504	1		0.802804	1		1.14241	1		0.842	1		0.999306	1		1.24118	1		0	3.176e-07	40.58	0.000804985	2	1546.85	1.16877	27.7667	0
High	dQLAIAHDAFk	1	1	1	A0A1Q3EB93	N-Term(TMT6plex); K11(TMT6plex)	0	0.957615	1		0.961325	1		1.04142	1		1.00566	1		1.01138	1		0.991966	1		0	1.859e-06	40.58	0.000691237	3	1686.95	-6.29806	30.7206	0
High	sQGESDDSmNR	2	1	1	A0A1Q3EML6	N-Term(TMT6plex); M9(Oxidation)	0	1.06439	2	9.40357	0.830301	2	0.358464	1.0099	2	15.7541	1.02413	2	8.45885	0.969441	2	19.7133	1.07958	2	7.11025	0	0.0004302	40.57	8.74923e-05	2	1470.63	-1.67249	9.21014	0
High	gITFDSGGISLkPGEGmk	4	1	1	A0A1Q3E8T0	N-Term(TMT6plex); K12(TMT6plex); M17(Oxidation); K18(TMT6plex)	0	0.906867	4	3.94268	0.903724	4	6.73923	1.01607	4	6.94352	1.07865	4	2.38942	1.00913	4	0.885825	1.00751	4	10.9781	0	1.699e-06	40.56	0.000720798	4	2497.39	0.256958	34.7653	0
High	sHGVEAIk	1	1	1	A0A1Q3E664	N-Term(TMT6plex); K8(TMT6plex)	0	1.00146	1		1.02996	1		1.01559	1		1.02337	1		1.03967	1		0.854073	1		0	5.261e-05	40.55	0.00045374	2	1298.78	-3.04195	17.9327	0
High	tVHADNNDSSILPEELASQSVR	3	1	1	A0A1Q3EQ64	N-Term(TMT6plex)	0	0.970249	3	7.18074	1.08568	3	23.5996	0.972483	3	11.1093	0.974852	3	3.19966	0.980608	3	4.01789	1.00992	3	8.47122	0	8.405e-09	40.55	0.000383256	3	2611.31	-0.727269	31.2606	0
High	tIAVLDEQELkDGQMk	5	1	1	A0A1Q3E4N2	N-Term(TMT6plex); K11(TMT6plex); K16(TMT6plex)	0	0.929007	5	4.28241	0.865178	5	8.92995	1.01768	5	3.18907	1.05266	5	2.96634	1.07107	5	3.78889	0.843018	5	11.9621	0	1.392e-05	40.53	0.000659411	3	2505.42	1.88535	34.1454	1
High	hLETVPDGDFESFTTk	2	1	1	A0A1Q3E2V4	N-Term(TMT6plex); K16(TMT6plex)	0	0.977301	2	5.03787	1.04052	2	10.545	0.963807	2	16.047	0.966217	2	9.68026	1.06555	2	0.270137	0.991746	2	7.05399	0	1.46e-05	40.52	0.000563344	3	2281.17	-1.5243	33.5783	0
High	qIQDAAGER	3	1	1	A0A1Q3EJK1	N-Term(TMT6plex)	0	0.974534	3	5.96097	1.00335	3	4.25399	0.955771	3	0.0182561	1.02316	3	1.44199	0.994097	3	1.80545	1.00223	3	2.32582	0	4.256e-06	40.47	0.000318587	2	1216.65	-0.417995	16.2483	0
High	aIIDGPTTSVPR	1	1	1	A0A1Q3ETF3	N-Term(TMT6plex)	0	0.984795	1		0.93196	1		1.05818	1		1.00805	1		0.99576	1		0.986077	1		0	6.251e-07	40.47	0.000529483	2	1455.84	-0.560593	26.6139	0
High	tQDFDLTHTNmR	3	1	1	A0A1Q3E195	N-Term(TMT6plex); M11(Oxidation)	0	0.88163	3	3.08133	0.843643	3	16.5735	1.14478	3	5.21355	1.07433	3	12.9244	1.05075	3	5.71584	0.910318	3	7.12949	0	0.001453	40.46	0.000134925	2	1723.82	-1.67764	22.9259	0
High	sVVVETIHR	2	1	1	A0A1Q3E7K2	N-Term(TMT6plex)	0	0.859459	2	22.4672	0.796866	2	28.8157	1.22714	2	23.4336	0.921283	2	12.4763	1.0437	2	8.77963	0.937257	2	7.70879	0	5.155e-06	40.44	0.000456343	2	1268.75	-0.445041	21.2627	0
High	vmETHDVSSPVk	2	1	1	A0A1Q3E826	N-Term(TMT6plex); M2(Oxidation); K12(TMT6plex)	0	1.09899	2	1.25654	1.21893	2	3.54774	0.805838	2	0.0563912	1.09314	2	3.30914	0.965719	2	1.22674	0.961818	2	1.52711	0	0.002918	40.44	0.000569299	2	1802.97	-1.88613	20.2326	0
High	hTLSFQk	1	2	1	A0A1Q3EMU0	N-Term(TMT6plex); K7(TMT6plex)	0	1.0134	1		1.19034	1		0.778029	1		1.09336	1		1.09245	1		0.910115	1		0	0.0002826	40.43	0.00104612	2	1318.79	-1.74931	23.4357	0
High	eAELVLHk	1	1	1	A0A1Q3E125	N-Term(TMT6plex); K8(TMT6plex)	0	1.03903	1		1.01003	1		1.06926	1		0.875072	1		0.937313	1		1.15346	1		0	0.002832	40.43	0.000561554	3	1396.86	-0.64528	27.4537	0
High	fSQTEkDTLEk	4	2	2	A0A1Q3E9M7;A0A1Q3E976	N-Term(TMT6plex); K6(TMT6plex); K11(TMT6plex)	0																			0	2.172e-08	40.41	0.000718831	2	2013.14	-1.17444	26.9219	1
High	vELPAGTLLHIPAGVSR	2	1	1	A0A1Q3EE47	N-Term(TMT6plex)	0	1.02378	2	7.02876	1.20188	2	0.223322	0.899319	2	12.8769	0.982118	2	10.3891	0.96797	2	15.419	1.01396	2	36.2799	0	6.159e-06	40.4	0.000747849	3	1959.16	-0.957397	38.7173	0
High	dEVAEYLk	1	1	1	A0A1Q3DWK1	N-Term(TMT6plex); K8(TMT6plex)	0	1.11585	1		0.720396	1		1.25403	1		0.647287	1		0.835265	1		1.56757	1		0	0.0001317	40.39	0.000525615	2	1424.8	-1.62556	32.7051	0
High	qQEEQEHHk	2	1	1	A0A1Q3E5Z9	N-Term(TMT6plex); K9(TMT6plex)	0	0.966161	2	3.32565	1.00628	2	7.99874	0.960868	2	4.35348	1.06007	2	5.28371	1.0439	2	11.588	0.92954	2	11.9285	0	2.803e-05	40.37	0.000573958	2	1650.86	-1.33241	9.62182	0
High	rTIDSVAGSk	1	1	1	A0A1Q3DZP9	N-Term(TMT6plex); K10(TMT6plex)	0	0.849236	1		0.938875	1		1.0506	1		1.05706	1		1.10526	1		0.861348	1		0	0.0002189	40.33	0.000950001	2	1491.89	-1.54882	19.8342	1
High	gFIEEGVSPHIImk	1	1	1	A0A1Q3DV72	N-Term(TMT6plex); M13(Oxidation); K14(TMT6plex)	0	0.951005	1		1.04939	1		0.911808	1		1.11045	1		1.13537	1		0.767381	1		0	3.687e-06	40.33	0.00076	3	2031.14	0.507194	33.1662	0
High	sIPLAVQPHSk	11	1	1	A0A1Q3E4X7	N-Term(TMT6plex); K11(TMT6plex)	0	0.889764	11	8.90225	0.88548	11	14.7889	1.10782	11	3.4479	1.0168	11	7.61317	1.03295	11	3.34634	0.952947	11	6.45919	0	5.15e-06	40.31	0.000870586	2	1635	-2.09543	26.1905	0
High	lQQQGIDPHENDGEFDPAAR	1	2	1	A0A1Q3EIT2	N-Term(TMT6plex)	0	0.960965	1		1.16307	1		0.884425	1		0.947419	1		1.00946	1		1.17356	1		0	1.154e-07	40.3	0.000167986	3	2466.18	-1.14483	26.8101	0
High	aVAYLDSGk	1	1	1	A0A1Q3DXN7	N-Term(TMT6plex); K9(TMT6plex)	0	0.894462	1		0.698437	1		1.43359	1		0.708432	1		0.911694	1		1.25608	1		0	2.436e-06	40.29	0.000650107	2	1381.81	-0.82812	28.7943	0
High	sNSFDQETVNkLEk	5	1	1	A0A1Q3E3H5	N-Term(TMT6plex); K11(TMT6plex); K14(TMT6plex)	0	0.896043	5	0.218298	0.893602	5	1.78358	1.03386	5	2.78509	1.05394	5	5.72417	1.09805	5	2.29852	0.910959	5	12.4871	0	5.086e-08	40.27	0.000732984	2	2326.28	-3.41218	29.649	1
High	lPSDEDTPEkR	3	1	1	A0A1Q3EKF3	N-Term(TMT6plex); K10(TMT6plex)	0	1.03619	3	0.970253	1.06097	3	2.01226	0.976644	3	5.84507	0.942336	3	5.92258	0.980956	3	1.96335	1.05529	3	3.46844	0	8.746e-05	40.25	0.000538115	2	1744.95	-0.377052	21.1981	1
High	vILEcQSHPEYQSSLR	2	1	1	A0A1Q3DVR1	N-Term(TMT6plex); C5(Carbamidomethyl)	0	0.901715	2	12.2944	1.16313	2	4.93077	0.871923	2	17.7092	1.26569	2	31.3653	0.938558	2	2.84834	0.774475	2	34.9432	0	2.912e-06	40.25	0.00047203	2	2175.11	0.387187	26.7686	0
High	mYSGGGPSYGEDDDDEATRDHDEL	1	1	1	A0A1Q3E3S1	N-Term(TMT6plex); M1(Oxidation)	0	1.26364	1		1.25059	1		0.848331	1		1.05299	1		1.05011	1		0.622331	1		0	1.052e-06	40.25	9.41825e-05	3	2876.15	-3.51009	24.0347	1
High	iSDEERYDVVR	3	1	1	A0A1Q3EAR7	N-Term(TMT6plex)	0	0.981305	3	6.44032	0.87986	3	7.69787	0.994231	3	1.57988	1.02166	3	5.84061	1.03223	3	12.1931	0.931696	3	6.32994	0	0.0002778	40.24	0.000416344	2	1609.84	-0.421916	23.9429	1
High	iLAPEVPPHPVGAk	1	1	1	A0A1Q3EDP5	N-Term(TMT6plex); K14(TMT6plex)	0	1.12196	1		0.902276	1		0.965863	1		1.05544	1		0.940579	1		1.06103	1		0	5.609e-06	40.23	0.000422046	3	1883.15	-1.03962	29.6787	0
High	aGIHAGHk	2	1	1	A0A1Q3E725	N-Term(TMT6plex); K8(TMT6plex)	0	1.00698	2	6.11	1.04181	2	3.18541	0.999943	2	2.64968	1.00111	2	7.3675	0.986791	2	5.51384	0.98528	2	0.987	0	8.702e-05	40.21	0.0010052	2	1248.76	0.776204	12.0561	0
High	kPAQQQQQTQQHLVk	1	1	1	A0A1Q3ELZ7	N-Term(TMT6plex); K1(TMT6plex); K15(TMT6plex)	0	0.992112	1		1.01039	1		1.02959	1		0.961176	1		0.989731	1		1.0414	1		0	1.127e-06	40.19	0.000478597	4	2477.46	0.238214	17.842	0
High	iPEPYFTSHPER	2	1	1	A0A1Q3EMT1	N-Term(TMT6plex)	0	1.06134	2	3.49442	1.22445	2	11.785	0.958131	2	4.76156	0.877859	2	4.15994	0.97841	2	1.07347	1.04231	2	13.5289	0	7.737e-06	40.18	0.000402948	3	1701.88	-1.52883	29.2435	0
High	eQIENTSHTLNQAEASIDR	1	1	1	A0A1Q3EM73	N-Term(TMT6plex)	0	1.09599	1		1.03146	1		0.953451	1		0.888308	1		1.01891	1		1.12613	1		0	5.254e-08	40.18	0.00033579	3	2385.18	-2.10752	27.1787	0
High	vGADQANDLRR	2	1	1	A0A1Q3ECY0	N-Term(TMT6plex)	0	0.930634	2	2.97221	0.923523	2	5.18934	1.08866	2	2.77376	1.00783	2	0.976308	1.02938	2	1.86641	0.934948	2	3.71867	0	2.346e-05	40.15	0.000531328	3	1443.79	4.10159	17.0799	1
High	iAQGLVHmGk	1	1	1	A0A1Q3E5L2	N-Term(TMT6plex); M8(Oxidation); K10(TMT6plex)	0	1.00926	1		1.02757	1		1.02721	1		1.02959	1		0.927849	1		1.00478	1		0	4.316e-06	40.14	0.000648746	2	1527.91	-1.40509	24.3499	0
High	tIDEVHAk	3	1	1	A0A1Q3E4D1	N-Term(TMT6plex); K8(TMT6plex)	0	1.00321	3	0.772362	0.985988	3	2.9936	0.990568	3	0.682486	0.990443	3	1.21418	1.03775	3	7.98569	0.990453	3	9.92974	0	0.0001333	40.13	0.000504665	2	1370.8	-2.71266	20.1995	0
High	eYIIENVk	1	1	1	A0A1Q3E113	N-Term(TMT6plex); K8(TMT6plex)	0	1.02237	1		0.794756	1		1.33262	1		0.696353	1		0.905564	1		1.25013	1		0	3.57e-05	40.13	0.000849196	2	1465.87	1.70747	32.2216	0
High	lSEELNDAYFAkPSSk	3	1	1	A0A1Q3DV87	N-Term(TMT6plex); K12(TMT6plex); K16(TMT6plex)	0	0.907481	3	6.67428	0.973894	3	3.15822	0.980495	3	0.139849	1.16244	3	4.8892	1.04003	3	0.530976	0.832263	3	7.63623	0	5.403e-07	40.13	0.000786113	4	2486.38	0.792446	35.4159	0
High	kGEQTGAcAVVITGHNR	5	1	1	A0A1Q3E945	N-Term(TMT6plex); K1(TMT6plex); C8(Carbamidomethyl)	0	0.990228	5	9.33908	1.02593	5	4.81583	0.967831	5	3.57585	1.0575	5	5.40136	1.00656	5	13.5305	0.965494	5	7.71962	0	9.156e-09	40.11	0.000789742	4	2256.23	0.11927	18.657	1
High	nVQHVNmDIR	5	1	1	A0A1Q3DVG4	N-Term(TMT6plex); M7(Oxidation)	0	0.92982	5	2.48342	0.960052	5	3.52429	1.03638	5	5.15589	1.03259	5	12.2498	1.01971	5	1.28782	0.983237	5	14.8259	0	0.0002978	40.1	0.000351805	2	1470.76	-2.93082	15.3684	0
High	sGYLQSQVGNPEGADkPNkk	8	1	1	A0A1Q3EDG7	N-Term(TMT6plex); K16(TMT6plex); K19(TMT6plex); K20(TMT6plex)	0	0.975405	8	2.8514	0.917093	8	5.36151	0.991757	8	4.45141	1.03645	8	7.0352	1.05431	8	4.20396	0.981888	8	17.4627	0	7.374e-08	40.1	0.000581456	3	3033.71	0.152076	24.5578	1
High	tSPTGGSSHAk	11	1	1	A0A1Q3EDB8	N-Term(TMT6plex); K11(TMT6plex)	0	0.795768	11	23.7547	1.51966	11	16.268	0.668962	11	32.8595	1.46522	11	32.8927	0.902503	11	19.9982	0.705843	11	41.8057	0	5.641e-06	40.09	0.000631771	3	1487.83	2.67136	11.8515	0
High	qEYkDDIEVk	5	1	1	A0A1Q3ETX1	N-Term(TMT6plex); K4(TMT6plex); K10(TMT6plex)	0	0.999212	5	7.80338	0.970081	5	4.36135	0.936984	5	6.45807	1.05947	5	1.92048	1.02736	5	2.36216	0.959448	5	1.69444	0	3.613e-06	40.08	0.000834486	2	1954.1	-4.5778	26.2427	1
High	aPHDETGER	6	1	1	A0A1Q3ELA9	N-Term(TMT6plex)	0	0.976835	6	4.27187	1.11022	6	11.313	0.904649	6	5.42202	1.09202	6	4.91475	0.953745	6	5.18654	0.939833	6	3.28291	0	0.0008749	40.07	0.000191882	3	1240.61	-0.48404	9.7553	0
High	gEDIHVNWTGR	5	1	1	A0A1Q3EQ38	N-Term(TMT6plex)	0	1.05857	5	15.3521	1.10397	5	9.5314	0.989081	5	6.86847	0.897421	5	6.08732	0.940523	5	5.02612	1.1494	5	1.24716	0	6.106e-06	40.07	0.000413285	2	1512.78	0.302322	26.1941	0
High	hIDLLTAk	1	2	1	A0A1Q3ENR1	N-Term(TMT6plex); K8(TMT6plex)	0	0.983804	1		0.913541	1		1.00978	1		0.948577	1		1.12088	1		0.978402	1		0	4.703e-05	40.05	0.000444849	2	1368.86	-1.72906	29.6801	0
High	dLkPSNILVNENcDLk	5	1	1	A0A1Q3ER54	N-Term(TMT6plex); K3(TMT6plex); C13(Carbamidomethyl); K16(TMT6plex)	0	0.997379	5	3.75165	0.998915	5	6.3054	1.00607	5	5.18423	1.05579	5	4.00817	1.01546	5	2.52968	0.926374	5	4.12824	0	1.735e-06	40.05	0.00084027	3	2559.44	-0.942375	33.4437	0
High	aHSSMVGVk	2	1	1	A0A1Q3E465	N-Term(TMT6plex); K9(TMT6plex)	0	0.970694	2	8.17511	0.997449	2	2.50354	1.02105	2	6.04999	1.02848	2	0.427976	1.01283	2	4.3304	0.937758	2	0.970211	0	1.723e-05	40.04	0.000787711	3	1373.8	5.2463	17.9095	0
High	eQLkPDEVLIk	6	2	1	A0A1Q3EAR6	N-Term(TMT6plex); K4(TMT6plex); K11(TMT6plex)	0	1.03416	6	4.31765	1.12438	6	8.60825	0.953741	6	3.73529	1.00623	6	4.35733	0.984631	6	2.30385	1.01357	6	3.37436	0	0.0003656	40.04	0.000535049	2	1999.23	-3.26567	32.2679	0
High	kVmVIDSDLEGSTGLk	2	1	1	A0A1Q3ENP8	N-Term(TMT6plex); K1(TMT6plex); M3(Oxidation); K16(TMT6plex)	0	0.987517	2	5.47215	1.08817	2	10.658	0.953473	2	3.04444	0.99929	2	7.64758	1.03966	2	1.20342	0.955817	2	0.672069	0	3.909e-07	40.03	0.000739871	3	2395.37	-0.864568	32.4561	1
High	gLLYPDTFSEER	1	1	1	A0A1Q3E2I9	N-Term(TMT6plex)	0	1.0127	1		0.705677	1		1.26621	1		0.654569	1		0.954846	1		1.44806	1		0	2.511e-05	40.02	0.000403139	2	1655.85	-1.20815	35.2588	0
High	gEQTGAcAVVITGHNR	1	1	1	A0A1Q3E945	N-Term(TMT6plex); C7(Carbamidomethyl)	0	0.961139	1		0.914948	1		1.03006	1		1.03965	1		1.07261	1		0.895383	1		0	1.402e-08	40.02	0.000433001	3	1898.97	-0.575468	19.3772	0
High	hTAPGILSMANAGk	3	1	1	A0A1Q3EAU1	N-Term(TMT6plex); K14(TMT6plex)	0	0.951505	3	0.101321	1.10799	3	2.44673	0.887153	3	1.05421	1.13073	3	3.3786	1.07215	3	8.77713	0.836443	3	1.28729	0	2.569e-06	40	0.00096	3	1826.04	0.494542	29.0124	0
High	aLHLIGELPAk	1	1	1	A0A1Q3E112	N-Term(TMT6plex); K11(TMT6plex)	0	0.96625	1		0.871414	1		1.17683	1		0.817686	1		0.93817	1		1.25651	1		0	2.593e-06	39.96	0.000701431	3	1620.02	-0.834295	34.3615	0
High	eVLGDHIDQR	3	1	1	A0A1Q3ETV4	N-Term(TMT6plex)	0	1.03325	3	0.10407	1.01024	3	3.20596	1.00544	3	3.57794	0.988469	3	2.9131	0.961197	3	1.20959	1.06545	3	0.731421	0	5.583e-05	39.95	0.000536137	3	1410.75	-0.781177	21.1694	0
High	tTHTGSPTDFLk	2	1	1	A0A1Q3DYU9	N-Term(TMT6plex); K12(TMT6plex)	0	0.982607	2	0.484772	1.06789	2	3.1783	0.913824	2	16.7923	1.08752	2	8.0637	1.04073	2	10.2603	0.892216	2	8.60671	0	4.113e-06	39.95	0.000819379	2	1762.97	-1.29782	28.1674	0
High	eTAAMPDSHVR	2	2	1	A0A1Q3E318	N-Term(TMT6plex)	0	1.00029	2	0.565925	1.02536	2	4.66092	1.03582	2	5.54233	0.957969	2	1.79234	0.982364	2	1.6144	1.02369	2	0.3302	0	0.0001961	39.94	0.000243339	2	1442.72	-0.926252	16.5126	0
High	kVEAEEGIk	1	1	1	A0A1Q3E8P7	N-Term(TMT6plex); K1(TMT6plex); K9(TMT6plex)	0	0.994179	1		0.964705	1		1.01858	1		0.972038	1		1.01221	1		1.0473	1		0	5.856e-07	39.94	0.000826338	3	1690.04	2.58679	22.1048	1
High	lDSFSSVYR	2	1	1	A0A1Q3DWU1	N-Term(TMT6plex)	0	0.982976	2	4.90341	0.810341	2	28.0459	1.21047	2	9.72578	0.782146	2	16.4667	1.03664	2	3.88945	1.10324	2	9.01605	0	4.181e-05	39.93	0.000421743	2	1302.69	-0.959163	33.076	0
High	aVPPHLAGk	5	1	1	A0A1Q3E9V6	N-Term(TMT6plex); K9(TMT6plex)	0	0.925847	5	7.5587	0.991583	5	10.2476	1.01481	5	6.65891	1.08481	5	2.38726	1.02018	5	6.2193	0.926989	5	6.14594	0	0.0003909	39.93	0.000823161	3	1347.85	0.201322	23.0352	0
High	eGVPDEDRR	2	1	1	A0A1Q3EBK6	N-Term(TMT6plex)	0	0.973861	2	0.382348	0.914467	2	24.7986	1.12919	2	7.86192	0.953044	2	12.7309	0.975218	2	7.07435	0.98401	2	14.4223	0	0.0003293	39.89	0.00020513	3	1301.66	-0.0509318	13.651	1
High	dLVVAHAk	2	1	1	A0A1Q3E530	N-Term(TMT6plex); K8(TMT6plex)	0	1.01001	2	4.55317	1.09597	2	4.01493	0.940524	2	0.96764	0.986667	2	4.47357	0.976301	2	3.62245	1.07959	2	2.90903	0	0.0001177	39.88	0.000565409	3	1310.82	-0.263749	22.3847	0
High	eGADRDVSSVk	2	1	1	A0A1Q3DVC5	N-Term(TMT6plex); K11(TMT6plex)	0	0.940835	2	5.59687	1.05821	2	4.9658	0.990609	2	0.377492	1.05546	2	2.52097	0.997771	2	2.76563	0.94617	2	0.321085	0	2.028e-06	39.86	0.000810718	2	1620.89	-0.970244	17.8762	1
High	ekPLANAYVk	2	1	1	A0A1Q3EH92	N-Term(TMT6plex); K2(TMT6plex); K10(TMT6plex)	0	1.07292	2	2.07778	1.0891	2	2.61871	0.896797	2	4.43114	1.03178	2	1.62045	1.02083	2	2.38452	0.956354	2	0.885082	0	2.776e-05	39.86	0.00058351	2	1820.12	-0.805778	25.8292	0
High	eQAAVGGHR	1	1	1	A0A1Q3ETA1	N-Term(TMT6plex)	0	0.91625	1		1.11758	1		0.953493	1		1.04658	1		1.04373	1		0.918804	1		0	5.215e-05	39.85	0.000481341	2	1153.63	-2.09221	10.092	0
High	eLLAASQEk	1	2	1	A0A1Q3E340	N-Term(TMT6plex); K9(TMT6plex)	0	0.995118	1		1.00891	1		0.931681	1		0.995478	1		1.07281	1		1.01945	1		0	1.433e-05	39.85	0.00129393	2	1446.86	0.0800995	27.3541	0
High	dkAQHAVAVDk	6	1	1	A0A1Q3E545	N-Term(TMT6plex); K2(TMT6plex); K11(TMT6plex)	0	0.873481	6	6.95123	0.867596	6	3.80381	1.04769	6	4.32508	1.09489	6	3.80549	1.08348	6	3.21474	0.892385	6	3.09266	0	8.516e-08	39.85	0.00057968	3	1869.12	1.02125	17.9844	1
High	gSDkAEALPSVSSSk	3	1	1	A0A1Q3EQG6	N-Term(TMT6plex); K4(TMT6plex); K15(TMT6plex)	0	0.965784	3	12.1548	0.982759	3	0.595685	1.02814	3	5.31906	1.02665	3	5.12086	1.04029	3	3.46754	0.940239	3	3.54637	0	2.79e-09	39.84	0.00107384	3	2150.23	-0.160668	24.6215	1
High	sVSNVkPQVDR	5	1	1	A0A1Q3EA12	N-Term(TMT6plex); K6(TMT6plex)	0	1.02178	5	2.27603	0.979812	5	6.69539	1.01916	5	1.44021	0.989918	5	4.34144	1.01482	5	1.88086	0.998577	5	3.86644	0	1.867e-05	39.82	0.000849489	2	1686.99	-2.78722	19.8699	0
High	rVMEEAPDAATk	3	1	1	A0A1Q3DVV3	N-Term(TMT6plex); K12(TMT6plex)	0	0.974555	3	2.77358	0.985246	3	0.506683	1.03005	3	3.49222	1.04247	3	9.73386	0.997769	3	1.38239	0.993943	3	9.25584	0	1.188e-07	39.81	0.000856671	3	1775.97	-1.53802	20.8331	1
High	dISRPSEVPTGIPFAGSTGR	4	1	1	A0A1Q3EFH0	N-Term(TMT6plex)	0	1.09213	4	6.62249	0.964049	4	1.76552	1.02642	4	8.8206	1.06877	4	11.5091	0.972845	4	5.00919	0.997858	4	2.79706	0	1.051e-08	39.81	0.000767869	3	2273.2	-4.93945	31.5019	0
High	dLPPVLEIHSR	1	1	1	A0A1Q3EEV9	N-Term(TMT6plex)	0	0.9257	1		0.88602	1		1.21355	1		0.943655	1		0.912005	1		1.0553	1		0	2.516e-06	39.79	0.00108628	3	1504.87	1.10247	32.9116	0
High	qHNVSEPIPPFYIk	1	1	1	A0A1Q3E459	N-Term(TMT6plex); K14(TMT6plex)	0	0.926454	1		0.872068	1		1.12005	1		0.93447	1		1.01348	1		1.07957	1		0	9.4e-07	39.78	0.000846829	3	2127.2	0.753642	34.7205	0
High	kLLVAYATk	2	1	1	A0A1Q3ECP6	N-Term(TMT6plex); K1(TMT6plex); K9(TMT6plex)	0	0.80882	2	10.7753	0.877097	2	0.846994	1.08088	2	4.54192	1.10541	2	0.334274	1.1157	2	2.87847	0.805094	2	7.19889	0	3.669e-06	39.77	0.000173974	2	1694.12	3.14471	32.2051	1
High	nHLQAVNPDR	3	1	1	A0A1Q3EIS1	N-Term(TMT6plex)	0	1.45853	3	0.544743	1.30743	3	2.95114	0.848877	3	2.41604	0.785429	3	15.3854	0.937166	3	3.04164	1.26214	3	2.74769	0	5.226e-06	39.76	0.000655227	2	1392.75	-2.63594	14.6438	0
High	tDPVHQGLk	3	1	1	A0A1Q3E8S0	N-Term(TMT6plex); K9(TMT6plex)	0	1.14775	3	1.26182	1.06099	3	2.84535	0.975237	3	5.98836	0.925257	3	0.355695	0.986411	3	2.2098	1.03417	3	3.456	0	1.474e-05	39.75	0.000831514	2	1452.85	-3.39927	20.3856	0
High	sHVDDADEQER	2	2	1	A0A1Q3EH49	N-Term(TMT6plex)	0	1.05011	2	13.2501	1.19501	2	13.4041	0.898115	2	11.0751	1.07027	2	11.7338	0.863788	2	3.40156	1.02024	2	41.4527	0	5.626e-05	39.75	0.000105674	2	1529.7	0.669274	10.7304	0
High	vAENDHLmk	2	1	1	A0A1Q3EN14	N-Term(TMT6plex); M8(Oxidation); K9(TMT6plex)	0	0.99898	2	1.89815	1.01406	2	8.01926	0.984118	2	8.25822	0.985896	2	7.66073	0.994151	2	1.77677	1.05712	2	6.33862	0	6.346e-05	39.75	0.000778551	2	1530.83	-3.40254	19.5825	0
High	sTAAAGTHTNQk	2	1	1	A0A1Q3E6H0	N-Term(TMT6plex); K12(TMT6plex)	0	0.991138	2	0.400188	1.09315	2	3.56002	0.828657	2	22.7103	1.25402	2	10.6116	0.993553	2	10.4051	0.809349	2	11.1333	0	2.126e-06	39.75	0.0007097	3	1644.91	-1.06313	11.8636	0
High	fVAkPDQLIk	9	1	1	A0A1Q3E9V9	N-Term(TMT6plex); K4(TMT6plex); K10(TMT6plex)	0	0.958604	9	5.61336	0.911615	9	4.2648	1.05985	9	8.47532	1.03893	9	7.23515	1.03336	9	5.39584	0.968903	9	4.20336	0	0.0001816	39.75	0.000407813	2	1846.18	-0.952674	32.7469	0
High	lTDIHQNk	2	1	1	A0A1Q3EQU4	N-Term(TMT6plex); K8(TMT6plex)	0	0.971997	2	1.30345	1.01768	2	2.02767	0.987191	2	1.03677	1.06158	2	0.821141	0.999604	2	2.86764	0.948946	2	1.25875	0	9.439e-05	39.74	0.000684794	2	1426.84	0.49872	20.947	0
High	iSGFTTHLMk	3	1	1	A0A1Q3EFD5	N-Term(TMT6plex); K10(TMT6plex)	0	0.919174	3	5.53537	1.17033	3	0.695832	0.818061	3	15.7708	1.29805	3	10.288	1.0687	3	3.25242	0.692556	3	11.7085	0	6.653e-05	39.72	0.000885275	2	1592.92	-1.22348	33.0657	0
High	vFNYNTHEk	4	1	1	A0A1Q3E165	N-Term(TMT6plex); K9(TMT6plex)	0	1.11887	4	6.04318	1.08922	4	2.7462	0.876845	4	2.88313	1.05659	4	13.485	0.982966	4	8.52864	0.902107	4	21.0802	0	5.241e-05	39.71	0.000652123	2	1609.87	-1.32532	24.4727	0
High	tAGFPVGTLLHk	1	1	1	A0A1Q3EAT3	N-Term(TMT6plex); K12(TMT6plex)	0	0.963873	1		0.978664	1		0.991712	1		1.03841	1		1.04426	1		0.949585	1		0	2.216e-06	39.7	0.000616124	3	1699.03	0.0598025	36.0653	0
High	gGPNYQEGLk	1	1	1	A0A1Q3E9V9	N-Term(TMT6plex); K10(TMT6plex)	0	1.02392	1		0.75443	1		1.17444	1		0.806115	1		0.964464	1		1.29139	1		0	0.0001824	39.69	0.000896781	2	1520.84	-3.62354	23.7433	0
High	dLFAQDPDRFSk	5	1	1	A0A1Q3ETQ7	N-Term(TMT6plex); K12(TMT6plex)	0	0.767445	5	18.4661	0.779895	5	2.13985	1.13314	5	1.07732	1.08268	5	12.8213	1.08781	5	9.77724	0.848002	5	10.1598	0	1.595e-05	39.69	0.000751793	2	1897.02	-0.790655	32.4828	1
High	vDSAATEGkk	3	1	1	A0A1Q3E4N2	N-Term(TMT6plex); K9(TMT6plex); K10(TMT6plex)	0	0.969588	3	0.651546	1.00577	3	18.1877	0.985026	3	3.6759	1.07896	3	2.06581	1.02268	3	8.13048	0.917379	3	0.177762	0	3.285e-06	39.68	0.000828878	2	1693.01	-2.4704	19.6857	1
High	aLLEEGkDVSPk	6	1	1	A0A1Q3E4D1	N-Term(TMT6plex); K7(TMT6plex); K12(TMT6plex)	0	0.941247	6	3.19254	0.919398	6	4.83781	1.01268	6	2.02605	1.06385	6	2.06711	1.03075	6	1.88435	0.953586	6	9.06516	0	1.674e-07	39.67	0.000766052	2	1973.18	-3.04711	28.9062	1
High	tkDADSPVVEDTTk	2	1	1	A0A1Q3EQG6	N-Term(TMT6plex); K2(TMT6plex); K14(TMT6plex)	0	1.0629	2	7.42085	1.0024	2	0.576167	1.01051	2	4.43676	0.91639	2	3.78392	0.965504	2	4.04402	1.12466	2	0.956664	0	1.238e-07	39.65	0.000850883	3	2193.22	-1.05358	22.4115	1
High	gFFSAPEDR	2	1	1	A0A1Q3E2Q8	N-Term(TMT6plex)	0	1.04687	2	1.14786	0.963285	2	6.63785	0.838646	2	2.0749	1.06639	2	0.518164	0.922498	2	0.760527	1.31263	2	2.95779	0	8.365e-05	39.64	0.000222717	2	1254.63	-0.610798	30.3179	0
High	sLRPDLDQSQAVk	6	1	1	A0A1Q3DWB2	N-Term(TMT6plex); K13(TMT6plex)	0	1.00243	6	3.6069	0.939672	6	6.05056	1.00089	6	3.32162	0.990729	6	5.22477	1.00709	6	2.76717	1.03725	6	6.33108	0	7.034e-07	39.63	0.000811253	3	1915.1	-1.91891	24.8114	0
High	gTEPTQTHR	3	1	1	A0A1Q3DV13	N-Term(TMT6plex)	0	1.03415	3	10.7049	1.27352	3	2.53919	0.754354	3	8.99398	1.11353	3	1.23009	0.955215	3	2.09195	0.882949	3	12.9237	0	0.0006819	39.59	0.000390147	3	1255.66	0.738339	9.05985	0
High	aVAHHTDck	2	2	1	A0A1Q3E1I9	N-Term(TMT6plex); C8(Carbamidomethyl); K9(TMT6plex)	0	0.864196	2	7.32308	1.41564	2	19.0663	0.600842	2	33.8305	1.42715	2	14.2783	0.967804	2	2.11051	0.765182	2	17.8807	0	0.0003009	39.58	0.000771078	2	1496.81	3.37821	10.6383	0
High	eFDEEGDPHQk	1	1	1	A0A1Q3EN53	N-Term(TMT6plex); K11(TMT6plex)	0	1.03979	1		1.02111	1		0.982479	1		0.909538	1		0.990818	1		1.15105	1		0	0.000349	39.58	0.000220308	3	1788.88	-2.76253	20.5035	0
High	qEYLVDDTPGAEkPVk	2	1	1	A0A1Q3ELJ1	N-Term(TMT6plex); K13(TMT6plex); K16(TMT6plex)	0	1.06528	2	1.65101	1.02969	2	4.95121	0.972922	2	4.56652	0.97421	2	3.23411	1.0166	2	3.74547	0.97896	2	16.0929	0	3.297e-06	39.57	0.000778375	3	2476.39	-0.889047	28.9396	0
High	aSEGLRPDEDQLk	6	1	1	A0A1Q3DVR1	N-Term(TMT6plex); K13(TMT6plex)	0	0.972974	6	4.73814	1.02599	6	2.32827	0.972647	6	3.83085	1.01097	6	0.823288	1.00814	6	1.51825	1.00158	6	2.29968	0	6.278e-05	39.56	0.0008521	2	1916.04	-2.48859	23.4364	0
High	kDPETYNEAILGmPPSR	1	1	1	A0A1Q3E1S4	N-Term(TMT6plex); K1(TMT6plex); M13(Oxidation)	0	0.993333	1		1.00199	1		0.979155	1		1.00343	1		1.02941	1		1.00291	1		0	2.665e-06	39.56	0.000697173	3	2392.26	-0.342281	28.4288	1
High	qQGAGAGAELDEIkR	1	1	1	A0A1Q3E0M4	N-Term(TMT6plex); K14(TMT6plex)	0	1.05076	1		0.962019	1		0.98755	1		0.935032	1		1.0166	1		1.10323	1		0	1.473e-08	39.55	0.000820789	3	2001.11	-0.673549	25.0677	1
High	aADALkPESEk	7	1	1	A0A1Q3E1W0	N-Term(TMT6plex); K6(TMT6plex); K11(TMT6plex)	0	0.982136	7	3.21843	1.0462	7	3.87264	0.976434	7	3.15942	1.0148	7	1.66341	1.0097	7	2.34758	0.979259	7	2.18167	0	4.135e-06	39.54	0.000878268	2	1846.09	0.505961	23.2454	0
High	kVIDLGENVEk	4	1	1	A0A1Q3DV55	N-Term(TMT6plex); K1(TMT6plex); K11(TMT6plex)	0	0.980746	4	2.3552	0.89208	4	3.14677	1.05832	4	6.06472	0.999413	4	8.80919	0.983181	4	3.50638	1.05906	4	5.42825	0	2.654e-08	39.53	0.000819006	3	1931.17	-3.93645	29.956	1
High	qAHEASEQLR	2	1	1	A0A1Q3DY99	N-Term(TMT6plex)	0	0.984959	2	5.20086	1.2421	2	17.7158	0.833147	2	17.9196	1.18588	2	13.1862	0.963898	2	4.36697	0.824974	2	9.51436	0	1.244e-05	39.52	0.00049142	2	1397.73	-0.302973	11.6616	0
High	hATVLDTLQk	1	2	1	A0A1Q3ENG6	N-Term(TMT6plex); K10(TMT6plex)	0	0.970331	1		1.17733	1		0.87017	1		1.0877	1		0.895718	1		1.13805	1		0	0.0002076	39.52	0.000686871	3	1583.95	-3.21959	22.8799	0
High	nVNDVAHk	4	1	1	A0A1Q3E448	N-Term(TMT6plex); K8(TMT6plex)	0	0.933194	4	5.26098	0.892748	4	11.7091	1.00973	4	3.23669	1.0541	4	1.13609	1.04389	4	2.98621	0.954988	4	5.33797	0	8.514e-05	39.51	0.000710843	2	1354.79	0.536232	17.7796	0
High	aAEHQLADQR	1	1	1	A0A1Q3E5Y7	N-Term(TMT6plex)	0	1.08604	1		1.11998	1		0.901178	1		0.964311	1		0.996792	1		1.05766	1		0	1.624e-05	39.5	0.000465638	2	1367.72	-1.15683	13.008	0
High	hEAEDADk	3	1	1	A0A1Q3EC58	N-Term(TMT6plex); K8(TMT6plex)	0	1.20583	3	2.21541	1.16738	3	1.22604	0.891188	3	0.127099	1.00062	3	0.634391	1.00511	3	4.47321	0.835711	3	2.38948	0	9.719e-05	39.5	0.000330995	3	1372.71	-2.6118	12.2534	0
High	eLTSLVQk	1	1	1	A0A1Q3E8X6	N-Term(TMT6plex); K8(TMT6plex)	0	1.1786	1		1.17335	1		0.982864	1		0.899955	1		0.881697	1		1.06902	1		0	1.415e-05	39.5	0.000841514	2	1375.85	-1.596	32.3458	0
High	akIDETLQSEDGk	1	1	1	A0A1Q3EAR1	N-Term(TMT6plex); K2(TMT6plex); K13(TMT6plex)	0	0.884986	1		0.855175	1		1.0778	1		1.03641	1		1.0413	1		0.998603	1		0	3.879e-08	39.48	0.000845398	3	2121.2	-2.17718	27.221	1
High	mTSTPMSSTPDADEkR	1	1	1	A0A1Q3DZN5	N-Term(TMT6plex); K15(TMT6plex)	0	1.00885	1		1.00757	1		1.01996	1		1.00491	1		0.983468	1		0.984371	1		0	7.331e-06	39.48	0.000360703	3	2212.09	-2.2033	22.4162	1
High	vkQEEGALSVAR	2	1	1	A0A1Q3E447	N-Term(TMT6plex); K2(TMT6plex)	0	1.02827	2	2.87638	0.991691	2	3.85042	0.973813	2	2.78409	1.01428	2	2.70808	0.977688	2	1.12683	1.05595	2	2.14683	0	3.362e-07	39.47	0.000864294	2	1745.03	-2.00064	22.8634	1
High	sSPSYSPFSDADkTIIGR	1	2	1	A0A1Q3EJ34	N-Term(TMT6plex); K13(TMT6plex)	0	0.800071	1		0.793047	1		1.00791	1		1.19286	1		1.22705	1		0.699443	1		0	9.41e-07	39.46	0.000922906	3	2386.26	-4.11728	33.2358	1
High	lPVANAHGEGR	2	1	1	A0A1Q3E389	N-Term(TMT6plex)	0	1.01662	2	1.49946	1.04617	2	4.25058	0.979043	2	4.57484	0.969902	2	2.40315	1.02915	2	5.32574	0.990223	2	5.42045	0	1.413e-06	39.44	0.000836156	3	1349.74	-2.79649	18.3929	0
High	gIQHVEDAEk	4	1	1	A0A1Q3EP66	N-Term(TMT6plex); K10(TMT6plex)	0	0.977093	4	3.82896	0.980031	4	2.54809	0.992161	4	10.0416	1.02576	4	16.6866	0.988575	4	7.16946	1.02246	4	19.5505	0	1.171e-06	39.44	0.000773587	2	1583.88	1.64804	19.1313	0
High	vAIQNGVTHLDGAQLYR	3	1	1	A0A1Q3E299	N-Term(TMT6plex)	0	0.954775	3	3.46391	0.934471	3	23.8747	1.04805	3	22.9834	1.02112	3	11.7782	0.967568	3	3.14114	1.05728	3	8.25351	0	1.289e-06	39.44	0.000904414	3	2084.15	0.957007	30.4196	0
High	sEkPAVEPTPETVEk	6	1	1	A0A1Q3DV87	N-Term(TMT6plex); K3(TMT6plex); K15(TMT6plex)	0	0.956972	6	2.04944	0.991629	6	0.729835	1.03248	6	5.51379	0.995486	6	0.663819	1.01431	6	3.06619	0.999433	6	2.43558	0	1.856e-08	39.43	0.000832382	3	2328.32	-1.18137	24.124	0
High	vLHLADVSAPR	1	1	1	A0A1Q3EE06	N-Term(TMT6plex)	0	0.953753	1		1.0282	1		1.05753	1		0.98738	1		0.980248	1		0.985042	1		0	5.672e-06	39.42	0.00120574	2	1406.83	-1.95206	28.5937	0
High	gVITPTFVk	1	1	1	A0A1Q3ER32	N-Term(TMT6plex); K9(TMT6plex)	0	1.02541	1		1.04661	1		0.925925	1		1.00303	1		1.07179	1		0.953932	1		0	0.001171	39.42	0.00100573	2	1419.9	1.65127	33.8548	0
High	aHEAALAAR	2	1	1	A0A1Q3EIE8	N-Term(TMT6plex)	0	1.06768	2	12.5769	1.09365	2	5.6604	0.920674	2	4.60146	1.01898	2	5.78723	0.985887	2	6.87208	0.984737	2	9.7509	0	2.698e-05	39.41	0.000859135	2	1138.65	-2.0998	13.0812	0
High	akELGLTPLAk	10	1	1	A0A1Q3EKD9	N-Term(TMT6plex); K2(TMT6plex); K11(TMT6plex)	0	0.820174	10	7.61179	0.799964	10	6.76684	1.09938	10	4.10992	1.1457	10	4.4112	1.11231	10	6.87125	0.805677	10	6.05384	0	1.606e-07	39.41	0.000297833	2	1828.19	-0.734321	31.4857	1
High	gALPANLTk	1	1	1	A0A1Q3E9B5	N-Term(TMT6plex); K9(TMT6plex)	0	0.954001	1		1.09319	1		0.997549	1		0.955421	1		1.04243	1		0.977667	1		0	0.00234	39.37	0.000595398	2	1342.85	-0.206015	28.3551	0
High	aHGDVVTDLQMSPDk	1	1	1	A0A1Q3EH34	N-Term(TMT6plex); K15(TMT6plex)	0	1.07902	1		1.06743	1		0.966702	1		0.959264	1		0.921269	1		1.13235	1		0	1.029e-07	39.37	0.000739912	3	2071.08	-2.32023	27.911	0
High	tSHPDAPEQk	6	1	1	A0A1Q3E6T4	N-Term(TMT6plex); K10(TMT6plex)	0	1.01676	6	3.0771	0.993213	6	5.08304	1.01192	6	4.95655	1.03373	6	2.43572	1.01097	6	5.39641	0.963613	6	10.7774	0	5.792e-05	39.36	0.000689473	2	1567.85	-0.399013	14.0858	0
High	iMGYIQSGk	1	1	1	A0A1Q3EAB8	N-Term(TMT6plex); K9(TMT6plex)	0	1.05938	1		0.598179	1		1.41278	1		0.703084	1		0.963357	1		1.15168	1		0	3.086e-05	39.34	0.000675193	2	1454.84	-0.853833	34.5416	0
High	tVDkENDLVAVAR	4	1	1	A0A1Q3E288	N-Term(TMT6plex); K4(TMT6plex)	0	1.01495	4	2.34535	1.00269	4	0.623555	1.00438	4	3.07909	0.979284	4	3.95356	1.00042	4	0.39576	0.98586	4	6.00063	0	4.009e-08	39.32	0.000982379	2	1888.09	-2.76609	26.4793	1
High	kINIANPATGAQk	2	1	1	A0A1Q3E3A9	N-Term(TMT6plex); K1(TMT6plex); K13(TMT6plex)	0	0.846349	2	12.5578	0.829576	2	5.44435	1.13504	2	5.47688	1.01341	2	13.6656	1.06486	2	10.6547	0.934265	2	16.9663	0	2.994e-07	39.31	0.0004806	3	2013.25	3.80374	26.3717	1
High	aGAHcVAPSDMMDGR	1	1	1	A0A1Q3EAJ7	N-Term(TMT6plex); C5(Carbamidomethyl)	0	0.965125	1		0.976547	1		1.0289	1		0.990852	1		1.0558	1		0.942362	1		0	1.884e-07	39.28	0.000117752	3	1803.81	-1.62437	21.5207	0
High	aIEVFEEPDRPQPR	5	1	1	A0A1Q3E3Z4	N-Term(TMT6plex)	0	1.09382	5	3.95148	0.922138	5	10.5363	1.08587	5	11.3741	0.904645	5	13.9678	0.945943	5	4.16647	1.02471	5	6.54351	0	0.0002838	39.27	0.00070391	2	1912	-4.11869	29.104	0
High	tHmHENAHDLAQVTk	1	1	1	A0A1Q3E725	N-Term(TMT6plex); M3(Oxidation); K15(TMT6plex)	0	1.00629	1		1.00375	1		0.983522	1		1.05696	1		1.03398	1		0.886262	1		0	3.427e-05	39.24	0.000655183	3	2206.14	-1.47321	16.6098	0
High	lWELSHER	2	1	1	A0A1Q3ET06	N-Term(TMT6plex)	0	1.12999	2	6.42028	0.976422	2	2.02939	1.00317	2	0.734274	0.958747	2	9.1424	0.882706	2	5.09421	1.16526	2	0.259993	0	0.0007329	39.23	0.000519385	3	1298.7	-1.5858	29.4923	0
High	qLDGGHVEYFR	2	1	1	A0A1Q3ETF0	N-Term(TMT6plex)	0	1.06884	2	1.18404	1.27549	2	8.78765	0.893601	2	5.42766	1.03923	2	6.6514	0.963554	2	0.754181	0.861816	2	18.3413	0	1.238e-05	39.22	0.000448778	2	1549.79	-1.28296	25.7654	0
High	qkFEAEDPAEVSk	1	1	1	A0A1Q3E002	N-Term(TMT6plex); K2(TMT6plex); K13(TMT6plex)	0	0.967079	1		0.971011	1		1.00016	1		1.06342	1		1.02877	1		0.923962	1		0	4.938e-09	39.2	0.000991868	3	2165.21	1.21045	25.9666	1
High	eAPPNEkPAVVk	15	2	1	A0A1Q3ES08	N-Term(TMT6plex); K7(TMT6plex); K12(TMT6plex)	0	0.968675	15	3.11499	0.986631	15	3.82926	1.01085	15	4.8491	1.00544	15	6.83967	1.00903	15	2.3756	1.004	15	3.69597	0	1.191e-05	39.19	0.000680845	2	1966.19	-0.971944	22.8578	0
High	aNNSAHAAR	1	1	1	A0A1Q3DX44	N-Term(TMT6plex)	0	0.767008	1		1.23101	1		0.773273	1		1.48611	1		0.912974	1		0.778845	1		0	6.051e-06	39.18	0.000489165	2	1140.61	0.901796	7.99162	0
High	lLQTGDkVTGVEYEDGQGQk	2	1	1	A0A1Q3E2N8	N-Term(TMT6plex); K7(TMT6plex); K20(TMT6plex)	0	0.798757	2	9.51091	0.803142	2	13.1797	1.0082	2	1.67037	1.22389	2	3.22956	1.14408	2	1.89251	0.773105	2	3.76277	0	6.202e-08	39.18	0.00104476	4	2852.56	-0.00824106	31.2185	1
High	aALHAPIk	2	1	1	A0A1Q3E1Y3	N-Term(TMT6plex); K8(TMT6plex)	0	1.40628	2	8.21402	1.3536	2	9.47581	0.772656	2	12.2148	0.763067	2	5.28681	0.766431	2	10.2842	1.45029	2	9.03442	0	1.9e-05	39.15	0.000626336	2	1278.83	-2.36582	22.4767	0
High	vTEYLSQISHk	1	1	1	A0A1Q3ER25	N-Term(TMT6plex); K11(TMT6plex)	0	1.02278	1		1.01565	1		0.861102	1		1.02293	1		1.01686	1		1.16058	1		0	0.0001004	39.14	0.00124946	3	1763.01	-0.262876	35.2669	0
High	fGDEDTDEEEEkEQQk	6	1	1	A0A1Q3EDL1	N-Term(TMT6plex); K12(TMT6plex); K16(TMT6plex)	0	1.14174	6	2.60241	1.04707	6	3.50174	0.946822	6	1.50094	0.924374	6	4.14526	0.954354	6	1.33659	1.07809	6	6.09851	0	1.379e-07	39.14	0.000408362	4	2643.29	-0.837644	24.7413	1
High	iREDLLTR	5	1	1	A0A1Q3EQF0	N-Term(TMT6plex)	0	1.04188	5	2.04315	1.04036	5	5.98499	0.984294	5	5.12133	0.978026	5	4.94511	0.964337	5	0.875767	1.04597	5	15.5812	0	0.0006664	39.12	0.000679662	3	1244.75	1.51342	25.8884	1
High	eSIDADIRR	3	1	1	A0A1Q3EJ33	N-Term(TMT6plex)	0	0.891298	3	1.35806	0.879652	3	10.727	1.03445	3	3.70781	1.11348	3	7.64603	1.05096	3	1.26809	0.867412	3	6.95985	0	1.976e-05	39.12	0.000802124	3	1303.72	4.32835	19.7639	1
High	kFGEISLVQQDNDIAk	4	1	1	A0A1Q3DY81	N-Term(TMT6plex); K1(TMT6plex); K16(TMT6plex)	0	1.04772	4	7.32644	0.98285	4	8.05948	0.990413	4	3.50415	1.00335	4	1.89691	0.980087	4	5.44777	0.990206	4	7.09821	0	5.899e-08	39.12	0.00089397	3	2492.43	-0.931697	34.4831	1
High	rEDVFITTk	7	1	1	A0A1Q3EA81	N-Term(TMT6plex); K9(TMT6plex)	0	1.0591	7	10.9185	1.01823	7	17.8106	1.01372	7	4.23243	0.925458	7	10.3093	0.966883	7	4.18512	1.0934	7	5.19064	0	6.114e-05	39.11	0.00103105	2	1566.93	0.369998	26.5196	1
High	aANEAAEVEDSHR	1	1	1	A0A1Q3E1B8	N-Term(TMT6plex)	0	1.05044	1		0.949301	1		0.926563	1		1.05719	1		1.02178	1		1.01675	1		0	1.786e-06	39.11	0.000165704	3	1627.79	-0.0907381	16.9326	0
High	dASVLESEkDEk	4	1	1	A0A1Q3DY92	N-Term(TMT6plex); K9(TMT6plex); K12(TMT6plex)	0	1.08865	4	5.12902	1.05457	4	4.75079	0.932621	4	3.01378	0.992679	4	7.51482	0.954376	4	6.86324	1.07761	4	10.7355	0	1.594e-07	39.11	0.000975814	2	2037.12	-4.58544	25.7373	1
High	aFDPQSENYGHGNNk	2	1	1	A0A1Q3E958	N-Term(TMT6plex); K15(TMT6plex)	0	1.04342	2	12.5057	1.20701	2	9.20062	0.878525	2	5.63399	1.04436	2	10.8784	0.951959	2	4.61125	0.988655	2	0.312019	0	1.198e-07	39.11	0.000374369	3	2136.05	0.750071	22.4151	0
High	vDTcTHESk	1	2	1	A0A1Q3EPI9	N-Term(TMT6plex); C4(Carbamidomethyl); K9(TMT6plex)	0	0.90536	1		0.977603	1		1.06405	1		1.02975	1		1.07297	1		0.844656	1		0	1.701e-05	39.1	0.000522864	3	1534.79	-1.38278	15.2286	0
High	ekPLVVQYEVk	10	1	1	A0A1Q3EHE2	N-Term(TMT6plex); K2(TMT6plex); K11(TMT6plex)	0	1.02238	10	4.35817	1.09514	10	5.2708	0.9207	10	3.3272	1.05303	10	5.97015	1.00354	10	3.22804	0.989292	10	3.17802	0	8.195e-08	39.1	0.000522864	2	2019.24	-0.424245	30.8806	0
High	dIAFLHVATk	1	1	1	A0A1Q3E6Q6	N-Term(TMT6plex); K10(TMT6plex)	0	0.962576	1		1.03996	1		0.956101	1		0.983217	1		0.967776	1		1.17324	1		0	0.0001901	39.09	0.000955656	3	1572.95	0.436285	34.731	0
High	kLEDVDNEDPQNk	1	1	1	A0A1Q3EFT8	N-Term(TMT6plex); K1(TMT6plex); K13(TMT6plex)	0	0.996707	1		1.04528	1		0.962635	1		1.05266	1		0.977956	1		0.993638	1		0	3.226e-08	39.09	0.00110979	3	2231.21	-1.59237	23.2692	1
High	sSEkEEDDDDDEMkEN	3	1	1	A0A1Q3ETT2	N-Term(TMT6plex); K4(TMT6plex); K14(TMT6plex)	0	1.0209	3	2.73106	0.845232	3	8.01294	1.08627	3	0.186162	0.915255	3	9.29785	1.06473	3	5.57263	0.999643	3	12.1516	0	2.088e-09	39.09	0.000123018	3	2602.2	1.40321	19.2969	2
High	vSHAQAIER	1	1	1	A0A1Q3DYB1	N-Term(TMT6plex)	0	1.00463	1		1.00187	1		0.956205	1		1.01467	1		1.00966	1		1.04763	1		0	5.326e-05	39.07	0.000991037	3	1239.7	-0.242165	13.2001	0
High	qQEAmNHLEk	3	1	1	A0A1Q3ER04	N-Term(TMT6plex); M5(Oxidation); K10(TMT6plex)	0	1.01122	3	0.861588	1.0621	3	1.56363	0.960144	3	2.09822	0.997911	3	0.784579	0.959937	3	0.475912	1.04813	3	0.834194	0	0.0002112	39.07	0.000706114	3	1701.89	-3.1748	16.6591	0
High	eAVAMGFNHFk	2	1	1	A0A1Q3ECY0	N-Term(TMT6plex); K11(TMT6plex)	0	1.05402	2	4.95259	0.979613	2	3.345	1.02367	2	2.36147	0.956752	2	5.54118	0.947028	2	0.956462	1.09699	2	5.71429	0	1.127e-05	39.07	0.000879546	3	1708.92	-0.31594	31.5468	0
High	qVLDIHEEAkR	10	1	1	A0A1Q3EME5	N-Term(TMT6plex); K10(TMT6plex)	0	0.895494	10	8.66681	0.921624	10	5.36308	1.09824	10	9.08638	1.02569	10	6.97802	1.03697	10	4.98727	0.866979	10	13.849	0	1.101e-07	39.06	0.000956072	2	1796.04	-1.61832	22.4076	1
High	kIEIPLPNEQAR	5	2	1	A0A1Q3EBD4	N-Term(TMT6plex); K1(TMT6plex)	0	0.935336	5	4.01542	1.05965	5	3.52121	0.979133	5	1.19549	1.01043	5	5.27172	1.02974	5	12.6286	0.964619	5	7.70284	0	2.131e-06	39.06	0.000825699	3	1866.12	-1.1792	32.4391	1
High	rEIHSEGVSPR	2	1	1	A0A1Q3E4W1	N-Term(TMT6plex)	0	0.885124	2	5.37106	1.3971	2	1.34483	0.758947	2	2.02783	1.22636	2	6.52984	0.981195	2	0.571428	0.835873	2	10.0835	0	0.0005828	39.05	0.00087116	2	1495.81	-1.95498	12.1034	1
High	lIDAAIk	1	1	1	A0A1Q3DUG1	N-Term(TMT6plex); K7(TMT6plex)	0	1.03078	1		1.06433	1		0.996236	1		0.938897	1		0.951927	1		1.11132	1		0	0.001142	39.04	0.000598744	2	1201.79	-1.14686	33.1083	0
High	rIDESLLQR	5	1	1	A0A1Q3E691	N-Term(TMT6plex)	0	1.04562	5	12.1778	0.974983	5	3.55319	1.01687	5	3.72458	0.94016	5	10.6444	0.996312	5	6.95707	1.17061	5	11.1688	0	1.026e-05	39.03	0.00103771	3	1358.8	1.32508	26.0286	1
High	gAAALPGNSSASTTNQGPQSSTLRPR	3	1	1	A0A1Q3EFD0	N-Term(TMT6plex)	0	0.997315	3	0.507901	0.921595	3	12.2418	0.971699	3	16.1741	1.10373	3	0.107759	0.998034	3	0.322332	0.95848	3	4.03564	0	5.126e-08	39.03	0.000775161	4	2755.43	0.548414	21.0417	0
High	nAADAVATATTVSkPk	2	1	1	A0A1Q3ECT8	N-Term(TMT6plex); K14(TMT6plex); K16(TMT6plex)	0	1.08529	2	11.2044	0.92214	2	1.89971	1.00208	2	0.103393	0.949945	2	4.65192	1.00703	2	3.7777	1.0691	2	3.42956	0	2.818e-09	39.02	0.000770682	3	2232.31	-1.14464	28.0838	0
High	rSNPDATPLFDTR	4	1	1	A0A1Q3E841	N-Term(TMT6plex)	0	1.0664	4	4.74808	1.0865	4	4.56235	1.00986	4	2.01074	0.894091	4	5.52311	0.993892	4	4.79833	1.07428	4	4.7762	0	2.906e-08	39.01	0.000722217	3	1718.9	0.209909	24.3	1
High	yImGAGTITEAHEPR	1	1	1	A0A1Q3EG31	N-Term(TMT6plex); M3(Oxidation)	0	1.15725	1		1.13182	1		0.907761	1		0.885053	1		0.93971	1		1.1901	1		0	4.961e-08	39	0.000484686	3	1890.95	-2.53047	23.6363	0
High	kLPSLTEMDLEk	1	1	1	A0A1Q3E636	N-Term(TMT6plex); K1(TMT6plex); K12(TMT6plex)	0	1.16528	1		0.835955	1		1.0596	1		0.960532	1		0.923131	1		1.09921	1		0	2.06e-07	39	0.000912721	3	2091.24	0.906479	36.2396	1
High	akDGELcYR	3	1	1	A0A1Q3E8U0	N-Term(TMT6plex); K2(TMT6plex); C7(Carbamidomethyl)	0	1.03901	3	2.80225	1.13669	3	0.24332	0.880937	3	3.01839	1.10623	3	3.8977	0.983656	3	1.39146	0.951979	3	3.6489	0	1.607e-05	38.98	0.000784137	2	1569.84	-1.93407	20.2824	1
High	hHELQNQYk	4	1	1	A0A1Q3DZ26	N-Term(TMT6plex); K9(TMT6plex)	0	0.77034	4	17.9992	0.951471	4	12.176	0.672503	4	29.4943	1.56109	4	15.4783	1.30192	4	6.70903	0.48416	4	31.2756	0	2.625e-06	38.98	0.000853697	2	1654.91	-0.831669	14.5153	0
High	vVRDDDEDEVQTGPQR	1	1	1	A0A1Q3E2J7	N-Term(TMT6plex)	0	1.0043	1		0.80471	1		1.1849	1		0.887079	1		0.983146	1		1.08097	1		0	6.468e-08	38.98	0.000246624	3	2087.01	-3.33129	18.6327	1
High	kPmVDDITGEPLIQR	1	1	1	A0A1Q3E0J8	N-Term(TMT6plex); K1(TMT6plex); M3(Oxidation)	0	0.978736	1		1.21937	1		0.915667	1		0.921335	1		0.945215	1		1.19691	1		0	2.474e-05	38.97	0.000963415	3	2186.22	-3.51321	30.1352	0
High	aAELDDHLR	2	1	1	A0A1Q3EIL5	N-Term(TMT6plex)	0	1.01207	2	4.35775	0.992079	2	0.39861	1.02077	2	0.656502	0.964818	2	4.49517	0.991391	2	0.56001	1.04539	2	0.283307	0	1.425e-05	38.95	0.000617649	3	1268.68	-0.980064	21.1838	0
High	gLHNFTHPR	2	2	1	A0A1Q3EAY6	N-Term(TMT6plex)	0	1.02184	2	1.89589	0.945828	2	1.57484	0.965419	2	5.23858	1.07272	2	2.08414	1.02979	2	0.220131	0.938536	2	1.79235	0	1.621e-05	38.94	0.000957329	3	1307.72	-0.473345	16.2041	0
High	kVEFNAAMk	10	1	1	A0A1Q3EH14	N-Term(TMT6plex); K1(TMT6plex); K9(TMT6plex)	0	1.03036	10	5.63413	1.01848	10	5.51556	0.984125	10	3.36244	1.0113	10	2.24872	0.991717	10	3.31797	1.01973	10	3.40251	0	2.49e-05	38.93	0.000882773	2	1725.03	0.0299733	27.463	1
High	eHFDNVFEGIGk	2	1	1	A0A1Q3DVR1	N-Term(TMT6plex); K12(TMT6plex)	0	1.0079	2	0.229368	0.999502	2	6.9468	1.02818	2	2.44286	0.94846	2	5.50481	0.959186	2	6.47101	1.10568	2	6.8309	0	1.905e-05	38.93	0.000959536	3	1849.98	-1.73607	34.3464	0
High	qSLSSSTAAkPVAPSAAAPk	4	1	1	A0A1Q3EFQ5	N-Term(TMT6plex); K10(TMT6plex); K20(TMT6plex)	0	0.973509	4	4.19535	0.886666	4	4.85772	1.02526	4	4.60774	1.01249	4	2.79904	1.09961	4	8.12364	0.897247	4	6.21921	0	1.497e-09	38.91	0.000771172	3	2556.49	-1.41376	23.5384	0
High	kTAAVVALQEVk	2	3	2	A0A1Q3DUI6;A0A1Q3E0J4	N-Term(TMT6plex); K1(TMT6plex); K12(TMT6plex)	0																			0	7.956e-09	38.9	0.000367151	3	1944.24	-0.878687	31.3787	1
High	aTHVHAk	2	1	1	A0A1Q3EQX2	N-Term(TMT6plex); K7(TMT6plex)	0	1.00608	2	8.43945	0.984556	2	5.76367	1.0041	2	0.388169	1.01906	2	1.80181	1.00161	2	0.129601	0.98145	2	0.285384	0	0.0005045	38.89	0.0011621	2	1221.75	2.929	10.5325	0
High	vIVNDkVEk	1	2	1	A0A5C1VAA1	N-Term(TMT6plex); K6(TMT6plex); K9(TMT6plex)	0	0.987057	1		1.11492	1		0.929332	1		1.08105	1		1.0104	1		0.895463	1		0	8.55e-06	38.89	0.000619785	2	1731.1	-1.38204	25.3274	1
High	gVGIVVDHR	4	1	1	A0A1Q3EFY3	N-Term(TMT6plex)	0	0.885045	4	3.97043	1.01204	4	3.54625	1.00389	4	2.70916	1.09687	4	4.90773	1.0073	4	2.25051	0.887675	4	11.8715	0	4.664e-05	38.87	0.00107017	2	1180.7	-1.46821	21.018	0
High	nFVPAHEmIER	11	3	3	A0A1Q3E0L1;A0A1Q3EAY4;A0A1Q3EFM0	N-Term(TMT6plex); M8(Oxidation)	0																			0	5.384e-06	38.87	0.000460499	3	1587.81	-0.800707	22.1832	0
High	dLVASAAkDDPSLAGk	2	1	1	A0A1Q3EEU0	N-Term(TMT6plex); K8(TMT6plex); K16(TMT6plex)	0	0.819587	2	6.64228	0.787487	2	6.20063	1.08567	2	5.5667	1.11884	2	3.1725	1.15939	2	0.970311	0.777366	2	4.75527	0	2.272e-07	38.87	0.000998828	3	2245.3	-1.22902	30.3181	1
High	tAVESGVVk	1	1	1	A0A1Q3EDG7	N-Term(TMT6plex); K9(TMT6plex)	0	0.99785	1		0.906096	1		1.01994	1		0.944923	1		1.01625	1		1.13454	1		0	3.528e-05	38.86	0.00135218	2	1347.83	0.39299	22.3371	0
High	sTDIAHGPk	4	1	1	A0A1Q3DUM2	N-Term(TMT6plex); K9(TMT6plex)	0	0.939426	4	5.73061	1.18135	4	2.40537	0.82366	4	2.88441	1.22586	4	1.19576	1.02908	4	3.54016	0.808214	4	0.5383	0	3.962e-05	38.86	0.000760599	2	1383.8	-0.048529	17.3239	0
High	dVGIGALTk	1	1	1	A0A1Q3EEY4	N-Term(TMT6plex); K9(TMT6plex)	0	1.0111	1		1.00127	1		0.979812	1		0.995009	1		0.968919	1		1.09998	1		0	4.335e-05	38.85	0.00160941	2	1331.83	-0.674418	31.9197	0
High	iVYGHLDDPHGQDIQR	4	1	1	A0A1Q3EI91	N-Term(TMT6plex)	0	1.00007	4	2.01359	0.927045	4	11.4733	1.05044	4	8.88191	0.954984	4	5.0407	0.999804	4	4.71328	1.036	4	5.70459	0	1.413e-08	38.85	0.000677647	3	2092.08	-0.358508	24.5529	0
High	kVTSGPQSEGR	4	1	1	A0A1Q3ER16	N-Term(TMT6plex); K1(TMT6plex)	0	1.0488	4	2.91534	1.07468	4	3.08107	0.930686	4	3.1645	1.00027	4	5.78412	0.98679	4	5.90161	1.01301	4	4.66677	0	3.202e-05	38.84	0.00131923	3	1603.92	0.835895	13.9915	1
High	hIITTQTEHk	1	1	1	A0A1Q3DZ22	N-Term(TMT6plex); K10(TMT6plex)	0	1.00188	1		1.07668	1		0.89225	1		1.0841	1		1.04497	1		0.92082	1		0	8.28e-06	38.83	0.00110626	3	1665.97	2.4852	16.2428	0
High	tVHEPmTDLIk	5	1	1	A0A1Q3EQW6	N-Term(TMT6plex); M6(Oxidation); K11(TMT6plex)	0	1.01774	5	2.67965	1.02129	5	3.17961	0.963676	5	9.01131	1.01103	5	4.88595	1.02643	5	0.307856	1.01491	5	4.18783	0	0.0002783	38.83	0.000936065	3	1757.98	-2.13123	24.6519	0
High	tDRDVLVHAR	4	1	1	A0A1Q3E4X7	N-Term(TMT6plex)	0	0.975232	4	14.0767	0.850367	4	9.54643	1.10512	4	5.65508	1.00439	4	3.61196	1.04118	4	3.92746	0.935467	4	4.68071	0	2.277e-05	38.82	0.000990711	2	1410.8	0.0198261	16.3501	1
High	kYFPVLPSPk	7	1	1	A0A1Q3E8L3	N-Term(TMT6plex); K1(TMT6plex); K10(TMT6plex)	0	0.712813	7	5.41898	0.736218	7	7.81685	1.07442	7	2.09038	1.28422	7	3.4002	1.16648	7	4.3693	0.695222	7	22.6031	0	2.537e-06	38.82	0.0006561	2	1863.17	-0.763198	35.0401	1
High	lTEHAELAGR	2	1	1	A0A1Q3E4B6	N-Term(TMT6plex)	0	1.19471	2	16.617	1.5423	2	35.0138	0.82253	2	0.704902	0.884284	2	3.40336	0.831483	2	0.621464	1.02142	2	36.0604	0	7.231e-06	38.8	0.00077118	2	1325.75	8.61073	19.7536	0
High	kTYEVAPDVLk	3	1	1	A0A1Q3EMJ2	N-Term(TMT6plex); K1(TMT6plex); K11(TMT6plex)	0	1.00546	3	10.6409	1.11749	3	0.941742	0.938075	3	5.08156	1.03343	3	1.35573	0.990069	3	3.0161	0.971105	3	3.05188	0	0.0002226	38.79	0.000858842	2	1950.18	-2.82366	29.7837	1
High	rEADSPYGR	2	1	1	A0A1Q3E134	N-Term(TMT6plex)	0	0.945672	2	2.75192	1.09769	2	8.32577	0.974306	2	7.22283	1.0997	2	3.85685	0.971046	2	6.48625	0.901152	2	2.58012	0	1.691e-05	38.77	0.000743341	3	1279.66	1.78984	13.0576	1
High	kTFVPPQGk	12	1	1	A0A1Q3EER7	N-Term(TMT6plex); K1(TMT6plex); K9(TMT6plex)	0	0.985832	12	8.35167	0.987498	12	5.84755	0.990753	12	4.89188	1.00845	12	5.98158	1.00539	12	5.89077	1.0236	12	9.12754	0	9.771e-05	38.77	0.000842895	2	1689.06	-3.82404	24.3222	1
High	eNIAQGHPGR	4	1	1	A0A1Q3EH52	N-Term(TMT6plex)	0	1.07625	4	2.75404	1.05818	4	5.80121	0.909525	4	7.12235	1.03589	4	3.54972	0.97132	4	3.91013	0.996507	4	9.16665	0	5.75e-05	38.76	0.000871448	3	1307.7	-0.581066	13.2519	0
High	vTFDGPHNR	2	1	1	A0A1Q3E8U4	N-Term(TMT6plex)	0	0.992827	2	3.64039	1.02634	2	0.53512	0.999651	2	3.35623	1.00468	2	4.97967	0.988003	2	2.84845	1.00855	2	3.86861	0	0.0001223	38.75	0.000406724	3	1271.67	-0.0527705	19.5922	0
High	tYIISDGISR	3	1	1	A0A1Q3E2Q8	N-Term(TMT6plex)	0	1.01554	3	1.26793	1.03233	3	10.4435	1.05462	3	4.76925	0.924397	3	2.54342	0.963595	3	6.48005	1.054	3	8.66326	0	3.199e-05	38.75	0.000940133	2	1353.76	-1.23828	29.5781	0
High	eLHQEcEQQLk	1	1	1	A0A1Q3ES13	N-Term(TMT6plex); C6(Carbamidomethyl); K11(TMT6plex)	0	0.915845	1		0.964821	1		1.06017	1		0.996923	1		1.03975	1		0.962486	1		0	2.677e-07	38.73	0.000716727	3	1900	-1.64211	20.1475	0
High	aNFTDkYEEQR	12	3	2	A0A1Q3DUI6;A0A1Q3E0J4	N-Term(TMT6plex); K6(TMT6plex)	0																			0	1.071e-05	38.72	0.000671382	2	1858.97	-1.43227	24.21	1
High	tANEDDVIPLSkPIVGk	6	1	1	A0A1Q3EKY2	N-Term(TMT6plex); K12(TMT6plex); K17(TMT6plex)	0	0.923675	6	14.3238	0.921812	6	14.5729	1.023	6	7.33475	0.961813	6	4.20378	1.04154	6	9.01214	1.05875	6	5.91744	0	8.189e-07	38.72	0.000657955	3	2483.47	0.912925	34.439	0
High	tTEHIIVQHLQk	6	1	1	A0A1Q3E2Q8	N-Term(TMT6plex); K12(TMT6plex)	0	1.03063	6	6.35434	0.896132	6	5.29627	1.10994	6	9.58988	0.850239	6	7.91026	0.998132	6	5.95889	1.12211	6	8.38652	0	7.462e-07	38.71	0.00107669	2	1905.13	-2.4325	24.8642	0
High	gDLLFLTNPPHER	1	1	1	A0A1Q3E826	N-Term(TMT6plex)	0	1.17351	1		0.833578	1		1.06641	1		0.987671	1		1.04406	1		0.835323	1		0	1.588e-05	38.7	0.00106568	3	1737.95	-0.925631	35.8464	0
High	nYLQVTQPMEHGIIk	1	1	1	A0A1Q3EJ00	N-Term(TMT6plex); K15(TMT6plex)	0	0.893255	1		0.892735	1		1.06971	1		1.03696	1		1.05428	1		0.94663	1		0	2.513e-06	38.7	0.00116011	3	2229.24	-4.94135	33.2532	0
High	kVLEYcEHHR	4	1	1	A0A1Q3E2E7	N-Term(TMT6plex); K1(TMT6plex); C6(Carbamidomethyl)	0	0.994986	4	2.25905	1.00486	4	5.60231	0.990008	4	5.58444	1.03133	4	4.77791	1.00368	4	1.52289	0.966341	4	1.73538	0	6.605e-08	38.69	0.000811244	4	1828.99	1.20093	18.2471	1
High	fSDAYSAmELkk	3	1	1	A0A1Q3EFX6	N-Term(TMT6plex); M8(Oxidation); K11(TMT6plex); K12(TMT6plex)	0	0.841063	3	3.07008	0.780145	3	3.50837	1.06362	3	1.21586	1.14005	3	3.0955	1.18841	3	0.78725	0.753205	3	5.11902	0	4.482e-05	38.69	0.0013994	2	2093.16	-0.15826	30.2012	1
High	aVLSLATk	1	1	1	A0A1Q3ENN8	N-Term(TMT6plex); K8(TMT6plex)	0	1.09511	1		1.17535	1		0.900647	1		1.02658	1		0.875226	1		1.09882	1		0	0.0001502	38.68	0.000508196	2	1260.83	0.164972	32.6982	0
High	hLVSASQDGk	4	1	1	Q6DLY8	N-Term(TMT6plex); K10(TMT6plex)	0	0.916752	4	7.43153	1.17839	4	13.8207	0.852123	4	17.7842	1.11887	4	14.3269	0.988473	4	5.8697	0.94501	4	35.1097	0	8.783e-06	38.68	0.000894425	2	1499.86	-1.50059	17.1348	0
High	fALVDHNR	1	1	1	A0A1Q3E842	N-Term(TMT6plex)	0	1.02931	1		0.930377	1		1.04543	1		0.962289	1		1.03838	1		0.970501	1		0	9.524e-05	38.67	0.000611241	3	1200.67	0.120012	24.6954	0
High	lVGHNAQk	2	1	1	A0A1Q3EDW7	N-Term(TMT6plex); K8(TMT6plex)	0	0.988603	2	3.33641	1.19451	2	22.4092	0.933568	2	3.74249	1.03563	2	1.46108	0.979645	2	7.53743	0.91928	2	6.56513	0	6.357e-05	38.66	0.000850903	2	1324.81	-0.512873	16.5246	0
High	dFVMLQHk	4	1	1	A0A1Q3E4D1	N-Term(TMT6plex); K8(TMT6plex)	0	1.04918	4	6.16079	1.06709	4	2.97738	0.968069	4	3.53456	0.941764	4	3.30259	0.950987	4	0.795572	1.10299	4	9.12444	0	0.001268	38.64	0.0013267	3	1475.84	-1.6188	30.7535	0
High	ncLTNFHGMDFTSDk	1	2	1	Q764D2	N-Term(TMT6plex); C2(Carbamidomethyl); K15(TMT6plex)	0	0.928835	1		0.990415	1		1.09076	1		0.982629	1		0.974766	1		1.00293	1		0	9.166e-07	38.64	0.000259868	3	2245.08	0.739338	33.7335	0
High	tLASDGIAGLYR	1	1	1	A0A1Q3DZH6	N-Term(TMT6plex)	0	1.01111	1		0.785139	1		1.29514	1		0.721435	1		0.946291	1		1.22801	1		0	2.564e-05	38.63	0.00119952	2	1465.82	-1.69879	34.0285	0
High	eQHFLEPSFPIDVk	1	1	1	A0A1Q3DYK6	N-Term(TMT6plex); K14(TMT6plex)	0	1.1859	1		1.08826	1		0.937282	1		1.03508	1		0.987027	1		0.828421	1		0	2.809e-06	38.63	0.001083	3	2144.18	-0.0811496	37.6212	0
High	sIELPYTR	2	1	1	A0A1Q3DWK1	N-Term(TMT6plex)	0	0.94418	2	2.66322	0.775009	2	7.29533	1.28263	2	6.52169	0.747825	2	6.4308	0.959573	2	3.27005	1.25466	2	0.913985	0	0.000139	38.6	0.00131137	2	1207.69	0.0752357	30.9473	0
High	lDEHTFEINR	5	1	1	A0A1Q3DZM1	N-Term(TMT6plex)	0	1.09477	5	3.38498	1.12755	5	10.8466	0.966007	5	7.54235	0.94689	5	0.596948	0.980264	5	4.32369	1.02494	5	4.01976	0	8.745e-07	38.6	0.000510742	2	1502.78	0.537728	28.2325	0
High	rLGYEDGEVR	3	1	1	A0A1Q3E3B8	N-Term(TMT6plex)	0	1.04561	3	3.32208	1.00468	3	10.5764	0.998629	3	4.11548	0.975447	3	2.00293	0.976531	3	2.17408	1.08855	3	4.14584	0	0.0003926	38.59	0.000719455	3	1422.76	0.898484	19.3453	1
High	tDREIAPGTGNEAk	2	1	1	A0A1Q3E2E8	N-Term(TMT6plex); K14(TMT6plex)	0	0.933044	2	1.53782	0.955136	2	9.82765	1.08475	2	1.55022	0.928395	2	11.8652	1.08051	2	0.606088	0.946868	2	6.60248	0	1.224e-05	38.59	0.00098925	2	1917.05	2.21915	18.3008	1
High	kAPNASASTATk	1	1	1	A0A1Q3EKM8	N-Term(TMT6plex); K1(TMT6plex); K12(TMT6plex)	0	1.01594	1		1.00069	1		0.937294	1		1.0683	1		1.00334	1		0.994758	1		0	1.46e-08	38.58	0.00113021	3	1834.1	-0.157915	16.5386	1
High	aGEkESSEAVPIk	5	1	1	A0A1Q3ERB1	N-Term(TMT6plex); K4(TMT6plex); K13(TMT6plex)	0	0.844962	5	15.7886	0.856406	5	5.88542	1.04542	5	1.83773	1.09956	5	8.96031	1.12696	5	3.94184	0.847919	5	9.21302	0	3.334e-07	38.58	0.00113714	2	2032.19	0.46645	23.2714	1
High	fNAIHTDTPGR	2	1	1	A0A1Q3E9V7	N-Term(TMT6plex)	0	1.01719	2	1.75439	1.04319	2	4.19095	0.978134	2	2.70898	1.00156	2	1.31165	1.00745	2	4.55643	0.97948	2	6.85031	0	4.275e-06	38.57	0.000646328	2	1457.77	-2.05794	22.3534	0
High	gISSSALPYR	3	1	1	A0A1Q3E3Q9	N-Term(TMT6plex)	0	0.909298	3	1.76219	0.885679	3	4.9697	1.22301	3	3.14489	0.816777	3	0.0609727	0.98565	3	7.23354	1.11911	3	5.60213	0	3.031e-06	38.56	0.00123991	2	1279.72	1.96206	26.3082	0
High	vHGVVETTk	2	1	1	A0A1Q3EPI7	N-Term(TMT6plex); K9(TMT6plex)	0	0.990221	2	4.00385	1.00221	2	3.03482	0.975416	2	1.61596	1.00654	2	0.103375	1.027	2	0.644761	1.01046	2	2.95756	0	9.774e-06	38.56	0.000905552	2	1427.86	-3.10928	19.2645	0
High	iVAASVSPTATNIHDR	3	1	1	A0A1Q3EG10	N-Term(TMT6plex)	0	0.914325	3	2.91423	0.996346	3	12.5764	1.04683	3	2.30603	0.969013	3	2.11149	1.06601	3	0.0530106	0.963919	3	0.227699	0	7.546e-08	38.55	0.00117295	2	1881.04	-0.833606	24.0411	0
High	tAHEYYTk	5	1	1	A0A1Q3EME5	N-Term(TMT6plex); K8(TMT6plex)	0	0.911563	5	13.8447	1.19309	5	14.9988	0.833669	5	22.9275	1.17269	5	12.6945	1.02236	5	2.74352	0.909083	5	10.6989	0	0.0001169	38.51	0.000761016	2	1470.8	-1.53701	18.3339	0
High	kPNTGPIPSNPSDPGk	2	1	1	A0A1Q3DVK0	N-Term(TMT6plex); K1(TMT6plex); K16(TMT6plex)	0	0.941596	2	6.74358	0.9155	2	6.89172	1.0742	2	0.434597	1	2	6.81579	1.04338	2	2.88281	0.944421	2	3.31708	0	2.398e-08	38.48	0.00114234	3	2293.31	-0.985809	23.5674	0
High	lRTDAEEEQR	4	1	1	A0A1Q3E936	N-Term(TMT6plex)	0	0.945192	4	7.08541	0.986272	4	3.91552	1.01143	4	2.30067	1.03484	4	4.3843	1.04595	4	0.994749	0.922878	4	4.25575	0	1.324e-05	38.47	0.000632936	3	1475.76	-1.97259	14.9821	1
High	aLIEYVR	1	1	1	A0A1Q3E8T0	N-Term(TMT6plex)	0	1.02397	1		0.795105	1		1.22675	1		0.858652	1		0.944347	1		1.10775	1		0	8.902e-05	38.45	0.00171467	2	1092.66	-0.509792	31.7956	0
High	vQEVPHEGPmcDLLWSDPDDR	1	1	1	A0A1Q3E5T1	N-Term(TMT6plex); M10(Oxidation); C11(Carbamidomethyl)	0	1.01774	1		1.23865	1		0.940578	1		0.850851	1		1.03602	1		1.05957	1		0	1.96e-05	38.45	0.000142551	3	2740.25	-1.65246	33.6456	0
High	rPGQSDLTTPR	3	1	1	A0A1Q3EK11	N-Term(TMT6plex)	0	1.0173	3	2.07429	1.08797	3	3.30783	0.977064	3	6.82968	1.02756	3	1.61264	0.931974	3	0.988517	1.04023	3	0.757145	0	1.898e-05	38.44	0.000945244	3	1456.81	-0.986512	15.2015	0
High	hVADLIGADPk	1	1	1	A0A1Q3DZ22	N-Term(TMT6plex); K11(TMT6plex)	0	1.05281	1		1.12026	1		0.927162	1		0.965134	1		0.923536	1		1.1643	1		0	1.02e-05	38.44	0.00133193	2	1593.94	3.01547	28.4216	0
High	skDQASQLTAAAEk	2	1	1	A0A1Q3DY63	N-Term(TMT6plex); K2(TMT6plex); K14(TMT6plex)	0	1.03078	2	10.7961	1.00344	2	13.1785	0.985975	2	11.4333	0.993804	2	3.3523	0.987406	2	1.81677	1.02636	2	4.98876	0	1.356e-08	38.44	0.00115291	3	2135.22	-3.91805	23.8913	1
High	aIAHAILk	2	1	1	A0A1Q3DW37	N-Term(TMT6plex); K8(TMT6plex)	0	1.11742	2	6.55012	1.06541	2	0.403019	0.958603	2	0.348414	0.889149	2	5.28874	0.958101	2	2.82076	1.1611	2	5.25046	0	3.453e-05	38.42	0.000143539	2	1294.86	0.641594	26.666	0
High	eIGHLQQVTAEQEk	1	1	1	A0A1Q3DWW8	N-Term(TMT6plex); K14(TMT6plex)	0	1.06302	1		1.03988	1		1.01018	1		0.982581	1		0.947651	1		1.01478	1		0	2.044e-06	38.41	0.0011609	3	2068.14	-0.678898	24.6681	0
High	gLDFVDkEk	35	1	1	A0A1Q3E9M2	N-Term(TMT6plex); K7(TMT6plex); K9(TMT6plex)	0	0.963587	35	3.50737	0.962927	35	4.62967	1.011	35	3.46328	1.03734	35	3.62398	0.986935	35	5.17161	1.00546	35	5.16137	0	7.976e-06	38.4	0.000925081	2	1738.03	-1.83146	31.2433	1
High	fVDATSGSk	1	1	1	A0A1Q3EJI7	N-Term(TMT6plex); K9(TMT6plex)	0	1.05826	1		1.06171	1		0.983802	1		0.913644	1		0.939537	1		1.17114	1		0	6.099e-05	38.38	0.000936612	2	1369.77	-2.79376	25.2327	0
High	eADHVQMTALSR	2	1	1	A0A1Q3E3E4	N-Term(TMT6plex)	0	1.05413	2	8.62468	1.0177	2	5.86463	0.966735	2	3.89593	0.982715	2	4.37055	1.00586	2	4.47592	1.01929	2	4.62726	0	1.585e-07	38.36	0.000466821	2	1586.81	-1.86505	21.3263	0
High	hGNTDAGER	2	1	1	A0A1Q3EBC7	N-Term(TMT6plex)	0	1.0373	2	4.76382	1.00616	2	2.84982	0.969175	2	6.83061	1.03941	2	6.97542	1.06564	2	1.01378	0.850366	2	4.54886	0	2.527e-05	38.34	0.000205177	2	1185.58	0.272547	7.91998	0
High	eTANHYTNDPVTDVTSDAIR	1	1	1	A0A1Q3EPZ8	N-Term(TMT6plex)	0	0.952342	1		1.47986	1		0.903234	1		1.02446	1		0.881755	1		0.934582	1		0	1.069e-08	38.32	0.000250293	3	2448.18	-2.13879	27.2174	0
High	qTIEVDPELQPHAVk	4	1	1	A0A1Q3ESK4	N-Term(TMT6plex); K15(TMT6plex)	0	1.03783	4	9.94802	1.13081	4	12.2597	1.01956	4	3.37117	0.945907	4	3.81042	0.97229	4	4.77407	0.97556	4	6.93611	0	4.325e-05	38.31	0.00126911	3	2162.22	1.15125	29.0551	0
High	vAENDHLMk	2	1	1	A0A1Q3EN14	N-Term(TMT6plex); K9(TMT6plex)	0	0.973529	2	0.374884	0.977792	2	2.76551	0.991639	2	1.04859	1.01391	2	1.34501	1.03762	2	1.86847	0.991643	2	2.11736	0	1.843e-05	38.3	0.0011611	2	1514.84	-1.39619	22.3871	0
High	kMGATQFINPTTLPEGk	4	1	1	A0A1Q3DXK3	N-Term(TMT6plex); K1(TMT6plex); K17(TMT6plex)	0	0.802452	4	4.18565	0.817545	4	2.74568	1.09038	4	2.869	1.1311	4	7.66888	1.11257	4	4.05522	0.847008	4	4.3418	0	3.689e-07	38.28	0.00111445	3	2520.44	-0.945635	33.4964	1
High	gGLFHGVTGEk	4	1	1	A0A1Q3EN67	N-Term(TMT6plex); K11(TMT6plex)	0	1.03433	4	4.81475	0.988497	4	3.89873	0.965345	4	2.65208	0.993887	4	2.35966	0.96919	4	2.30581	1.13859	4	1.77715	0	3.482e-05	38.26	0.0012017	3	1559.89	-0.566292	26.6046	0
High	fSQPNNTSGLPESHVER	1	1	1	A0A1Q3DZN0	N-Term(TMT6plex)	0	0.937833	1		0.857678	1		1.06823	1		1.07782	1		1.02762	1		0.91766	1		0	4.069e-08	38.26	0.000589654	3	2128.06	-2.47898	22.8114	0
High	lLNTNVDGk	1	1	1	A0A1Q3EU67	N-Term(TMT6plex); K9(TMT6plex)	0	1.06943	1		1.11429	1		0.998127	1		0.981641	1		0.972696	1		0.918819	1		0	6.908e-06	38.24	0.00152218	2	1431.86	0.191481	29.4775	0
High	nQIIAGLHSmPAQIk	2	1	1	A0A1Q3DY35	N-Term(TMT6plex); M10(Oxidation); K15(TMT6plex)	0	1.12578	2	5.03696	0.939201	2	3.0632	1.09532	2	11.351	0.837614	2	12.049	0.98115	2	10.7337	1.05845	2	14.2373	0	9.903e-06	38.24	0.00124474	4	2095.21	-0.00989251	28.9601	0
High	yTAESTEDNIAHk	1	1	1	A0A1Q3DYL0	N-Term(TMT6plex); K13(TMT6plex)	0	0.949774	1		1.01506	1		1.03897	1		0.964394	1		0.983632	1		1.06613	1		0	1.085e-06	38.23	0.000894369	3	1936.99	-3.78288	22.398	0
High	dIILAHNLAk	1	1	1	A0A1Q3DZT5	N-Term(TMT6plex); K10(TMT6plex)	0	1.14303	1		0.90399	1		1.06241	1		0.77858	1		1.13069	1		1.00021	1		0	2.216e-05	38.22	0.000723171	3	1565.98	0.945098	30.5701	0
High	vIAVDTGDAkk	5	1	1	A0A1Q3ET71	N-Term(TMT6plex); K10(TMT6plex); K11(TMT6plex)	0	0.838403	5	1.05859	0.868862	5	5.04915	1.08622	5	3.83621	1.12896	5	1.58715	1.06702	5	1.0847	0.85497	5	1.45795	0	1.238e-05	38.22	0.00103956	2	1804.11	-1.41182	26.3577	1
High	mTVALVDLGHAQR	1	1	1	A0A1Q3ELB5	N-Term(TMT6plex)	0	1.07761	1		0.980342	1		1.09157	1		0.834477	1		0.922641	1		1.19534	1		0	6.779e-07	38.21	0.00114766	3	1639.91	-4.76888	33.5254	0
High	lLQcDENGLTkEEATR	2	1	1	A0A1Q3E8J3	N-Term(TMT6plex); C4(Carbamidomethyl); K11(TMT6plex)	0	0.914991	2	0.61209	1.00773	2	6.23694	1.01771	2	1.52756	1.06723	2	2.39586	1.00814	2	4.77865	0.932882	2	8.20471	0	2.566e-08	38.21	0.0010193	3	2335.23	-1.82358	27.9133	1
High	skGYGFVDVGSEEEQk	1	2	1	A0A1Q3E407	N-Term(TMT6plex); K2(TMT6plex); K16(TMT6plex)	0	0.754044	1		0.724498	1		1.13079	1		1.11254	1		1.2174	1		0.737513	1		0	2.074e-06	38.21	0.00147988	3	2446.31	-0.514688	29.1191	1
High	aVEAAQPHINR	3	1	1	A0A1Q3DV45	N-Term(TMT6plex)	0	0.936195	3	1.20021	0.937564	3	4.78774	1.06217	3	5.97859	0.965936	3	1.57302	1.03992	3	0.146008	1.09763	3	4.51374	0	4.143e-06	38.19	0.00117571	2	1434.8	-3.63888	16.7768	0
High	sHQPTVLFk	5	1	1	A0A1Q3DZ39	N-Term(TMT6plex); K9(TMT6plex)	0	1.05892	5	6.95108	0.925816	5	7.96932	1.09318	5	2.8526	0.925547	5	5.62622	0.991724	5	2.94632	1.01961	5	9.44664	0	1.274e-05	38.19	0.000932986	3	1514.91	-1.05134	26.3859	0
High	dIVDIHEEEk	1	1	1	A0A1Q3EN46	N-Term(TMT6plex); K10(TMT6plex)	0	1.12355	1		1.22746	1		0.941879	1		0.874947	1		0.875676	1		1.19426	1		0	6.05e-06	38.19	0.00116054	2	1684.91	-0.522702	26.2687	0
High	kVLPAEPNATETIR	1	2	1	A0A1Q3E690	N-Term(TMT6plex); K1(TMT6plex)	0	0.992272	1		1.05646	1		0.956781	1		1.03138	1		0.993211	1		1.00683	1		0	3.173e-09	38.19	0.00091023	3	1997.19	2.85982	25.4596	1
High	tTPNWHEEVLk	4	1	1	A0A1Q3EGJ6	N-Term(TMT6plex); K11(TMT6plex)	0	1.01059	4	2.94415	1.01747	4	2.36771	0.962157	4	4.18996	0.95415	4	1.08536	1.00771	4	2.5153	1.03714	4	4.73838	0	0.003861	38.18	0.00101116	2	1812	-0.938989	28.2266	0
High	hDAIDELk	2	1	1	A0A1Q3EEY3	N-Term(TMT6plex); K8(TMT6plex)	0	1.2237	2	9.49675	1.1116	2	9.97755	0.975447	2	6.42156	0.867538	2	1.60275	0.952062	2	3.47956	1.02556	2	2.76806	0	0.0001949	38.17	0.00086109	2	1398.8	-1.55745	25.0235	0
High	vAENFEAEPVYR	1	1	1	A0A1Q3DVP4	N-Term(TMT6plex)	0	0.906773	1		0.544119	1		1.41834	1		0.84568	1		0.855109	1		1.2896	1		0	1.347e-06	38.16	0.000687405	2	1652.85	-0.0866627	29.3914	0
High	lIAHDQLTNPk	1	1	1	A0A1Q3E6K0	N-Term(TMT6plex); K11(TMT6plex)	0	0.929402	1		0.981969	1		1.00004	1		1.03532	1		0.991047	1		1.05884	1		0	3.199e-06	38.15	0.00125549	2	1708.02	0.339412	25.3267	0
High	fVPGkDEIIVDGk	15	1	1	A0A1Q3ENP8	N-Term(TMT6plex); K5(TMT6plex); K13(TMT6plex)	0	0.98009	15	3.67655	1.00674	15	8.08087	0.992421	15	3.07566	1.02561	15	7.54282	1.02265	15	3.61146	0.965822	15	6.80622	0	0.0001979	38.15	0.000910997	2	2104.26	0.84415	34.569	1
High	dmAGLLkPEAAk	4	1	1	A0A1Q3ES48	N-Term(TMT6plex); M2(Oxidation); K7(TMT6plex); K12(TMT6plex)	0	1.03861	4	2.14864	1.0231	4	4.21695	1.00484	4	5.62679	0.968918	4	2.80816	0.992489	4	2.80641	1.02285	4	5.55816	0	0.002192	38.14	0.00128908	2	1947.16	0.27066	27.1782	0
High	kYLVDDESGQPmSSIVR	1	1	1	A0A1Q3DYP5	N-Term(TMT6plex); K1(TMT6plex); M12(Oxidation)	0	0.926757	1		0.952672	1		0.970969	1		1.07082	1		1.04556	1		0.992209	1		0	1.59e-06	38.14	0.00110492	3	2398.26	-2.37778	27.1387	1
High	rVmEEAPDAATk	1	1	1	A0A1Q3DVV3	N-Term(TMT6plex); M3(Oxidation); K12(TMT6plex)	0	1.02195	1		1.35256	1		0.874627	1		1.01859	1		0.906301	1		1.00803	1		0	9.334e-05	38.11	0.00116667	3	1791.97	0.155318	17.5253	1
High	mYALMQQHHDDLGR	2	1	1	A0A1Q3E0Q9	N-Term(TMT6plex); M1(Oxidation)	0	0.981022	2	1.14201	1.02811	2	4.70019	0.96081	2	4.12031	0.984963	2	1.79746	1.06479	2	8.82833	0.983836	2	15.349	0	3.813e-05	38.1	0.000302019	4	1959.94	4.13615	22.121	0
High	qMERPPDEEVQATADk	1	1	1	A0A1Q3EGE5	N-Term(TMT6plex); K16(TMT6plex)	0	1.04644	1		1.07225	1		0.911246	1		0.992324	1		1.01305	1		1.05078	1		0	9.531e-09	38.09	0.000861575	3	2302.17	-2.49793	22.7623	0
High	ykAEDEAATAR	15	1	1	A0A1Q3EMJ0	N-Term(TMT6plex); K2(TMT6plex)	0	0.972765	15	2.79012	1.02651	15	3.87196	0.971495	15	5.14808	1.07446	15	4.27397	1.01466	15	3.65443	0.931652	15	3.32522	0	3.526e-08	38.07	0.00113847	2	1682.91	0.507302	17.6335	1
High	gAHVAGk	4	1	1	A0A1Q3E7C9	N-Term(TMT6plex); K7(TMT6plex)	0	0.972733	4	2.10787	0.98416	4	3.97383	0.98564	4	2.76012	1.03956	4	1.00551	1.00735	4	0.940682	1.02019	4	4.946	0	0.0001797	38.06	0.000711232	2	1097.68	-0.919023	13.3191	0
High	eHGSEAAVk	2	1	1	A0A1Q3EDG2	N-Term(TMT6plex); K9(TMT6plex)	0	1.09604	2	11.159	1.14601	2	13.3908	0.953025	2	12.1317	0.980182	2	1.89682	0.974857	2	4.62555	0.927346	2	5.0567	0	7.455e-06	38.06	0.000969152	2	1385.78	1.16893	13.4867	0
High	acAHHIk	3	1	1	A0A1Q3EMU0	N-Term(TMT6plex); C2(Carbamidomethyl); K7(TMT6plex)	0	1.02357	3	6.88529	1.07669	3	15.7527	0.920222	3	9.27124	1.01822	3	0.258393	1.01536	3	1.96792	0.923737	3	18.5137	0	0.000657	38.05	0.00117506	2	1294.75	1.37531	11.6996	0
High	kAPGELSLLEk	4	1	1	A0A1Q3E1C3	N-Term(TMT6plex); K1(TMT6plex); K11(TMT6plex)	0	0.959742	4	6.15169	0.989687	4	6.74545	0.993503	4	2.6417	1.05596	4	3.83594	0.984059	4	3.21643	0.970911	4	2.98087	0	3.486e-08	38.02	0.000583716	3	1872.17	-2.43173	32.8708	1
High	gNTALVYDR	3	1	1	A0A1Q3DY06	N-Term(TMT6plex)	0	1.037	3	9.66549	0.913286	3	8.75914	1.09956	3	9.0656	0.906724	3	0.893677	0.952022	3	1.36634	1.15778	3	2.49288	0	4.198e-06	38.01	0.000830155	2	1237.67	-1.26406	22.0199	0
High	kIHQGWGGDEGk	1	1	1	A0A1Q3E9F3	N-Term(TMT6plex); K1(TMT6plex); K12(TMT6plex)	0	1.13707	1		1.03756	1		0.937614	1		0.943993	1		0.937541	1		1.15409	1		0	1.14e-05	38.01	0.00124919	4	1999.14	4.3083	20.3927	1
High	fHIEEEGSVk	2	1	1	A0A1Q3E465	N-Term(TMT6plex); K10(TMT6plex)	0	0.994404	2	9.99465	1.0347	2	9.28301	0.972892	2	6.79593	1.01477	2	7.76241	1.02351	2	9.45699	0.961333	2	3.78405	0	8.207e-06	37.99	0.00137409	2	1632.9	0.0199474	26.5786	0
High	sPAEEQIVPYAk	2	1	1	A0A1Q3EAH5	N-Term(TMT6plex); K12(TMT6plex)	0	0.959023	2	5.87565	0.914506	2	8.83193	1.17	2	0.789803	0.846013	2	3.0241	0.901546	2	5.52256	1.24594	2	1.84466	0	0.0001181	37.99	0.00138998	3	1790.01	0.528031	30.1668	0
High	gVAMNPVDHPHGGGNHQHIGk	7	1	1	A0A1Q3E4J6	N-Term(TMT6plex); K21(TMT6plex)	0	0.998284	7	2.47456	0.982266	7	8.99292	1.04873	7	4.91621	1.03073	7	3.21429	1.01372	7	5.13593	0.901249	7	3.65003	0	1.917e-06	37.99	0.0010961	3	2617.35	-3.83795	16.8296	0
High	kDELTLEGIk	2	1	1	A0A1Q3EMA1	N-Term(TMT6plex); K1(TMT6plex); K10(TMT6plex)	0	1.04042	2	2.75628	1.03981	2	11.2621	0.955341	2	9.28127	1.01057	2	4.27978	0.937965	2	1.16442	1.09673	2	6.42889	0	1.875e-06	37.98	0.000987169	2	1833.13	-1.35082	32.0456	1
High	hFNVTPAQk	2	1	1	A0A1Q3EIS8	N-Term(TMT6plex); K9(TMT6plex)	0	0.96518	2	2.57213	0.911917	2	1.10119	1.03607	2	4.19087	1.04297	2	1.82742	0.999173	2	3.70636	0.999152	2	3.19568	0	1.879e-05	37.97	0.00103732	2	1499.87	-2.95969	22.0506	0
High	kIESYGSGLk	4	1	1	A0A1Q3EAC0	N-Term(TMT6plex); K1(TMT6plex); K10(TMT6plex)	0	0.983704	4	2.90828	1.0051	4	6.57152	0.952721	4	6.06638	1.03748	4	8.38595	1.02628	4	3.5335	0.969455	4	5.49554	0	1.481e-06	37.97	0.000877734	2	1769.08	-1.07746	25.5222	1
High	yLEELYTPkPVR	2	1	1	A0A1Q3EJ69	N-Term(TMT6plex); K9(TMT6plex)	0	1.04921	2	14.9266	1.04494	2	7.43554	0.929322	2	16.7989	1.02979	2	7.80601	1.05376	2	1.15325	0.893025	2	6.58751	0	2.562e-05	37.97	0.00130862	2	1966.14	0.367289	34.4329	0
High	qGGEGAYRPPR	9	1	1	A0A1Q3DZM4	N-Term(TMT6plex)	0	0.979528	9	7.52945	0.993005	9	3.27314	0.971421	9	5.12955	1.03377	9	4.13841	1.04665	9	2.12126	0.950385	9	4.65244	0	0.0001529	37.95	0.000681379	2	1416.75	-2.77067	13.9093	0
High	hYLEcSAk	8	1	1	A0A1Q3E4Y6	N-Term(TMT6plex); C5(Carbamidomethyl); K8(TMT6plex)	0	0.919269	8	7.24179	1.17375	8	9.9976	0.840439	8	10.159	1.21047	8	10.5347	1.02048	8	9.05489	0.800753	8	15.9704	0	0.001533	37.95	0.00129863	3	1465.8	5.23148	19.6603	0
High	aPLGTPTFSVPHAVR	2	1	1	A0A1Q3EIS8	N-Term(TMT6plex)	0	0.90684	2	11.7993	1.02247	2	4.65003	0.97668	2	0.694778	1.05415	2	0.909548	1.04777	2	2.79222	0.954611	2	0.573174	0	5.097e-08	37.91	0.0011812	3	1779.01	-0.636967	30.6505	0
High	kVADSVIVPEFTPk	5	1	1	A0A1Q3DX58	N-Term(TMT6plex); K1(TMT6plex); K14(TMT6plex)	0	0.906411	5	6.52749	1.00789	5	2.92474	0.998034	5	2.02852	1.01634	5	5.96046	0.995708	5	2.66953	1.00492	5	2.02133	0	6.82e-06	37.89	0.000788391	4	2217.35	0.479602	35.1785	1
High	rDADAASIR	1	1	1	A0A1Q3EA01	N-Term(TMT6plex)	0	0.973516	1		0.873873	1		1.07526	1		1.00232	1		1.02662	1		0.979729	1		0	9.44e-06	37.88	0.00101016	3	1203.67	4.33384	13.4763	1
High	akDATVSTVQNTk	1	1	1	A0A1Q3DZQ5	N-Term(TMT6plex); K2(TMT6plex); K13(TMT6plex)	0	0.921109	1		0.837638	1		1.08914	1		1.06347	1		1.06154	1		0.882433	1		0	7.946e-07	37.88	0.00135232	3	2050.21	-0.521966	20.7912	1
High	ikETGTGLETEEVVR	2	1	1	A0A1Q3E588	N-Term(TMT6plex); K2(TMT6plex)	0	0.996784	2	4.40664	0.987342	2	7.03587	1.00815	2	2.23241	0.923411	2	3.98583	1.03494	2	1.9583	1.08033	2	2.77483	0	1.177e-09	37.87	0.00135543	3	2119.2	-0.955299	26.6945	1
High	tVEAAPAPIDVGDkDSk	8	1	1	A0A1Q3ERB1	N-Term(TMT6plex); K14(TMT6plex); K17(TMT6plex)	0	0.995969	8	5.11536	1.00433	8	4.61671	0.962292	8	6.73385	0.969346	8	2.63703	0.985452	8	3.73169	1.08107	8	6.64433	0	8.032e-09	37.86	0.0010803	3	2400.36	-1.20984	27.7511	1
High	hMNLDEYAAk	3	1	1	A0A1Q3EIX0	N-Term(TMT6plex); K10(TMT6plex)	0	0.998516	3	3.07544	1.07417	3	16.2866	0.957481	3	4.89148	1.01285	3	9.2507	0.999996	3	2.85992	0.944399	3	17.1128	0	3.244e-07	37.85	0.000910527	2	1649.87	-3.22839	26.2752	0
High	iVkPDASPEEVk	4	1	1	A0A1Q3EHJ8	N-Term(TMT6plex); K3(TMT6plex); K12(TMT6plex)	0	0.973833	4	4.59337	1.03571	4	5.45812	0.964756	4	6.3726	1.03061	4	2.63971	0.995962	4	2.18665	1.02298	4	5.64616	0	8.105e-05	37.82	0.00107378	2	1999.2	-0.455462	26.6031	0
High	lQHEQTVmk	2	1	1	A0A1Q3EHU8	N-Term(TMT6plex); M8(Oxidation); K9(TMT6plex)	0	0.950097	2	17.3048	0.975592	2	1.54975	0.979016	2	7.18829	1.05967	2	7.91185	1.02262	2	0.529116	0.977016	2	10.0286	0	0.000516	37.81	0.00132462	2	1587.9	1.9607	17.9377	0
High	skLPPTLLPQAR	10	1	1	A0A1Q3E5Y1	N-Term(TMT6plex); K2(TMT6plex)	0	0.938253	10	3.91861	0.942793	10	7.7412	1.04829	10	3.13126	1.03372	10	5.06564	1.03792	10	3.8112	0.922087	10	5.01655	0	2.639e-06	37.81	0.00064575	3	1779.13	-0.285557	30.1205	1
High	sEkEPLDVDASR	3	1	1	A0A1Q3EM76	N-Term(TMT6plex); K3(TMT6plex)	0	0.96305	3	0.405107	1.00383	3	12.6518	0.99426	3	6.98022	1.03209	3	0.484589	1.0211	3	0.49681	0.98142	3	0.655685	0	8.364e-07	37.8	0.00122809	2	1803.98	-0.911939	22.3522	1
High	cTSIAcFLHAk	3	1	1	A0A1Q3ENW7	N-Term(TMT6plex); C1(Carbamidomethyl); C6(Carbamidomethyl); K11(TMT6plex)	0	1.00342	3	8.31165	1.00868	3	1.44106	0.946472	3	0.142552	0.977459	3	7.72848	1.07217	3	1.65568	0.928381	3	8.97425	0	7.924e-06	37.77	0.00124496	3	1765.95	0.675203	35.1671	0
High	aGEAFYDVk	1	1	1	A0A1Q3E4X3	N-Term(TMT6plex); K9(TMT6plex)	0	0.899145	1		0.753306	1		1.3152	1		0.721434	1		0.96445	1		1.30052	1		0	1.045e-05	37.76	0.00101334	2	1457.8	-2.40814	30.7935	0
High	mkGTAEVAAGk	4	1	1	A0A1Q3ELG3	N-Term(TMT6plex); K2(TMT6plex); K11(TMT6plex)	0	0.779144	4	3.26877	0.765326	4	10.9738	1.11272	4	2.82443	1.15558	4	1.50755	1.16415	4	6.05149	0.750562	4	7.75845	0	6.656e-08	37.76	0.00131483	2	1750.05	-1.31437	22.2448	1
High	sGAGEDIEGEGDEAEkk	1	1	1	A0A1Q3E361	N-Term(TMT6plex); K16(TMT6plex); K17(TMT6plex)	0	1.07593	1		1.01074	1		0.99335	1		0.968077	1		0.942636	1		1.09195	1		0	1.664e-11	37.75	0.000923342	3	2408.24	-0.903297	21.9352	1
High	sTPYPSDIAk	1	1	1	A0A1Q3EG57	N-Term(TMT6plex); K10(TMT6plex)	0	1.03992	1		0.772356	1		1.21282	1		0.738216	1		0.934044	1		1.35186	1		0	0.0001953	37.72	0.00172425	2	1536.86	-1.70582	26.0294	0
High	iRDVIQAQGIR	4	1	1	A0A1Q3EC93	N-Term(TMT6plex)	0	1.01448	4	8.14717	1.0553	4	3.41704	1.01596	4	7.24081	0.924498	4	8.38528	1.00251	4	3.26407	1.07513	4	1.10408	0	9.501e-08	37.66	0.000951246	3	1497.91	-0.304342	27.4393	1
High	kGYAALGSDDTPmVR	1	2	1	A0A1Q3E919	N-Term(TMT6plex); K1(TMT6plex); M13(Oxidation)	0	0.926168	1		1.0368	1		0.993596	1		1.04297	1		1.07512	1		0.868334	1		0	1.765e-07	37.66	0.00141401	3	2055.09	-3.44646	24.265	1
High	dDmTGSHTQR	1	1	1	A0A1Q3EM49	N-Term(TMT6plex); M3(Oxidation)	0	1.16289	1		1.21493	1		0.861094	1		0.985391	1		0.999178	1		0.925944	1		0	0.0002322	37.65	0.000171384	3	1392.64	-0.403017	8.5411	0
High	vEVHGVEVANTHkPR	3	1	1	A0A1Q3EKF9	N-Term(TMT6plex); K13(TMT6plex)	0	1.04723	3	6.89241	1.00873	3	0.742494	1.01712	3	5.27263	0.963872	3	4.31375	1.01789	3	6.93786	0.975985	3	6.88105	0	5.177e-07	37.63	0.00152737	5	2130.21	-2.6422	20.2105	0
High	aHFEEAMR	2	1	1	A0A1Q3EJ33	N-Term(TMT6plex)	0	0.992713	2	6.76597	0.944839	2	3.25988	1.05885	2	4.14896	0.981688	2	0.00857905	0.997405	2	0.744857	1.00294	2	2.8292	0	0.0001134	37.61	0.000398775	2	1219.61	0.512877	19.6423	0
High	lQPTLLGk	1	1	1	A0A1Q3EDG7	N-Term(TMT6plex); K8(TMT6plex)	0	1.04369	1		1.03895	1		0.900798	1		0.984589	1		1.00085	1		1.13669	1		0	0.001722	37.61	0.000650176	2	1327.87	0.643647	33.8952	0
High	hFVGNDQEHER	2	1	1	A0A1Q3E482	N-Term(TMT6plex)	0	1.03086	2	3.22764	0.97102	2	2.09831	1.04226	2	5.9964	1.05344	2	7.75148	1.10791	2	10.6834	0.653414	2	25.2039	0	2.572e-06	37.61	0.000329423	3	1596.77	1.08175	12.7552	0
High	sIIDDPQYLPAGTHPR	2	1	1	A0A1Q3ECY0	N-Term(TMT6plex)	0	0.988007	2	4.46099	1.01992	2	18.7101	0.985914	2	9.20729	1.06876	2	2.88759	0.99734	2	5.88977	0.913156	2	1.56463	0	1.672e-05	37.6	0.00138155	2	2009.06	-2.16048	28.8954	0
High	kQPVPMLGDINASk	4	1	1	A0A1Q3E4R4	N-Term(TMT6plex); K1(TMT6plex); K14(TMT6plex)	0	0.935248	4	5.00453	0.972487	4	4.78721	1.00485	4	0.869408	1.03444	4	4.96884	1.04429	4	2.70592	0.949459	4	4.70009	0	1.311e-07	37.6	0.000903656	3	2185.31	3.57255	32.566	1
High	kSVFEAAAQGSELk	3	2	1	A0A1Q3EAR6	N-Term(TMT6plex); K1(TMT6plex); K14(TMT6plex)	0	0.957246	3	2.43884	0.984459	3	3.16335	1.00401	3	4.25479	1.02081	3	5.11119	0.995515	3	0.498588	0.952113	3	2.07617	0	1.685e-08	37.59	0.00136732	3	2152.26	0.904934	31.9201	1
High	aLIITNPHAQPVAFk	2	1	1	A0A1Q3EES6	N-Term(TMT6plex); K15(TMT6plex)	0	1.02668	2	18.7539	0.7485	2	39.2032	1.05734	2	7.68927	1.10325	2	0.638958	1.06685	2	2.00836	0.814465	2	1.1653	0	6.434e-06	37.58	0.00114351	2	2078.25	-0.466121	33.5039	0
High	vTDGHGGIk	3	1	1	A0A1Q3E113	N-Term(TMT6plex); K9(TMT6plex)	0	1.01201	3	0.144226	1.01121	3	3.21599	0.926528	3	4.28264	1.08234	3	0.0842488	1.00675	3	4.64932	0.926576	3	2.87618	0	6.339e-06	37.55	0.00091412	2	1341.79	-0.185828	18.2012	0
High	kVGAQSALPk	3	1	1	A0A1Q3EDG2	N-Term(TMT6plex); K1(TMT6plex); K10(TMT6plex)	0	1.01165	3	0.91753	0.931307	3	0.403802	1.10081	3	1.47332	0.967445	3	9.63027	0.966311	3	0.12351	1.05351	3	14.8194	0	4.979e-06	37.54	0.000572642	2	1686.09	-1.7951	22.4802	1
High	tAIDTPHGk	3	1	1	A0A1Q3E112	N-Term(TMT6plex); K9(TMT6plex)	0	0.768737	3	8.90367	0.738688	3	3.50511	1.08649	3	1.13773	1.15768	3	6.27025	1.1441	3	3.06547	0.852328	3	3.95706	0	1.31e-05	37.53	0.00105962	2	1397.81	-2.59849	18.4939	0
High	sIVDELkPAYAEEGGR	8	1	1	Q870G6	N-Term(TMT6plex); K7(TMT6plex)	0	1.00572	8	12.0254	0.948215	8	9.36815	1.03306	8	8.40851	1.03283	8	2.72767	1.02646	8	3.28946	0.972619	8	3.54344	0	7.845e-07	37.53	0.00153645	2	2192.2	0.0800575	33.5363	0
High	sNEEkQEIVDSQTSSPSEVR	1	1	1	A0A1Q3EDP7	N-Term(TMT6plex); K5(TMT6plex)	0	1.05631	1		1.20147	1		0.981076	1		0.927711	1		0.960422	1		0.986957	1		0	5.005e-09	37.51	0.000869353	3	2707.39	2.57444	23.2217	1
High	fDTGLQGGVHMVDSPEQAk	1	1	1	A0A1Q3EBW9	N-Term(TMT6plex); K19(TMT6plex)	0	0.984184	1		1.0437	1		0.895976	1		0.952188	1		1.08337	1		1.11313	1		0	1.502e-06	37.5	0.000995836	3	2474.27	-3.56299	32.1629	0
High	rPNQATVFR	2	1	1	A0A1Q3E4W2	N-Term(TMT6plex)	0	0.924384	2	0.461125	0.944679	2	13.4669	1.04986	2	6.80174	1.01824	2	3.45618	1.02569	2	2.77351	0.974157	2	0.0431787	0	1.434e-05	37.45	0.00152904	3	1317.76	-1.31095	17.6217	0
High	kPAPGFYDTSEEQAR	2	2	1	Q96WP6	N-Term(TMT6plex); K1(TMT6plex)	0	1.00459	2	2.45649	1.06607	2	2.47876	0.926111	2	1.75675	1.05827	2	6.87226	1.01244	2	1.41882	0.96108	2	6.93627	0	1.564e-08	37.44	0.000982645	3	2154.11	-6.04551	23.8793	0
High	rPAPESAADDTLAk	1	1	1	A0A1Q3EH23	N-Term(TMT6plex); K14(TMT6plex)	0	1.03375	1		0.922357	1		1.03938	1		0.954722	1		0.990521	1		1.07682	1		0	1.524e-08	37.43	0.00130117	3	1900.05	0.201158	21.0968	0
High	eALEkDVESTR	2	1	1	A0A1Q3DY04	N-Term(TMT6plex); K5(TMT6plex)	0	0.778221	2	1.13802	0.811165	2	5.83746	1.13476	2	2.49519	1.10928	2	8.26524	1.08637	2	0.191337	0.838976	2	17.8303	0	1.18e-06	37.42	0.00187474	2	1734.96	-4.26339	23.409	1
High	hQDIFVk	5	1	1	A0A1Q3EHW4	N-Term(TMT6plex); K7(TMT6plex)	0	0.971207	5	2.83104	0.980788	5	6.217	1.03287	5	2.12959	0.956657	5	3.11405	1.04524	5	6.69771	0.967786	5	3.83109	0	0.0007216	37.41	0.00137071	2	1344.8	-1.74149	24.6583	0
High	kSPIAVTGTk	2	2	1	A0A1Q3EFF9	N-Term(TMT6plex); K1(TMT6plex); K10(TMT6plex)	0	0.986765	2	0.0824309	0.98071	2	1.82536	1.01989	2	2.88029	1.02897	2	1.53091	0.982067	2	4.98361	0.992851	2	3.91174	0	8.135e-07	37.41	0.000871448	3	1689.09	-1.49018	23.4434	1
High	hVAAQGYGYmEDR	2	1	1	A0A1Q3EIY5	N-Term(TMT6plex); M10(Oxidation)	0	0.934666	2	9.66595	1.25201	2	10.437	0.791039	2	11.362	1.23774	2	4.7856	1.02692	2	1.75319	0.759321	2	23.7127	0	8.639e-06	37.4	0.000272955	3	1741.83	8.28984	17.4732	0
High	nHNYIAETLLk	6	1	1	A0A1Q3E2I9	N-Term(TMT6plex); K11(TMT6plex)	0	1.06519	6	8.50526	1.0838	6	4.20395	0.902173	6	6.15863	1.00409	6	4.88959	0.89461	6	3.25188	1.18567	6	3.05458	0	1.878e-05	37.4	0.00152855	3	1774.03	-0.363775	32.4151	0
High	qSTEPASAPTTADITSEDkDk	1	1	1	A0A1Q3DYB1	N-Term(TMT6plex); K19(TMT6plex); K21(TMT6plex)	0	1.04869	1		1.09354	1		0.920114	1		1.02907	1		0.997251	1		0.979173	1		0	1.023e-09	37.4	0.00137387	3	2879.5	-2.00705	24.3199	1
High	kDHGDVSNQLYAk	2	1	1	A0A1Q3EEZ5	N-Term(TMT6plex); K1(TMT6plex); K13(TMT6plex)	0	0.979841	2	12.8292	1.28231	2	14.8558	0.778564	2	12.5286	1.16995	2	2.08764	0.994786	2	5.15348	0.876814	2	0.418622	0	2.909e-08	37.36	0.00157024	3	2162.21	-5.3106	21.9846	1
High	kDEEPPPPPPPTTk	2	1	1	A0A1Q3EIE8	N-Term(TMT6plex); K1(TMT6plex); K14(TMT6plex)	0	1.08856	2	0.845015	1.0682	2	4.60383	0.967653	2	7.56527	0.992775	2	7.25923	0.975472	2	3.16036	0.970648	2	0.0624031	0	2.217e-07	37.34	0.00166974	3	2217.27	-1.87439	22.2934	1
High	aVNSFDPSLSPAkPDk	3	1	1	A0A1Q3EM76	N-Term(TMT6plex); K13(TMT6plex); K16(TMT6plex)	0	1.01306	3	2.09144	1.03634	3	3.95768	0.961452	3	2.08208	0.984336	3	2.2965	0.933535	3	6.09807	1.13187	3	10.6209	0	5.398e-07	37.34	0.00141144	3	2360.34	-0.684034	30.2644	0
High	vLHGDLVADR	1	1	1	A0A1Q3EMZ0	N-Term(TMT6plex)	0	1.02082	1		0.90958	1		1.12685	1		0.875693	1		0.946064	1		1.14875	1		0	5.551e-05	37.33	0.00148866	2	1323.76	-1.51094	23.6039	0
High	vPPSIAQFSHTLDk	1	3	2	A0A1Q3DUI6;A0A1Q3E0J4	N-Term(TMT6plex); K14(TMT6plex)	0																			0	0.0001244	37.31	0.0015234	3	1998.14	-1.13275	36.7703	0
High	rSEIFITTk	7	1	1	A0A1Q3E3M7	N-Term(TMT6plex); K9(TMT6plex)	0	1.05895	7	5.48284	1.00465	7	4.47667	0.986232	7	1.17602	0.976964	7	6.67785	1.01413	7	3.62511	0.993109	7	7.9052	0	1.399e-05	37.29	0.00122248	2	1552.95	-0.634408	26.8068	1
High	dSPFLEVLkk	2	1	1	A0A1Q3E4Z7	N-Term(TMT6plex); K9(TMT6plex); K10(TMT6plex)	0	0.75813	2	8.67593	0.923289	2	7.19487	1.11314	2	7.35398	1.11356	2	2.71417	1.07489	2	3.95578	0.805756	2	5.03332	0	2.29e-05	37.28	0.00111306	2	1863.15	-0.773289	39.627	1
High	aAPGYYIAk	1	1	1	A0A1Q3E2R7	N-Term(TMT6plex); K9(TMT6plex)	0	0.971145	1		0.776588	1		1.28642	1		0.789129	1		0.961209	1		1.15525	1		0	3.924e-05	37.26	0.00108061	2	1411.83	-0.329391	28.7282	0
High	aGVAHGLk	2	1	1	A0A1Q3ERT0	N-Term(TMT6plex); K8(TMT6plex)	0	0.968763	2	1.28824	1.02528	2	3.66089	0.966865	2	0.861374	1.02529	2	1.29635	1.0354	2	8.13586	0.975447	2	10.2202	0	5.492e-05	37.24	0.000717437	2	1210.77	-0.399803	18.2489	0
High	kDLTEVVSQAQk	3	1	1	A0A1Q3EAR1	N-Term(TMT6plex); K1(TMT6plex); K12(TMT6plex)	0	1.0429	3	3.5454	0.996246	3	7.93541	1.00691	3	6.28549	0.936708	3	7.50626	0.966515	3	1.45185	1.09641	3	0.826088	0	5.376e-08	37.24	0.00144431	3	2033.22	-2.69426	30.0316	1
High	aHLDHLk	2	1	1	A0A1Q3EA12	N-Term(TMT6plex); K7(TMT6plex)	0	1.04887	2	2.57163	1.02249	2	2.01475	0.966291	2	0.964591	0.967282	2	0.489881	1.01032	2	4.39832	1.04216	2	1.88417	0	0.001164	37.22	0.00152685	2	1291.79	0.313363	18.8932	0
High	hYVQGGDFGDR	7	1	1	A0A1Q3E242	N-Term(TMT6plex)	0	1.07166	7	11.4078	1.1337	7	22.8391	0.94546	7	6.45358	0.979527	7	9.19731	0.950179	7	4.95599	0.99769	7	4.56293	0	9.222e-05	37.21	0.000427743	2	1479.71	-2.99166	19.1822	0
High	iELFDkPQk	8	1	1	A0A1Q3E151	N-Term(TMT6plex); K6(TMT6plex); K9(TMT6plex)	0	1.08769	8	4.01307	1.05089	8	5.02362	0.95396	8	7.22572	0.965801	8	4.41307	0.915926	8	4.77208	1.11548	8	4.29511	0	0.0006118	37.13	0.00142327	2	1805.11	-0.865843	34.3094	0
High	nSRPNTSLIQIEGVATk	1	1	1	A0A1Q3E0M7	N-Term(TMT6plex); K17(TMT6plex)	0	0.951326	1		1.00072	1		0.979493	1		0.983966	1		1.04654	1		1.04716	1		0	2.842e-08	37.12	0.00125187	3	2286.32	1.34623	30.6597	0
High	nNHNILQGVASPDLR	4	1	1	A0A1Q3E591	N-Term(TMT6plex)	0	1.0176	4	4.10446	1.02544	4	3.94296	1.01878	4	1.80255	0.993969	4	6.34933	0.991382	4	7.16738	0.960015	4	2.32153	0	2.035e-07	37.11	0.00142011	3	1877.01	-2.86425	27.7437	0
High	qVVVHSGk	4	1	1	A0A1Q3ENP1	N-Term(TMT6plex); K8(TMT6plex)	0	0.946226	4	4.02175	0.966269	4	2.21273	1.0167	4	2.48675	1.04447	4	3.94806	1.02976	4	3.08661	0.970063	4	2.26277	0	0.002328	37.1	0.000955424	3	1311.82	0.596639	16.305	0
High	vINMQHFNR	2	1	1	A0A1Q3E0Q6	N-Term(TMT6plex)	0	1.06892	2	3.22962	1.03824	2	18.2147	0.950755	2	15.4656	1.00044	2	2.06156	0.969587	2	1.309	1.03138	2	9.96297	0	0.0002627	37.1	0.00100417	3	1387.75	-0.092718	25.1792	0
High	lHGQALAEISR	2	1	1	A0A1Q3E8K0	N-Term(TMT6plex)	0	0.98948	2	10.307	1.03084	2	11.9765	1.08221	2	3.38524	0.878363	2	1.37812	0.967337	2	4.60122	1.09571	2	4.36807	0	1.893e-05	37.09	0.00164165	2	1423.82	-2.39093	23.5068	0
High	dSTENLYNEAR	1	1	1	A0A1Q3EEC2	N-Term(TMT6plex)	0	1.0246	1		0.854751	1		1.15262	1		0.857829	1		0.941149	1		1.18878	1		0	7.159e-07	37.09	0.000322466	2	1540.75	1.86438	22.2336	0
High	lHDPDVQEk	2	1	1	A0A1Q3EPY0	N-Term(TMT6plex); K9(TMT6plex)	0	1.05834	2	1.70442	1.02731	2	15.6557	0.99488	2	11.0418	0.900272	2	2.61266	0.96304	2	0.377375	1.15602	2	1.33348	0	0.0003729	37.08	0.00142996	3	1538.86	-0.741238	20.2092	0
High	aSFSDIEPVHVPPk	2	1	1	A0A1Q3ENM7	N-Term(TMT6plex); K14(TMT6plex)	0	0.951299	2	8.8189	0.987042	2	2.56848	0.975593	2	3.55194	1.05088	2	12.6044	1.04144	2	5.13531	0.949176	2	19.6967	0	1.082e-06	37.07	0.00137435	3	1981.11	-0.623936	32.0401	0
High	lEISSVDEYkk	2	1	1	A0A1Q3E664	N-Term(TMT6plex); K10(TMT6plex); K11(TMT6plex)	0	1.0225	2	9.02276	1.03101	2	4.03827	0.983071	2	4.85816	1.03655	2	4.86471	0.96468	2	0.820992	0.989682	2	5.19712	0	8.573e-05	37.06	0.00137752	2	1998.17	0.604764	31.7095	1
High	hDNVEHLR	4	1	1	A0A1Q3EQB0	N-Term(TMT6plex)	0	1.00545	4	2.45872	1.0573	4	8.18713	0.976853	4	5.29361	1.05483	4	1.33191	1.06033	4	8.60613	0.776014	4	31.2008	0	0.0001451	37.05	0.00114401	3	1248.67	1.28987	11.6909	0
High	dLHEIIk	8	1	1	A0A1Q3E5F7	N-Term(TMT6plex); K7(TMT6plex)	0	1.14028	8	2.28167	1.08875	8	6.49215	0.958494	8	5.89028	0.836713	8	10.446	0.898745	8	5.81931	1.26966	8	4.09312	0	0.0009455	37.05	0.00083828	2	1325.82	0.765412	28.5976	0
High	yYmEDIHR	1	1	1	A0A1Q3EAR7	N-Term(TMT6plex); M3(Oxidation)	0	0.962726	1		1.25889	1		0.816698	1		1.18304	1		0.941593	1		0.931097	1		0	0.003928	37.05	0.000216967	3	1371.66	4.21919	19.2723	0
High	hLPASEAPQLLk	2	1	1	A0A1Q3EMW1	N-Term(TMT6plex); K12(TMT6plex)	0	0.974743	2	1.25275	0.985849	2	3.72855	1.02063	2	0.564614	1.04888	2	1.51997	1.02844	2	0.286733	0.888232	2	8.79987	0	1.564e-06	37.05	0.00163711	2	1762.06	-2.62888	28.629	0
High	eESkGNEAQVSmIk	12	2	2	A0A1Q3E0W6;Q9UR29	N-Term(TMT6plex); K4(TMT6plex); M12(Oxidation); K14(TMT6plex)	0																			0	9.248e-08	37.05	0.00170615	2	2253.24	0.512208	21.8646	1
High	kPGEPMQLGLPk	3	1	1	A0A1Q3E7P6	N-Term(TMT6plex); K1(TMT6plex); K12(TMT6plex)	0	0.967949	3	4.94917	1.06642	3	2.78506	0.928218	3	0.137877	1.14024	3	4.23908	0.989908	3	6.66852	1.00227	3	1.61067	0	2.08e-07	37.04	0.00107745	3	1982.21	-0.262769	31.3764	0
High	dcTVNkDPNAPPPPPTPPVGR	1	1	1	A0A1Q3EF54	N-Term(TMT6plex); C2(Carbamidomethyl); K6(TMT6plex)	0	1.06961	1		1.1054	1		0.945686	1		0.97084	1		1.08675	1		0.847456	1		0	5.021e-06	37.04	0.00140365	3	2684.41	-3.80803	24.6313	1
High	nAFDLEGk	2	3	3	A0A1Q3E0L1;A0A1Q3EAY4;A0A1Q3EFM0	N-Term(TMT6plex); K8(TMT6plex)	0																			0	0.0003372	37.03	0.00177347	2	1351.76	0.465823	30.7813	0
High	lAAHLYk	2	1	1	A0A1Q3EK95	N-Term(TMT6plex); K7(TMT6plex)	0	1.0088	2	0.901088	1.1241	2	4.42733	0.955459	2	0.22079	1.03362	2	7.55499	0.9825	2	0.335559	0.939399	2	6.54529	0	0.001193	37.02	0.00182721	2	1273.81	2.4798	25.813	0
High	lVVPVDcHmR	4	1	1	I7HBL7	N-Term(TMT6plex); C7(Carbamidomethyl); M9(Oxidation)	0	1.03366	4	8.66107	0.991466	4	0.884067	1.05197	4	5.0956	0.961076	4	3.0903	0.954953	4	3.10506	1.04178	4	1.80246	0	0.0006797	37.01	0.00085599	3	1470.77	-2.08122	24.759	0
High	vTSLAEkPYFDDAAPTR	4	1	1	A0A1Q3DZX4	N-Term(TMT6plex); K7(TMT6plex)	0	1.14817	4	5.902	1.19721	4	5.31721	0.941804	4	5.93887	0.954579	4	0.863602	0.943977	4	9.18589	1.08885	4	1.30752	0	3.727e-06	37	0.00159621	2	2339.26	-0.15535	32.6721	0
High	eLGTDVLTHQk	2	2	1	A0A1Q3E4P5	N-Term(TMT6plex); K11(TMT6plex)	0	1.07163	2	4.6329	1.05504	2	10.9223	1.02763	2	6.07268	0.896189	2	9.83351	0.91872	2	1.1142	1.13938	2	9.75095	0	9.166e-07	36.99	0.00167988	2	1698.98	-2.04345	27.214	0
High	dHMAAPPFQNLIk	2	1	1	A0A1Q3E7B9	N-Term(TMT6plex); K13(TMT6plex)	0	0.986475	2	14.6909	1.05761	2	7.65173	1.03111	2	10.7427	0.93654	2	1.15315	1.00827	2	5.71044	0.99544	2	5.8853	0	7.123e-06	36.98	0.00166371	3	1940.08	-0.139469	35.2646	0
High	kPTQAPESGSESATR	6	1	1	A0A1Q3EIT3	N-Term(TMT6plex); K1(TMT6plex)	0	1.0874	6	4.86444	1.06517	6	6.35302	0.947036	6	3.89382	0.988567	6	8.22263	0.95386	6	3.61505	1.08822	6	4.05065	0	1.963e-07	36.98	0.00151338	3	2004.07	-2.89739	15.6392	0
High	iWDDHVVEEk	2	1	1	A0A1Q3E3S6	N-Term(TMT6plex); K10(TMT6plex)	0	1.04053	2	3.4236	1.07933	2	5.00549	0.973998	2	13.8248	0.937258	2	15.5034	0.960027	2	4.53761	1.09896	2	0.89916	0	1.879e-05	36.97	0.00129586	2	1727.93	-3.30763	31.1125	0
High	aGLQFPVGR	2	3	3	A0A1Q3EDG0;A0A1Q3END7;A0A1Q3DZC5	N-Term(TMT6plex)	0																			0	0.0007437	36.95	0.00133212	2	1173.69	-1.10302	31.0982	0
High	aDGVLLLGTTMEPAkR	2	1	1	A0A1Q3EN90	N-Term(TMT6plex); K15(TMT6plex)	0	0.798596	2	7.16644	0.922442	2	3.14481	1.10742	2	3.51861	1.08813	2	5.12107	1.05932	2	7.13656	0.845239	2	7.64851	0	9.842e-09	36.95	0.00156423	3	2130.23	-1.79208	37.0016	1
High	eSQALEHQk	4	1	1	A0A1Q3E767	N-Term(TMT6plex); K9(TMT6plex)	0	0.92979	4	3.68265	1.02828	4	8.39689	0.909059	4	5.18831	1.205	4	5.20433	1.03815	4	3.95305	0.806658	4	9.5432	0	1.586e-06	36.93	0.0013991	2	1527.85	-0.0591402	16.2813	0
High	hFEHcQEk	3	1	1	A0A1Q3ECM3	N-Term(TMT6plex); C5(Carbamidomethyl); K8(TMT6plex)	0	1.04636	3	0.642037	1.05357	3	3.28345	1.00495	3	1.77464	1.05339	3	10.2119	1.01604	3	2.10585	0.73583	3	7.31094	0	1.603e-05	36.93	0.000821212	3	1572.8	2.01874	13.5788	0
High	gYWGTALGEPHTVPSk	3	1	1	A0A1Q3E3G4	N-Term(TMT6plex); K16(TMT6plex)	0	0.916644	3	2.77584	1.08763	3	6.92755	0.868395	3	6.57824	1.22294	3	6.38382	1.05431	3	3.47128	0.866117	3	10.5116	0	1.616e-07	36.93	0.00157145	3	2158.17	-0.22735	31.762	0
High	aAVQVLDLHR	2	1	1	A0A1Q3EQN3	N-Term(TMT6plex)	0	1.07831	2	4.8986	0.971302	2	12.1682	1.09792	2	15.2615	0.795614	2	25.1232	0.926248	2	3.68301	1.21291	2	11.8324	0	1.04e-06	36.92	0.00163605	2	1350.8	-3.22641	28.0799	0
High	rAGELNSDELER	2	1	1	A0A1Q3EU67	N-Term(TMT6plex)	0	0.987174	2	11.7324	0.891405	2	8.40606	1.0303	2	1.68219	1.08184	2	19.0767	0.985115	2	5.84291	0.947948	2	9.01842	0	2.954e-06	36.92	0.00110763	3	1617.83	-2.90657	19.1869	1
High	kVDEDEDNQTLAYYk	1	1	1	A0A1Q3E198	N-Term(TMT6plex); K1(TMT6plex); K15(TMT6plex)	0	1.00977	1		0.937923	1		0.985039	1		0.975981	1		1.00782	1		1.11832	1		0	1.8e-07	36.89	0.00160646	3	2518.34	2.89636	28.3109	1
High	kmGATQFINPTTLPEGk	6	1	1	A0A1Q3DXK3	N-Term(TMT6plex); K1(TMT6plex); M2(Oxidation); K17(TMT6plex)	0	0.902053	6	5.64208	0.967518	6	7.59121	1.05527	6	2.04986	1.06444	6	2.07673	1.05114	6	2.09362	0.841311	6	6.72609	0	2.47e-06	36.88	0.00181528	3	2536.44	-1.91875	31.204	1
High	hPIGTVVIR	4	1	1	A0A1Q3E4C3	N-Term(TMT6plex)	0	1.0405	4	2.56087	0.968047	4	5.59427	1.01189	4	5.45481	0.91151	4	16.0445	0.991029	4	3.56835	1.15003	4	21.1604	0	0.000267	36.87	0.00279601	3	1220.77	-1.3495	21.0654	0
High	yDATELISk	1	1	1	A0A1Q3EB29	N-Term(TMT6plex); K9(TMT6plex)	0	0.984381	1		0.63226	1		1.34842	1		0.618778	1		0.899236	1		1.55029	1		0	1.8e-05	36.87	0.00153164	2	1497.85	-1.72638	33.2789	0
High	sPPPHSQIVLLDQPGYQSR	1	1	1	A0PAB0	N-Term(TMT6plex)	0	0.935978	1		1.07875	1		0.923951	1		1.10614	1		1.02703	1		0.920275	1		0	7.707e-08	36.87	0.00142884	3	2348.26	0.439019	28.6013	0
High	sTVAQLVk	1	1	1	A0A1Q3EFH4	N-Term(TMT6plex); K8(TMT6plex)	0	1.07839	1		0.999435	1		1.04906	1		0.884727	1		0.982096	1		1.07095	1		0	0.0002421	36.85	0.00112563	2	1303.84	0.852768	28.8001	0
High	vAAQNcYFk	1	1	1	A0A1Q3EPD7	N-Term(TMT6plex); C6(Carbamidomethyl); K9(TMT6plex)	0	0.902983	1		0.685301	1		1.387	1		0.696865	1		0.939452	1		1.31565	1		0	2.167e-06	36.84	0.00120068	2	1558.85	0.406387	28.1605	0
High	gTITSPDPIAFHNVPEPQQR	1	1	1	A0A1Q3EPL3	N-Term(TMT6plex)	0	0.975829	1		1.09162	1		0.852768	1		1.10412	1		1.07469	1		0.919747	1		0	4.447e-07	36.84	0.00160436	3	2433.27	-0.847997	30.2166	0
High	aIDYFTGk	1	1	1	A0A1Q3DZ26	N-Term(TMT6plex); K8(TMT6plex)	0	0.898147	1		0.691765	1		1.43325	1		0.611573	1		0.846115	1		1.52653	1		0	0.0003183	36.81	0.00146957	2	1372.79	-0.755112	34.9065	0
High	yTANSHQAk	2	1	1	A0A1Q3EA66	N-Term(TMT6plex); K9(TMT6plex)	0	1.03798	2	3.95015	1.30567	2	0.375379	0.75559	2	5.32521	1.18845	2	1.41447	1.00751	2	4.13131	0.801582	2	1.19859	0	2.176e-05	36.8	0.0016192	2	1477.82	0.0599186	13.6879	0
High	hILQHVATTTAR	2	1	1	A0A1Q3ET03	N-Term(TMT6plex)	0	0.927708	2	3.12701	1.01907	2	13.2176	0.984277	2	1.1463	1.13353	2	6.67328	1.03779	2	10.4015	0.801174	2	14.9141	0	4.867e-05	36.8	0.00192215	2	1576.91	-1.92027	16.6345	0
High	akDDELDAk	1	1	1	A0A1Q3E0X6	N-Term(TMT6plex); K2(TMT6plex); K9(TMT6plex)	0	0.921693	1		0.972147	1		0.951219	1		1.12236	1		1.01547	1		0.980081	1		0	9.549e-06	36.8	0.00170278	2	1691.97	-2.03087	21.648	1
High	hLQAFIDR	1	1	1	A0A1Q3ERI7	N-Term(TMT6plex)	0	1.06824	1		0.951529	1		1.02182	1		0.973365	1		0.969758	1		1.05128	1		0	0.0001991	36.79	0.00119364	3	1228.7	-2.68037	25.8084	0
High	vTDLETISHGk	2	1	1	A0A1Q3EIE4	N-Term(TMT6plex); K11(TMT6plex)	0	0.962959	2	9.02136	0.97529	2	6.49793	1.02583	2	2.65795	1.01849	2	4.7696	1.01517	2	6.74108	0.96627	2	10.1067	0	1.502e-05	36.77	0.0016725	3	1657.96	2.35214	28.542	0
High	vTAHSAIVDYGDSk	1	1	1	A0A1Q3DYN4	N-Term(TMT6plex); K14(TMT6plex)	0	1.04829	1		1.06732	1		0.922443	1		1.03119	1		1.02441	1		0.951602	1		0	5.555e-06	36.77	0.00177769	3	1921.04	-2.49921	24.9908	0
High	vLIPLHk	6	1	1	A0A1Q3EMH5	N-Term(TMT6plex); K7(TMT6plex)	0	1.04418	6	8.64009	1.02947	6	6.35487	0.978052	6	5.65751	0.97382	6	5.64897	0.956143	6	7.156	1.01408	6	5.47697	0	0.003762	36.74	0.000391897	3	1277.87	1.49672	31.7738	0
High	nFHVVHk	3	1	1	A0A1Q3EDI6	N-Term(TMT6plex); K7(TMT6plex)	0	0.996012	3	0.349594	0.89539	3	4.80389	1.04802	3	1.5112	1.03036	3	2.46047	1.05955	3	1.97855	0.910755	3	6.84552	0	0.0001258	36.74	0.00117569	2	1338.8	-2.24227	19.3147	0
High	sTAEDIkk	4	1	1	A0A1Q3EEC2	N-Term(TMT6plex); K7(TMT6plex); K8(TMT6plex)	0	0.970039	4	1.86201	0.990984	4	4.68991	0.998714	4	1.02543	1.0211	4	0.892268	1.02003	4	0.608967	0.981041	4	2.69163	0	1.335e-05	36.73	0.00162428	2	1578.97	-1.19813	20.3433	1
High	qSGEAYPLIPLkR	5	1	1	A0A1Q3E5D9	N-Term(TMT6plex); K12(TMT6plex)	0	0.97905	5	3.83056	0.971447	5	10.0326	1.04028	5	8.72444	0.986779	5	14.1925	1.01979	5	5.49157	0.938059	5	1.91659	0	0.0001466	36.72	0.00156418	2	1930.15	-1.47006	32.3134	1
High	dALNAAMEEEMIRDEk	1	1	1	A0A1Q3EIX7	N-Term(TMT6plex); K16(TMT6plex)	0	1.033	1		1.11671	1		1.0098	1		1.02637	1		0.856256	1		1.05266	1		0	1.558e-07	36.71	0.000885214	3	2323.17	-0.897859	34.9694	1
High	aAALELAk	1	1	1	A0A1Q3EPV7	N-Term(TMT6plex); K8(TMT6plex)	0	0.95989	1		1.08673	1		1.03195	1		0.960768	1		0.883421	1		1.17381	1		0	0.0001291	36.7	0.00176382	2	1244.8	-0.193027	30.2874	0
High	hFYTTVSk	4	1	1	A0A1Q3ELV9	N-Term(TMT6plex); K8(TMT6plex)	0	0.964524	4	13.7354	1.08239	4	9.65761	0.842015	4	22.1951	1.19849	4	18.8094	1.01516	4	2.99347	0.834464	4	9.20909	0	0.0002272	36.66	0.00148884	2	1440.83	0.0746872	22.9948	0
High	kAPLPADAIQk	1	1	1	A0A1Q3EIM2	N-Term(TMT6plex); K1(TMT6plex); K11(TMT6plex)	0	0.969561	1		0.981079	1		0.984273	1		1.06324	1		1.02228	1		0.951334	1		0	2.28e-08	36.65	0.000583934	3	1839.17	-0.696309	26.6829	1
High	lVHDDEHk	2	1	1	A0A1Q3E889	N-Term(TMT6plex); K8(TMT6plex)	0	1.18205	2	2.94087	1.248	2	11.7412	0.865508	2	8.27472	0.899238	2	3.4674	0.898051	2	3.25788	1.16942	2	4.6085	0	1.584e-05	36.64	0.00186423	3	1450.81	-0.000488145	16.0266	0
High	tAHGGAAHGVLTQYk	4	1	1	A0A1Q3EGJ6	N-Term(TMT6plex); K15(TMT6plex)	0	0.927812	4	2.27545	1.19153	4	6.18098	0.897498	4	6.0211	1.17156	4	8.62492	1.05111	4	2.12039	0.773761	4	24.3118	0	3.345e-07	36.64	0.00157159	3	1969.12	8.96226	19.3241	0
High	sSGYSDSDGDTEkPTSR	2	1	1	A0A1Q3E1U2	N-Term(TMT6plex); K13(TMT6plex)	0	1.04806	2	13.7836	1.04806	2	5.27919	0.937476	2	4.07656	0.993536	2	12.0067	0.988279	2	12.4759	1.04415	2	13.3674	0	4.131e-06	36.63	0.000423677	3	2247.07	-3.01159	16.8487	0
High	nLPGVEVVNVR	1	1	1	A0A1Q3E0D6	N-Term(TMT6plex)	0	0.967987	1		0.99225	1		1.02184	1		0.951824	1		1.06128	1		0.991498	1		0	0.001204	36.61	0.00114593	2	1424.84	-1.37817	31.4659	0
High	fDLFHTVVDGk	3	1	1	A0A1Q3EFU7	N-Term(TMT6plex); K11(TMT6plex)	0	1.05014	3	5.09104	1.06547	3	8.26769	0.909915	3	1.21492	1.03791	3	9.95573	1.00183	3	15.7536	1.02154	3	1.41147	0	0.0001258	36.61	0.00211725	3	1735.98	-0.397479	41.4791	0
High	kPTATDAPVVAk	2	1	1	A0A1Q3ELZ6	N-Term(TMT6plex); K1(TMT6plex); K12(TMT6plex)	0	0.989877	2	5.09009	1.00407	2	3.74343	0.965452	2	1.68411	1.03133	2	7.84494	0.97997	2	1.28659	1.06043	2	9.15533	0	9.66e-07	36.61	0.000698474	3	1885.17	-0.607581	23.2246	0
High	kGDVVTNQIAGALANR	1	1	1	A0A1Q3EBM4	N-Term(TMT6plex); K1(TMT6plex)	0	1.03679	1		0.937402	1		0.952284	1		1.02426	1		0.960569	1		1.15133	1		0	5.957e-08	36.61	0.00164796	3	2085.21	-1.88891	32.5095	1
High	eYFDGcTHGFAVR	2	1	1	A0A1Q3EFA9	N-Term(TMT6plex); C6(Carbamidomethyl)	0	1.13251	2	11.1412	1.19457	2	3.89251	0.899005	2	2.50682	1.08853	2	8.2319	0.905137	2	7.62415	0.883515	2	15.321	0	7.007e-08	36.6	0.000218258	3	1787.84	-0.894818	28.894	0
High	tFHDIQTQLDSGGR	2	1	1	A0A1Q3ER48	N-Term(TMT6plex)	0	1.0939	2	3.50331	0.919359	2	11.3859	0.990099	2	1.47614	0.981069	2	1.05849	1.00136	2	3.18072	1.04461	2	3.21361	0	3.232e-07	36.59	0.00084423	3	1803.92	0.429887	29.5103	0
High	dQSMTIASSSGLSDkDIEk	3	1	1	A0A1Q3EB42	N-Term(TMT6plex); K15(TMT6plex); K19(TMT6plex)	0	1.23073	3	5.47651	1.25835	3	9.24989	0.861031	3	4.28397	0.85445	3	0.217061	0.911136	3	3.73752	1.2461	3	5.45742	0	1.545e-09	36.59	0.00155689	3	2699.44	-0.572683	30.3892	1
High	nVGHGFQLR	1	1	1	A0A1Q3E1F4	N-Term(TMT6plex)	0	1.02821	1		0.776145	1		1.24402	1		0.806685	1		0.986586	1		1.10499	1		0	7.155e-06	36.57	0.000991317	3	1256.7	-1.51628	22.4833	0
High	kVEEAAVNAk	3	1	1	A0A1Q3ES68	N-Term(TMT6plex); K1(TMT6plex); K10(TMT6plex)	0	0.932068	3	2.9779	0.986624	3	9.53034	0.96691	3	1.73781	1.0843	3	0.742341	1.00701	3	6.73116	0.9669	3	11.1991	0	2.438e-07	36.57	0.00155306	2	1746.07	-0.200413	21.583	1
High	skEDIEPLGk	3	1	1	A0A1Q3E112	N-Term(TMT6plex); K2(TMT6plex); K10(TMT6plex)	0	0.958982	3	0.300253	0.962563	3	3.79951	1.02509	3	1.89211	1.02635	3	6.67822	1.03565	3	2.99902	0.943156	3	5.17057	0	1.323e-06	36.57	0.0019606	2	1803.07	-5.12301	26.1046	1
High	kVDSAATEGk	5	1	1	A0A1Q3E4N2	N-Term(TMT6plex); K1(TMT6plex); K10(TMT6plex)	0	1.02668	5	2.17722	1.00928	5	11.1764	0.974032	5	4.22686	0.977683	5	4.61004	0.980156	5	6.62593	1.02419	5	7.93147	0	2.527e-07	36.56	0.00192096	3	1693.01	-0.207103	18.5222	1
High	akEGGDDGLYGPEMPGGR	4	1	1	A0A1Q3E904	N-Term(TMT6plex); K2(TMT6plex)	0	0.945023	4	2.84804	0.939232	4	4.76508	0.992539	4	1.46581	1.06399	4	0.230254	1.04963	4	1.9208	0.925529	4	6.06764	0	3.893e-09	36.55	0.000940565	3	2264.14	-1.36887	26.2156	1
High	fPLGVHILPk	1	1	1	A0A1Q3EA12	N-Term(TMT6plex); K10(TMT6plex)	0	0.921171	1		1.08541	1		1.01138	1		0.977229	1		1.0636	1		0.921383	1		0	0.0001647	36.53	0.00100049	3	1579.01	0.231729	38.1769	0
High	cSPDDTVGDLkk	2	1	1	A0A1Q3EB21	N-Term(TMT6plex); C1(Carbamidomethyl); K11(TMT6plex); K12(TMT6plex)	0	1.02451	2	6.70125	0.836071	2	7.4246	1.05726	2	0.629648	0.97286	2	3.55508	1.06981	2	1.20553	0.971515	2	3.09481	0	0.0006646	36.53	0.00192316	2	2022.11	-0.167132	26.2964	1
High	fDPVYVGHFk	1	1	1	A0A1Q3DXZ4	N-Term(TMT6plex); K10(TMT6plex)	0	0.866587	1		1.07416	1		0.911772	1		1.21417	1		1.05944	1		0.783517	1		0	8.703e-05	36.52	0.0019276	3	1666.93	-0.555927	34.9911	0
High	aGEYAIHGGGFPIR	1	1	1	A0A1Q3DZN9	N-Term(TMT6plex)	0	0.92884	1		1.01208	1		0.982112	1		0.938039	1		1.06596	1		1.09568	1		0	1.584e-05	36.52	0.00131478	3	1673.89	-1.43459	28.4208	0
High	vASITPDQYER	2	1	1	A0A1Q3EFN7	N-Term(TMT6plex)	0	0.940786	2	1.29422	0.744674	2	2.34333	1.3348	2	0.223957	0.724744	2	2.92482	0.92224	2	3.30518	1.29757	2	3.98248	0	3.461e-05	36.51	0.00127314	2	1507.8	0.340057	26.2357	0
High	kIEFPPPGPEAR	10	2	1	A0A1Q3E1I9	N-Term(TMT6plex); K1(TMT6plex)	0	0.942052	10	6.91375	0.907877	10	11.4668	1.09645	10	3.77694	0.95666	10	12.2278	1.03172	10	4.98457	1.00658	10	13.1531	0	7.403e-06	36.51	0.00170868	3	1796.04	-3.39943	31.2997	1
High	tPVkEEAVAVPETEEEAk	3	1	1	A0A1Q3EBM4	N-Term(TMT6plex); K4(TMT6plex); K18(TMT6plex)	0	0.963499	3	10.8842	0.979756	3	3.98914	1.05598	3	9.29742	0.966578	3	0.640723	0.989612	3	1.61723	1.02431	3	0.461199	0	9.15e-08	36.51	0.00188737	3	2643.47	-0.299257	26.9184	1
High	kEEIATIEk	5	1	1	A0A1Q3EDG2	N-Term(TMT6plex); K1(TMT6plex); K9(TMT6plex)	0	1.03687	5	4.1351	1.06141	5	1.9781	0.94405	5	1.70498	1.01507	5	2.8668	0.991348	5	3.44429	1.02742	5	5.20384	0	1.401e-06	36.49	0.00182876	3	1748.07	-2.10217	25.9565	1
High	gSTDLEHIQIIk	2	1	1	A0A1Q3E3H1	N-Term(TMT6plex); K12(TMT6plex)	0	0.967616	2	1.06889	1.20171	2	10.8953	0.822853	2	11.365	1.17304	2	1.00024	1.003	2	0.428095	0.875335	2	6.59276	0	6.274e-07	36.49	0.00161559	2	1812.04	-10.4513	32.1665	0
High	dIAANMDkYk	3	1	1	A0A1Q3EDI6	N-Term(TMT6plex); K8(TMT6plex); K10(TMT6plex)	0	0.849641	3	1.14064	0.866188	3	7.30884	1.06706	3	1.07793	1.1291	3	1.33772	1.10001	3	2.39672	0.854119	3	9.87379	0	3.51e-06	36.49	0.00188486	2	1856.07	5.42118	28.9191	1
High	eLTSGSQGATR	1	1	1	A0A1Q3DY06	N-Term(TMT6plex)	0	1.06125	1		0.938198	1		1.02967	1		0.944499	1		0.963577	1		1.11404	1		0	3.279e-05	36.48	0.00109079	2	1335.7	-3.31456	15.2294	0
High	gHTEIDTAR	5	1	1	A0A1Q3EG05	N-Term(TMT6plex)	0	1.02201	5	2.45781	1.09667	5	4.75712	0.96426	5	3.00863	1.00556	5	1.8349	0.996045	5	5.69819	0.990172	5	7.66544	0	0.000716	36.47	0.000980594	3	1228.65	-1.03768	12.1508	0
High	lNPVDPLGLQHR	1	1	1	A0A1Q3DW54	N-Term(TMT6plex)	0	1.06164	1		1.02124	1		1.02818	1		0.95262	1		0.993323	1		0.974322	1		0	0.0001716	36.47	0.00206263	3	1587.92	2.80652	33.44	0
High	gALVHHIR	1	1	1	A0A1Q3E3C8	N-Term(TMT6plex)	0	1.00546	1		1.04927	1		0.953617	1		1.09426	1		0.951989	1		0.973121	1		0	1.93e-05	36.46	0.00167198	2	1131.7	1.94909	14.0217	0
High	sQEkEQLLAk	3	1	1	A0A1Q3EF22	N-Term(TMT6plex); K4(TMT6plex); K10(TMT6plex)	0	0.987001	3	0.391293	0.944577	3	0.361649	1.02403	3	3.29086	1.0103	3	0.560737	1.04098	3	0.872318	0.98158	3	4.94178	0	1.516e-07	36.46	0.00145734	2	1861.13	-1.02215	26.0449	1
High	akESADDLVAk	2	1	1	A0A1Q3E8S5	N-Term(TMT6plex); K2(TMT6plex); K11(TMT6plex)	0	0.923496	2	8.08792	0.977494	2	5.27088	0.967359	2	0.406203	1.11548	2	6.5024	1.00831	2	4.81187	0.961981	2	7.36026	0	3.954e-07	36.41	0.00186276	2	1834.09	-2.08643	24.5715	1
High	kVTAPVLk	1	1	1	A0A1Q3E842	N-Term(TMT6plex); K1(TMT6plex); K8(TMT6plex)	0	0.922171	1		0.968431	1		0.999444	1		1.08946	1		1.04459	1		0.902308	1		0	1.703e-06	36.4	0.000228544	3	1543.06	0.336245	25.4407	1
High	vVEALHk	1	1	1	A0A1Q3E5Y7	N-Term(TMT6plex); K7(TMT6plex)	0	0.992276	1		1.01278	1		0.989597	1		0.982483	1		0.957651	1		1.129	1		0	0.002501	36.37	0.00119951	3	1253.8	0.199593	24.7161	0
High	kTSTAEVDLTk	9	1	1	A0A1Q3ESL8	N-Term(TMT6plex); K1(TMT6plex); K11(TMT6plex)	0	0.95834	9	3.0598	0.942373	9	2.89916	1.00557	9	0.995316	1.02957	9	4.9781	1.0411	9	2.15853	0.951614	9	1.66271	0	1.012e-08	36.37	0.00176466	3	1880.13	-1.77208	24.4141	1
High	dFQDDkADVIVk	4	1	1	A0A1Q3ETL5	N-Term(TMT6plex); K6(TMT6plex); K12(TMT6plex)	0	0.947911	4	2.28646	0.905668	4	5.23104	1.03351	4	3.62757	1.04104	4	3.6371	1.03318	4	2.71997	0.945325	4	3.26391	0	5.669e-08	36.37	0.00185693	2	2080.19	0.162276	30.9679	1
High	gDDGSEHIDIDQTLSPGGMGSR	1	1	1	A0A1Q3EFR3	N-Term(TMT6plex)	0	0.987289	1		1.10524	1		0.999117	1		0.862331	1		1.08854	1		1.00564	1		0	1.397e-07	36.37	0.000392147	3	2473.15	1.48607	29.4523	0
High	ySAPMPMIDIAHQR	2	1	1	A0A1Q3DV55	N-Term(TMT6plex)	0	0.994572	2	1.13476	0.984895	2	1.73894	0.974556	2	3.19336	1.0233	2	5.93783	1.02195	2	1.96338	1.00188	2	10.4168	0	7.144e-08	36.36	0.00104043	3	1858.95	-0.595098	33.1673	0
High	sHFVFAk	4	1	1	A0A1Q3EB72	N-Term(TMT6plex); K7(TMT6plex)	0	0.964775	4	1.09001	0.842833	4	17.6534	1.1854	4	7.35429	0.869479	4	5.82355	0.986596	4	3.81889	1.09436	4	11.1782	0	0.001119	36.35	0.00192344	2	1293.77	1.71763	27.253	0
High	aIIAIHk	2	1	1	A0A1Q3DWR6	N-Term(TMT6plex); K7(TMT6plex)	0	1.01991	2	8.85144	1.04998	2	7.1799	0.979505	2	0.229718	0.989568	2	0.834762	0.939569	2	9.8783	1.09702	2	1.21265	0	0.001825	36.33	0.000395776	3	1223.82	-1.8171	27.4957	0
High	rGPLVVYNEDNGIVk	2	1	1	A0A1Q3E0D6	N-Term(TMT6plex); K15(TMT6plex)	0	0.965598	2	1.23753	0.902457	2	9.45611	1.03157	2	3.84395	0.995989	2	1.75575	1.02072	2	3.50805	1.05377	2	7.12165	0	3.619e-08	36.33	0.0019556	3	2131.22	-1.43242	29.6707	1
High	kEEYGDGVVEk	3	2	1	A0A1Q3EH49	N-Term(TMT6plex); K1(TMT6plex); K11(TMT6plex)	0	0.988254	3	0.495165	0.962233	3	3.65857	0.989144	3	3.24936	1.07752	3	2.46228	1.03575	3	0.222425	0.909685	3	8.32934	0	0.001126	36.32	0.00183176	2	1940.09	-0.702092	23.2906	1
High	hLEDAVEk	3	1	1	A0A1Q3DVG7	N-Term(TMT6plex); K8(TMT6plex)	0	1.08381	3	1.70114	1.07812	3	33.1089	1.00789	3	16.5538	0.952508	3	6.0948	1.00537	3	2.23456	0.866354	3	3.23714	0	0.0002177	36.31	0.00130975	3	1398.8	-0.541665	21.5629	0
High	qHTDTLLk	3	1	1	A0A1Q3E1B2	N-Term(TMT6plex); K8(TMT6plex)	0	1.04093	3	2.26157	1.06656	3	1.12974	0.961656	3	2.11411	0.97311	3	1.84964	1.02823	3	0.0793614	0.978725	3	0.629369	0	0.0001135	36.31	0.00137991	2	1413.85	0.68358	20.869	0
High	eMDVTPVHPk	4	1	1	A0A1Q3E0T1	N-Term(TMT6plex); K10(TMT6plex)	0	0.978357	4	3.69678	1.01373	4	7.24869	1.00927	4	4.45605	0.994809	4	11.5606	1.00685	4	2.27782	0.968615	4	16.3222	0	0.000108	36.3	0.00173473	2	1610.89	-2.61661	23.467	0
High	aNLLDIHNQR	2	1	1	A0A1Q3E783	N-Term(TMT6plex)	0	1.05797	2	0.824148	1.07869	2	2.37138	1.00474	2	1.20296	0.879241	2	7.62875	0.945148	2	0.151354	1.16031	2	9.13361	0	6.975e-05	36.29	0.00197369	3	1422.8	-1.54854	25.4387	0
High	aVcDGGGGPLGHPk	1	1	1	A0A1Q3E8Q0	N-Term(TMT6plex); C3(Carbamidomethyl); K14(TMT6plex)	0	1.15282	1		0.956459	1		0.889112	1		0.890226	1		0.898613	1		1.45482	1		0	1.071e-06	36.29	0.00148027	3	1779.95	-3.2309	21.4785	0
High	nYLQVTQPmEHGIIk	1	1	1	A0A1Q3EJ00	N-Term(TMT6plex); M9(Oxidation); K15(TMT6plex)	0	0.988058	1		1.04471	1		0.964421	1		1.01011	1		1.069	1		0.916521	1		0	1.492e-06	36.29	0.00204418	3	2245.24	-1.36368	30.025	0
High	dkGIVIEAYTPSGYSk	2	1	1	A0A1Q3EA81	N-Term(TMT6plex); K2(TMT6plex); K16(TMT6plex)	0	0.912472	2	5.49476	1.04862	2	7.57765	0.940971	2	8.89394	1.14211	2	12.7509	1.00488	2	4.82588	0.897664	2	21.9889	0	2.659e-08	36.29	0.00159775	3	2415.38	1.3551	33.1214	1
High	aNDDkHAER	1	1	1	A0A1Q3DYZ2	N-Term(TMT6plex); K5(TMT6plex)	0	0.826636	1		1.0012	1		1.01444	1		1.09619	1		1.08585	1		0.856872	1		0	6.09e-05	36.28	0.00121285	2	1513.81	0.355731	10.0626	1
High	nELDHEEPAPPPPPR	2	1	1	A0A1Q3ENM7	N-Term(TMT6plex)	0	0.995369	2	1.14106	0.874844	2	7.69566	1.02133	2	4.52331	1.03384	2	0.888328	1.03527	2	4.97119	0.983662	2	7.31038	0	6.794e-07	36.24	0.00114088	3	1923.98	1.33144	20.8693	0
High	eLVPVFNHPITk	2	1	1	A0A1Q3ECG5	N-Term(TMT6plex); K12(TMT6plex)	0	0.998338	2	0.241283	1.07981	2	3.3871	0.981084	2	3.74775	0.973331	2	0.287564	0.976139	2	4.32495	1.05045	2	16.537	0	0.0001205	36.23	0.00197733	3	1852.11	1.10912	34.5938	0
High	skFTITPGSEQVR	2	1	1	A0A1Q3EI91	N-Term(TMT6plex); K2(TMT6plex)	0	0.62542	2	1.84394	0.634427	2	2.61961	1.20775	2	2.03513	1.15478	2	0.686261	1.25551	2	0.791999	0.677984	2	1.88391	0	9.387e-06	36.23	0.00194159	3	1908.09	-0.475163	26.0143	1
High	kAEDTDAEDGAAk	4	1	1	A0A1Q3DUQ4	N-Term(TMT6plex); K1(TMT6plex); K13(TMT6plex)	0	1.0892	4	2.06504	1.02377	4	6.78249	1.00608	4	4.81413	0.945732	4	8.28844	0.970825	4	5.53013	1.02118	4	7.02691	0	3.445e-08	36.23	0.00192968	3	2008.08	-0.345773	17.1337	1
High	kAEVYAVk	6	1	1	A0A1Q3ENN8	N-Term(TMT6plex); K1(TMT6plex); K8(TMT6plex)	0	0.948732	6	2.96091	0.992801	6	7.52525	0.984578	6	7.40205	1.08916	6	2.0003	1.04387	6	2.90126	0.937378	6	3.45885	0	7.121e-06	36.22	0.000990942	2	1595.01	-1.97724	23.608	1
High	eTSkTPDLSSk	6	1	1	A0A1Q3EMB3	N-Term(TMT6plex); K4(TMT6plex); K11(TMT6plex)	0	0.688227	6	21.9101	0.699655	6	8.67713	1.1748	6	3.0322	1.17675	6	13.3946	1.18681	6	7.91111	0.73302	6	21.7974	0	2.267e-05	36.22	0.00206546	2	1880.09	-0.589323	22.2651	1
High	kLSEVVNVVPVIAk	1	1	1	A0A1Q3ESE3	N-Term(TMT6plex); K1(TMT6plex); K14(TMT6plex)	0	0.746693	1		1.01903	1		0.956491	1		1.10635	1		1.12834	1		0.932666	1		0	2.056e-07	36.21	0.000238765	3	2182.41	0.0896087	38.2847	1
High	gALkQDDLR	2	1	1	A0A1Q3EFV4	N-Term(TMT6plex); K4(TMT6plex)	0	0.895993	2	4.62764	0.959493	2	7.87235	0.990295	2	6.92699	1.14463	2	1.75778	1.0353	2	0.984989	0.87437	2	0.659786	0	2.653e-06	36.2	0.00203901	2	1473.88	0.0479137	20.1432	1
High	aREQEEIGVDGMAk	1	1	1	A0A1Q3DVR1	N-Term(TMT6plex); K14(TMT6plex)	0	0.941228	1		0.908221	1		1.04765	1		1.04243	1		1.03824	1		0.942656	1		0	8.879e-10	36.19	0.00180327	3	1991.06	-0.596864	24.099	1
High	amREDDEEDEDVEQk	1	1	1	A0A1Q3E8D1	N-Term(TMT6plex); M2(Oxidation); K15(TMT6plex)	0	0.982404	1		1.0016	1		1.01767	1		0.972323	1		1.02009	1		1.01153	1		0	0.0003337	36.19	0.000239867	3	2312.06	-1.67936	18.0424	1
High	tLDEQADSAAR	1	1	1	A0A1Q3E591	N-Term(TMT6plex)	0	0.967706	1		0.99697	1		0.974781	1		1.0335	1		1.02833	1		0.993125	1		0	5.106e-07	36.18	0.000650674	2	1405.71	1.28155	17.9751	0
High	lSLAPLTLHTGDk	1	1	1	A0A1Q3E5Z3	N-Term(TMT6plex); K13(TMT6plex)	0	1.01143	1		1.12296	1		0.896954	1		1.07072	1		0.96023	1		1.0224	1		0	4.244e-07	36.16	0.00135578	3	1824.1	0.109806	36.0188	0
High	aGQHIYDLGTk	6	1	1	A0A1Q3E071	N-Term(TMT6plex); K11(TMT6plex)	0	1.01904	6	2.77353	1.11633	6	3.37347	0.936556	6	8.18001	1.09558	6	24.1906	1.02518	6	1.30837	0.890295	6	18.5448	0	1.932e-06	36.15	0.00208688	2	1660.94	0.583767	25.3433	0
High	iDEVTHHk	2	1	1	A0A1Q3E0J6	N-Term(TMT6plex); K8(TMT6plex)	0	1.08694	2	0.949143	1.15749	2	0.171729	0.877491	2	2.92436	1.00178	2	0.956751	0.935806	2	0.0164385	1.10313	2	4.84147	0	0.0002175	36.14	0.00207953	2	1436.83	4.42072	19.0434	0
High	kAIVIPLTATk	1	1	1	A0A1Q3EGT7	N-Term(TMT6plex); K1(TMT6plex); K11(TMT6plex)	0	0.855948	1		0.90701	1		1.0169	1		1.10571	1		1.074	1		0.918236	1		0	5.956e-06	36.14	0.000242644	3	1842.24	0.143294	33.6172	1
High	rVTQDLSVSPVYDAR	2	1	1	A0A1Q3DWK8	N-Term(TMT6plex)	0	0.939569	2	4.61414	0.880607	2	5.0898	1.09663	2	4.86457	0.950754	2	3.67443	1.05181	2	0.652735	1.00604	2	7.81308	0	3.701e-07	36.14	0.00182415	3	1935.05	0.948584	26.2089	1
High	nATGALLNmTHSDENR	1	1	1	A0A1Q3EMC8	N-Term(TMT6plex); M9(Oxidation)	0	1.05594	1		1.06613	1		0.981991	1		0.987235	1		0.991252	1		0.966339	1		0	1.128e-07	36.14	0.00059589	3	1988.96	-1.78229	21.5959	0
High	eDRENDSR	4	1	1	A0A1Q3EM95	N-Term(TMT6plex)	0	1.01308	4	7.19771	1.0128	4	0.391627	0.970047	4	1.94962	1.03037	4	1.12257	0.968711	4	1.46393	1.06328	4	5.37768	0	0.002474	36.13	0.000243781	2	1249.6	0.309226	8.26962	1
High	gAIcDEHAVAR	1	1	1	A0A1Q3EFM0	N-Term(TMT6plex); C4(Carbamidomethyl)	0	0.98849	1		1.0049	1		0.983094	1		1.01063	1		1.03235	1		0.981205	1		0	9.462e-08	36.13	0.000633831	2	1427.72	-1.59742	15.848	0
High	dkGEDNIFAIk	2	2	1	A0A1Q3DX19	N-Term(TMT6plex); K2(TMT6plex); K11(TMT6plex)	0	1.2604	2	0.532387	1.21619	2	1.12507	0.861736	2	4.32623	0.914836	2	12.7496	0.854317	2	3.58901	1.17192	2	16.9518	0	6.077e-07	36.13	0.00214527	3	1937.13	-2.75134	33.4501	1
High	eLDLLLmHNk	8	1	1	A0A1Q3E9G2	N-Term(TMT6plex); M7(Oxidation); K10(TMT6plex)	0	0.983919	8	6.55327	1.07528	8	13.123	1.00927	8	4.42023	1.03909	8	2.54642	0.954274	8	6.29079	0.992291	8	9.60022	0	0.0001944	36.12	0.00180814	2	1699.98	-2.16789	35.8625	0
High	sDVkPQDIEINk	5	1	1	A0A1Q3EGJ1	N-Term(TMT6plex); K4(TMT6plex); K12(TMT6plex)	0	1.15504	5	6.33535	1.04407	5	2.21081	0.953543	5	4.77455	0.912803	5	1.58662	0.944682	5	1.82435	1.11814	5	1.4425	0	0.000158	36.12	0.00153936	2	2073.21	-1.80469	27.7568	0
High	tkDNNLLGk	10	1	1	A0A1Q3EMJ0	N-Term(TMT6plex); K2(TMT6plex); K9(TMT6plex)	0	0.931635	10	3.60961	0.840104	10	6.72953	1.07533	10	1.4714	0.981388	10	2.40977	1.066	10	2.58887	0.981617	10	5.44931	0	5.602e-06	36.11	0.00193476	2	1690.04	-1.80504	25.1963	1
High	nPSSHIAPNNPLEIGR	1	1	1	A0A1Q3EKR5	N-Term(TMT6plex)	0	1.03268	1		0.989843	1		1.02566	1		0.989582	1		0.966792	1		1.02088	1		0	9.99e-07	36.11	0.00195925	3	1945.05	0.732004	26.4971	0
High	eLESHPEEk	2	1	1	A0A1Q3E6K6	N-Term(TMT6plex); K9(TMT6plex)	0	1.11004	2	5.293	1.02449	2	2.55284	0.938284	2	6.33635	1.04076	2	0.762421	0.93598	2	0.480395	1.03236	2	9.1394	0	3.392e-06	36.09	0.00140241	2	1555.84	0.53912	17.8955	0
High	fAEDGEALkk	4	1	1	A0A1Q3DUG1	N-Term(TMT6plex); K9(TMT6plex); K10(TMT6plex)	0	1.00451	4	0.866269	0.986939	4	1.51242	0.976504	4	0.556376	1.03001	4	2.10244	0.990955	4	4.39718	1.04169	4	5.79358	0	4.234e-06	36.09	0.00206671	2	1795.05	-2.71733	27.5414	1
High	nkGEMIPLDTVVEk	4	1	1	A0A1Q3DX04	N-Term(TMT6plex); K2(TMT6plex); K14(TMT6plex)	0	1.02418	4	7.79046	1.00718	4	18.5963	1.05306	4	1.49431	0.975992	4	4.51272	0.947369	4	1.88762	1.01243	4	2.17359	0	7.423e-06	36.09	0.00172226	3	2260.32	0.975472	34.4147	1
High	aIDYLNTR	2	1	1	A0A1Q3DZM1	N-Term(TMT6plex)	0	0.906462	2	3.11901	1.86932	2	31.1375	0.959338	2	2.68453	0.765867	2	27.4786	0.80449	2	19.0004	0.987917	2	2.74051	0	0.002653	36.08	0.00139331	2	1194.67	-0.0141891	28.2967	0
High	gNQDVHVILR	4	1	1	A0A1Q3E3B3	N-Term(TMT6plex)	0	0.998514	4	5.33557	1.05485	4	2.80302	0.996528	4	3.20763	0.988821	4	0.144169	0.98766	4	1.48939	1.0045	4	3.24222	0	4.718e-06	36.08	0.00207147	2	1379.79	-1.42378	21.8621	0
High	gNTANVIR	2	2	2	A0A1Q3E920;A0A1Q3DZH6	N-Term(TMT6plex)	0																			0	0.001388	36.05	0.00213549	2	1073.63	-0.910392	16.122	0
High	sLAGMIHk	8	1	1	A0A1Q3DVS8	N-Term(TMT6plex); K8(TMT6plex)	0	0.976849	4	4.92752	1.06831	4	0.473159	0.915949	4	3.12722	1.02295	4	9.91756	0.970591	4	5.53941	1.06002	4	2.56569	0	0.0002028	36.05	0.00148988	2	1314.8	-0.219739	28.9747	0
High	gLIHTSIGDGPR	2	1	1	A0A1Q3E196	N-Term(TMT6plex)	0	1.0495	2	15.2074	1.11625	2	15.6793	0.815179	2	15.834	1.07271	2	6.19757	1.06053	2	4.05378	0.944443	2	5.81224	0	1.069e-05	36.04	0.00170487	2	1451.81	-1.62044	23.3497	0
High	rIILNPSETQk	3	1	1	A0A1Q3ESL8	N-Term(TMT6plex); K11(TMT6plex)	0	0.906894	3	7.50701	0.854387	3	5.20523	1.14944	3	2.56964	0.9654	3	0.571161	1.00817	3	6.84162	1.03888	3	2.17924	0	3.63e-07	36.03	0.00172127	3	1757.07	-2.02537	24.9406	1
High	hVVFGEVIR	5	1	1	A0A1Q3DW37	N-Term(TMT6plex)	0	1.15222	5	10.585	1.10342	5	12.821	0.978226	5	4.37416	0.873203	5	6.33817	0.897027	5	3.68256	1.12186	5	18.5958	0	0.0001477	36.02	0.00153771	3	1284.76	-0.867506	27.8165	0
High	rALNVADcEIAR	1	1	1	A0A1Q3E113	N-Term(TMT6plex); C8(Carbamidomethyl)	0	0.994754	1		1.09838	1		0.962485	1		1.02614	1		0.984249	1		0.97783	1		0	0.0005422	36.02	0.00156272	2	1616.87	0.530795	22.5131	1
High	hNkPEVEAGGSk	6	1	1	A0A1Q3EE57	N-Term(TMT6plex); K3(TMT6plex); K12(TMT6plex)	0	1.01893	6	1.4068	1.01241	6	5.5873	0.950698	6	1.36356	1.04379	6	1.03245	1.03822	6	1.97559	0.901947	6	1.43716	0	2.316e-05	36.02	0.00197527	2	1940.11	-1.65054	15.9619	0
High	dIALAHVLALQk	2	1	1	A0A1Q3EAD0	N-Term(TMT6plex); K12(TMT6plex)	0	1.0015	2	0.199838	0.96562	2	0.0506681	0.9457	2	0.0344004	1.05145	2	3.33229	1.08561	2	1.19399	0.916388	2	3.95316	0	4.267e-05	36.01	0.00156632	3	1750.1	-0.848466	38.9162	0
High	aDLVEGMAHPDEVk	1	1	1	A0A1Q3ES26	N-Term(TMT6plex); K14(TMT6plex)	0	1.04091	1		0.897356	1		1.05862	1		0.951417	1		0.970627	1		1.09813	1		0	4.543e-06	36.01	0.00167909	3	1969.04	-3.51914	31.1398	0
High	gVVLMGk	1	1	1	A0A1Q3EPG8	N-Term(TMT6plex); K7(TMT6plex)	0	1.11339	1		1.06103	1		0.969662	1		0.952101	1		0.968929	1		1.03204	1		0	0.0004127	36	0.00221046	2	1161.74	-2.15124	30.5061	0
High	qRHEAAAAAATR	2	1	1	A0A1Q3E8J3	N-Term(TMT6plex)	0	0.772588	2	19.8961	0.962158	2	7.16357	0.974209	2	11.3885	1.19617	2	3.29318	1.12179	2	2.8641	0.778618	2	13.0604	0	1.501e-05	35.99	0.00158614	2	1481.81	-0.644954	8.62396	1
High	kESGEFIGAEGVR	1	1	1	A0A1Q3ESD3	N-Term(TMT6plex); K1(TMT6plex)	0	1.06433	1		1.00997	1		0.980185	1		0.999772	1		0.987826	1		1.00028	1		0	7.106e-09	35.99	0.00242956	3	1837.02	-0.895693	24.8949	1
High	akNAEEDGAGDEEPk	1	1	1	A0A1Q3ELP0	N-Term(TMT6plex); K2(TMT6plex); K15(TMT6plex)	0	0.739537	1		0.768918	1		1.08427	1		1.162	1		1.1843	1		0.76675	1		0	4.389e-08	35.99	0.00157355	3	2247.17	-2.39272	18.1101	1
High	fLEIHYk	3	1	1	A0A1Q3E8T0	N-Term(TMT6plex); K7(TMT6plex)	0	0.956329	3	0.0953271	1.16109	3	10.7883	0.933743	3	0.415337	1.08616	3	4.57778	0.975182	3	7.88335	0.869283	3	4.39584	0	0.0001222	35.98	0.00214496	2	1407.84	-1.33747	33.496	0
High	nADNVDDHFQk	1	1	1	A0A1Q3EN90	N-Term(TMT6plex); K11(TMT6plex)	0	1.07166	1		0.958127	1		0.928976	1		0.979861	1		1.01252	1		1.12478	1		0	5.907e-06	35.98	0.000908453	3	1760.89	-2.05161	21.6855	0
High	tALTTDEPRPAAAMAk	1	1	1	A0A1Q3E835	N-Term(TMT6plex); K16(TMT6plex)	0	0.919463	1		0.887438	1		1.0697	1		0.986057	1		1.0386	1		1.03535	1		0	3.002e-07	35.97	0.00221314	3	2102.17	-0.769814	25.2126	0
High	dQQMVMAGHR	2	1	1	A0A1Q3EL39	N-Term(TMT6plex)	0	1.01146	2	11.1099	0.990787	2	24.0908	1.03366	2	12.5903	0.956919	2	5.60213	0.936117	2	10.4453	1.10406	2	2.43918	0	6.552e-06	35.96	0.000443648	2	1401.7	6.78951	17.4212	0
High	nTHHLDR	1	1	1	A0A1Q3EJQ0	N-Term(TMT6plex)	0	1.02456	1		1.11196	1		0.859813	1		1.08577	1		1.00457	1		0.987717	1		0	0.001031	35.95	0.00147376	2	1121.6	0.129037	8.46769	0
High	gAAGIHVEDQAPGTk	2	2	1	A0A1Q3E4P5	N-Term(TMT6plex); K15(TMT6plex)	0	1.05433	2	0.830737	0.976602	2	2.62539	1.0382	2	11.0105	0.931252	2	7.3396	0.948932	2	2.40018	1.10762	2	1.88026	0	4.174e-05	35.95	0.00202007	4	1909.06	0.851562	21.6912	0
High	kELEFFAk	4	1	1	A0A1Q3E465	N-Term(TMT6plex); K1(TMT6plex); K8(TMT6plex)	0	0.942217	4	4.71329	0.98396	4	5.00704	0.995355	4	9.64953	1.05404	4	4.43042	0.944114	4	3.16275	1.02768	4	4.16924	0	2.048e-05	35.94	0.00137529	2	1699.04	-0.697737	35.5689	1
[truncated: 6,656 more rows]
