# Supplementary material for: Cultivating Lentinula edodes on Substrate Containing Composted Sawdust Affects the Expression of Carbohydrate and Aromatic Amino Acid Metabolism-Related Genes
Source: mSystems. 2022 Feb 22;7(1):e00827-21. doi: 10.1128/msystems.00827-21 (PMC8862593; doi:10.1128/msystems.00827-21)
Supplement: TABLE S8 [file msystems.00827-21-st008.xlsx]

## Sheet: table S8
Table S8 The DEPs in the proteome. Table S7 The DEPs in the proteome.
	Accession	Biological Process	Cell Component	Molecular Function	KEGG Pathways	Description	Coverage	# Proteins	# Unique Peptides	# Peptides	# PSMs	CK1/ref	CK2/ref	CK3/ref	Nd1/ref	Nd2/ref	Nd3/ref	# AAs	MW [kDa]	calc. pI	Ratio(Nd/CK)	Pvalue(Nd/CK)
Down-regulated	A0A1Q3E003					Copper radical oxidase OS=Lentinula edodes OX=5353 GN=LENED_002113 PE=4 SV=1 - [A0A1Q3E003_LENED]	5.39	1	3	3	4	1.52213	1.50637	1.51292	0.711293	0.702962	0.709243	519	55.6646	4.69092	0.467585	1.04902e-08
	A0A1Q3E0C3	GO:0006810,transport|GO:0051179,localization|GO:0051234,establishment of localization	GO:0044425,membrane part|GO:0016021,integral component of membrane|GO:0016020,membrane|GO:0031224,intrinsic component of membrane			Mitochondrial carrier OS=Lentinula edodes OX=5353 GN=LENED_002180 PE=3 SV=1 - [A0A1Q3E0C3_LENED]	2.76	1	1	1	1	1.39754	1.41971	1.4212	0.790454	0.754173	0.750893	362	39.8852	9.5542	0.541593	1.63286e-06
	A0A1Q3E7U3	GO:0008152,metabolic process	GO:0016020,membrane	GO:0016787,hydrolase activity|GO:0015924,mannosyl-oligosaccharide mannosidase activity|GO:0015923,mannosidase activity|GO:0043169,cation binding|GO:0016798,hydrolase activity, acting on glycosyl bonds|GO:0043167,ion binding|GO:0003824,catalytic activity|GO:0004571,mannosyl-oligosaccharide 1,2-alpha-mannosidase activity|GO:0005509,calcium ion binding|GO:0004553,hydrolase activity, hydrolyzing O-gl…	abp04141,Protein processing in endoplasmic reticulum|abp01100,Metabolic pathways|abp00513,Various types of N-glycan biosynthesis|abp00510,N-Glycan biosynthesis	alpha-1,2-Mannosidase OS=Lentinula edodes OX=5353 GN=LENED_005017 PE=3 SV=1 - [A0A1Q3E7U3_LENED]	3.13	1	2	2	8	1.15638	1.16219	1.16294	0.893872	0.916635	0.905521	544	59.7701	4.4751	0.78013	3.1757e-06
	A0A1Q3EGI8					Glycoside hydrolase family 55 protein OS=Lentinula edodes OX=5353 GN=LENED_008227 PE=4 SV=1 - [A0A1Q3EGI8_LENED]	5.28	2	2	2	7	1.75224	1.64786	1.7113	0.59224	0.601371	0.599433	644	67.1091	5.12256	0.350793	3.44733e-06
	Q9C1R4	GO:0030243,cellulose metabolic process|GO:0044042,glucan metabolic process|GO:0030245,cellulose catabolic process|GO:0044248,cellular catabolic process|GO:0009251,glucan catabolic process|GO:0044247,cellular polysaccharide catabolic process|GO:0044264,cellular polysaccharide metabolic process|GO:0044262,cellular carbohydrate metabolic process|GO:0044260,cellular macromolecule metabolic process|GO…	GO:0005576,extracellular region	GO:0016787,hydrolase activity|GO:0030248,cellulose binding|GO:0030247,polysaccharide binding|GO:0016798,hydrolase activity, acting on glycosyl bonds|GO:0030246,carbohydrate binding|GO:0003824,catalytic activity|GO:0005488,binding|GO:0004553,hydrolase activity, hydrolyzing O-glycosyl compounds|GO:0001871,pattern binding	abp00500,Starch and sucrose metabolism	Glucanase OS=Lentinula edodes OX=5353 GN=cbhII-1 PE=2 SV=1 - [Q9C1R4_LENED]	1.35	2	1	1	1	1.78641	1.72254	1.67866	0.613883	0.56313	0.569982	443	46.2615	4.50049	0.336763	5.22533e-06
	A0A1Q3EGJ4	GO:0044238,primary metabolic process|GO:0005975,carbohydrate metabolic process|GO:0071704,organic substance metabolic process|GO:0009987,cellular process|GO:0016043,cellular component organization|GO:0071554,cell wall organization or biogenesis|GO:0071555,cell wall organization|GO:0045229,external encapsulating structure organization|GO:0008152,metabolic process|GO:0071840,cellular component orga…	GO:0005576,extracellular region	GO:0016787,hydrolase activity|GO:0016798,hydrolase activity, acting on glycosyl bonds|GO:0004650,polygalacturonase activity|GO:0003824,catalytic activity|GO:0004553,hydrolase activity, hydrolyzing O-glycosyl compounds	abp00500,Starch and sucrose metabolism|abp00040,Pentose and glucuronate interconversions|abp01100,Metabolic pathways	Glycoside hydrolase family 28 protein OS=Lentinula edodes OX=5353 GN=LENED_008252 PE=3 SV=1 - [A0A1Q3EGJ4_LENED]	1.97	1	1	1	4	1.32301	1.31322	1.34636	0.784503	0.813917	0.827266	1068	116.455	4.89404	0.609073	5.39656e-06
	A0A1Q3DZV2	GO:0033036,macromolecule localization|GO:0008104,protein localization|GO:0035437,maintenance of protein localization in endoplasmic reticulum|GO:0051651,maintenance of location in cell|GO:0044699,single-organism process|GO:0070972,protein localization to endoplasmic reticulum|GO:0006888,ER to Golgi vesicle-mediated transport|GO:0070727,cellular macromolecule localization|GO:0065007,biological reg…	GO:0044425,membrane part|GO:0016021,integral component of membrane|GO:0016020,membrane|GO:0031224,intrinsic component of membrane|GO:0000324,fungal-type vacuole|GO:0000323,lytic vacuole|GO:0005783,endoplasmic reticulum|GO:0030135,coated vesicle|GO:0043229,intracellular organelle|GO:0030133,transport vesicle|GO:0043227,membrane-bounded organelle|GO:0043226,organelle|GO:0030137,COPI-coated vesicle|…			Protein RER1 OS=Lentinula edodes OX=5353 GN=LENED_002074 PE=3 SV=1 - [A0A1Q3DZV2_LENED]	4.57	1	1	1	2	1.12954	1.11724	1.12396	0.921692	0.931103	0.939987	197	23.0399	8.42627	0.828536	7.11086e-06
	A0A1Q3E126	GO:0022607,cellular component assembly|GO:0031032,actomyosin structure organization|GO:0044837,actomyosin contractile ring organization|GO:0044699,single-organism process|GO:0030036,actin cytoskeleton organization|GO:0023052,signaling|GO:0007165,signal transduction|GO:0051301,cell division|GO:0007154,cell communication|GO:0035556,intracellular signal transduction|GO:0043087,regulation of GTPase a…	GO:0005737,cytoplasm|GO:0044464,cell part|GO:0005623,cell|GO:0005622,intracellular|GO:0044424,intracellular part|GO:0031097,medial cortex|GO:0099568,cytoplasmic region|GO:0051286,cell tip|GO:0032153,cell division site|GO:0051285,cell cortex of cell tip|GO:0032155,cell division site part|GO:0044444,cytoplasmic part|GO:0071944,cell periphery|GO:0005938,cell cortex|GO:0099738,cell cortex region|GO:0…		abp04144,Endocytosis	BAR-domain-containing protein OS=Lentinula edodes OX=5353 GN=LENED_002431 PE=4 SV=1 - [A0A1Q3E126_LENED]	7.98	1	2	2	5	1.21683	1.20072	1.19969	0.888019	0.903933	0.864138	263	29.9387	5.22412	0.734287	1.52527e-05
	A0A1Q3EQB4	GO:0032774,RNA biosynthetic process|GO:0090304,nucleic acid metabolic process|GO:0044249,cellular biosynthetic process|GO:0034641,cellular nitrogen compound metabolic process|GO:0006807,nitrogen compound metabolic process|GO:0034645,cellular macromolecule biosynthetic process|GO:1901362,organic cyclic compound biosynthetic process|GO:1901360,organic cyclic compound metabolic process|GO:0006139,nu…			abp01100,Metabolic pathways|abp03020,RNA polymerase|abp00230,Purine metabolism|abp00240,Pyrimidine metabolism	DNA-directed RNA polymerases I, II, and III subunit RPABC3 OS=Lentinula edodes OX=5353 GN=LENED_011543 PE=3 SV=1 - [A0A1Q3EQB4_LENED]	10.76	1	1	1	2	1.31515	1.28451	1.27437	0.797062	0.845275	0.861047	158	17.8798	4.99561	0.646196	3.67209e-05
	A0A1Q3E0Z5	GO:0044238,primary metabolic process|GO:0019538,protein metabolic process|GO:0043170,macromolecule metabolic process|GO:0071704,organic substance metabolic process|GO:0008152,metabolic process|GO:0006508,proteolysis|GO:1901564,organonitrogen compound metabolic process|GO:0006807,nitrogen compound metabolic process	GO:0044425,membrane part|GO:0016021,integral component of membrane|GO:0016020,membrane|GO:0031224,intrinsic component of membrane	GO:0016787,hydrolase activity|GO:0003824,catalytic activity|GO:0004181,metallocarboxypeptidase activity|GO:0004180,carboxypeptidase activity|GO:0008238,exopeptidase activity|GO:0070011,peptidase activity, acting on L-amino acid peptides|GO:0008233,peptidase activity|GO:0008235,metalloexopeptidase activity|GO:0008237,metallopeptidase activity		Carboxypeptidase S OS=Lentinula edodes OX=5353 GN=LENED_002487 PE=4 SV=1 - [A0A1Q3E0Z5_LENED]	3.49	2	2	2	2	1.12373	1.15615	1.13357	0.915862	0.910619	0.929437	315	34.0851	6.37939	0.807369	3.90306e-05
	A0A5C1VD56	GO:0006310,DNA recombination|GO:0006139,nucleobase-containing compound metabolic process|GO:0006314,intron homing|GO:0044260,cellular macromolecule metabolic process|GO:0044238,primary metabolic process|GO:0009987,cellular process|GO:0006725,cellular aromatic compound metabolic process|GO:0044237,cellular metabolic process|GO:0043170,macromolecule metabolic process|GO:0090304,nucleic acid metabol…		GO:0016787,hydrolase activity|GO:0004518,nuclease activity|GO:0004519,endonuclease activity|GO:0016788,hydrolase activity, acting on ester bonds|GO:0003824,catalytic activity|GO:0005488,binding|GO:0003676,nucleic acid binding|GO:0003677,DNA binding|GO:0097159,organic cyclic compound binding|GO:1901363,heterocyclic compound binding		LAGLIDADG_2 domain-containing protein OS=Lentinula edodes OX=5353 PE=4 SV=1 - [A0A5C1VD56_LENED]	3.8	2	1	1	1	1.87139	1.72462	1.67108	0.525924	0.573589	0.605673	184	21.001	9.5249	0.323743	5.03176e-05
	A0A1Q3ENK8	GO:0071103,DNA conformation change|GO:0090304,nucleic acid metabolic process|GO:0044249,cellular biosynthetic process|GO:0034641,cellular nitrogen compound metabolic process|GO:0006807,nitrogen compound metabolic process|GO:0034645,cellular macromolecule biosynthetic process|GO:1901576,organic substance biosynthetic process|GO:0071840,cellular component organization or biogenesis|GO:0006139,nucle…		GO:0003676,nucleic acid binding|GO:0008026,ATP-dependent helicase activity|GO:0035639,purine ribonucleoside triphosphate binding|GO:0005488,binding|GO:0016887,ATPase activity|GO:0003678,DNA helicase activity|GO:0043167,ion binding|GO:1901363,heterocyclic compound binding|GO:0001883,purine nucleoside binding|GO:0001882,nucleoside binding|GO:0043168,anion binding|GO:0042623,ATPase activity, coupled…	abp03440,Homologous recombination	Nadph dehydrogenase 2 OS=Lentinula edodes OX=5353 GN=LENED_010850 PE=4 SV=1 - [A0A1Q3ENK8_LENED]	1.77	1	1	1	1	1.38391	1.46287	1.38345	0.723899	0.778149	0.803137	564	62.3556	5.61768	0.544932	5.36651e-05
	A0A1Q3DZ42	GO:0008152,metabolic process|GO:0044710,single-organism metabolic process|GO:0044699,single-organism process|GO:0055114,oxidation-reduction process		GO:0003824,catalytic activity|GO:0016903,oxidoreductase activity, acting on the aldehyde or oxo group of donors|GO:0016620,oxidoreductase activity, acting on the aldehyde or oxo group of donors, NAD or NADP as acceptor|GO:0016491,oxidoreductase activity	abp01130,Biosynthesis of antibiotics|abp00340,Histidine metabolism|abp01110,Biosynthesis of secondary metabolites|abp00561,Glycerolipid metabolism|abp00053,Ascorbate and aldarate metabolism|abp01100,Metabolic pathways|abp00310,Lysine degradation|abp00040,Pentose and glucuronate interconversions|abp00380,Tryptophan metabolism|abp00410,beta-Alanine metabolism|abp00071,Fatty acid degradation|abp0033…	Aldehyde dehydrogenase OS=Lentinula edodes OX=5353 GN=LENED_001782 PE=3 SV=1 - [A0A1Q3DZ42_LENED]	6.89	3	2	4	9	1.12824	1.11004	1.13145	0.917917	0.944333	0.918614	479	51.6562	6.55127	0.825248	5.70019e-05
	A0A1Q3ENB3					Laccase 2 OS=Lentinula edodes OX=5353 GN=LENED_010747 PE=3 SV=1 - [A0A1Q3ENB3_LENED]	1.39	1	1	1	2	1.14632	1.1293	1.1511	0.930413	0.899168	0.931424	505	56.1649	5.96045	0.805728	5.8866e-05
	A0A1Q3E252					Uncharacterized protein OS=Lentinula edodes OX=5353 GN=LENED_002820 PE=4 SV=1 - [A0A1Q3E252_LENED]	1.46	2	1	1	4	1.12417	1.11348	1.13352	0.915879	0.947282	0.921598	411	42.454	7.26904	0.82605	6.46202e-05
	A0A1Q3E245	GO:0008152,metabolic process		GO:0016787,hydrolase activity|GO:0003824,catalytic activity		Carboxylic ester hydrolase OS=Lentinula edodes OX=5353 GN=LENED_002905 PE=3 SV=1 - [A0A1Q3E245_LENED]	1.96	1	1	1	1	1.31909	1.32896	1.26714	0.863204	0.793868	0.82216	561	61.0019	4.94482	0.633233	6.67599e-05
	A0A1Q3EGG8				abp04011,MAPK signaling pathway - yeast|abp04111,Cell cycle - yeast	WD40 repeat-like protein OS=Lentinula edodes OX=5353 GN=LENED_008218 PE=4 SV=1 - [A0A1Q3EGG8_LENED]	2.37	1	1	1	1	1.14606	1.12724	1.17283	0.922503	0.911784	0.918322	337	37.1352	7.37158	0.798754	7.00227e-05
	A0A1Q3ERE8	GO:0009167,purine ribonucleoside monophosphate metabolic process|GO:0009165,nucleotide biosynthetic process|GO:0009163,nucleoside biosynthetic process|GO:0009161,ribonucleoside monophosphate metabolic process|GO:1901362,organic cyclic compound biosynthetic process|GO:0042451,purine nucleoside biosynthetic process|GO:0009168,purine ribonucleoside monophosphate biosynthetic process|GO:0044710,singl…	GO:0044464,cell part|GO:0031975,envelope|GO:0043229,intracellular organelle|GO:0043227,membrane-bounded organelle|GO:0043226,organelle|GO:0005737,cytoplasm|GO:0045263,proton-transporting ATP synthase complex, coupling factor F(o)|GO:0031090,organelle membrane|GO:0098796,membrane protein complex|GO:0016020,membrane|GO:0044444,cytoplasmic part|GO:0005739,mitochondrion|GO:0098800,inner mitochondrial…	GO:0022891,substrate-specific transmembrane transporter activity|GO:0022890,inorganic cation transmembrane transporter activity|GO:0022892,substrate-specific transporter activity|GO:0005215,transporter activity|GO:0008324,cation transmembrane transporter activity|GO:0022857,transmembrane transporter activity|GO:0015075,ion transmembrane transporter activity|GO:0015077,monovalent inorganic cation …	abp00190,Oxidative phosphorylation	Uncharacterized protein OS=Lentinula edodes OX=5353 GN=LENED_011862 PE=4 SV=1 - [A0A1Q3ERE8_LENED]	21.11	1	3	3	8	1.12553	1.13156	1.10025	0.921832	0.94069	0.932983	90	10.3553	8.45557	0.832655	7.09331e-05
	A0A1Q3ENU7					12 kDa heat shock protein (Glucose and lipid-regulated protein) OS=Lentinula edodes OX=5353 GN=LENED_010858 PE=4 SV=1 - [A0A1Q3ENU7_LENED]	19.28	2	1	1	3	1.19795	1.20391	1.18679	0.916752	0.907588	0.858295	83	8.77537	8.99756	0.747535	8.84313e-05
	A0A1Q3ELT5	GO:0044238,primary metabolic process|GO:0005975,carbohydrate metabolic process|GO:0008152,metabolic process|GO:0071704,organic substance metabolic process		GO:0016787,hydrolase activity|GO:0052692,raffinose alpha-galactosidase activity|GO:0015925,galactosidase activity|GO:0016798,hydrolase activity, acting on glycosyl bonds|GO:0003824,catalytic activity|GO:0004557,alpha-galactosidase activity|GO:0004553,hydrolase activity, hydrolyzing O-glycosyl compounds	abp00052,Galactose metabolism|abp00600,Sphingolipid metabolism|abp00603,Glycosphingolipid biosynthesis - globo series|abp00561,Glycerolipid metabolism	Alpha-galactosidase OS=Lentinula edodes OX=5353 GN=LENED_010214 PE=3 SV=1 - [A0A1Q3ELT5_LENED]	3.65	1	1	1	1	1.2801	1.27989	1.28164	0.895394	0.816437	0.809385	466	50.0241	4.42432	0.65629	9.0075e-05
	A0A1Q3EKQ2	GO:0008152,metabolic process		GO:0016787,hydrolase activity|GO:0003824,catalytic activity		Carboxylic ester hydrolase OS=Lentinula edodes OX=5353 GN=LENED_009795 PE=3 SV=1 - [A0A1Q3EKQ2_LENED]	1.11	1	1	1	2	1.21219	1.15832	1.21436	0.907229	0.880853	0.875213	632	68.3402	4.89404	0.742927	0.000122768
	A0A1Q3E897	GO:0044238,primary metabolic process|GO:0005975,carbohydrate metabolic process|GO:0008152,metabolic process|GO:0071704,organic substance metabolic process		GO:0016787,hydrolase activity|GO:0003824,catalytic activity|GO:0016798,hydrolase activity, acting on glycosyl bonds|GO:0004553,hydrolase activity, hydrolyzing O-glycosyl compounds	abp00520,Amino sugar and nucleotide sugar metabolism|abp00500,Starch and sucrose metabolism|abp01100,Metabolic pathways	Glycoside hydrolase family 3 protein OS=Lentinula edodes OX=5353 GN=LENED_005188 PE=4 SV=1 - [A0A1Q3E897_LENED]	2.12	1	3	3	4	1.16269	1.13469	1.17689	0.915948	0.932946	0.893147	1605	176.941	5.41455	0.789243	0.000134569
	A0A1Q3DYB2	GO:0006772,thiamine metabolic process|GO:0006950,response to stress|GO:0072528,pyrimidine-containing compound biosynthetic process|GO:0044249,cellular biosynthetic process|GO:0034641,cellular nitrogen compound metabolic process|GO:0006807,nitrogen compound metabolic process|GO:0044281,small molecule metabolic process|GO:0044283,small molecule biosynthetic process|GO:1901362,organic cyclic compoun…	GO:0005737,cytoplasm|GO:0043231,intracellular membrane-bounded organelle|GO:0005634,nucleus|GO:0044464,cell part|GO:0005623,cell|GO:0005622,intracellular|GO:0043229,intracellular organelle|GO:0044424,intracellular part|GO:0043227,membrane-bounded organelle|GO:0043226,organelle|GO:0005829,cytosol|GO:0016020,membrane|GO:0044444,cytoplasmic part|GO:0044425,membrane part|GO:0016021,integral component…	GO:0043169,cation binding|GO:0046872,metal ion binding|GO:0005488,binding|GO:0043167,ion binding|GO:0046914,transition metal ion binding|GO:0008198,ferrous iron binding|GO:0003824,catalytic activity|GO:0005515,protein binding|GO:0005506,iron ion binding|GO:0042802,identical protein binding|GO:0016491,oxidoreductase activity	abp00730,Thiamine metabolism|abp01100,Metabolic pathways	Thiazole biosynthetic enzyme OS=Lentinula edodes OX=5353 GN=LENED_001396 PE=4 SV=1 - [A0A1Q3DYB2_LENED]	2.6	1	1	1	2	1.24755	1.2403	1.19066	0.903651	0.84669	0.862328	269	28.6336	6.52197	0.710252	0.000134999
	A0A1Q3DZP4	GO:0044267,cellular protein metabolic process|GO:0009628,response to abiotic stimulus|GO:0006457,protein folding|GO:0044260,cellular macromolecule metabolic process|GO:0044238,primary metabolic process|GO:0019538,protein metabolic process|GO:0050896,response to stimulus|GO:0009987,cellular process|GO:0044237,cellular metabolic process|GO:0043170,macromolecule metabolic process|GO:0071704,organic …		GO:0035639,purine ribonucleoside triphosphate binding|GO:0031072,heat shock protein binding|GO:0005488,binding|GO:0000166,nucleotide binding|GO:1901363,heterocyclic compound binding|GO:1901265,nucleoside phosphate binding|GO:0001882,nucleoside binding|GO:0043168,anion binding|GO:0043169,cation binding|GO:0051082,unfolded protein binding|GO:0043167,ion binding|GO:0001883,purine nucleoside binding|…	abp04141,Protein processing in endoplasmic reticulum	Endoplasmic reticulum protein OS=Lentinula edodes OX=5353 GN=LENED_001983 PE=4 SV=1 - [A0A1Q3DZP4_LENED]	2.54	1	1	1	1	1.20564	1.14839	1.16172	0.920713	0.901112	0.889047	354	39.9471	8.51416	0.771066	0.000165107
	A0A1Q3EPW2	GO:1902600,hydrogen ion transmembrane transport|GO:0044699,single-organism process|GO:0015992,proton transport|GO:0015991,ATP hydrolysis coupled proton transport|GO:0055085,transmembrane transport|GO:0098662,inorganic cation transmembrane transport|GO:0006810,transport|GO:0098660,inorganic ion transmembrane transport|GO:0015672,monovalent inorganic cation transport|GO:0006818,hydrogen transport|G…	GO:0043234,protein complex|GO:0032991,macromolecular complex|GO:0098796,membrane protein complex|GO:0016021,integral component of membrane|GO:0016020,membrane|GO:0033179,proton-transporting V-type ATPase, V0 domain|GO:0031224,intrinsic component of membrane|GO:0044425,membrane part|GO:0016469,proton-transporting two-sector ATPase complex|GO:0033176,proton-transporting V-type ATPase complex|GO:003…	GO:0022891,substrate-specific transmembrane transporter activity|GO:0022890,inorganic cation transmembrane transporter activity|GO:0022892,substrate-specific transporter activity|GO:0005215,transporter activity|GO:0008324,cation transmembrane transporter activity|GO:0022857,transmembrane transporter activity|GO:0015075,ion transmembrane transporter activity|GO:0015077,monovalent inorganic cation …	abp00190,Oxidative phosphorylation|abp04145,Phagosome|abp01100,Metabolic pathways	V-type proton ATPase proteolipid subunit OS=Lentinula edodes OX=5353 GN=LENED_011374 PE=3 SV=1 - [A0A1Q3EPW2_LENED]	4.32	1	1	1	1	1.20595	1.30057	1.23525	0.834349	0.87423	0.876992	162	16.3366	7.6792	0.691003	0.000246054
	A0A1Q3E1Y3	GO:0044238,primary metabolic process|GO:0019538,protein metabolic process|GO:0043170,macromolecule metabolic process|GO:0071704,organic substance metabolic process|GO:0008152,metabolic process|GO:0006508,proteolysis|GO:1901564,organonitrogen compound metabolic process|GO:0006807,nitrogen compound metabolic process		GO:0016787,hydrolase activity|GO:0017171,serine hydrolase activity|GO:0003824,catalytic activity|GO:0004180,carboxypeptidase activity|GO:0004185,serine-type carboxypeptidase activity|GO:0008238,exopeptidase activity|GO:0070011,peptidase activity, acting on L-amino acid peptides|GO:0070008,serine-type exopeptidase activity|GO:0008233,peptidase activity|GO:0008236,serine-type peptidase activity		Carboxypeptidase OS=Lentinula edodes OX=5353 GN=LENED_002826 PE=3 SV=1 - [A0A1Q3E1Y3_LENED]	2.22	1	3	3	7	1.36472	1.41445	1.26997	0.838753	0.790749	0.797032	1309	145.839	5.32568	0.59927	0.000274072
	A0A1Q3EDB0					DUF1168-domain-containing protein OS=Lentinula edodes OX=5353 GN=LENED_007036 PE=4 SV=1 - [A0A1Q3EDB0_LENED]	5.17	1	1	1	1	1.12077	1.1482	1.12758	0.939273	0.896768	0.943923	232	25.7193	9.48096	0.818466	0.000276007
	A0A1Q3EDY6	GO:0044238,primary metabolic process|GO:0044710,single-organism metabolic process|GO:0006629,lipid metabolic process|GO:0071704,organic substance metabolic process|GO:0008152,metabolic process|GO:0044699,single-organism process		GO:0016787,hydrolase activity|GO:0003824,catalytic activity		Alpha beta-hydrolase OS=Lentinula edodes OX=5353 GN=LENED_007294 PE=4 SV=1 - [A0A1Q3EDY6_LENED]	2.19	1	1	1	1	1.12372	1.15264	1.17093	0.891579	0.921262	0.941775	274	28.9821	4.80518	0.799066	0.000323355
	A0A1Q3E343	GO:0008152,metabolic process	GO:0044425,membrane part|GO:0016021,integral component of membrane|GO:0016020,membrane|GO:0031224,intrinsic component of membrane	GO:0003824,catalytic activity		Long-chain-fatty-acid--ligase OS=Lentinula edodes OX=5353 GN=LENED_003188 PE=4 SV=1 - [A0A1Q3E343_LENED]	1.47	1	1	1	1	1.11579	1.15794	1.18018	0.915945	0.90284	0.930179	475	51.3819	5.84619	0.795897	0.000328404
	A0A1Q3ET82	GO:0044238,primary metabolic process|GO:0005975,carbohydrate metabolic process|GO:0008152,metabolic process|GO:0071704,organic substance metabolic process		GO:0016787,hydrolase activity|GO:0003824,catalytic activity|GO:0016798,hydrolase activity, acting on glycosyl bonds|GO:0004553,hydrolase activity, hydrolyzing O-glycosyl compounds		DNase I-like protein OS=Lentinula edodes OX=5353 GN=LENED_012681 PE=4 SV=1 - [A0A1Q3ET82_LENED]	2.06	1	1	1	2	1.44189	1.4177	1.30113	0.83287	0.76875	0.726509	969	102.813	4.32275	0.55955	0.000331544
	A0A1Q3EQY9	GO:0080090,regulation of primary metabolic process|GO:0019222,regulation of metabolic process|GO:0031326,regulation of cellular biosynthetic process|GO:0031323,regulation of cellular metabolic process|GO:0090304,nucleic acid metabolic process|GO:0044249,cellular biosynthetic process|GO:0034641,cellular nitrogen compound metabolic process|GO:0006807,nitrogen compound metabolic process|GO:0034645,c…	GO:0043231,intracellular membrane-bounded organelle|GO:0005634,nucleus|GO:0044464,cell part|GO:0005623,cell|GO:0005622,intracellular|GO:0043229,intracellular organelle|GO:0044424,intracellular part|GO:0043227,membrane-bounded organelle|GO:0043226,organelle	GO:0043169,cation binding|GO:0046914,transition metal ion binding|GO:0003700,transcription factor activity, sequence-specific DNA binding|GO:0097159,organic cyclic compound binding|GO:0001071,nucleic acid binding transcription factor activity|GO:0043167,ion binding|GO:0008270,zinc ion binding|GO:0003676,nucleic acid binding|GO:0003677,DNA binding|GO:0046872,metal ion binding|GO:1901363,heterocycl…		Zn(2)-C6 fungal-type domain-containing protein OS=Lentinula edodes OX=5353 GN=LENED_011787 PE=4 SV=1 - [A0A1Q3EQY9_LENED]	1.55	1	1	1	1	1.19076	1.13744	1.22281	0.89376	0.901645	0.897614	773	86.0839	7.02002	0.758381	0.000333355
	A0A1Q3E0I6	GO:0044238,primary metabolic process|GO:0005975,carbohydrate metabolic process|GO:0008152,metabolic process|GO:0071704,organic substance metabolic process		GO:0016787,hydrolase activity|GO:0003824,catalytic activity|GO:0016798,hydrolase activity, acting on glycosyl bonds|GO:0004553,hydrolase activity, hydrolyzing O-glycosyl compounds	abp01110,Biosynthesis of secondary metabolites|abp00460,Cyanoamino acid metabolism|abp00500,Starch and sucrose metabolism|abp01100,Metabolic pathways	Glycoside hydrolase family 1 protein OS=Lentinula edodes OX=5353 GN=LENED_002313 PE=3 SV=1 - [A0A1Q3E0I6_LENED]	1.14	1	1	1	2	1.22995	1.14825	1.20752	0.87038	0.890958	0.910736	612	68.1577	5.12256	0.745198	0.000352691
	A0A1Q3EIZ9	GO:0044238,primary metabolic process|GO:0044710,single-organism metabolic process|GO:0006629,lipid metabolic process|GO:0071704,organic substance metabolic process|GO:0008152,metabolic process|GO:0044699,single-organism process		GO:0016787,hydrolase activity|GO:0003824,catalytic activity		Lipase class 3 family protein OS=Lentinula edodes OX=5353 GN=LENED_009173 PE=4 SV=1 - [A0A1Q3EIZ9_LENED]	3.31	1	1	1	2	1.23338	1.1606	1.15536	0.905517	0.878396	0.893725	302	31.6292	4.42432	0.754406	0.000385867
	A0A1Q3EQ40	GO:0044238,primary metabolic process|GO:0005975,carbohydrate metabolic process|GO:0008152,metabolic process|GO:0071704,organic substance metabolic process		GO:0016787,hydrolase activity|GO:0003824,catalytic activity|GO:0016798,hydrolase activity, acting on glycosyl bonds|GO:0004553,hydrolase activity, hydrolyzing O-glycosyl compounds	abp01110,Biosynthesis of secondary metabolites|abp00460,Cyanoamino acid metabolism|abp00500,Starch and sucrose metabolism|abp01100,Metabolic pathways	Glycoside hydrolase family 3 protein OS=Lentinula edodes OX=5353 GN=LENED_011464 PE=4 SV=1 - [A0A1Q3EQ40_LENED]	0.69	1	1	1	3	1.47246	1.32808	1.31615	0.793211	0.744658	0.825313	1459	156.728	5.63037	0.574049	0.00045766
	A0A1Q3EN57	GO:0044249,cellular biosynthetic process|GO:0034641,cellular nitrogen compound metabolic process|GO:0006807,nitrogen compound metabolic process|GO:0034645,cellular macromolecule biosynthetic process|GO:1901576,organic substance biosynthetic process|GO:0044267,cellular protein metabolic process|GO:0044260,cellular macromolecule metabolic process|GO:0043043,peptide biosynthetic process|GO:0071704,o…	GO:0005737,cytoplasm|GO:0043231,intracellular membrane-bounded organelle|GO:0044464,cell part|GO:0043229,intracellular organelle|GO:0005739,mitochondrion|GO:0005622,intracellular|GO:0044444,cytoplasmic part|GO:0005623,cell|GO:0044424,intracellular part|GO:0043227,membrane-bounded organelle|GO:0043226,organelle|GO:0043234,protein complex|GO:0030956,glutamyl-tRNA(Gln) amidotransferase complex|GO:00…	GO:0035639,purine ribonucleoside triphosphate binding|GO:0016884,carbon-nitrogen ligase activity, with glutamine as amido-N-donor|GO:0043167,ion binding|GO:1901363,heterocyclic compound binding|GO:1901265,nucleoside phosphate binding|GO:0001882,nucleoside binding|GO:0043168,anion binding|GO:0000166,nucleotide binding|GO:0016879,ligase activity, forming carbon-nitrogen bonds|GO:0001883,purine nucl…	abp00970,Aminoacyl-tRNA biosynthesis|abp01100,Metabolic pathways	GTPase-activating protein GYP5 OS=Lentinula edodes OX=5353 GN=LENED_010605 PE=4 SV=1 - [A0A1Q3EN57_LENED]	1.21	1	1	1	1	1.12022	1.17431	1.10898	0.924945	0.932928	0.919796	995	112.504	6.81494	0.816118	0.000527706
	A0A1Q3EGW6	GO:0090304,nucleic acid metabolic process|GO:0034641,cellular nitrogen compound metabolic process|GO:0006807,nitrogen compound metabolic process|GO:0044237,cellular metabolic process|GO:1901360,organic cyclic compound metabolic process|GO:0006139,nucleobase-containing compound metabolic process|GO:0044260,cellular macromolecule metabolic process|GO:0071704,organic substance metabolic process|GO:0…	GO:0043231,intracellular membrane-bounded organelle|GO:0005634,nucleus|GO:0044464,cell part|GO:0005623,cell|GO:0005622,intracellular|GO:0043229,intracellular organelle|GO:0044424,intracellular part|GO:0043227,membrane-bounded organelle|GO:0043226,organelle|GO:1990904,ribonucleoprotein complex|GO:0097525,spliceosomal snRNP complex|GO:0030529,intracellular ribonucleoprotein complex|GO:0071014,post-…		abp03040,Spliceosome	G10 protein OS=Lentinula edodes OX=5353 GN=LENED_008357 PE=4 SV=1 - [A0A1Q3EGW6_LENED]	2.97	2	1	1	1	1.16803	1.1141	1.11241	0.924961	0.913522	0.942931	337	39.0825	7.31299	0.81938	0.000534121
	A0A1Q3E861		GO:0044425,membrane part|GO:0016021,integral component of membrane|GO:0016020,membrane|GO:0031224,intrinsic component of membrane			Testicular acid phosphatase like protein OS=Lentinula edodes OX=5353 GN=LENED_005146 PE=4 SV=1 - [A0A1Q3E861_LENED]	16.72	1	9	9	31	1.14783	1.13996	1.09221	0.927788	0.918943	0.94822	604	66.9214	7.25439	0.826908	0.000552979
	A0A1Q3DZ41	GO:0044267,cellular protein metabolic process|GO:0006468,protein phosphorylation|GO:0044260,cellular macromolecule metabolic process|GO:0044238,primary metabolic process|GO:0019538,protein metabolic process|GO:0016310,phosphorylation|GO:0009987,cellular process|GO:0043412,macromolecule modification|GO:0006464,cellular protein modification process|GO:0043170,macromolecule metabolic process|GO:0071…		GO:0035639,purine ribonucleoside triphosphate binding|GO:0004672,protein kinase activity|GO:0000166,nucleotide binding|GO:1901363,heterocyclic compound binding|GO:0001883,purine nucleoside binding|GO:0001882,nucleoside binding|GO:0043168,anion binding|GO:0043167,ion binding|GO:0016740,transferase activity|GO:1901265,nucleoside phosphate binding|GO:0032549,ribonucleoside binding|GO:0017076,purine …		Protein kinase domain-containing protein OS=Lentinula edodes OX=5353 GN=LENED_001776 PE=4 SV=1 - [A0A1Q3DZ41_LENED]	2.36	1	1	1	2	1.13399	1.15881	1.11747	0.94045	0.88739	0.941187	382	43.8791	7.29834	0.811968	0.000573155
	A0A1Q3EEB1	GO:0008152,metabolic process		GO:0016787,hydrolase activity|GO:0003824,catalytic activity		Carboxylic ester hydrolase OS=Lentinula edodes OX=5353 GN=LENED_007364 PE=3 SV=1 - [A0A1Q3EEB1_LENED]	4.2	1	2	2	2	1.2057	1.2045	1.26232	0.901154	0.895441	0.803899	547	59.6418	4.93213	0.708094	0.000631892
	A0A1Q3ESS7	GO:0044238,primary metabolic process|GO:0005975,carbohydrate metabolic process|GO:0008152,metabolic process|GO:0071704,organic substance metabolic process		GO:0016787,hydrolase activity|GO:0003824,catalytic activity|GO:0016798,hydrolase activity, acting on glycosyl bonds|GO:0004553,hydrolase activity, hydrolyzing O-glycosyl compounds	abp01110,Biosynthesis of secondary metabolites|abp00460,Cyanoamino acid metabolism|abp00500,Starch and sucrose metabolism|abp01100,Metabolic pathways	Glycoside hydrolase family 3 protein OS=Lentinula edodes OX=5353 GN=LENED_012475 PE=4 SV=1 - [A0A1Q3ESS7_LENED]	1.23	1	1	1	2	1.13483	1.183	1.17458	0.951048	0.881679	0.889273	734	78.2763	4.53857	0.779405	0.000636131
	A0A1Q3EQ81	GO:0044238,primary metabolic process|GO:0005975,carbohydrate metabolic process|GO:0008152,metabolic process|GO:0071704,organic substance metabolic process	GO:0005576,extracellular region	GO:0016787,hydrolase activity|GO:0030248,cellulose binding|GO:0030247,polysaccharide binding|GO:0016798,hydrolase activity, acting on glycosyl bonds|GO:0030246,carbohydrate binding|GO:0003824,catalytic activity|GO:0005488,binding|GO:0004553,hydrolase activity, hydrolyzing O-glycosyl compounds|GO:0001871,pattern binding		Glycoside hydrolase family 74 protein OS=Lentinula edodes OX=5353 GN=LENED_011510 PE=4 SV=1 - [A0A1Q3EQ81_LENED]	1.68	1	1	1	1	1.53606	1.84365	1.57504	0.711631	0.620125	0.549371	835	87.5294	4.70361	0.379661	0.000676639
	A0A1Q3DXF6	GO:0046907,intracellular transport|GO:0006810,transport|GO:0051649,establishment of localization in cell|GO:0051234,establishment of localization|GO:0051179,localization|GO:0051641,cellular localization	GO:0044464,cell part|GO:0005623,cell|GO:0005622,intracellular			Ran spi1 binding protein OS=Lentinula edodes OX=5353 GN=LENED_000874 PE=4 SV=1 - [A0A1Q3DXF6_LENED]	38.27	2	1	9	44	1.1409	1.09686	1.1388	0.938344	0.89434	0.943988	196	22.4893	5.21143	0.822338	0.000712155
	A0A1Q3EFU0	GO:0006810,transport|GO:0009987,cellular process|GO:0051179,localization|GO:0044765,single-organism transport|GO:0044763,single-organism cellular process|GO:1902578,single-organism localization|GO:0051234,establishment of localization|GO:0055085,transmembrane transport|GO:0044699,single-organism process	GO:0044425,membrane part|GO:0016021,integral component of membrane|GO:0016020,membrane|GO:0031224,intrinsic component of membrane			MFS general substrate transporter OS=Lentinula edodes OX=5353 GN=LENED_007939 PE=3 SV=1 - [A0A1Q3EFU0_LENED]	2.37	3	1	1	1	1.28928	1.46516	1.3641	0.765647	0.742902	0.859391	759	84.3575	8.44092	0.574946	0.000718773
	A0A1Q3E856	GO:0044238,primary metabolic process|GO:0019538,protein metabolic process|GO:0043170,macromolecule metabolic process|GO:0071704,organic substance metabolic process|GO:0008152,metabolic process|GO:0006508,proteolysis|GO:1901564,organonitrogen compound metabolic process|GO:0006807,nitrogen compound metabolic process		GO:0004252,serine-type endopeptidase activity|GO:0004175,endopeptidase activity|GO:0017171,serine hydrolase activity|GO:0016787,hydrolase activity|GO:0003824,catalytic activity|GO:0070011,peptidase activity, acting on L-amino acid peptides|GO:0008233,peptidase activity|GO:0008236,serine-type peptidase activity|GO:0043169,cation binding|GO:0043167,ion binding|GO:0005488,binding|GO:0046872,metal io…		Subtilisin-like protein OS=Lentinula edodes OX=5353 GN=LENED_004953 PE=4 SV=1 - [A0A1Q3E856_LENED]	8.86	1	3	3	6	1.26675	1.17943	1.29089	0.833973	0.909591	0.872738	587	62.6328	4.80518	0.700096	0.000751852
	A0A1Q3DWF9	GO:0006865,amino acid transport|GO:0006820,anion transport|GO:0044699,single-organism process|GO:0055085,transmembrane transport|GO:0071705,nitrogen compound transport|GO:0071702,organic substance transport|GO:0006810,transport|GO:0015849,organic acid transport|GO:0006811,ion transport|GO:0009987,cellular process|GO:0015711,organic anion transport|GO:0034220,ion transmembrane transport|GO:0044765…	GO:0044425,membrane part|GO:0016021,integral component of membrane|GO:0016020,membrane|GO:0031224,intrinsic component of membrane	GO:0022891,substrate-specific transmembrane transporter activity|GO:0022892,substrate-specific transporter activity|GO:0005342,organic acid transmembrane transporter activity|GO:0008514,organic anion transmembrane transporter activity|GO:0005215,transporter activity|GO:0008509,anion transmembrane transporter activity|GO:0015075,ion transmembrane transporter activity|GO:0022857,transmembrane trans…		Amino acid permease-like protein OS=Lentinula edodes OX=5353 GN=LENED_000778 PE=4 SV=1 - [A0A1Q3DWF9_LENED]	1.14	3	1	1	1	1.20598	1.14923	1.15059	0.941453	0.866025	0.9068	526	57.6419	7.7085	0.774227	0.00077939
	A0A1Q3DVM6	GO:0071704,organic substance metabolic process|GO:0044238,primary metabolic process|GO:0044710,single-organism metabolic process|GO:0044711,single-organism biosynthetic process|GO:0006629,lipid metabolic process|GO:1901576,organic substance biosynthetic process|GO:0006720,isoprenoid metabolic process|GO:0009987,cellular process|GO:0009058,biosynthetic process|GO:0044237,cellular metabolic process…	GO:0044425,membrane part|GO:0016021,integral component of membrane|GO:0016020,membrane|GO:0031224,intrinsic component of membrane	GO:0003824,catalytic activity|GO:0016740,transferase activity	abp00900,Terpenoid backbone biosynthesis|abp01130,Biosynthesis of antibiotics|abp01110,Biosynthesis of secondary metabolites|abp01100,Metabolic pathways	DNase I-like protein OS=Lentinula edodes OX=5353 GN=LENED_000482 PE=4 SV=1 - [A0A1Q3DVM6_LENED]	1.64	2	3	3	3	1.16431	1.10724	1.21055	0.898961	0.8834	0.868699	1464	162.575	5.37646	0.761339	0.000881035
	A0A1Q3EJ18	GO:0044238,primary metabolic process|GO:0005975,carbohydrate metabolic process|GO:0008152,metabolic process|GO:0071704,organic substance metabolic process		GO:0016787,hydrolase activity|GO:0015925,galactosidase activity|GO:0016798,hydrolase activity, acting on glycosyl bonds|GO:0003824,catalytic activity|GO:0004565,beta-galactosidase activity|GO:0004553,hydrolase activity, hydrolyzing O-glycosyl compounds		Glycoside hydrolase family 35 protein OS=Lentinula edodes OX=5353 GN=LENED_009194 PE=3 SV=1 - [A0A1Q3EJ18_LENED]	0.88	3	1	1	1	1.2182	1.20191	1.12588	0.887601	0.878332	0.928442	1246	135.654	5.66846	0.759837	0.000929839
	A0A1Q3E2W8	GO:0032774,RNA biosynthetic process|GO:0090304,nucleic acid metabolic process|GO:0044249,cellular biosynthetic process|GO:0034641,cellular nitrogen compound metabolic process|GO:0006807,nitrogen compound metabolic process|GO:0034645,cellular macromolecule biosynthetic process|GO:1901362,organic cyclic compound biosynthetic process|GO:1901360,organic cyclic compound metabolic process|GO:0006139,nu…	GO:0030880,RNA polymerase complex|GO:0044464,cell part|GO:0031974,membrane-enclosed lumen|GO:0043229,intracellular organelle|GO:0043228,non-membrane-bounded organelle|GO:0000785,chromatin|GO:0016591,DNA-directed RNA polymerase II, holoenzyme|GO:0043227,membrane-bounded organelle|GO:0000228,nuclear chromosome|GO:0005737,cytoplasm|GO:0031981,nuclear lumen|GO:0005634,nucleus|GO:0061695,transferase c…	GO:0016779,nucleotidyltransferase activity|GO:0016772,transferase activity, transferring phosphorus-containing groups|GO:0034062,5'-3' RNA polymerase activity|GO:0003824,catalytic activity|GO:0016740,transferase activity|GO:0005488,binding|GO:0005515,protein binding|GO:0003899,DNA-directed 5'-3' RNA polymerase activity|GO:0046983,protein dimerization activity|GO:0003676,nucleic acid binding|GO:00…	abp01100,Metabolic pathways|abp03020,RNA polymerase|abp00230,Purine metabolism|abp00240,Pyrimidine metabolism	Rna polymerase ii subunit 3 OS=Lentinula edodes OX=5353 GN=LENED_003187 PE=4 SV=1 - [A0A1Q3E2W8_LENED]	2.93	1	1	1	2	1.09924	1.17937	1.14421	0.920624	0.90257	0.940646	376	40.7276	4.94482	0.807476	0.00102308
	A0A1Q3E3G5					Cytoplasmic protein OS=Lentinula edodes OX=5353 GN=LENED_003381 PE=4 SV=1 - [A0A1Q3E3G5_LENED]	3.38	1	1	1	1	1.38089	1.29804	1.40532	0.750775	0.724665	0.911305	266	30.0159	7.00537	0.584378	0.00106304
	A0A1Q3EIN6		GO:0043231,intracellular membrane-bounded organelle|GO:0005634,nucleus|GO:0044464,cell part|GO:0005623,cell|GO:0005622,intracellular|GO:0043229,intracellular organelle|GO:0044424,intracellular part|GO:0043227,membrane-bounded organelle|GO:0043226,organelle			Glutamate-rich WD repeat containing OS=Lentinula edodes OX=5353 GN=LENED_009018 PE=4 SV=1 - [A0A1Q3EIN6_LENED]	1.38	1	1	1	1	1.19689	1.11803	1.13333	0.888369	0.950288	0.914594	507	55.7999	4.55127	0.798451	0.00152981
	A0A1Q3E2V4	GO:0022607,cellular component assembly|GO:0006457,protein folding|GO:0070271,protein complex biogenesis|GO:0043933,macromolecular complex subunit organization|GO:0034622,cellular macromolecular complex assembly|GO:0043087,regulation of GTPase activity|GO:0043085,positive regulation of catalytic activity|GO:0007021,tubulin complex assembly|GO:0007023,post-chaperonin tubulin folding pathway|GO:0043…		GO:0015631,tubulin binding|GO:0048487,beta-tubulin binding|GO:0030234,enzyme regulator activity|GO:0008092,cytoskeletal protein binding|GO:0005096,GTPase activator activity|GO:0030695,GTPase regulator activity|GO:0008047,enzyme activator activity|GO:0005515,protein binding|GO:0098772,molecular function regulator|GO:0060589,nucleoside-triphosphatase regulator activity|GO:0005488,binding		Eukaryotic translation initiation factor 5c OS=Lentinula edodes OX=5353 GN=LENED_003164 PE=4 SV=1 - [A0A1Q3E2V4_LENED]	7.45	1	2	3	5	1.12897	1.11223	1.14018	0.875778	0.88417	0.965307	416	46.6295	6.63916	0.805959	0.00180726
	A0A1Q3E457	GO:0008152,metabolic process|GO:0044710,single-organism metabolic process|GO:0044699,single-organism process|GO:0055114,oxidation-reduction process		GO:0043169,cation binding|GO:0004497,monooxygenase activity|GO:0046914,transition metal ion binding|GO:0020037,heme binding|GO:0046906,tetrapyrrole binding|GO:0097159,organic cyclic compound binding|GO:0016705,oxidoreductase activity, acting on paired donors, with incorporation or reduction of molecular oxygen|GO:0043167,ion binding|GO:0003824,catalytic activity|GO:0005488,binding|GO:0005506,iron…	abp01100,Metabolic pathways	Cytochrome P450 OS=Lentinula edodes OX=5353 GN=LENED_003677 PE=3 SV=1 - [A0A1Q3E457_LENED]	1.27	1	2	2	2	1.15071	1.1525	1.07743	0.909172	0.945686	0.933384	553	62.1524	8.39697	0.824768	0.00184809
	A0A1Q3E7H8	GO:0042273,ribosomal large subunit biogenesis|GO:0006996,organelle organization|GO:0071826,ribonucleoprotein complex subunit organization|GO:0022607,cellular component assembly|GO:0043933,macromolecular complex subunit organization|GO:0009987,cellular process|GO:0042255,ribosome assembly|GO:0042254,ribosome biogenesis|GO:0016043,cellular component organization|GO:0044085,cellular component biogen…	GO:0044464,cell part|GO:0030687,preribosome, large subunit precursor|GO:0031974,membrane-enclosed lumen|GO:0030684,preribosome|GO:0043229,intracellular organelle|GO:0043228,non-membrane-bounded organelle|GO:0043227,membrane-bounded organelle|GO:0043226,organelle|GO:0005737,cytoplasm|GO:0031981,nuclear lumen|GO:0005730,nucleolus|GO:0005634,nucleus|GO:0030529,intracellular ribonucleoprotein complex…	GO:0008097,5S rRNA binding|GO:0042134,rRNA primary transcript binding|GO:0097159,organic cyclic compound binding|GO:0019843,rRNA binding|GO:0003723,RNA binding|GO:0003676,nucleic acid binding|GO:1901363,heterocyclic compound binding|GO:0005488,binding		Ribosome biogenesis protein brx1 OS=Lentinula edodes OX=5353 GN=LENED_004817 PE=4 SV=1 - [A0A1Q3E7H8_LENED]	3.17	1	1	1	1	1.54714	1.47727	1.24928	0.752945	0.72812	0.791401	315	35.7986	9.5542	0.531733	0.00190485
	A0A1Q3EG20	GO:0008152,metabolic process	GO:0044425,membrane part|GO:0016021,integral component of membrane|GO:0016020,membrane|GO:0031224,intrinsic component of membrane	GO:0008080,N-acetyltransferase activity|GO:0016740,transferase activity|GO:0003824,catalytic activity|GO:0016407,acetyltransferase activity|GO:0016746,transferase activity, transferring acyl groups|GO:0016747,transferase activity, transferring acyl groups other than amino-acyl groups|GO:0016410,N-acyltransferase activity		N-acetyltransferase domain-containing protein OS=Lentinula edodes OX=5353 GN=LENED_008029 PE=4 SV=1 - [A0A1Q3EG20_LENED]	1.73	1	1	1	1	1.14441	1.27067	1.21987	0.884861	0.832679	0.926603	519	57.7956	4.89404	0.727422	0.00193601
	A0A1Q3EQP8			GO:0043168,anion binding|GO:0035091,phosphatidylinositol binding|GO:0005543,phospholipid binding|GO:0008289,lipid binding|GO:0043167,ion binding|GO:0005488,binding	abp04144,Endocytosis	Sorting nexin-41 OS=Lentinula edodes OX=5353 GN=LENED_011687 PE=4 SV=1 - [A0A1Q3EQP8_LENED]	1.74	1	1	1	2	1.08263	1.17044	1.15464	0.913726	0.945894	0.905766	575	64.4572	6.43018	0.811508	0.00195756
	A0A1Q3EQA8		GO:0043231,intracellular membrane-bounded organelle|GO:0005634,nucleus|GO:0044464,cell part|GO:0005623,cell|GO:0005622,intracellular|GO:0043229,intracellular organelle|GO:0044424,intracellular part|GO:0043227,membrane-bounded organelle|GO:0043226,organelle			Chromatin remodeling complex protein OS=Lentinula edodes OX=5353 GN=LENED_011539 PE=4 SV=1 - [A0A1Q3EQA8_LENED]	0.86	1	1	1	2	1.08975	1.14382	1.19938	0.934307	0.915745	0.908653	934	106.869	8.30908	0.803597	0.00231071
	A0A1Q3E2M1	GO:0008152,metabolic process		GO:0016787,hydrolase activity|GO:0003824,catalytic activity		Dienelactone hydrolase OS=Lentinula edodes OX=5353 GN=LENED_003000 PE=4 SV=1 - [A0A1Q3E2M1_LENED]	17	1	8	8	15	1.1102	1.09833	1.18536	0.9054	0.946671	0.935929	253	27.6807	6.04932	0.821478	0.00251159
	A0A1Q3DWP7	GO:0006739,NADP metabolic process|GO:0019674,NAD metabolic process|GO:0006732,coenzyme metabolic process|GO:0006733,oxidoreduction coenzyme metabolic process|GO:0044249,cellular biosynthetic process|GO:0034641,cellular nitrogen compound metabolic process|GO:0009165,nucleotide biosynthetic process|GO:0009108,coenzyme biosynthetic process|GO:0046496,nicotinamide nucleotide metabolic process|GO:0072…		GO:0016773,phosphotransferase activity, alcohol group as acceptor|GO:0016772,transferase activity, transferring phosphorus-containing groups|GO:0016301,kinase activity|GO:0003824,catalytic activity|GO:0016740,transferase activity|GO:0003951,NAD+ kinase activity	abp00760,Nicotinate and nicotinamide metabolism|abp01100,Metabolic pathways	Nadh kinase OS=Lentinula edodes OX=5353 GN=LENED_000696 PE=3 SV=1 - [A0A1Q3DWP7_LENED]	4.62	1	1	1	1	1.23303	1.22025	1.11077	0.93025	0.891898	0.858957	346	37.7725	7.28369	0.752265	0.00258245
	A0A1Q3EM32	GO:0044238,primary metabolic process|GO:0044710,single-organism metabolic process|GO:0006629,lipid metabolic process|GO:0071704,organic substance metabolic process|GO:0008152,metabolic process|GO:0044699,single-organism process	GO:0044425,membrane part|GO:0016021,integral component of membrane|GO:0016020,membrane|GO:0031224,intrinsic component of membrane		abp01040,Biosynthesis of unsaturated fatty acids|abp01212,Fatty acid metabolism	Delta-12 fatty acid desaturase protein OS=Lentinula edodes OX=5353 GN=LENED_010230 PE=4 SV=1 - [A0A1Q3EM32_LENED]	3.56	1	1	1	1	1.25482	1.17871	1.40232	0.838131	0.82582	0.866027	421	48.2804	8.51416	0.65956	0.00284867
	A0A1Q3EF59					Uncharacterized protein OS=Lentinula edodes OX=5353 GN=LENED_007669 PE=4 SV=1 - [A0A1Q3EF59_LENED]	1.43	1	1	1	1	1.17669	1.29362	1.37332	0.78086	0.902192	0.849471	420	46.0572	6.40479	0.658888	0.00285859
	A0A1Q3DUS0	GO:0046434,organophosphate catabolic process|GO:0044248,cellular catabolic process|GO:0034641,cellular nitrogen compound metabolic process|GO:0006807,nitrogen compound metabolic process|GO:0044281,small molecule metabolic process|GO:0044282,small molecule catabolic process|GO:0044242,cellular lipid catabolic process|GO:0044699,single-organism process|GO:0006629,lipid metabolic process|GO:0009395,…		GO:0016787,hydrolase activity|GO:0008081,phosphoric diester hydrolase activity|GO:0016798,hydrolase activity, acting on glycosyl bonds|GO:0016788,hydrolase activity, acting on ester bonds|GO:0042578,phosphoric ester hydrolase activity|GO:0003824,catalytic activity|GO:0004767,sphingomyelin phosphodiesterase activity|GO:0004620,phospholipase activity|GO:0016298,lipase activity	abp01100,Metabolic pathways|abp00600,Sphingolipid metabolism	Uncharacterized protein OS=Lentinula edodes OX=5353 GN=LENED_000142 PE=4 SV=1 - [A0A1Q3DUS0_LENED]	0.62	2	1	1	3	1.09871	1.08766	1.18726	0.923964	0.920442	0.909417	2090	228.163	6.7417	0.816279	0.0029031
	A0A1Q3E0S0	GO:0051169,nuclear transport|GO:0051168,nuclear export|GO:0080090,regulation of primary metabolic process|GO:0019222,regulation of metabolic process|GO:0008104,protein localization|GO:1901362,organic cyclic compound biosynthetic process|GO:1901360,organic cyclic compound metabolic process|GO:0044710,single-organism metabolic process|GO:0010604,positive regulation of macromolecule metabolic proces…	GO:0031248,protein acetyltransferase complex|GO:0098796,membrane protein complex|GO:0035770,ribonucleoprotein granule|GO:0044464,cell part|GO:0031974,membrane-enclosed lumen|GO:0031975,envelope|GO:0043229,intracellular organelle|GO:0043228,non-membrane-bounded organelle|GO:0036464,cytoplasmic ribonucleoprotein granule|GO:0043227,membrane-bounded organelle|GO:0043226,organelle|GO:0031224,intrinsic…	GO:0003713,transcription coactivator activity|GO:0003712,transcription cofactor activity|GO:0000989,transcription factor activity, transcription factor binding|GO:0000988,transcription factor activity, protein binding		Uncharacterized protein OS=Lentinula edodes OX=5353 GN=LENED_002259 PE=4 SV=1 - [A0A1Q3E0S0_LENED]	0.38	1	2	2	11	1.10697	1.20466	1.21146	0.853376	0.894159	0.944662	2082	227.634	6.26514	0.764157	0.00295164
	A0A1Q3EBR7	GO:0008152,metabolic process|GO:0044710,single-organism metabolic process|GO:0044699,single-organism process|GO:0055114,oxidation-reduction process|GO:0050896,response to stimulus|GO:0009987,cellular process|GO:0009636,response to toxic substance|GO:0098869,cellular oxidant detoxification|GO:1990748,cellular detoxification|GO:0098754,detoxification|GO:0042221,response to chemical		GO:0016209,antioxidant activity|GO:0003824,catalytic activity|GO:0016684,oxidoreductase activity, acting on peroxide as acceptor|GO:0004601,peroxidase activity|GO:0016491,oxidoreductase activity		Oxidase-like protein OS=Lentinula edodes OX=5353 GN=LENED_006382 PE=4 SV=1 - [A0A1Q3EBR7_LENED]	1.78	1	1	1	1	1.3782	1.26509	1.18393	0.884316	0.767991	0.873918	393	42.2805	4.53857	0.660068	0.00301535
	A0A1Q3EQI7	GO:0008152,metabolic process|GO:0044710,single-organism metabolic process|GO:0044699,single-organism process|GO:0055114,oxidation-reduction process	GO:0005737,cytoplasm|GO:0005783,endoplasmic reticulum|GO:0016021,integral component of membrane|GO:0016020,membrane|GO:0044464,cell part|GO:0044444,cytoplasmic part|GO:0005623,cell|GO:0005622,intracellular|GO:0043229,intracellular organelle|GO:0012505,endomembrane system|GO:0044424,intracellular part|GO:0044425,membrane part|GO:0043227,membrane-bounded organelle|GO:0043226,organelle|GO:0031224,in…	GO:0004128,cytochrome-b5 reductase activity, acting on NAD(P)H|GO:0003824,catalytic activity|GO:0016651,oxidoreductase activity, acting on NAD(P)H|GO:0016653,oxidoreductase activity, acting on NAD(P)H, heme protein as acceptor|GO:0016491,oxidoreductase activity	abp00520,Amino sugar and nucleotide sugar metabolism	NADH-cytochrome b5 reductase OS=Lentinula edodes OX=5353 GN=LENED_011513 PE=3 SV=1 - [A0A1Q3EQI7_LENED]	1.69	1	1	1	3	1.1484	1.18279	1.09423	0.947085	0.851589	0.906743	356	40.1637	8.04541	0.789808	0.0031592
	A0A1Q3E4K1	GO:0008152,metabolic process|GO:0044710,single-organism metabolic process|GO:0044699,single-organism process|GO:0055114,oxidation-reduction process		GO:0003824,catalytic activity|GO:0016491,oxidoreductase activity		Rhamnolipids biosynthesis 3-oxoacyl-[acyl-carrier-protein] reductase OS=Lentinula edodes OX=5353 GN=LENED_003717 PE=4 SV=1 - [A0A1Q3E4K1_LENED]	2.14	1	1	1	1	1.08416	1.15486	1.1809	0.890908	0.953181	0.928126	281	29.5834	9.30518	0.810609	0.00318397
	A0A1Q3EHD6					Uncharacterized protein OS=Lentinula edodes OX=5353 GN=LENED_008576 PE=4 SV=1 - [A0A1Q3EHD6_LENED]	1.65	1	1	1	1	1.19551	1.2321	1.1699	0.800937	0.923087	0.948128	546	62.6217	6.01123	0.742779	0.00323466
	A0A1Q3EID9	GO:0006810,transport|GO:0009987,cellular process|GO:0051179,localization|GO:0044765,single-organism transport|GO:0044763,single-organism cellular process|GO:1902578,single-organism localization|GO:0051234,establishment of localization|GO:0055085,transmembrane transport|GO:0044699,single-organism process	GO:0044425,membrane part|GO:0016021,integral component of membrane|GO:0016020,membrane|GO:0031224,intrinsic component of membrane	GO:0022891,substrate-specific transmembrane transporter activity|GO:0005215,transporter activity|GO:0022857,transmembrane transporter activity|GO:0022892,substrate-specific transporter activity		General substrate transporter OS=Lentinula edodes OX=5353 GN=LENED_008910 PE=3 SV=1 - [A0A1Q3EID9_LENED]	1.53	1	1	1	1	1.08553	1.17178	1.19951	0.914772	0.946011	0.888469	522	56.7051	6.53662	0.795311	0.00347361
	A0A1Q3EJ91					Copper radical oxidase OS=Lentinula edodes OX=5353 GN=LENED_009179 PE=4 SV=1 - [A0A1Q3EJ91_LENED]	1.35	5	2	2	2	1.27013	1.30771	1.56998	0.736548	0.812293	0.798292	1040	110.826	4.55127	0.565872	0.00348523
	R9WS76	GO:0008152,metabolic process|GO:0044710,single-organism metabolic process|GO:0044699,single-organism process|GO:0055114,oxidation-reduction process		GO:0043169,cation binding|GO:0005507,copper ion binding|GO:0046914,transition metal ion binding|GO:0043167,ion binding|GO:0003824,catalytic activity|GO:0005488,binding|GO:0046872,metal ion binding|GO:0016491,oxidoreductase activity		Laccase 7 OS=Lentinula edodes OX=5353 GN=Lcc7 PE=2 SV=1 - [R9WS76_LENED]	1.96	2	1	1	1	1.26512	1.12887	1.13608	0.889407	0.893211	0.920373	560	60.9188	6.21436	0.765705	0.00369265
	A0A1Q3EEP3	GO:0044238,primary metabolic process|GO:1901575,organic substance catabolic process|GO:0005975,carbohydrate metabolic process|GO:0005976,polysaccharide metabolic process|GO:0016052,carbohydrate catabolic process|GO:0000272,polysaccharide catabolic process|GO:0071704,organic substance metabolic process|GO:0008152,metabolic process|GO:0043170,macromolecule metabolic process|GO:0009056,catabolic pro…	GO:0005576,extracellular region	GO:0003824,catalytic activity|GO:0016829,lyase activity	abp00040,Pentose and glucuronate interconversions	Polysaccharide lyase family 1 protein OS=Lentinula edodes OX=5353 GN=LENED_007497 PE=3 SV=1 - [A0A1Q3EEP3_LENED]	1.89	1	1	1	1	1.28277	1.58002	1.68925	0.643807	0.81658	0.669299	318	33.2095	5.08447	0.467854	0.00370367
	A0A1Q3DUH1					Glycoside hydrolase family 28 protein OS=Lentinula edodes OX=5353 GN=LENED_000030 PE=3 SV=1 - [A0A1Q3DUH1_LENED]	2.65	1	1	1	1	1.1589	1.17486	1.13736	0.987704	0.885163	0.85983	566	61.2243	4.57666	0.787267	0.00372874
	B5U990	GO:0006298,mismatch repair|GO:0090304,nucleic acid metabolic process|GO:0034641,cellular nitrogen compound metabolic process|GO:0006807,nitrogen compound metabolic process|GO:1901360,organic cyclic compound metabolic process|GO:0006139,nucleobase-containing compound metabolic process|GO:0044710,single-organism metabolic process|GO:0044260,cellular macromolecule metabolic process|GO:0071704,organi…	GO:0043234,protein complex|GO:0005737,cytoplasm|GO:0005829,cytosol|GO:0032991,macromolecular complex|GO:0043231,intracellular membrane-bounded organelle|GO:1990391,DNA repair complex|GO:0005634,nucleus|GO:0044464,cell part|GO:0044444,cytoplasmic part|GO:0005623,cell|GO:0005622,intracellular|GO:0044446,intracellular organelle part|GO:0043229,intracellular organelle|GO:0044428,nuclear part|GO:00323…	GO:0035639,purine ribonucleoside triphosphate binding|GO:0030983,mismatched DNA binding|GO:0005488,binding|GO:0003676,nucleic acid binding|GO:0003677,DNA binding|GO:0000166,nucleotide binding|GO:1901363,heterocyclic compound binding|GO:1901265,nucleoside phosphate binding|GO:0001882,nucleoside binding|GO:0043168,anion binding|GO:0043566,structure-specific DNA binding|GO:0043167,ion binding|GO:000…	abp03430,Mismatch repair	Peroxidase OS=Lentinula edodes OX=5353 GN=mnp2 PE=2 SV=1 - [B5U990_LENED]	2.13	1	1	1	1	1.15399	1.2464	1.13991	0.928491	0.832793	0.933969	376	39.1812	4.38623	0.761307	0.00385216
	A0A1Q3E0P2	GO:0008152,metabolic process|GO:0044710,single-organism metabolic process|GO:0044699,single-organism process|GO:0055114,oxidation-reduction process		GO:0043168,anion binding|GO:0043169,cation binding|GO:0020037,heme binding|GO:0046906,tetrapyrrole binding|GO:0097367,carbohydrate derivative binding|GO:0097159,organic cyclic compound binding|GO:0043167,ion binding|GO:0036094,small molecule binding|GO:0000166,nucleotide binding|GO:0050662,coenzyme binding|GO:0003824,catalytic activity|GO:0048037,cofactor binding|GO:0032553,ribonucleotide binding…	abp00620,Pyruvate metabolism|abp01100,Metabolic pathways	Cytochrome b5 OS=Lentinula edodes OX=5353 GN=LENED_002380 PE=3 SV=1 - [A0A1Q3E0P2_LENED]	26.85	1	3	3	10	1.20326	1.25106	1.10125	0.937729	0.898581	0.881314	149	16.3281	5.33838	0.764329	0.00409227
	A0A1Q3EGS9	GO:0044249,cellular biosynthetic process|GO:0034641,cellular nitrogen compound metabolic process|GO:0006807,nitrogen compound metabolic process|GO:0034645,cellular macromolecule biosynthetic process|GO:1901576,organic substance biosynthetic process|GO:0044267,cellular protein metabolic process|GO:0044260,cellular macromolecule metabolic process|GO:0043043,peptide biosynthetic process|GO:0071704,o…	GO:0005737,cytoplasm|GO:0032991,macromolecular complex|GO:0005840,ribosome|GO:0043232,intracellular non-membrane-bounded organelle|GO:0044464,cell part|GO:0044444,cytoplasmic part|GO:0005623,cell|GO:0030529,intracellular ribonucleoprotein complex|GO:0043229,intracellular organelle|GO:0043228,non-membrane-bounded organelle|GO:0044424,intracellular part|GO:0005622,intracellular|GO:0043226,organelle…	GO:0003735,structural constituent of ribosome|GO:0005198,structural molecule activity	abp03010,Ribosome	Uncharacterized protein OS=Lentinula edodes OX=5353 GN=LENED_008329 PE=4 SV=1 - [A0A1Q3EGS9_LENED]	4.44	1	1	1	1	1.24714	1.30153	1.23576	0.718286	0.906769	0.943353	180	19.0304	6.34131	0.678679	0.00505251
	G9FIJ4	GO:0044249,cellular biosynthetic process|GO:0034645,cellular macromolecule biosynthetic process|GO:0009100,glycoprotein metabolic process|GO:0009101,glycoprotein biosynthetic process|GO:0044699,single-organism process|GO:0044267,cellular protein metabolic process|GO:0044710,single-organism metabolic process|GO:0044260,cellular macromolecule metabolic process|GO:0071704,organic substance metabolic…	GO:0016020,membrane|GO:0005783,endoplasmic reticulum|GO:0005789,endoplasmic reticulum membrane|GO:0042175,nuclear outer membrane-endoplasmic reticulum membrane network|GO:0043229,intracellular organelle|GO:0043227,membrane-bounded organelle|GO:0043226,organelle|GO:0031224,intrinsic component of membrane|GO:0005737,cytoplasm|GO:0031984,organelle subcompartment|GO:0016021,integral component of memb…	GO:0003824,catalytic activity|GO:0016740,transferase activity|GO:0004576,oligosaccharyl transferase activity|GO:0016757,transferase activity, transferring glycosyl groups|GO:0016758,transferase activity, transferring hexosyl groups|GO:0004579,dolichyl-diphosphooligosaccharide-protein glycotransferase activity	abp04141,Protein processing in endoplasmic reticulum|abp01100,Metabolic pathways|abp00513,Various types of N-glycan biosynthesis|abp00510,N-Glycan biosynthesis	Uncharacterized protein OS=Lentinula edodes OX=5353 GN=aup6 PE=4 SV=1 - [G9FIJ4_LENED]	2.81	4	1	1	2	1.15448	1.18189	1.3516	0.836894	0.868471	0.906158	356	39.4505	7.62061	0.708119	0.00520496
	A0A1Q3DW37	GO:0044267,cellular protein metabolic process|GO:0000413,protein peptidyl-prolyl isomerization|GO:0006457,protein folding|GO:0018208,peptidyl-proline modification|GO:0044260,cellular macromolecule metabolic process|GO:0044238,primary metabolic process|GO:0019538,protein metabolic process|GO:0044237,cellular metabolic process|GO:0009987,cellular process|GO:0006464,cellular protein modification pro…	GO:0005737,cytoplasm|GO:0044464,cell part|GO:0005623,cell|GO:0005622,intracellular|GO:0044424,intracellular part	GO:0003824,catalytic activity|GO:0016853,isomerase activity|GO:0003755,peptidyl-prolyl cis-trans isomerase activity|GO:0016859,cis-trans isomerase activity|GO:0051082,unfolded protein binding|GO:0044877,macromolecular complex binding|GO:0005515,protein binding|GO:0043021,ribonucleoprotein complex binding|GO:0043022,ribosome binding|GO:0005488,binding		Btb domain and ankyrin repeat protein OS=Lentinula edodes OX=5353 GN=LENED_000483 PE=4 SV=1 - [A0A1Q3DW37_LENED]	1.27	1	2	3	8	1.12186	1.15222	1.06831	0.960858	0.873203	0.926074	1807	195.958	7.32764	0.825797	0.00537356
	A0A1Q3ETS0		GO:0044425,membrane part|GO:0016021,integral component of membrane|GO:0016020,membrane|GO:0031224,intrinsic component of membrane			DUF300-domain-containing protein OS=Lentinula edodes OX=5353 GN=LENED_012891 PE=4 SV=1 - [A0A1Q3ETS0_LENED]	1.17	1	1	1	2	1.08006	1.11965	1.16736	0.910438	0.980242	0.908645	767	85.6332	5.45264	0.831381	0.00539803
	A0A1Q3DYA6					Pectin lyase-like protein OS=Lentinula edodes OX=5353 GN=LENED_001206 PE=3 SV=1 - [A0A1Q3DYA6_LENED]	1.71	2	1	1	2	1.34519	1.36626	1.14345	0.8546	0.750042	0.896703	409	45.0742	5.33838	0.648874	0.00563864
	A0A1Q3E606	GO:0006810,transport|GO:0009987,cellular process|GO:0051179,localization|GO:0044765,single-organism transport|GO:0044763,single-organism cellular process|GO:1902578,single-organism localization|GO:0051234,establishment of localization|GO:0055085,transmembrane transport|GO:0044699,single-organism process	GO:0044425,membrane part|GO:0016021,integral component of membrane|GO:0016020,membrane|GO:0031224,intrinsic component of membrane			Tartrate transporter OS=Lentinula edodes OX=5353 GN=LENED_004340 PE=4 SV=1 - [A0A1Q3E606_LENED]	3.51	1	1	1	2	1.09835	1.13856	1.12435	0.954216	0.978472	0.863228	541	60.3331	8.17725	0.831805	0.00701597
	A0A1Q3EEI5					Acid proteinase OS=Lentinula edodes OX=5353 GN=LENED_007446 PE=4 SV=1 - [A0A1Q3EEI5_LENED]	2.56	1	1	1	3	1.35979	1.2024	1.12771	0.908401	0.836723	0.859497	273	28.2606	4.4751	0.705879	0.0072156
	A0A1Q3E0R0					Duf625 domain protein OS=Lentinula edodes OX=5353 GN=LENED_002368 PE=4 SV=1 - [A0A1Q3E0R0_LENED]	1.43	1	2	2	2	1.08345	1.15673	1.1713	0.860174	0.945502	0.968899	1120	125.01	5.60498	0.813305	0.0076946
	A0A1Q3EB49	GO:0008152,metabolic process|GO:0044710,single-organism metabolic process|GO:0044699,single-organism process|GO:0055114,oxidation-reduction process		GO:0043168,anion binding|GO:0050662,coenzyme binding|GO:0050660,flavin adenine dinucleotide binding|GO:0016614,oxidoreductase activity, acting on CH-OH group of donors|GO:0097159,organic cyclic compound binding|GO:0000166,nucleotide binding|GO:0036094,small molecule binding|GO:0003824,catalytic activity|GO:0048037,cofactor binding|GO:0005488,binding|GO:0043167,ion binding|GO:1901363,heterocyclic …		Glucose oxidase OS=Lentinula edodes OX=5353 GN=LENED_006244 PE=4 SV=1 - [A0A1Q3EB49_LENED]	1.25	1	2	2	2	1.09672	1.08538	1.19006	0.891156	0.964547	0.935315	560	60.1877	6.15088	0.827665	0.00797169
	A0A1Q3E206				abp03050,Proteasome	PCI-domain-containing protein OS=Lentinula edodes OX=5353 GN=LENED_002837 PE=4 SV=1 - [A0A1Q3E206_LENED]	9.58	1	3	3	5	1.09255	1.1692	1.24126	0.868153	0.968448	0.910956	428	47.7747	5.98584	0.78434	0.00829505
	A0A1Q3E0L1	GO:0008152,metabolic process|GO:0044710,single-organism metabolic process|GO:0044699,single-organism process|GO:0055114,oxidation-reduction process|GO:0019752,carboxylic acid metabolic process|GO:0044248,cellular catabolic process|GO:0044281,small molecule metabolic process|GO:0044282,small molecule catabolic process|GO:0044712,single-organism catabolic process|GO:0071704,organic substance metabo…	GO:0005737,cytoplasm|GO:0005829,cytosol|GO:0044464,cell part|GO:0005623,cell|GO:0005622,intracellular|GO:0044444,cytoplasmic part|GO:0044424,intracellular part	GO:0050662,coenzyme binding|GO:0016614,oxidoreductase activity, acting on CH-OH group of donors|GO:0016616,oxidoreductase activity, acting on the CH-OH group of donors, NAD or NADP as acceptor|GO:0051287,NAD binding|GO:0000166,nucleotide binding|GO:0036094,small molecule binding|GO:0003824,catalytic activity|GO:0048037,cofactor binding|GO:0005488,binding|GO:0097159,organic cyclic compound binding…	abp00630,Glyoxylate and dicarboxylate metabolism|abp01100,Metabolic pathways|abp01200,Carbon metabolism|abp00680,Methane metabolism	Formate dehydrogenase OS=Lentinula edodes OX=5353 GN=LENED_002235 PE=3 SV=1 - [A0A1Q3E0L1_LENED]	12.11	1	2	4	29	1.08269	1.17574	1.09987	0.879433	0.930674	0.976277	355	39.2753	7.32764	0.829701	0.00886149
	A0A1Q3EPZ8		GO:0044425,membrane part|GO:0016021,integral component of membrane|GO:0016020,membrane|GO:0031224,intrinsic component of membrane			Glycoside hydrolase family 61 protein OS=Lentinula edodes OX=5353 GN=LENED_011416 PE=4 SV=1 - [A0A1Q3EPZ8_LENED]	3.85	1	2	2	2	1.20003	1.08323	1.28658	0.936661	0.871011	0.822376	779	86.1005	5.43994	0.736742	0.0097704
	A0A1Q3EBE7					Carboxypeptidase OS=Lentinula edodes OX=5353 GN=LENED_006320 PE=3 SV=1 - [A0A1Q3EBE7_LENED]	3.66	1	2	2	4	1.09614	1.15518	1.2856	0.84381	0.933209	0.900981	656	71.6147	4.76709	0.757155	0.00977162
	A0A1Q3EJ75	GO:0008152,metabolic process|GO:0044710,single-organism metabolic process|GO:0044699,single-organism process|GO:0055114,oxidation-reduction process		GO:0043168,anion binding|GO:0050662,coenzyme binding|GO:0050660,flavin adenine dinucleotide binding|GO:0016614,oxidoreductase activity, acting on CH-OH group of donors|GO:0097159,organic cyclic compound binding|GO:0000166,nucleotide binding|GO:0036094,small molecule binding|GO:0003824,catalytic activity|GO:0048037,cofactor binding|GO:0005488,binding|GO:0043167,ion binding|GO:1901363,heterocyclic …		Aryl-alcohol oxidase OS=Lentinula edodes OX=5353 GN=LENED_009218 PE=4 SV=1 - [A0A1Q3EJ75_LENED]	1.95	1	1	1	3	1.24537	1.2903	1.07827	0.927062	0.815776	0.885345	615	66.4043	5.021	0.727234	0.0104157
	A0A1Q3EM33	GO:0008152,metabolic process		GO:0003824,catalytic activity		Alpha beta-hydrolase OS=Lentinula edodes OX=5353 GN=LENED_010279 PE=4 SV=1 - [A0A1Q3EM33_LENED]	1.89	1	1	1	4	1.1101	1.11081	1.16306	0.972007	0.855089	0.973648	529	57.9148	6.17627	0.82765	0.0106386
	A0A1Q3ECJ2	GO:0044238,primary metabolic process|GO:0044710,single-organism metabolic process|GO:0044711,single-organism biosynthetic process|GO:0006629,lipid metabolic process|GO:1901576,organic substance biosynthetic process|GO:0071704,organic substance metabolic process|GO:0009058,biosynthetic process|GO:0008152,metabolic process|GO:0044699,single-organism process|GO:0008610,lipid biosynthetic process				O-methyltransferase family 3 OS=Lentinula edodes OX=5353 GN=LENED_006750 PE=4 SV=1 - [A0A1Q3ECJ2_LENED]	6.87	1	1	1	3	1.11187	1.10832	1.22657	0.852413	0.952643	0.953632	233	25.3073	6.94678	0.800371	0.011097
	A0A1Q3DVR9		GO:0044446,intracellular organelle part|GO:0032991,macromolecular complex|GO:0043231,intracellular membrane-bounded organelle|GO:0030532,small nuclear ribonucleoprotein complex|GO:0044464,cell part|GO:0005634,nucleus|GO:1990904,ribonucleoprotein complex|GO:0005623,cell|GO:0030529,intracellular ribonucleoprotein complex|GO:0097525,spliceosomal snRNP complex|GO:0043229,intracellular organelle|GO:00…	GO:0097159,organic cyclic compound binding|GO:0000166,nucleotide binding|GO:0036094,small molecule binding|GO:0005488,binding|GO:0003676,nucleic acid binding|GO:1901363,heterocyclic compound binding|GO:1901265,nucleoside phosphate binding|GO:0003723,RNA binding	abp03040,Spliceosome	Pre-mRNA branch site protein p14 OS=Lentinula edodes OX=5353 GN=LENED_000530 PE=4 SV=1 - [A0A1Q3DVR9_LENED]	8.91	1	1	1	2	1.08367	1.12362	1.21869	0.957797	0.8599	0.943269	101	11.413	8.96826	0.805892	0.0116584
	A0A1Q3E836		GO:0044464,cell part|GO:0098573,intrinsic component of mitochondrial membrane|GO:0031975,envelope|GO:0031305,integral component of mitochondrial inner membrane|GO:0031304,intrinsic component of mitochondrial inner membrane|GO:0043229,intracellular organelle|GO:0031301,integral component of organelle membrane|GO:0031300,intrinsic component of organelle membrane|GO:0032592,integral component of mit…			MICOS complex subunit MIC10 OS=Lentinula edodes OX=5353 GN=LENED_005046 PE=3 SV=1 - [A0A1Q3E836_LENED]	19	1	1	1	5	1.07581	1.15602	1.19545	0.861608	0.967299	0.960584	100	10.5455	8.96826	0.813908	0.0123131
	A0A1Q3ET90					60s ribosomal protein l20 OS=Lentinula edodes OX=5353 GN=LENED_012656 PE=4 SV=1 - [A0A1Q3ET90_LENED]	16.81	1	1	1	1	1.17238	1.09783	1.1141	0.882314	0.897709	1.00957	119	13.0629	10.1987	0.824272	0.0125929
	A0A1Q3DX19			GO:0043168,anion binding|GO:0050662,coenzyme binding|GO:0051287,NAD binding|GO:0000166,nucleotide binding|GO:0036094,small molecule binding|GO:0048037,cofactor binding|GO:0005488,binding|GO:0070403,NAD+ binding|GO:0097159,organic cyclic compound binding|GO:0043167,ion binding|GO:1901363,heterocyclic compound binding|GO:1901265,nucleoside phosphate binding	abp00760,Nicotinate and nicotinamide metabolism|abp01100,Metabolic pathways	NmrA domain-containing protein OS=Lentinula edodes OX=5353 GN=LENED_000836 PE=4 SV=1 - [A0A1Q3DX19_LENED]	8.09	2	2	2	3	1.04614	1.25589	1.20699	0.887239	0.916318	0.875243	309	33.4913	5.63037	0.763404	0.012754
	A0A1Q3DZT8		GO:0044425,membrane part|GO:0016021,integral component of membrane|GO:0016020,membrane|GO:0031224,intrinsic component of membrane			Protein OS=Lentinula edodes OX=5353 GN=LENED_001772 PE=4 SV=1 - [A0A1Q3DZT8_LENED]	1.76	1	1	1	1	1.12204	1.13371	1.33676	0.875269	0.940804	0.85746	398	44.3524	5.05908	0.744197	0.0144962
	A0A1Q3EMX7	GO:0043605,cellular amide catabolic process|GO:0000256,allantoin catabolic process|GO:0000255,allantoin metabolic process|GO:1901564,organonitrogen compound metabolic process|GO:0044270,cellular nitrogen compound catabolic process|GO:0043603,cellular amide metabolic process|GO:0009987,cellular process|GO:1901575,organic substance catabolic process|GO:0044237,cellular metabolic process|GO:0046700,…		GO:0016787,hydrolase activity|GO:0050897,cobalt ion binding|GO:0046914,transition metal ion binding|GO:0043169,cation binding|GO:0016812,hydrolase activity, acting on carbon-nitrogen (but not peptide) bonds, in cyclic amides|GO:0016810,hydrolase activity, acting on carbon-nitrogen (but not peptide) bonds|GO:0004038,allantoinase activity|GO:0043167,ion binding|GO:0003824,catalytic activity|GO:0008…	abp00230,Purine metabolism|abp01100,Metabolic pathways	Allantoinase OS=Lentinula edodes OX=5353 GN=LENED_010603 PE=4 SV=1 - [A0A1Q3EMX7_LENED]	1.29	1	1	1	1	1.19408	1.15129	1.05073	0.940047	0.874405	0.963036	466	50.666	5.69385	0.817846	0.0146653
	A0A1Q3EI97	GO:0044238,primary metabolic process|GO:0006432,phenylalanyl-tRNA aminoacylation|GO:0019752,carboxylic acid metabolic process|GO:0090304,nucleic acid metabolic process|GO:0044249,cellular biosynthetic process|GO:0034641,cellular nitrogen compound metabolic process|GO:0006807,nitrogen compound metabolic process|GO:0044281,small molecule metabolic process|GO:0034645,cellular macromolecule biosynthe…	GO:0005737,cytoplasm|GO:0044464,cell part|GO:0005623,cell|GO:0005622,intracellular|GO:0044424,intracellular part	GO:0035639,purine ribonucleoside triphosphate binding|GO:0005488,binding|GO:0003676,nucleic acid binding|GO:0043167,ion binding|GO:1901363,heterocyclic compound binding|GO:1901265,nucleoside phosphate binding|GO:0001882,nucleoside binding|GO:0043168,anion binding|GO:0043169,cation binding|GO:0004812,aminoacyl-tRNA ligase activity|GO:0000287,magnesium ion binding|GO:0000166,nucleotide binding|GO:0…	abp00970,Aminoacyl-tRNA biosynthesis	Cysteine proteinase OS=Lentinula edodes OX=5353 GN=LENED_008867 PE=3 SV=1 - [A0A1Q3EI97_LENED]	1.22	1	1	1	1	1.29655	1.15921	1.08453	0.948607	0.83221	0.90979	735	82.0312	5.40186	0.759996	0.0161946
	Q96VU3	GO:0030243,cellulose metabolic process|GO:0044042,glucan metabolic process|GO:0030245,cellulose catabolic process|GO:0044248,cellular catabolic process|GO:0009251,glucan catabolic process|GO:0044247,cellular polysaccharide catabolic process|GO:0044264,cellular polysaccharide metabolic process|GO:0044262,cellular carbohydrate metabolic process|GO:0044260,cellular macromolecule metabolic process|GO…	GO:0005576,extracellular region	GO:0016787,hydrolase activity|GO:0030248,cellulose binding|GO:0030247,polysaccharide binding|GO:0016798,hydrolase activity, acting on glycosyl bonds|GO:0030246,carbohydrate binding|GO:0003824,catalytic activity|GO:0005488,binding|GO:0004553,hydrolase activity, hydrolyzing O-glycosyl compounds|GO:0001871,pattern binding	abp00500,Starch and sucrose metabolism|abp01100,Metabolic pathways	Glucanase OS=Lentinula edodes OX=5353 GN=cel7A PE=2 SV=1 - [Q96VU3_LENED]	2.33	2	1	1	1	2.55457	1.9845	1.24749	0.578131	0.350045	0.450013	516	53.4323	4.44971	0.238171	0.0186806
	A0A1Q3E3B2					Uncharacterized protein OS=Lentinula edodes OX=5353 GN=LENED_003259 PE=4 SV=1 - [A0A1Q3E3B2_LENED]	1.27	1	1	1	3	1.09589	1.11377	1.12651	1.00942	0.840026	0.915725	473	52.0192	6.13818	0.828847	0.0187349
	A0A1Q3E1K4	GO:0080090,regulation of primary metabolic process|GO:0032434,regulation of proteasomal ubiquitin-dependent protein catabolic process|GO:0032435,negative regulation of proteasomal ubiquitin-dependent protein catabolic process|GO:0044257,cellular protein catabolic process|GO:0000280,nuclear division|GO:0010965,regulation of mitotic sister chromatid separation|GO:0071840,cellular component organiza…			abp04113,Meiosis - yeast|abp04111,Cell cycle - yeast	MAD-domain-containing protein OS=Lentinula edodes OX=5353 GN=LENED_002616 PE=4 SV=1 - [A0A1Q3E1K4_LENED]	3.02	2	2	2	2	1.14777	1.18068	1.0331	0.960544	0.875572	0.943593	729	81.7245	5.94775	0.826914	0.0199442
	A0A0B6VLP0	GO:0044238,primary metabolic process|GO:0005975,carbohydrate metabolic process|GO:0008152,metabolic process|GO:0071704,organic substance metabolic process		GO:0016787,hydrolase activity|GO:0016798,hydrolase activity, acting on glycosyl bonds|GO:0015929,hexosaminidase activity|GO:0003824,catalytic activity|GO:0004563,beta-N-acetylhexosaminidase activity|GO:0004553,hydrolase activity, hydrolyzing O-glycosyl compounds	abp00603,Glycosphingolipid biosynthesis - globo series|abp00520,Amino sugar and nucleotide sugar metabolism|abp00531,Glycosaminoglycan degradation|abp00511,Other glycan degradation|abp01100,Metabolic pathways	Beta-hexosaminidase OS=Lentinula edodes OX=5353 GN=lehex20b PE=2 SV=1 - [A0A0B6VLP0_LENED]	0.89	1	1	1	1	1.27545	1.22209	1.09174	1.00999	0.835116	0.813758	561	61.1633	4.71631	0.740781	0.0199514
	A0A1Q3E3F5	GO:0008104,protein localization|GO:0051649,establishment of localization in cell|GO:0030150,protein import into mitochondrial matrix|GO:0051641,cellular localization|GO:0044699,single-organism process|GO:0071806,protein transmembrane transport|GO:0070727,cellular macromolecule localization|GO:0071840,cellular component organization or biogenesis|GO:0016043,cellular component organization|GO:00511…	GO:0044464,cell part|GO:0031975,envelope|GO:0043229,intracellular organelle|GO:0043227,membrane-bounded organelle|GO:0043226,organelle|GO:0005737,cytoplasm|GO:0031090,organelle membrane|GO:0005743,mitochondrial inner membrane|GO:0016020,membrane|GO:0044444,cytoplasmic part|GO:0005739,mitochondrion|GO:0098800,inner mitochondrial membrane protein complex|GO:0044455,mitochondrial membrane part|GO:00…			Protein transporter OS=Lentinula edodes OX=5353 GN=LENED_003371 PE=4 SV=1 - [A0A1Q3E3F5_LENED]	5.92	1	1	1	1	1.11824	1.0846	1.20326	1.00792	0.851674	0.909896	169	17.9872	9.62744	0.813097	0.0212032
	A0A1Q3EHQ6	GO:0009117,nucleotide metabolic process|GO:0044249,cellular biosynthetic process|GO:0034641,cellular nitrogen compound metabolic process|GO:0009165,nucleotide biosynthetic process|GO:0044281,small molecule metabolic process|GO:0009161,ribonucleoside monophosphate metabolic process|GO:0009123,nucleoside monophosphate metabolic process|GO:1901362,organic cyclic compound biosynthetic process|GO:0044…	GO:0005737,cytoplasm|GO:0005829,cytosol|GO:0044464,cell part|GO:0005623,cell|GO:0005622,intracellular|GO:0044444,cytoplasmic part|GO:0044424,intracellular part	GO:0043169,cation binding|GO:0016778,diphosphotransferase activity|GO:0016772,transferase activity, transferring phosphorus-containing groups|GO:0000287,magnesium ion binding|GO:0043167,ion binding|GO:0004749,ribose phosphate diphosphokinase activity|GO:0003824,catalytic activity|GO:0016740,transferase activity|GO:0005488,binding|GO:0046872,metal ion binding	abp01130,Biosynthesis of antibiotics|abp01200,Carbon metabolism|abp00230,Purine metabolism|abp01110,Biosynthesis of secondary metabolites|abp01100,Metabolic pathways|abp00030,Pentose phosphate pathway|abp01230,Biosynthesis of amino acids	Ribose-phosphate pyrophosphokinase 2 OS=Lentinula edodes OX=5353 GN=LENED_008629 PE=4 SV=1 - [A0A1Q3EHQ6_LENED]	9.51	1	2	2	2	1.26679	1.08888	1.0774	0.945966	0.893421	0.888658	347	38.2102	7.04932	0.794637	0.0213495
	A0A1Q3EFP7	GO:0071704,organic substance metabolic process|GO:0044267,cellular protein metabolic process|GO:0044238,primary metabolic process|GO:0044260,cellular macromolecule metabolic process|GO:0032446,protein modification by small protein conjugation|GO:0019538,protein metabolic process|GO:0009987,cellular process|GO:0070647,protein modification by small protein conjugation or removal|GO:0006464,cellular…		GO:0019787,ubiquitin-like protein transferase activity|GO:0004842,ubiquitin-protein transferase activity|GO:0003824,catalytic activity|GO:0016740,transferase activity|GO:0016874,ligase activity|GO:0061630,ubiquitin protein ligase activity|GO:0061659,ubiquitin-like protein ligase activity	abp04120,Ubiquitin mediated proteolysis|abp04011,MAPK signaling pathway - yeast|abp04144,Endocytosis	WW domain-containing protein OS=Lentinula edodes OX=5353 GN=LENED_007903 PE=4 SV=1 - [A0A1Q3EFP7_LENED]	2.4	1	1	1	1	1.07341	1.11045	1.186	0.853684	0.982247	0.968666	334	37.2339	7.09326	0.832259	0.0230396
	A0A1Q3E4P0		GO:0043231,intracellular membrane-bounded organelle|GO:0005634,nucleus|GO:0044464,cell part|GO:0005623,cell|GO:0005622,intracellular|GO:0043229,intracellular organelle|GO:0044424,intracellular part|GO:0043227,membrane-bounded organelle|GO:0043226,organelle		abp03013,RNA transport	Exportin-T OS=Lentinula edodes OX=5353 GN=LENED_003765 PE=3 SV=1 - [A0A1Q3E4P0_LENED]	1.28	1	1	1	1	1.0481	1.13431	1.22038	0.866692	0.965523	0.952845	1091	122.277	5.2876	0.818465	0.0246232
	A0A1Q3EE47	GO:0071267,L-methionine salvage|GO:0019752,carboxylic acid metabolic process|GO:0071265,L-methionine biosynthetic process|GO:0044249,cellular biosynthetic process|GO:0006807,nitrogen compound metabolic process|GO:0009067,aspartate family amino acid biosynthetic process|GO:0009066,aspartate family amino acid metabolic process|GO:0044283,small molecule biosynthetic process|GO:0044699,single-organis…	GO:0005737,cytoplasm|GO:0043231,intracellular membrane-bounded organelle|GO:0005634,nucleus|GO:0044464,cell part|GO:0005623,cell|GO:0005622,intracellular|GO:0043229,intracellular organelle|GO:0044424,intracellular part|GO:0043227,membrane-bounded organelle|GO:0043226,organelle	GO:0043169,cation binding|GO:0010309,acireductone dioxygenase [iron(II)-requiring] activity|GO:0051213,dioxygenase activity|GO:0043167,ion binding|GO:0016702,oxidoreductase activity, acting on single donors with incorporation of molecular oxygen, incorporation of two atoms of oxygen|GO:0016701,oxidoreductase activity, acting on single donors with incorporation of molecular oxygen|GO:0003824,catal…	abp00270,Cysteine and methionine metabolism|abp01100,Metabolic pathways	ARD ARD family OS=Lentinula edodes OX=5353 GN=LENED_007356 PE=4 SV=1 - [A0A1Q3EE47_LENED]	20.18	1	4	4	6	1.30397	1.05679	1.18646	0.913916	0.969334	0.878199	218	24.681	7.09326	0.778482	0.0263038
	A0A1Q3EEA9	GO:0044238,primary metabolic process|GO:0006732,coenzyme metabolic process|GO:0019752,carboxylic acid metabolic process|GO:0044249,cellular biosynthetic process|GO:0034641,cellular nitrogen compound metabolic process|GO:0006807,nitrogen compound metabolic process|GO:0009108,coenzyme biosynthetic process|GO:0044281,small molecule metabolic process|GO:0044283,small molecule biosynthetic process|GO:…		GO:0035639,purine ribonucleoside triphosphate binding|GO:0016881,acid-amino acid ligase activity|GO:0005488,binding|GO:0043167,ion binding|GO:1901363,heterocyclic compound binding|GO:1901265,nucleoside phosphate binding|GO:0001882,nucleoside binding|GO:0043168,anion binding|GO:0004326,tetrahydrofolylpolyglutamate synthase activity|GO:0000166,nucleotide binding|GO:0016879,ligase activity, forming …	abp00790,Folate biosynthesis|abp01100,Metabolic pathways	Dipeptidase OS=Lentinula edodes OX=5353 GN=LENED_007410 PE=3 SV=1 - [A0A1Q3EEA9_LENED]	2.59	4	1	2	2	1.05936	1.11491	1.28144	0.894807	0.955182	0.902629	463	49.7898	6.84424	0.796542	0.0278167
	A0A1Q3DXM0	GO:0033036,macromolecule localization|GO:0034613,cellular protein localization|GO:0046907,intracellular transport|GO:0070727,cellular macromolecule localization|GO:0006886,intracellular protein transport|GO:0006810,transport|GO:0045184,establishment of protein localization|GO:0008104,protein localization|GO:0071702,organic substance transport|GO:0015031,protein transport|GO:0051234,establishment …	GO:0044464,cell part|GO:0005623,cell|GO:0005622,intracellular|GO:0043231,intracellular membrane-bounded organelle|GO:0005634,nucleus|GO:0043229,intracellular organelle|GO:0044424,intracellular part|GO:0043227,membrane-bounded organelle|GO:0043226,organelle	GO:0008536,Ran GTPase binding|GO:0019899,enzyme binding|GO:0017016,Ras GTPase binding|GO:0031267,small GTPase binding|GO:0051020,GTPase binding|GO:0005488,binding|GO:0005515,protein binding		ARM repeat-containing protein OS=Lentinula edodes OX=5353 GN=LENED_001237 PE=4 SV=1 - [A0A1Q3DXM0_LENED]	2.5	1	2	2	3	1.03817	1.21124	1.14133	0.893693	0.888553	1.01298	1081	117.478	4.58936	0.824374	0.037272
	A0A1Q3EA42					Serine arginine repetitive matrix 1 OS=Lentinula edodes OX=5353 GN=LENED_005873 PE=4 SV=1 - [A0A1Q3EA42_LENED]	5.37	1	1	1	1	1.2538	1.06559	1.0672	0.920327	0.975822	0.889683	149	17.1999	9.42236	0.822606	0.0410339
	A0A1Q3DVG3		GO:0044425,membrane part|GO:0016021,integral component of membrane|GO:0016020,membrane|GO:0031224,intrinsic component of membrane			MFS general substrate transporter OS=Lentinula edodes OX=5353 GN=LENED_000351 PE=4 SV=1 - [A0A1Q3DVG3_LENED]	1.01	1	1	1	1	1.36238	1.10991	1.14305	1.00376	0.737315	0.899209	893	99.598	8.76318	0.7303	0.0426977
	A0A1Q3EL87	GO:0009893,positive regulation of metabolic process|GO:0019222,regulation of metabolic process|GO:0035023,regulation of Rho protein signal transduction|GO:0048583,regulation of response to stimulus|GO:0023052,signaling|GO:0007165,signal transduction|GO:0023051,regulation of signaling|GO:0035556,intracellular signal transduction|GO:0010646,regulation of cell communication|GO:0043087,regulation of …		GO:0005089,Rho guanyl-nucleotide exchange factor activity|GO:0005088,Ras guanyl-nucleotide exchange factor activity|GO:0098772,molecular function regulator|GO:0005085,guanyl-nucleotide exchange factor activity		Related to DDR48-Heat shock protein OS=Lentinula edodes OX=5353 GN=LENED_009985 PE=4 SV=1 - [A0A1Q3EL87_LENED]	13.47	1	1	2	4	1.05875	1.12013	1.28182	0.85737	0.95002	0.986084	193	19.9306	4.65283	0.807197	0.0442697
	A0A1Q3DZD5	GO:0044238,primary metabolic process|GO:0044710,single-organism metabolic process|GO:0005975,carbohydrate metabolic process|GO:0071704,organic substance metabolic process|GO:0005996,monosaccharide metabolic process|GO:0019318,hexose metabolic process|GO:0044723,single-organism carbohydrate metabolic process|GO:0008152,metabolic process|GO:0006004,fucose metabolic process|GO:0044699,single-organis…		GO:0016787,hydrolase activity|GO:0003824,catalytic activity|GO:0016798,hydrolase activity, acting on glycosyl bonds|GO:0015928,fucosidase activity|GO:0004560,alpha-L-fucosidase activity|GO:0004553,hydrolase activity, hydrolyzing O-glycosyl compounds	abp00511,Other glycan degradation	Glycoside hydrolase family 29 protein OS=Lentinula edodes OX=5353 GN=LENED_001768 PE=3 SV=1 - [A0A1Q3DZD5_LENED]	2.05	1	1	1	1	1.24759	1.17354	1.0659	1.04704	0.818551	0.849954	439	49.3747	4.70361	0.778756	0.0443783
	A0A1Q3E938		GO:0044425,membrane part|GO:0016021,integral component of membrane|GO:0016020,membrane|GO:0031224,intrinsic component of membrane			Uncharacterized protein OS=Lentinula edodes OX=5353 GN=LENED_005482 PE=4 SV=1 - [A0A1Q3E938_LENED]	7.5	1	1	1	1	1.00762	1.25971	1.44901	0.892052	0.866192	0.843839	160	17.1855	4.06885	0.700175	0.0446493
	A0A1Q3E9F9	GO:0008152,metabolic process|GO:0044710,single-organism metabolic process|GO:0044699,single-organism process|GO:0055114,oxidation-reduction process		GO:0043168,anion binding|GO:0050662,coenzyme binding|GO:0050660,flavin adenine dinucleotide binding|GO:0016614,oxidoreductase activity, acting on CH-OH group of donors|GO:0097159,organic cyclic compound binding|GO:0000166,nucleotide binding|GO:0036094,small molecule binding|GO:0003824,catalytic activity|GO:0048037,cofactor binding|GO:0005488,binding|GO:0043167,ion binding|GO:1901363,heterocyclic …		Guanine nucleotide exchange factor vps9 OS=Lentinula edodes OX=5353 GN=LENED_005628 PE=4 SV=1 - [A0A1Q3E9F9_LENED]	1.6	1	1	1	1	1.0506	1.10155	1.22848	0.849236	0.989227	0.961173	625	69.6789	5.33838	0.828138	0.0465123
Up-regulated	A0A1Q3EMD8					F1 atpase assembly protein 11 OS=Lentinula edodes OX=5353 GN=LENED_010402 PE=4 SV=1 - [A0A1Q3EMD8_LENED]	28.57	1	3	3	7	0.868165	0.87045	0.856111	1.08817	1.06599	1.07671	105	11.0258	9.70068	1.24517	1.08705e-05
	A0A1Q3DV99	GO:0044710,single-organism metabolic process|GO:0006818,hydrogen transport|GO:0015992,proton transport|GO:0006812,cation transport|GO:0006811,ion transport|GO:0006810,transport|GO:0044699,single-organism process|GO:0051179,localization|GO:0044765,single-organism transport|GO:1902578,single-organism localization|GO:0008152,metabolic process|GO:0051234,establishment of localization|GO:0015672,monov…	GO:0044425,membrane part|GO:0016021,integral component of membrane|GO:0016020,membrane|GO:0031224,intrinsic component of membrane	GO:0005488,binding|GO:0050662,coenzyme binding|GO:0050661,NADP binding|GO:0097159,organic cyclic compound binding|GO:0008746,NAD(P)+ transhydrogenase activity|GO:0008750,NAD(P)+ transhydrogenase (AB-specific) activity|GO:0000166,nucleotide binding|GO:0036094,small molecule binding|GO:0003824,catalytic activity|GO:0048037,cofactor binding|GO:0016651,oxidoreductase activity, acting on NAD(P)H|GO:00…	abp00760,Nicotinate and nicotinamide metabolism|abp01100,Metabolic pathways	Uncharacterized protein OS=Lentinula edodes OX=5353 GN=LENED_000081 PE=4 SV=1 - [A0A1Q3DV99_LENED]	4.61	1	1	1	1	0.698821	0.663573	0.640478	1.19412	1.17644	1.21119	217	24.086	10.9165	1.78831	1.1689e-05
	A0A1Q3E8N0	GO:0008152,metabolic process		GO:0003824,catalytic activity|GO:0019239,deaminase activity		Endoribonuclease l-psp OS=Lentinula edodes OX=5353 GN=LENED_005329 PE=4 SV=1 - [A0A1Q3E8N0_LENED]	24.1	1	1	5	8	0.68641	0.684959	0.722045	1.15881	1.2089	1.16494	166	18.2274	8.95361	1.68751	1.7546e-05
	A0A1Q3ELF4	GO:0044238,primary metabolic process|GO:0019538,protein metabolic process|GO:0043170,macromolecule metabolic process|GO:0071704,organic substance metabolic process|GO:0008152,metabolic process|GO:0006508,proteolysis|GO:1901564,organonitrogen compound metabolic process|GO:0006807,nitrogen compound metabolic process	GO:0043231,intracellular membrane-bounded organelle|GO:0005634,nucleus|GO:0044464,cell part|GO:0005623,cell|GO:0005622,intracellular|GO:0043229,intracellular organelle|GO:0044424,intracellular part|GO:0043227,membrane-bounded organelle|GO:0043226,organelle	GO:0016787,hydrolase activity|GO:0008233,peptidase activity|GO:0003824,catalytic activity	abp04113,Meiosis - yeast|abp04111,Cell cycle - yeast	Aldolase OS=Lentinula edodes OX=5353 GN=LENED_010059 PE=4 SV=1 - [A0A1Q3ELF4_LENED]	6.56	1	4	4	5	0.819243	0.814255	0.823125	1.10801	1.1032	1.06924	625	69.1685	7.06396	1.33535	2.51504e-05
	A0A1Q3EF86			GO:0043169,cation binding|GO:0046914,transition metal ion binding|GO:0043167,ion binding|GO:0005488,binding|GO:0046872,metal ion binding|GO:0008270,zinc ion binding		Uncharacterized protein OS=Lentinula edodes OX=5353 GN=LENED_007757 PE=4 SV=1 - [A0A1Q3EF86_LENED]	3.28	1	2	2	3	0.743259	0.698435	0.717411	1.12668	1.18191	1.15068	822	92.9653	7.62061	1.60217	3.01764e-05
	A0A1Q3EFY7					Yhr097c-like protein OS=Lentinula edodes OX=5353 GN=LENED_007992 PE=4 SV=1 - [A0A1Q3EFY7_LENED]	3.19	1	1	1	1	0.651817	0.59154	0.594447	1.27301	1.19671	1.20355	407	44.9284	9.93506	1.99873	4.0348e-05
	A0A1Q3E4G4	GO:0008152,metabolic process|GO:0044710,single-organism metabolic process|GO:0044699,single-organism process|GO:0055114,oxidation-reduction process		GO:0005488,binding|GO:0043169,cation binding|GO:0046914,transition metal ion binding|GO:0043167,ion binding|GO:0003824,catalytic activity|GO:0008270,zinc ion binding|GO:0046872,metal ion binding|GO:0016491,oxidoreductase activity		Dehydrogenase OS=Lentinula edodes OX=5353 GN=LENED_003681 PE=4 SV=1 - [A0A1Q3E4G4_LENED]	0.44	1	1	1	1	0.602739	0.614279	0.690651	1.18393	1.22281	1.23431	1139	124.686	6.44287	1.90864	5.20591e-05
	A0A1Q3DXZ8	GO:0006996,organelle organization|GO:0007015,actin filament organization|GO:0032984,macromolecular complex disassembly|GO:0043624,cellular protein complex disassembly|GO:0007010,cytoskeleton organization|GO:0071822,protein complex subunit organization|GO:0030029,actin filament-based process|GO:0043933,macromolecular complex subunit organization|GO:0071840,cellular component organization or biogen…	GO:0005856,cytoskeleton|GO:0015629,actin cytoskeleton|GO:0043232,intracellular non-membrane-bounded organelle|GO:0044464,cell part|GO:0005623,cell|GO:0005622,intracellular|GO:0043229,intracellular organelle|GO:0043228,non-membrane-bounded organelle|GO:0044424,intracellular part|GO:0043226,organelle	GO:0003779,actin binding|GO:0005488,binding|GO:0005515,protein binding|GO:0008092,cytoskeletal protein binding		Actin depolymerizing factor OS=Lentinula edodes OX=5353 GN=LENED_001283 PE=3 SV=1 - [A0A1Q3DXZ8_LENED]	12.95	1	2	2	9	0.746379	0.764609	0.709339	1.18267	1.13535	1.13578	139	15.7507	5.37646	1.55554	5.37348e-05
	A0A1Q3ELE7	GO:0006633,fatty acid biosynthetic process|GO:0006631,fatty acid metabolic process|GO:0019752,carboxylic acid metabolic process|GO:0044249,cellular biosynthetic process|GO:0044281,small molecule metabolic process|GO:0044283,small molecule biosynthetic process|GO:0072330,monocarboxylic acid biosynthetic process|GO:0044699,single-organism process|GO:1901576,organic substance biosynthetic process|GO…			abp00190,Oxidative phosphorylation|abp01100,Metabolic pathways	Acyl carrier protein OS=Lentinula edodes OX=5353 GN=LENED_010029 PE=3 SV=1 - [A0A1Q3ELE7_LENED]	11.67	1	1	1	1	0.734616	0.654475	0.681549	1.20498	1.1822	1.15442	120	13.1759	4.76709	1.71039	5.98945e-05
	A0A1Q3E0J1	GO:0008152,metabolic process|GO:0044710,single-organism metabolic process|GO:0044699,single-organism process|GO:0055114,oxidation-reduction process	GO:0005737,cytoplasm|GO:0043231,intracellular membrane-bounded organelle|GO:0005829,cytosol|GO:0044464,cell part|GO:0044444,cytoplasmic part|GO:0005623,cell|GO:0043226,organelle|GO:0043229,intracellular organelle|GO:0044424,intracellular part|GO:0005622,intracellular|GO:0043227,membrane-bounded organelle|GO:0005634,nucleus	GO:0005488,binding|GO:0043169,cation binding|GO:0046914,transition metal ion binding|GO:0043167,ion binding|GO:0003824,catalytic activity|GO:0008270,zinc ion binding|GO:0046872,metal ion binding|GO:0016491,oxidoreductase activity		NAD-P-binding protein OS=Lentinula edodes OX=5353 GN=LENED_002337 PE=4 SV=1 - [A0A1Q3E0J1_LENED]	8.38	1	2	3	9	0.776194	0.791405	0.75408	1.07535	1.12364	1.13337	346	37.5302	5.45264	1.43532	8.75802e-05
	A0A1Q3ELU5	GO:0009892,negative regulation of metabolic process|GO:0080090,regulation of primary metabolic process|GO:0019222,regulation of metabolic process|GO:0031324,negative regulation of cellular metabolic process|GO:0031323,regulation of cellular metabolic process|GO:0006807,nitrogen compound metabolic process|GO:0050789,regulation of biological process|GO:0044267,cellular protein metabolic process|GO:…		GO:0004866,endopeptidase inhibitor activity|GO:0061135,endopeptidase regulator activity|GO:0061134,peptidase regulator activity|GO:0030414,peptidase inhibitor activity|GO:0004867,serine-type endopeptidase inhibitor activity|GO:0004857,enzyme inhibitor activity|GO:0098772,molecular function regulator|GO:0030234,enzyme regulator activity		Serine protease inhibitor OS=Lentinula edodes OX=5353 GN=LENED_010224 PE=4 SV=1 - [A0A1Q3ELU5_LENED]	27.89	1	5	5	12	0.879551	0.901695	0.875056	1.05922	1.0846	1.06004	147	16.4455	5.50342	1.20613	9.89304e-05
	A0A1Q3EEP7	GO:0044249,cellular biosynthetic process|GO:0034641,cellular nitrogen compound metabolic process|GO:0006807,nitrogen compound metabolic process|GO:0034645,cellular macromolecule biosynthetic process|GO:1901576,organic substance biosynthetic process|GO:0044267,cellular protein metabolic process|GO:0044260,cellular macromolecule metabolic process|GO:0043043,peptide biosynthetic process|GO:0071704,o…	GO:0005737,cytoplasm|GO:0032991,macromolecular complex|GO:0005840,ribosome|GO:0043232,intracellular non-membrane-bounded organelle|GO:0044464,cell part|GO:0044444,cytoplasmic part|GO:0005623,cell|GO:0030529,intracellular ribonucleoprotein complex|GO:0043229,intracellular organelle|GO:0043228,non-membrane-bounded organelle|GO:0044424,intracellular part|GO:0005622,intracellular|GO:0043226,organelle…	GO:0003735,structural constituent of ribosome|GO:0005198,structural molecule activity	abp03010,Ribosome	Ribosomal protein L38e OS=Lentinula edodes OX=5353 GN=LENED_007539 PE=3 SV=1 - [A0A1Q3EEP7_LENED]	67.09	1	8	8	24	0.896355	0.873975	0.868291	1.04627	1.07272	1.0727	79	8.998	10.0522	1.20961	0.000115063
	A0A1Q3EQ03	GO:0008152,metabolic process		GO:0003824,catalytic activity|GO:0016874,ligase activity|GO:0043168,anion binding|GO:0030554,adenyl nucleotide binding|GO:0035639,purine ribonucleoside triphosphate binding|GO:0097159,organic cyclic compound binding|GO:1901265,nucleoside phosphate binding|GO:0000166,nucleotide binding|GO:0036094,small molecule binding|GO:0097367,carbohydrate derivative binding|GO:0032559,adenyl ribonucleotide bin…	abp04120,Ubiquitin mediated proteolysis	Ubiquitin-conjugating enzyme e2-24 kDa OS=Lentinula edodes OX=5353 GN=LENED_011417 PE=3 SV=1 - [A0A1Q3EQ03_LENED]	4.11	1	1	1	2	0.814577	0.82499	0.846286	1.07249	1.12577	1.10903	219	24.3254	6.30322	1.33044	0.000115959
	A0A1Q3E6U4	GO:0008152,metabolic process|GO:0044710,single-organism metabolic process|GO:0044699,single-organism process|GO:0055114,oxidation-reduction process		GO:0005488,binding|GO:0043169,cation binding|GO:0046914,transition metal ion binding|GO:0043167,ion binding|GO:0003824,catalytic activity|GO:0008270,zinc ion binding|GO:0046872,metal ion binding|GO:0016491,oxidoreductase activity	abp01130,Biosynthesis of antibiotics|abp01110,Biosynthesis of secondary metabolites|abp01100,Metabolic pathways|abp00350,Tyrosine metabolism|abp00071,Fatty acid degradation|abp00010,Glycolysis / Gluconeogenesis	Mannitol-1-phosphate dehydrogenase OS=Lentinula edodes OX=5353 GN=LENED_004417 PE=4 SV=1 - [A0A1Q3E6U4_LENED]	5	1	2	2	3	0.865672	0.880454	0.869295	1.07771	1.03976	1.07449	360	38.2876	6.62451	1.22044	0.000119631
	A0A1Q3ELG3	GO:0032774,RNA biosynthetic process|GO:0090304,nucleic acid metabolic process|GO:0044249,cellular biosynthetic process|GO:0034641,cellular nitrogen compound metabolic process|GO:0006807,nitrogen compound metabolic process|GO:0034645,cellular macromolecule biosynthetic process|GO:1901362,organic cyclic compound biosynthetic process|GO:1901360,organic cyclic compound metabolic process|GO:0006139,nu…	GO:0030880,RNA polymerase complex|GO:0044464,cell part|GO:0031974,membrane-enclosed lumen|GO:0043229,intracellular organelle|GO:0016591,DNA-directed RNA polymerase II, holoenzyme|GO:0043227,membrane-bounded organelle|GO:0043226,organelle|GO:0005737,cytoplasm|GO:0031981,nuclear lumen|GO:0005634,nucleus|GO:0061695,transferase complex, transferring phosphorus-containing groups|GO:0005654,nucleoplasm…	GO:0046983,protein dimerization activity|GO:0005488,binding|GO:0005515,protein binding|GO:0003676,nucleic acid binding|GO:0097159,organic cyclic compound binding|GO:0003677,DNA binding|GO:1901363,heterocyclic compound binding	abp01100,Metabolic pathways|abp03020,RNA polymerase|abp00230,Purine metabolism|abp00240,Pyrimidine metabolism	Related to DDR48-Heat shock protein OS=Lentinula edodes OX=5353 GN=LENED_009984 PE=4 SV=1 - [A0A1Q3ELG3_LENED]	5.76	1	1	2	9	0.815982	0.7732	0.78333	1.13876	1.08467	1.14157	191	20.4418	4.75439	1.41833	0.000126065
	A0A1Q3DXZ0	GO:0008152,metabolic process|GO:0044710,single-organism metabolic process|GO:0044699,single-organism process|GO:0055114,oxidation-reduction process		GO:0043169,cation binding|GO:0004497,monooxygenase activity|GO:0046914,transition metal ion binding|GO:0020037,heme binding|GO:0046906,tetrapyrrole binding|GO:0097159,organic cyclic compound binding|GO:0016705,oxidoreductase activity, acting on paired donors, with incorporation or reduction of molecular oxygen|GO:0043167,ion binding|GO:0003824,catalytic activity|GO:0005488,binding|GO:0005506,iron…		Cytochrome P450 1 OS=Lentinula edodes OX=5353 GN=LENED_001273 PE=3 SV=1 - [A0A1Q3DXZ0_LENED]	5.62	3	2	2	2	0.775365	0.828152	0.786649	1.13656	1.12514	1.08144	356	40.5285	7.51807	1.39871	0.000165687
	A0A1Q3E3N7					Uncharacterized protein OS=Lentinula edodes OX=5353 GN=LENED_003464 PE=4 SV=1 - [A0A1Q3E3N7_LENED]	0.73	2	1	1	1	0.724794	0.63896	0.613129	1.23594	1.15139	1.20535	686	75.6688	8.89502	1.81735	0.000209819
	A0A1Q3DY43	GO:0007017,microtubule-based process|GO:0009987,cellular process|GO:0007018,microtubule-based movement|GO:0006928,movement of cell or subcellular component|GO:0044763,single-organism cellular process|GO:0008152,metabolic process|GO:0044699,single-organism process	GO:0005856,cytoskeleton|GO:0043234,protein complex|GO:0015630,microtubule cytoskeleton|GO:0043228,non-membrane-bounded organelle|GO:0043232,intracellular non-membrane-bounded organelle|GO:0044464,cell part|GO:0005623,cell|GO:0043226,organelle|GO:0044446,intracellular organelle part|GO:0043229,intracellular organelle|GO:0044430,cytoskeletal part|GO:0032991,macromolecular complex|GO:0044424,intrace…	GO:0035639,purine ribonucleoside triphosphate binding|GO:0044877,macromolecular complex binding|GO:0005488,binding|GO:0043167,ion binding|GO:1901363,heterocyclic compound binding|GO:0001883,purine nucleoside binding|GO:0001882,nucleoside binding|GO:0043168,anion binding|GO:0000166,nucleotide binding|GO:1901265,nucleoside phosphate binding|GO:0032549,ribonucleoside binding|GO:0032403,protein compl…		26s proteasome non-atpase regulatory subunit 9 OS=Lentinula edodes OX=5353 GN=LENED_001397 PE=4 SV=1 - [A0A1Q3DY43_LENED]	16.35	1	3	3	6	0.85779	0.848068	0.853665	1.09098	1.05964	1.12371	208	22.3045	7.28369	1.27927	0.000218979
	A0A1Q3EB96	GO:0016070,RNA metabolic process|GO:0016071,mRNA metabolic process|GO:0044238,primary metabolic process|GO:0044260,cellular macromolecule metabolic process|GO:0006139,nucleobase-containing compound metabolic process|GO:0009987,cellular process|GO:0006725,cellular aromatic compound metabolic process|GO:0010467,gene expression|GO:0044237,cellular metabolic process|GO:0043170,macromolecule metabolic…	GO:0043231,intracellular membrane-bounded organelle|GO:0005634,nucleus|GO:0044464,cell part|GO:0005623,cell|GO:0005622,intracellular|GO:0043229,intracellular organelle|GO:0044424,intracellular part|GO:0043227,membrane-bounded organelle|GO:0043226,organelle		abp03040,Spliceosome	U3 snornp-associated protein rrp5 OS=Lentinula edodes OX=5353 GN=LENED_006186 PE=4 SV=1 - [A0A1Q3EB96_LENED]	0.51	1	1	1	1	0.884648	0.849767	0.875525	1.06637	1.10355	1.06509	1370	152.39	7.92822	1.23949	0.00021973
	A0A1Q3E164	GO:0006810,transport|GO:0016192,vesicle-mediated transport|GO:0051234,establishment of localization|GO:0051179,localization	GO:0044425,membrane part|GO:0016021,integral component of membrane|GO:0016020,membrane|GO:0031224,intrinsic component of membrane		abp04130,SNARE interactions in vesicular transport	Synaptobrevin-like protein OS=Lentinula edodes OX=5353 GN=LENED_002548 PE=4 SV=1 - [A0A1Q3E164_LENED]	4.61	1	1	1	1	0.818303	0.856498	0.810622	1.0749	1.13177	1.10138	152	16.7977	9.45166	1.33098	0.000226117
	A0A088FQ52	GO:0072528,pyrimidine-containing compound biosynthetic process|GO:0044249,cellular biosynthetic process|GO:0034641,cellular nitrogen compound metabolic process|GO:0009165,nucleotide biosynthetic process|GO:0044281,small molecule metabolic process|GO:1901576,organic substance biosynthetic process|GO:1901362,organic cyclic compound biosynthetic process|GO:0044699,single-organism process|GO:0072527,…	GO:0044425,membrane part|GO:0016021,integral component of membrane|GO:0016020,membrane|GO:0031224,intrinsic component of membrane	GO:0004588,orotate phosphoribosyltransferase activity|GO:0003824,catalytic activity|GO:0016740,transferase activity|GO:0016757,transferase activity, transferring glycosyl groups|GO:0016763,transferase activity, transferring pentosyl groups	abp01100,Metabolic pathways|abp00240,Pyrimidine metabolism	Orotate phosphoribosyltransferase OS=Lentinula edodes OX=5353 GN=pyrF PE=3 SV=1 - [A0A088FQ52_LENED]	3.19	2	1	1	3	0.81536	0.803255	0.810727	1.06352	1.14931	1.10503	251	26.7649	6.22705	1.36575	0.000291538
	A0A1Q3ECP6	GO:0071704,organic substance metabolic process|GO:0044267,cellular protein metabolic process|GO:1901564,organonitrogen compound metabolic process|GO:0044260,cellular macromolecule metabolic process|GO:0044238,primary metabolic process|GO:0018205,peptidyl-lysine modification|GO:0044237,cellular metabolic process|GO:0009987,cellular process|GO:0070647,protein modification by small protein conjugati…			abp03013,RNA transport	Small ubiquitin-related modifier OS=Lentinula edodes OX=5353 GN=LENED_006812 PE=4 SV=1 - [A0A1Q3ECP6_LENED]	7.32	1	2	2	3	0.845097	0.86961	0.882122	1.04829	1.1079	1.09425	246	28.1412	5.57959	1.2517	0.000492554
	A0A1Q3EQ33	GO:0006739,NADP metabolic process|GO:0006732,coenzyme metabolic process|GO:0006733,oxidoreduction coenzyme metabolic process|GO:0034641,cellular nitrogen compound metabolic process|GO:0006098,pentose-phosphate shunt|GO:0046496,nicotinamide nucleotide metabolic process|GO:0072524,pyridine-containing compound metabolic process|GO:0044699,single-organism process|GO:0006139,nucleobase-containing comp…	GO:0005737,cytoplasm|GO:0043231,intracellular membrane-bounded organelle|GO:0005829,cytosol|GO:0044464,cell part|GO:0044444,cytoplasmic part|GO:0005623,cell|GO:0043226,organelle|GO:0043229,intracellular organelle|GO:0044424,intracellular part|GO:0005622,intracellular|GO:0043227,membrane-bounded organelle|GO:0005634,nucleus	GO:0016787,hydrolase activity|GO:0017057,6-phosphogluconolactonase activity|GO:0016788,hydrolase activity, acting on ester bonds|GO:0003824,catalytic activity|GO:0052689,carboxylic ester hydrolase activity	abp00030,Pentose phosphate pathway|abp01200,Carbon metabolism|abp01130,Biosynthesis of antibiotics|abp01110,Biosynthesis of secondary metabolites|abp01100,Metabolic pathways	6-phosphogluconolactonase OS=Lentinula edodes OX=5353 GN=LENED_011468 PE=3 SV=1 - [A0A1Q3EQ33_LENED]	5.81	3	2	2	2	0.748593	0.765835	0.825192	1.07051	1.12585	1.14698	258	28.3398	5.60498	1.42901	0.00050388
	A0A1Q3EAC3	GO:0006650,glycerophospholipid metabolic process|GO:0016310,phosphorylation|GO:0044255,cellular lipid metabolic process|GO:0044699,single-organism process|GO:0044710,single-organism metabolic process|GO:0046834,lipid phosphorylation|GO:0071704,organic substance metabolic process|GO:0046854,phosphatidylinositol phosphorylation|GO:0006644,phospholipid metabolic process|GO:0006629,lipid metabolic pr…		GO:0035639,purine ribonucleoside triphosphate binding|GO:0005488,binding|GO:0000166,nucleotide binding|GO:1901363,heterocyclic compound binding|GO:0001883,purine nucleoside binding|GO:0001882,nucleoside binding|GO:0043168,anion binding|GO:0043167,ion binding|GO:0016740,transferase activity|GO:1901265,nucleoside phosphate binding|GO:0032549,ribonucleoside binding|GO:0017076,purine nucleotide bindi…	abp04070,Phosphatidylinositol signaling system|abp00562,Inositol phosphate metabolism|abp04145,Phagosome	Chch domain protein OS=Lentinula edodes OX=5353 GN=LENED_005845 PE=4 SV=1 - [A0A1Q3EAC3_LENED]	10	1	1	1	2	0.749969	0.804744	0.852162	1.12999	1.12211	1.09738	150	14.9322	8.52881	1.39163	0.000541377
	A0A1Q3ECW3	GO:0022607,cellular component assembly|GO:0033043,regulation of organelle organization|GO:0043933,macromolecular complex subunit organization|GO:0030036,actin cytoskeleton organization|GO:0051128,regulation of cellular component organization|GO:0008064,regulation of actin polymerization or depolymerization|GO:0034314,Arp2/3 complex-mediated actin nucleation|GO:0034622,cellular macromolecular comp…	GO:0005856,cytoskeleton|GO:0043234,protein complex|GO:0043228,non-membrane-bounded organelle|GO:0015629,actin cytoskeleton|GO:0043232,intracellular non-membrane-bounded organelle|GO:0044464,cell part|GO:0005623,cell|GO:0005737,cytoplasm|GO:0044446,intracellular organelle part|GO:0043229,intracellular organelle|GO:0044430,cytoskeletal part|GO:0005885,Arp2/3 protein complex|GO:0044424,intracellular…	GO:0003779,actin binding|GO:0005488,binding|GO:0005515,protein binding|GO:0008092,cytoskeletal protein binding	abp04144,Endocytosis	Actin-related protein 2/3 complex subunit 3 OS=Lentinula edodes OX=5353 GN=LENED_006882 PE=3 SV=1 - [A0A1Q3ECW3_LENED]	8.89	1	2	2	6	0.872589	0.839148	0.806315	1.07562	1.05765	1.1079	180	20.1164	8.67529	1.28717	0.000564147
	A0A1Q3EHG9	GO:0008152,metabolic process|GO:0000184,nuclear-transcribed mRNA catabolic process, nonsense-mediated decay|GO:0009892,negative regulation of metabolic process|GO:0019222,regulation of metabolic process|GO:0090304,nucleic acid metabolic process|GO:0010629,negative regulation of gene expression|GO:0006807,nitrogen compound metabolic process|GO:0034655,nucleobase-containing compound catabolic proce…	GO:0043234,protein complex|GO:0005737,cytoplasm|GO:0032991,macromolecular complex|GO:0005829,cytosol|GO:0044464,cell part|GO:0005623,cell|GO:0005622,intracellular|GO:0044444,cytoplasmic part|GO:0044424,intracellular part|GO:0055087,Ski complex	GO:0035639,purine ribonucleoside triphosphate binding|GO:0005488,binding|GO:0003676,nucleic acid binding|GO:0043167,ion binding|GO:1901363,heterocyclic compound binding|GO:1901265,nucleoside phosphate binding|GO:0001882,nucleoside binding|GO:0043168,anion binding|GO:0000166,nucleotide binding|GO:0001883,purine nucleoside binding|GO:0032549,ribonucleoside binding|GO:0017076,purine nucleotide bindi…	abp03018,RNA degradation	Antiviral helicase OS=Lentinula edodes OX=5353 GN=LENED_008531 PE=4 SV=1 - [A0A1Q3EHG9_LENED]	0.72	1	1	1	1	0.901678	0.83422	0.888253	1.07396	1.07238	1.07889	1392	156.457	6.43018	1.22906	0.000638608
	A0A1Q3EQ82	GO:0008152,metabolic process|GO:0044710,single-organism metabolic process|GO:0044699,single-organism process|GO:0055114,oxidation-reduction process		GO:0043168,anion binding|GO:0050662,coenzyme binding|GO:0004497,monooxygenase activity|GO:0050660,flavin adenine dinucleotide binding|GO:0016709,oxidoreductase activity, acting on paired donors, with incorporation or reduction of molecular oxygen, NAD(P)H as one donor, and incorporation of one atom of oxygen|GO:0097159,organic cyclic compound binding|GO:0016705,oxidoreductase activity, acting on …		Cyclohexanone monooxygenase OS=Lentinula edodes OX=5353 GN=LENED_011399 PE=4 SV=1 - [A0A1Q3EQ82_LENED]	1.28	1	1	1	1	0.812169	0.775171	0.695017	1.10755	1.14159	1.17374	548	62.146	5.92236	1.49971	0.00065193
	A0A1Q3EQV9	GO:0046368,GDP-L-fucose metabolic process|GO:0044249,cellular biosynthetic process|GO:0034641,cellular nitrogen compound metabolic process|GO:0009165,nucleotide biosynthetic process|GO:0044281,small molecule metabolic process|GO:1901362,organic cyclic compound biosynthetic process|GO:0044699,single-organism process|GO:0006139,nucleobase-containing compound metabolic process|GO:0044710,single-orga…		GO:0050662,coenzyme binding|GO:0016614,oxidoreductase activity, acting on CH-OH group of donors|GO:0016616,oxidoreductase activity, acting on the CH-OH group of donors, NAD or NADP as acceptor|GO:0003824,catalytic activity|GO:0048037,cofactor binding|GO:0005488,binding|GO:0050577,GDP-L-fucose synthase activity|GO:0016491,oxidoreductase activity	abp00520,Amino sugar and nucleotide sugar metabolism|abp00051,Fructose and mannose metabolism|abp01100,Metabolic pathways	Tissue specific transplantation antigen p35b OS=Lentinula edodes OX=5353 GN=LENED_011751 PE=3 SV=1 - [A0A1Q3EQV9_LENED]	7.1	2	2	3	4	0.867851	0.84601	0.801259	1.12057	1.0574	1.10898	338	38.0575	7.57666	1.30687	0.00073584
	A0A1Q3ENB6	GO:0006650,glycerophospholipid metabolic process|GO:0044249,cellular biosynthetic process|GO:0042157,lipoprotein metabolic process|GO:0034645,cellular macromolecule biosynthetic process|GO:1901576,organic substance biosynthetic process|GO:0042158,lipoprotein biosynthetic process|GO:0044255,cellular lipid metabolic process|GO:0044699,single-organism process|GO:0006629,lipid metabolic process|GO:00…	GO:0044425,membrane part|GO:0016021,integral component of membrane|GO:0016020,membrane|GO:0031224,intrinsic component of membrane|GO:0005783,endoplasmic reticulum|GO:0005789,endoplasmic reticulum membrane|GO:0042175,nuclear outer membrane-endoplasmic reticulum membrane network|GO:0043229,intracellular organelle|GO:0030176,integral component of endoplasmic reticulum membrane|GO:0042765,GPI-anchor …		abp00563,Glycosylphosphatidylinositol(GPI)-anchor biosynthesis|abp01100,Metabolic pathways	PIG-U-domain-containing protein OS=Lentinula edodes OX=5353 GN=LENED_010777 PE=4 SV=1 - [A0A1Q3ENB6_LENED]	2.18	1	1	1	1	0.872473	0.875992	0.825506	1.05309	1.11802	1.08578	551	59.7296	6.18896	1.26532	0.000785194
	A0A1Q3ENE7	GO:0006810,transport|GO:0051179,localization|GO:0051234,establishment of localization	GO:0044464,cell part|GO:0005623,cell|GO:0005622,intracellular	GO:0097159,organic cyclic compound binding|GO:0000166,nucleotide binding|GO:0036094,small molecule binding|GO:0005488,binding|GO:0003676,nucleic acid binding|GO:1901363,heterocyclic compound binding|GO:1901265,nucleoside phosphate binding|GO:0003723,RNA binding		RAN protein binding protein OS=Lentinula edodes OX=5353 GN=LENED_010784 PE=4 SV=1 - [A0A1Q3ENE7_LENED]	7.6	1	2	2	2	0.811699	0.788281	0.761286	1.05773	1.17145	1.11596	487	50.6043	5.60498	1.41668	0.000798166
	A0A1Q3E7Q2	GO:0006650,glycerophospholipid metabolic process|GO:0016310,phosphorylation|GO:0044255,cellular lipid metabolic process|GO:0044699,single-organism process|GO:0044710,single-organism metabolic process|GO:0046834,lipid phosphorylation|GO:0071704,organic substance metabolic process|GO:0046854,phosphatidylinositol phosphorylation|GO:0006644,phospholipid metabolic process|GO:0006629,lipid metabolic pr…		GO:0042578,phosphoric ester hydrolase activity|GO:0008934,inositol monophosphate 1-phosphatase activity|GO:0016791,phosphatase activity|GO:0016787,hydrolase activity|GO:0016788,hydrolase activity, acting on ester bonds|GO:0052745,inositol phosphate phosphatase activity|GO:0052834,inositol monophosphate phosphatase activity|GO:0003824,catalytic activity	abp04070,Phosphatidylinositol signaling system|abp00562,Inositol phosphate metabolism|abp01100,Metabolic pathways	Inositol-1-monophosphatase OS=Lentinula edodes OX=5353 GN=LENED_004986 PE=3 SV=1 - [A0A1Q3E7Q2_LENED]	6.73	1	3	3	4	0.807678	0.848812	0.90093	1.08589	1.09079	1.09164	327	35.721	5.18604	1.27798	0.000934746
	A0A1Q3DXV4	GO:0008152,metabolic process|GO:0044710,single-organism metabolic process|GO:0044699,single-organism process|GO:0055114,oxidation-reduction process		GO:0003824,catalytic activity|GO:0016491,oxidoreductase activity		Peroxisomal dehydratase OS=Lentinula edodes OX=5353 GN=LENED_001304 PE=4 SV=1 - [A0A1Q3DXV4_LENED]	8.28	1	2	2	4	0.856282	0.859508	0.813524	1.11111	1.03954	1.11651	314	34.0409	9.33447	1.29172	0.0010449
	A0A1Q3ED83		GO:0044815,DNA packaging complex|GO:0043229,intracellular organelle|GO:0043228,non-membrane-bounded organelle|GO:0000785,chromatin|GO:0000786,nucleosome|GO:0043227,membrane-bounded organelle|GO:0043226,organelle|GO:0005634,nucleus|GO:0005694,chromosome|GO:0043234,protein complex|GO:0032991,macromolecular complex|GO:0043231,intracellular membrane-bounded organelle|GO:0043232,intracellular non-memb…	GO:0003676,nucleic acid binding|GO:0097159,organic cyclic compound binding|GO:0005488,binding|GO:0005515,protein binding|GO:0003677,DNA binding|GO:0046983,protein dimerization activity|GO:0046982,protein heterodimerization activity|GO:1901363,heterocyclic compound binding		Histone H2B OS=Lentinula edodes OX=5353 GN=LENED_007014 PE=3 SV=1 - [A0A1Q3ED83_LENED]	49.32	1	2	9	35	0.877306	0.831858	0.902333	1.04103	1.07052	1.07833	146	15.3643	10.228	1.22148	0.00121207
	A0A1Q3E7V4		GO:0044815,DNA packaging complex|GO:0043229,intracellular organelle|GO:0043228,non-membrane-bounded organelle|GO:0000785,chromatin|GO:0000786,nucleosome|GO:0043227,membrane-bounded organelle|GO:0043226,organelle|GO:0005634,nucleus|GO:0005694,chromosome|GO:0043234,protein complex|GO:0032991,macromolecular complex|GO:0043231,intracellular membrane-bounded organelle|GO:0043232,intracellular non-memb…	GO:0003676,nucleic acid binding|GO:0097159,organic cyclic compound binding|GO:0005488,binding|GO:0005515,protein binding|GO:0003677,DNA binding|GO:0046983,protein dimerization activity|GO:0046982,protein heterodimerization activity|GO:1901363,heterocyclic compound binding		Histone-like OS=Lentinula edodes OX=5353 GN=LENED_004965 PE=3 SV=1 - [A0A1Q3E7V4_LENED]	15.85	1	1	3	8	0.866225	0.892494	0.870128	1.02628	1.11122	1.08234	82	8.99809	12.0151	1.22481	0.00168535
	A0A1Q3DZQ5		GO:0044425,membrane part|GO:0016021,integral component of membrane|GO:0016020,membrane|GO:0031224,intrinsic component of membrane			Proline-rich protein OS=Lentinula edodes OX=5353 GN=LENED_001897 PE=4 SV=1 - [A0A1Q3DZQ5_LENED]	5.35	1	1	1	1	0.882433	0.921109	0.837638	1.08914	1.06347	1.06154	243	26.7197	10.7114	1.21694	0.00175201
	A0A1Q3E2M3	GO:0008152,metabolic process		GO:0003824,catalytic activity|GO:0048037,cofactor binding|GO:0005488,binding|GO:0050662,coenzyme binding		3-beta hydroxysteroid dehydrogenase isomerase family protein OS=Lentinula edodes OX=5353 GN=LENED_003083 PE=4 SV=1 - [A0A1Q3E2M3_LENED]	15.57	1	4	5	7	0.899273	0.886946	0.847117	1.06633	1.09499	1.02718	334	36.03	5.93506	1.21082	0.00182515
	A0A1Q3E6A5	GO:0009058,biosynthetic process|GO:0008152,metabolic process		GO:0043168,anion binding|GO:0097159,organic cyclic compound binding|GO:0043167,ion binding|GO:0003824,catalytic activity|GO:0048037,cofactor binding|GO:0030170,pyridoxal phosphate binding|GO:1901363,heterocyclic compound binding|GO:0005488,binding|GO:0019842,vitamin binding|GO:0036094,small molecule binding|GO:0070279,vitamin B6 binding	abp01130,Biosynthesis of antibiotics|abp00350,Tyrosine metabolism|abp00300,Lysine biosynthesis|abp01210,2-Oxocarboxylic acid metabolism|abp01110,Biosynthesis of secondary metabolites|abp00380,Tryptophan metabolism|abp01100,Metabolic pathways|abp00130,Ubiquinone and other terpenoid-quinone biosynthesis|abp00270,Cysteine and methionine metabolism|abp00400,Phenylalanine, tyrosine and tryptophan bios…	PLP-dependent transferase OS=Lentinula edodes OX=5353 GN=LENED_004438 PE=4 SV=1 - [A0A1Q3E6A5_LENED]	1.87	1	1	1	1	0.685362	0.856237	0.79075	1.12076	1.16644	1.10989	535	60.0473	5.73193	1.45651	0.00253342
	A0A1Q3EL22	GO:0090304,nucleic acid metabolic process|GO:0034641,cellular nitrogen compound metabolic process|GO:0006807,nitrogen compound metabolic process|GO:1901360,organic cyclic compound metabolic process|GO:0006139,nucleobase-containing compound metabolic process|GO:0051716,cellular response to stimulus|GO:0044260,cellular macromolecule metabolic process|GO:0071704,organic substance metabolic process|G…		GO:0003824,catalytic activity	abp03410,Base excision repair	Nad dependent epimerase dehydratase family protein OS=Lentinula edodes OX=5353 GN=LENED_009942 PE=4 SV=1 - [A0A1Q3EL22_LENED]	6.49	1	1	1	1	0.748401	0.800143	0.747213	1.06396	1.11322	1.24174	154	16.3727	8.6167	1.48923	0.00256736
	A0A1Q3E298	GO:0006633,fatty acid biosynthetic process|GO:0006631,fatty acid metabolic process|GO:0006636,unsaturated fatty acid biosynthetic process|GO:0019752,carboxylic acid metabolic process|GO:0044249,cellular biosynthetic process|GO:0044281,small molecule metabolic process|GO:0044283,small molecule biosynthetic process|GO:0072330,monocarboxylic acid biosynthetic process|GO:0044699,single-organism proce…	GO:0044425,membrane part|GO:0016021,integral component of membrane|GO:0016020,membrane|GO:0031224,intrinsic component of membrane	GO:0043169,cation binding|GO:0046872,metal ion binding|GO:0020037,heme binding|GO:0046906,tetrapyrrole binding|GO:0016215,acyl-CoA desaturase activity|GO:0016717,oxidoreductase activity, acting on paired donors, with oxidation of a pair of donors resulting in the reduction of molecular oxygen to two molecules of water|GO:0016705,oxidoreductase activity, acting on paired donors, with incorporation…	abp01040,Biosynthesis of unsaturated fatty acids|abp01212,Fatty acid metabolism	Arylsulfatase OS=Lentinula edodes OX=5353 GN=LENED_002943 PE=4 SV=1 - [A0A1Q3E298_LENED]	2.91	1	1	1	1	0.861513	0.836062	0.79723	1.12165	1.14736	1.03002	447	50.008	6.55127	1.32236	0.00263158
	A0A1Q3EPT7					HSP20-like chaperone OS=Lentinula edodes OX=5353 GN=LENED_011349 PE=4 SV=1 - [A0A1Q3EPT7_LENED]	4.46	1	1	1	4	0.854971	0.909168	0.890703	1.03243	1.10997	1.06276	224	24.116	4.48779	1.20729	0.00266254
	A0A1Q3EPN7	GO:0008152,metabolic process		GO:0016787,hydrolase activity|GO:0033961,cis-stilbene-oxide hydrolase activity|GO:0016801,hydrolase activity, acting on ether bonds|GO:0016803,ether hydrolase activity|GO:0003824,catalytic activity		Epoxide hydrolase OS=Lentinula edodes OX=5353 GN=LENED_011296 PE=4 SV=1 - [A0A1Q3EPN7_LENED]	1.95	1	1	1	2	0.833753	0.903383	0.830835	1.0487	1.13353	1.07311	411	45.8179	6.66846	1.26767	0.00270001
	Q9UR29			GO:0019904,protein domain specific binding|GO:0005515,protein binding|GO:0005488,binding	abp04011,MAPK signaling pathway - yeast	14-3-3 OS=Lentinula edodes OX=5353 PE=2 SV=1 - [Q9UR29_LENED]	53.52	2	1	19	103	0.811548	0.670346	0.599509	1.24888	1.11127	1.18731	256	28.8952	4.75439	1.70436	0.00271749
	A0A1Q3E8J4	GO:0044238,primary metabolic process|GO:0019538,protein metabolic process|GO:0043170,macromolecule metabolic process|GO:0071704,organic substance metabolic process|GO:0008152,metabolic process|GO:0006508,proteolysis|GO:1901564,organonitrogen compound metabolic process|GO:0006807,nitrogen compound metabolic process	GO:0044425,membrane part|GO:0016021,integral component of membrane|GO:0016020,membrane|GO:0031224,intrinsic component of membrane	GO:0016787,hydrolase activity|GO:0043169,cation binding|GO:0043167,ion binding|GO:0003824,catalytic activity|GO:0070011,peptidase activity, acting on L-amino acid peptides|GO:0005488,binding|GO:0008233,peptidase activity|GO:0046872,metal ion binding|GO:0008237,metallopeptidase activity		Peptide hydrolase OS=Lentinula edodes OX=5353 GN=LENED_005224 PE=3 SV=1 - [A0A1Q3E8J4_LENED]	0.85	2	1	1	1	0.912269	0.859682	0.877005	1.11636	1.03959	1.05104	1178	130.275	6.02393	1.21066	0.00283877
	A0A1Q3ET19	GO:0048208,COPII vesicle coating|GO:0022607,cellular component assembly|GO:0070271,protein complex biogenesis|GO:0043933,macromolecular complex subunit organization|GO:0006901,vesicle coating|GO:0006900,membrane budding|GO:0006903,vesicle targeting|GO:0048207,vesicle targeting, rough ER to cis-Golgi|GO:0061024,membrane organization|GO:0051656,establishment of organelle localization|GO:0051650,est…	GO:0005737,cytoplasm|GO:0005794,Golgi apparatus|GO:0043231,intracellular membrane-bounded organelle|GO:0044444,cytoplasmic part|GO:0098588,bounding membrane of organelle|GO:0016020,membrane|GO:0044464,cell part|GO:0043229,intracellular organelle|GO:0005623,cell|GO:0000139,Golgi membrane|GO:0044446,intracellular organelle part|GO:0044431,Golgi apparatus part|GO:0012505,endomembrane system|GO:00444…			Protein transport protein sec16 OS=Lentinula edodes OX=5353 GN=LENED_012576 PE=3 SV=1 - [A0A1Q3ET19_LENED]	0.77	1	1	1	1	0.851196	0.737282	0.8632	1.10516	1.14501	1.07555	1689	177.751	6.63916	1.35651	0.00290511
	A0A1Q3EFW2	GO:0044238,primary metabolic process|GO:0005975,carbohydrate metabolic process|GO:0009987,cellular process|GO:0044237,cellular metabolic process|GO:0071704,organic substance metabolic process|GO:0008152,metabolic process|GO:0044262,cellular carbohydrate metabolic process|GO:0006637,acyl-CoA metabolic process|GO:0006732,coenzyme metabolic process|GO:0019752,carboxylic acid metabolic process|GO:004…	GO:0005737,cytoplasm|GO:0044464,cell part|GO:0005623,cell|GO:0005622,intracellular|GO:0044424,intracellular part	GO:0035639,purine ribonucleoside triphosphate binding|GO:0003878,ATP citrate synthase activity|GO:0005488,binding|GO:0043167,ion binding|GO:1901363,heterocyclic compound binding|GO:1901265,nucleoside phosphate binding|GO:0001882,nucleoside binding|GO:0046912,transferase activity, transferring acyl groups, acyl groups converted into alkyl on transfer|GO:0000166,nucleotide binding|GO:0016740,transf…	abp01130,Biosynthesis of antibiotics|abp00020,Citrate cycle (TCA cycle)|abp01110,Biosynthesis of secondary metabolites|abp01100,Metabolic pathways	Cupin domain protein OS=Lentinula edodes OX=5353 GN=LENED_008004 PE=4 SV=1 - [A0A1Q3EFW2_LENED]	11.18	1	1	1	1	0.89122	0.842962	0.808772	1.14733	1.04384	1.07513	170	18.1632	5.2876	1.28445	0.00343552
	I7GSR2	GO:0006310,DNA recombination|GO:0006139,nucleobase-containing compound metabolic process|GO:0006314,intron homing|GO:0044260,cellular macromolecule metabolic process|GO:0044238,primary metabolic process|GO:0009987,cellular process|GO:0006725,cellular aromatic compound metabolic process|GO:0044237,cellular metabolic process|GO:0043170,macromolecule metabolic process|GO:0090304,nucleic acid metabol…		GO:0016787,hydrolase activity|GO:0004518,nuclease activity|GO:0004519,endonuclease activity|GO:0016788,hydrolase activity, acting on ester bonds|GO:0003824,catalytic activity|GO:0005488,binding|GO:0003676,nucleic acid binding|GO:0003677,DNA binding|GO:0097159,organic cyclic compound binding|GO:1901363,heterocyclic compound binding		Intronic ORF at intron 2 of large subunit ribosomal RNA protein OS=Lentinula edodes OX=5353 GN=hypothetical protein PE=4 SV=1 - [I7GSR2_LENED]	1.92	1	1	1	1	0.909398	0.774509	0.77606	1.11622	1.12182	1.07969	365	42.0338	9.29053	1.34869	0.0035813
	A0A1Q3E4I7		GO:0044425,membrane part|GO:0016021,integral component of membrane|GO:0016020,membrane|GO:0031224,intrinsic component of membrane			Uncharacterized protein OS=Lentinula edodes OX=5353 GN=LENED_003573 PE=4 SV=1 - [A0A1Q3E4I7_LENED]	22.37	1	2	2	2	0.780797	0.82691	0.869401	1.03085	1.15475	1.10246	76	8.67652	9.99365	1.32738	0.003587
	A0A1Q3E8Y5	GO:0044249,cellular biosynthetic process|GO:0034641,cellular nitrogen compound metabolic process|GO:0006807,nitrogen compound metabolic process|GO:0034645,cellular macromolecule biosynthetic process|GO:1901576,organic substance biosynthetic process|GO:0044267,cellular protein metabolic process|GO:0044260,cellular macromolecule metabolic process|GO:0043043,peptide biosynthetic process|GO:0071704,o…	GO:0005737,cytoplasm|GO:0032991,macromolecular complex|GO:0005840,ribosome|GO:0043232,intracellular non-membrane-bounded organelle|GO:0044464,cell part|GO:0044444,cytoplasmic part|GO:0005623,cell|GO:0030529,intracellular ribonucleoprotein complex|GO:0043229,intracellular organelle|GO:0043228,non-membrane-bounded organelle|GO:0044424,intracellular part|GO:0005622,intracellular|GO:0043226,organelle…	GO:0003735,structural constituent of ribosome|GO:0005198,structural molecule activity		UPF0103-domain-containing protein OS=Lentinula edodes OX=5353 GN=LENED_005445 PE=3 SV=1 - [A0A1Q3E8Y5_LENED]	2.74	1	1	1	1	0.734499	0.814684	0.880007	1.16357	1.09918	1.07351	328	36.5202	6.22705	1.37341	0.00373962
	A0A1Q3E184	GO:0071704,organic substance metabolic process|GO:0044267,cellular protein metabolic process|GO:0045116,protein neddylation|GO:0044260,cellular macromolecule metabolic process|GO:0044238,primary metabolic process|GO:0019538,protein metabolic process|GO:0009987,cellular process|GO:0070647,protein modification by small protein conjugation or removal|GO:0006464,cellular protein modification process|…		GO:0019781,NEDD8 activating enzyme activity|GO:0008641,small protein activating enzyme activity|GO:0003824,catalytic activity|GO:0016874,ligase activity|GO:0016877,ligase activity, forming carbon-sulfur bonds		Glycoside hydrolase family 71 protein OS=Lentinula edodes OX=5353 GN=LENED_002521 PE=4 SV=1 - [A0A1Q3E184_LENED]	3.32	1	1	3	9	0.764655	0.846191	0.892074	1.07708	1.15235	1.06509	934	100.824	5.12256	1.31627	0.00464624
	A0A1Q3DVW3				abp04146,Peroxisome	Uncharacterized protein OS=Lentinula edodes OX=5353 GN=LENED_000510 PE=4 SV=1 - [A0A1Q3DVW3_LENED]	8.03	1	1	1	2	0.851089	0.794924	0.892493	1.02959	1.14436	1.10277	137	14.7952	5.30029	1.29081	0.00496448
	A0A1Q3DWP1					Ran spi1 binding protein OS=Lentinula edodes OX=5353 GN=LENED_000873 PE=4 SV=1 - [A0A1Q3DWP1_LENED]	38.58	2	1	9	41	0.858142	0.842215	0.915841	1.02046	1.12081	1.09439	197	22.6173	5.21143	1.23678	0.00527727
	A0A1Q3E652	GO:0043933,macromolecular complex subunit organization|GO:0044249,cellular biosynthetic process|GO:0034641,cellular nitrogen compound metabolic process|GO:0006807,nitrogen compound metabolic process|GO:0034645,cellular macromolecule biosynthetic process|GO:1901576,organic substance biosynthetic process|GO:0043241,protein complex disassembly|GO:1901566,organonitrogen compound biosynthetic process|…	GO:0005737,cytoplasm|GO:0044464,cell part|GO:0005623,cell|GO:0005622,intracellular|GO:0044424,intracellular part	GO:0008079,translation termination factor activity|GO:0016149,translation release factor activity, codon specific|GO:0097159,organic cyclic compound binding|GO:0008135,translation factor activity, RNA binding|GO:0003723,RNA binding|GO:0003676,nucleic acid binding|GO:0003747,translation release factor activity|GO:1901363,heterocyclic compound binding|GO:0005488,binding	abp03015,mRNA surveillance pathway	Peptide chain release factor eRF aRF subunit 1 OS=Lentinula edodes OX=5353 GN=LENED_004158 PE=4 SV=1 - [A0A1Q3E652_LENED]	3.82	1	2	2	2	0.902331	0.834166	0.768521	1.13275	1.0809	1.04823	419	47.223	5.36377	1.30214	0.00529893
	A0A1Q3EGP8			GO:0043168,anion binding|GO:0005488,binding|GO:0030554,adenyl nucleotide binding|GO:0035639,purine ribonucleoside triphosphate binding|GO:0097367,carbohydrate derivative binding|GO:1901363,heterocyclic compound binding|GO:1901265,nucleoside phosphate binding|GO:0000166,nucleotide binding|GO:0036094,small molecule binding|GO:0032553,ribonucleotide binding|GO:0032559,adenyl ribonucleotide binding|G…		SNF2 chromatin remodeling protein OS=Lentinula edodes OX=5353 GN=LENED_008280 PE=4 SV=1 - [A0A1Q3EGP8_LENED]	0.26	1	1	1	1	0.882052	0.807015	0.734282	1.15329	1.03959	1.14171	1931	213.056	6.18896	1.37603	0.00556613
	A0A1Q3E1P4			GO:0016787,hydrolase activity|GO:0003824,catalytic activity		Glycoside hydrolase family 71 protein OS=Lentinula edodes OX=5353 GN=LENED_002522 PE=4 SV=1 - [A0A1Q3E1P4_LENED]	4	1	1	3	8	0.895232	0.655301	0.701552	1.18436	1.14716	1.10242	899	97.0679	5.2749	1.52479	0.00697243
	A0A1Q3EPP9					Tetratricopeptide repeat protein 9c OS=Lentinula edodes OX=5353 GN=LENED_011305 PE=4 SV=1 - [A0A1Q3EPP9_LENED]	21.11	1	4	4	7	0.903265	0.896484	0.813528	1.11652	1.02533	1.05326	180	20.3773	9.1001	1.22264	0.0079835
	A0A1Q3EAD5	GO:0044710,single-organism metabolic process|GO:0033554,cellular response to stress|GO:0050896,response to stimulus|GO:0009987,cellular process|GO:0051716,cellular response to stimulus|GO:0008152,metabolic process|GO:0006950,response to stress|GO:0055114,oxidation-reduction process|GO:0070887,cellular response to chemical stimulus|GO:0042221,response to chemical|GO:0034599,cellular response to ox…		GO:0070191,methionine-R-sulfoxide reductase activity|GO:0003824,catalytic activity|GO:0016671,oxidoreductase activity, acting on a sulfur group of donors, disulfide as acceptor|GO:0016667,oxidoreductase activity, acting on a sulfur group of donors|GO:0016491,oxidoreductase activity	abp00270,Cysteine and methionine metabolism	Uncharacterized protein OS=Lentinula edodes OX=5353 GN=LENED_005961 PE=4 SV=1 - [A0A1Q3EAD5_LENED]	19.59	1	2	2	3	0.813347	0.853377	0.936166	1.06531	1.17389	1.07852	97	10.8742	6.52197	1.27463	0.00873074
	A0A1Q3E009	GO:0044249,cellular biosynthetic process|GO:0034641,cellular nitrogen compound metabolic process|GO:0006807,nitrogen compound metabolic process|GO:0034645,cellular macromolecule biosynthetic process|GO:1901576,organic substance biosynthetic process|GO:0044267,cellular protein metabolic process|GO:0044260,cellular macromolecule metabolic process|GO:0043043,peptide biosynthetic process|GO:0071704,o…	GO:0005737,cytoplasm|GO:0032991,macromolecular complex|GO:0005840,ribosome|GO:0043232,intracellular non-membrane-bounded organelle|GO:0044464,cell part|GO:0044444,cytoplasmic part|GO:0005623,cell|GO:0030529,intracellular ribonucleoprotein complex|GO:0043229,intracellular organelle|GO:0043228,non-membrane-bounded organelle|GO:0044424,intracellular part|GO:0005622,intracellular|GO:0043226,organelle…	GO:0003735,structural constituent of ribosome|GO:0005198,structural molecule activity	abp03010,Ribosome	60S ribosomal protein L23 OS=Lentinula edodes OX=5353 GN=LENED_002115 PE=3 SV=1 - [A0A1Q3E009_LENED]	6.52	1	1	1	2	0.837186	0.912206	0.895625	1.00498	1.10254	1.09847	138	14.7219	9.99365	1.21208	0.00880129
	A0A1Q3E038				abp03040,Spliceosome	WD40 repeat-like protein OS=Lentinula edodes OX=5353 GN=LENED_002177 PE=4 SV=1 - [A0A1Q3E038_LENED]	6.19	1	1	1	2	0.584652	0.828487	0.662762	1.08817	1.30497	1.10782	307	34.0866	9.62744	1.68648	0.0089067
	A0A1Q3EGL9	GO:0019752,carboxylic acid metabolic process|GO:0044249,cellular biosynthetic process|GO:0006807,nitrogen compound metabolic process|GO:0044281,small molecule metabolic process|GO:0044283,small molecule biosynthetic process|GO:0044699,single-organism process|GO:1901576,organic substance biosynthetic process|GO:0044710,single-organism metabolic process|GO:0044711,single-organism biosynthetic proce…	GO:0043234,protein complex|GO:0005737,cytoplasm|GO:0032991,macromolecular complex|GO:1902494,catalytic complex|GO:0005829,cytosol|GO:0009316,3-isopropylmalate dehydratase complex|GO:0044464,cell part|GO:0005623,cell|GO:0005622,intracellular|GO:0044444,cytoplasmic part|GO:0044445,cytosolic part|GO:0044424,intracellular part	GO:0051539,4 iron, 4 sulfur cluster binding|GO:0016835,carbon-oxygen lyase activity|GO:0016836,hydro-lyase activity|GO:0003824,catalytic activity|GO:0005488,binding|GO:0003861,3-isopropylmalate dehydratase activity|GO:0051536,iron-sulfur cluster binding|GO:0016829,lyase activity|GO:0051540,metal cluster binding	abp00290,Valine, leucine and isoleucine biosynthesis|abp01210,2-Oxocarboxylic acid metabolism|abp01110,Biosynthesis of secondary metabolites|abp01230,Biosynthesis of amino acids|abp01100,Metabolic pathways	IATP ATPase inhibitor OS=Lentinula edodes OX=5353 GN=LENED_008236 PE=4 SV=1 - [A0A1Q3EGL9_LENED]	11.11	1	2	2	3	0.777333	0.892428	0.867423	1.01207	1.17722	1.09535	81	8.86404	4.66553	1.2946	0.0135344
	A0A1Q3DX90	GO:0008152,metabolic process		GO:0035639,purine ribonucleoside triphosphate binding|GO:0005488,binding|GO:0003676,nucleic acid binding|GO:0043167,ion binding|GO:1901363,heterocyclic compound binding|GO:1901265,nucleoside phosphate binding|GO:0001882,nucleoside binding|GO:0043168,anion binding|GO:0000166,nucleotide binding|GO:0001883,purine nucleoside binding|GO:0032549,ribonucleoside binding|GO:0017076,purine nucleotide bindi…	abp03013,RNA transport|abp03040,Spliceosome|abp03015,mRNA surveillance pathway	DEAD-domain-containing protein OS=Lentinula edodes OX=5353 GN=LENED_001096 PE=3 SV=1 - [A0A1Q3DX90_LENED]	4.22	1	2	2	4	0.847196	0.787571	0.936235	1.015	1.13384	1.12538	474	53.2143	6.15088	1.27352	0.0153318
	A0A1Q3E2W0	GO:0044238,primary metabolic process|GO:0005975,carbohydrate metabolic process|GO:0008152,metabolic process|GO:0071704,organic substance metabolic process		GO:0016787,hydrolase activity|GO:0003824,catalytic activity|GO:0016798,hydrolase activity, acting on glycosyl bonds|GO:0004553,hydrolase activity, hydrolyzing O-glycosyl compounds	abp00511,Other glycan degradation	Glycosyl hydrolase family 2 OS=Lentinula edodes OX=5353 GN=LENED_003172 PE=3 SV=1 - [A0A1Q3E2W0_LENED]	2.93	1	2	2	2	0.927642	0.912574	0.816921	1.09041	1.00667	1.09192	955	107.841	6.27783	1.20016	0.0165571
	A0A1Q3DVN8	GO:0046903,secretion|GO:0009987,cellular process|GO:0016192,vesicle-mediated transport|GO:0006887,exocytosis|GO:0044765,single-organism transport|GO:0022406,membrane docking|GO:0048278,vesicle docking|GO:0032940,secretion by cell|GO:0044763,single-organism cellular process|GO:0044699,single-organism process|GO:0006810,transport|GO:0051649,establishment of localization in cell|GO:0051234,establish…	GO:0005737,cytoplasm|GO:0044464,cell part|GO:0005623,cell|GO:0005622,intracellular|GO:0044424,intracellular part|GO:0043234,protein complex|GO:0032991,macromolecular complex|GO:0000145,exocyst|GO:0099568,cytoplasmic region|GO:0044444,cytoplasmic part|GO:0071944,cell periphery|GO:0005938,cell cortex|GO:0044448,cell cortex part			Exocyst complex component protein OS=Lentinula edodes OX=5353 GN=LENED_000447 PE=4 SV=1 - [A0A1Q3DVN8_LENED]	1.43	1	1	1	1	0.954988	0.8061	0.771981	1.05015	1.0725	1.15481	842	93.8431	6.16357	1.29387	0.018416
	A0A1Q3DUY7	GO:0006771,riboflavin metabolic process|GO:0009231,riboflavin biosynthetic process|GO:0044249,cellular biosynthetic process|GO:0034641,cellular nitrogen compound metabolic process|GO:0006807,nitrogen compound metabolic process|GO:0044281,small molecule metabolic process|GO:0044283,small molecule biosynthetic process|GO:1901362,organic cyclic compound biosynthetic process|GO:0044699,single-organis…	GO:0005737,cytoplasm|GO:0043231,intracellular membrane-bounded organelle|GO:0005829,cytosol|GO:0044464,cell part|GO:0044444,cytoplasmic part|GO:0005623,cell|GO:0043226,organelle|GO:0043229,intracellular organelle|GO:0044424,intracellular part|GO:0005622,intracellular|GO:0043227,membrane-bounded organelle|GO:0005634,nucleus	GO:0003824,catalytic activity|GO:0016765,transferase activity, transferring alkyl or aryl (other than methyl) groups|GO:0016740,transferase activity|GO:0016491,oxidoreductase activity|GO:0004746,riboflavin synthase activity	abp00740,Riboflavin metabolism|abp01110,Biosynthesis of secondary metabolites|abp01100,Metabolic pathways	Lumazine-binding protein OS=Lentinula edodes OX=5353 GN=LENED_000199 PE=4 SV=1 - [A0A1Q3DUY7_LENED]	9.17	1	2	2	2	0.958814	0.832025	0.816025	1.11006	1.07188	1.01531	240	25.9014	5.36377	1.22648	0.0204614
	A0A1Q3E8Z9	GO:0008152,metabolic process		GO:0016787,hydrolase activity|GO:0046914,transition metal ion binding|GO:0043169,cation binding|GO:0097159,organic cyclic compound binding|GO:0030145,manganese ion binding|GO:0043167,ion binding|GO:0003824,catalytic activity|GO:0003723,RNA binding|GO:0003676,nucleic acid binding|GO:0046872,metal ion binding|GO:1901363,heterocyclic compound binding|GO:0005488,binding	abp03018,RNA degradation	Tat-binding protein 7 OS=Lentinula edodes OX=5353 GN=LENED_005391 PE=4 SV=1 - [A0A1Q3E8Z9_LENED]	0.42	1	1	1	1	0.645975	0.740504	0.944406	1.05599	1.17716	1.17128	1888	206.809	6.69775	1.46058	0.0206771
	A0A1Q3E9W7	GO:0008152,metabolic process|GO:0044710,single-organism metabolic process|GO:0044699,single-organism process|GO:0055114,oxidation-reduction process		GO:0043168,anion binding|GO:0050662,coenzyme binding|GO:0050660,flavin adenine dinucleotide binding|GO:0016614,oxidoreductase activity, acting on CH-OH group of donors|GO:0097159,organic cyclic compound binding|GO:0000166,nucleotide binding|GO:0036094,small molecule binding|GO:0003824,catalytic activity|GO:0048037,cofactor binding|GO:0005488,binding|GO:0043167,ion binding|GO:1901363,heterocyclic …	abp00260,Glycine, serine and threonine metabolism|abp01100,Metabolic pathways	DUF1783-domain-containing protein OS=Lentinula edodes OX=5353 GN=LENED_005760 PE=4 SV=1 - [A0A1Q3E9W7_LENED]	4.62	1	1	1	1	0.909277	0.872103	0.8692	1.15928	0.993891	1.04891	195	21.7876	9.92041	1.20807	0.0216951
	A0A1Q3ED06	GO:0006810,transport|GO:0009987,cellular process|GO:0051179,localization|GO:0044765,single-organism transport|GO:0044763,single-organism cellular process|GO:1902578,single-organism localization|GO:0051234,establishment of localization|GO:0055085,transmembrane transport|GO:0044699,single-organism process	GO:0016020,membrane|GO:0044425,membrane part|GO:0016021,integral component of membrane|GO:0031224,intrinsic component of membrane	GO:0005215,transporter activity		Cytosine-purine permease OS=Lentinula edodes OX=5353 GN=LENED_006844 PE=4 SV=1 - [A0A1Q3ED06_LENED]	0.97	1	1	1	1	0.812299	0.904747	0.913177	0.991649	1.09226	1.14567	1237	135.134	6.87354	1.22787	0.0227947
	A0A1Q3DZ26	GO:0034728,nucleosome organization|GO:0071103,DNA conformation change|GO:0022607,cellular component assembly|GO:0070271,protein complex biogenesis|GO:0043933,macromolecular complex subunit organization|GO:0016043,cellular component organization|GO:0031497,chromatin assembly|GO:0034622,cellular macromolecular complex assembly|GO:0071840,cellular component organization or biogenesis|GO:0071824,prot…	GO:0043231,intracellular membrane-bounded organelle|GO:0005634,nucleus|GO:0044464,cell part|GO:0005623,cell|GO:0005622,intracellular|GO:0043229,intracellular organelle|GO:0044424,intracellular part|GO:0043227,membrane-bounded organelle|GO:0043226,organelle			NAP-domain-containing protein OS=Lentinula edodes OX=5353 GN=LENED_001608 PE=3 SV=1 - [A0A1Q3DZ26_LENED]	11.27	1	6	6	10	0.735284	0.856971	0.926737	0.996418	1.12468	1.12682	426	48.6131	4.58936	1.28937	0.0262887
	A0A1Q3ERL3	GO:0009892,negative regulation of metabolic process|GO:0019222,regulation of metabolic process|GO:0060255,regulation of macromolecule metabolic process|GO:0009987,cellular process|GO:0044763,single-organism cellular process|GO:0010629,negative regulation of gene expression|GO:0050789,regulation of biological process|GO:0071704,organic substance metabolic process|GO:0016458,gene silencing|GO:00650…	GO:0032991,macromolecular complex|GO:0043231,intracellular membrane-bounded organelle|GO:0044464,cell part|GO:0005634,nucleus|GO:1990904,ribonucleoprotein complex|GO:0005623,cell|GO:0030529,intracellular ribonucleoprotein complex|GO:0044446,intracellular organelle part|GO:0044424,intracellular part|GO:0043229,intracellular organelle|GO:0044428,nuclear part|GO:0033167,ARC complex|GO:0031332,RNAi e…			Uncharacterized protein OS=Lentinula edodes OX=5353 GN=LENED_011938 PE=4 SV=1 - [A0A1Q3ERL3_LENED]	0.85	2	1	1	1	0.907614	0.926453	0.805063	1.13269	0.99432	1.08294	943	105.925	4.94482	1.21629	0.026304
	A0A1Q3ER44	GO:0080090,regulation of primary metabolic process|GO:0019222,regulation of metabolic process|GO:0031326,regulation of cellular biosynthetic process|GO:0031323,regulation of cellular metabolic process|GO:0090304,nucleic acid metabolic process|GO:0044249,cellular biosynthetic process|GO:0034641,cellular nitrogen compound metabolic process|GO:0006807,nitrogen compound metabolic process|GO:0034645,c…	GO:0043231,intracellular membrane-bounded organelle|GO:0005634,nucleus|GO:0044464,cell part|GO:0005623,cell|GO:0005622,intracellular|GO:0043229,intracellular organelle|GO:0044424,intracellular part|GO:0043227,membrane-bounded organelle|GO:0043226,organelle	GO:0043169,cation binding|GO:0046914,transition metal ion binding|GO:0003700,transcription factor activity, sequence-specific DNA binding|GO:0097159,organic cyclic compound binding|GO:0001071,nucleic acid binding transcription factor activity|GO:0043167,ion binding|GO:0008270,zinc ion binding|GO:0003676,nucleic acid binding|GO:0003677,DNA binding|GO:0046872,metal ion binding|GO:1901363,heterocycl…		Protein dopey OS=Lentinula edodes OX=5353 GN=LENED_011859 PE=4 SV=1 - [A0A1Q3ER44_LENED]	0.34	1	1	1	1	0.907715	0.848889	0.797719	1.20652	1.00078	1.04706	1777	200.049	5.99854	1.27406	0.0289479
	A0A1Q3E653				abp04120,Ubiquitin mediated proteolysis	F-box domain-containing protein OS=Lentinula edodes OX=5353 GN=LENED_004415 PE=4 SV=1 - [A0A1Q3E653_LENED]	7.49	1	1	1	1	0.681258	0.667995	0.510611	1.51501	0.902757	1.21816	267	29.7132	10.0669	1.95494	0.0329356
	A0A1Q3E8Z2	GO:0044249,cellular biosynthetic process|GO:0034641,cellular nitrogen compound metabolic process|GO:0006807,nitrogen compound metabolic process|GO:0034645,cellular macromolecule biosynthetic process|GO:1901576,organic substance biosynthetic process|GO:0044267,cellular protein metabolic process|GO:0044260,cellular macromolecule metabolic process|GO:0043043,peptide biosynthetic process|GO:0071704,o…	GO:0005737,cytoplasm|GO:0005622,intracellular|GO:0015934,large ribosomal subunit|GO:0005840,ribosome|GO:0043232,intracellular non-membrane-bounded organelle|GO:0044464,cell part|GO:0044444,cytoplasmic part|GO:0005623,cell|GO:0044391,ribosomal subunit|GO:0044446,intracellular organelle part|GO:0043229,intracellular organelle|GO:0043228,non-membrane-bounded organelle|GO:0044424,intracellular part|G…	GO:0003735,structural constituent of ribosome|GO:0005198,structural molecule activity	abp03010,Ribosome	60S ribosomal protein L27a OS=Lentinula edodes OX=5353 GN=LENED_005276 PE=3 SV=1 - [A0A1Q3E8Z2_LENED]	30	1	2	2	2	0.717371	0.799713	0.94279	1.12798	0.984345	1.14744	90	10.2427	9.75928	1.32518	0.0331857
	A0A1Q3DWK1	GO:0007032,endosome organization|GO:0006996,organelle organization|GO:0000278,mitotic cell cycle|GO:0071840,cellular component organization or biogenesis|GO:0009987,cellular process|GO:0010256,endomembrane system organization|GO:0016043,cellular component organization|GO:0044763,single-organism cellular process|GO:0007049,cell cycle|GO:0051301,cell division|GO:0044699,single-organism process		GO:0043169,cation binding|GO:0046914,transition metal ion binding|GO:0043167,ion binding|GO:0005488,binding|GO:0046872,metal ion binding|GO:0008270,zinc ion binding		RCC2 like protein OS=Lentinula edodes OX=5353 GN=LENED_000834 PE=4 SV=1 - [A0A1Q3DWK1_LENED]	5.5	2	7	7	13	0.938717	0.927374	0.814045	1.18027	0.999815	1.10639	1255	137.03	6.17627	1.22623	0.0372053
	A0A1Q3ENQ4	GO:0008152,metabolic process|GO:0044710,single-organism metabolic process|GO:0044699,single-organism process|GO:0055114,oxidation-reduction process		GO:0043168,anion binding|GO:0050662,coenzyme binding|GO:0050660,flavin adenine dinucleotide binding|GO:0016614,oxidoreductase activity, acting on CH-OH group of donors|GO:0097159,organic cyclic compound binding|GO:0000166,nucleotide binding|GO:0036094,small molecule binding|GO:0003824,catalytic activity|GO:0048037,cofactor binding|GO:0005488,binding|GO:0043167,ion binding|GO:1901363,heterocyclic …	abp00260,Glycine, serine and threonine metabolism|abp01100,Metabolic pathways	Alcohol oxidase OS=Lentinula edodes OX=5353 GN=LENED_010950 PE=3 SV=1 - [A0A1Q3ENQ4_LENED]	1.58	2	1	1	1	0.707307	0.648823	0.711991	1.47829	0.91872	1.1223	505	56.1812	5.97314	1.7017	0.0425722
	A0A1Q3ETK5	GO:0008104,protein localization|GO:0023052,signaling|GO:0007165,signal transduction|GO:0035556,intracellular signal transduction|GO:0050789,regulation of biological process|GO:0044699,single-organism process|GO:0051716,cellular response to stimulus|GO:0007264,small GTPase mediated signal transduction|GO:0065007,biological regulation|GO:0071702,organic substance transport|GO:0033036,macromolecule …	GO:0044464,cell part|GO:0005623,cell|GO:0005622,intracellular	GO:0043168,anion binding|GO:0005488,binding|GO:0019001,guanyl nucleotide binding|GO:0035639,purine ribonucleoside triphosphate binding|GO:0097367,carbohydrate derivative binding|GO:0043167,ion binding|GO:1901363,heterocyclic compound binding|GO:1901265,nucleoside phosphate binding|GO:0000166,nucleotide binding|GO:0036094,small molecule binding|GO:0032561,guanyl ribonucleotide binding|GO:0032553,r…	abp04144,Endocytosis	Ras-domain-containing protein OS=Lentinula edodes OX=5353 GN=LENED_012796 PE=4 SV=1 - [A0A1Q3ETK5_LENED]	3.64	1	1	1	1	0.7188	0.724251	0.902075	0.969638	1.33439	1.10003	247	27.6179	5.64307	1.45155	0.0449709
