# Supplementary material for: Cultivating Lentinula edodes on Substrate Containing Composted Sawdust Affects the Expression of Carbohydrate and Aromatic Amino Acid Metabolism-Related Genes
Source: mSystems. 2022 Feb 22;7(1):e00827-21. doi: 10.1128/msystems.00827-21 (PMC8862593; doi:10.1128/msystems.00827-21)
Supplement: TABLE S9 [file msystems.00827-21-st009.xlsx]

## Sheet: Tablib Dataset
Table S9 GO analysis of DEPs in proteome.
categories	maxLevel	levels	GO_Name	GO_ID	Pvalue	Pvalue_adjusted	Genes	Count	Pop_Hit	List_Total	Background_Genes	URL
Biological Processes	4	4	carbohydrate metabolic process	GO:0005975	0.00104	0.591	AGABI1DRAFT_116171|1;AGABI1DRAFT_111171|1;AGABI1DRAFT_51133|1;AGABI1DRAFT_87431|1;AGABI1DRAFT_38657|1;AGABI1DRAFT_87097|1;AGABI1DRAFT_127199|1;AGABI1DRAFT_133014|1;AGABI1DRAFT_111863|1;AGABI1DRAFT_120598|1;AGABI1DRAFT_114561|1;AGABI1DRAFT_120960|1;AGABI1DRAFT_77963|1;AGABI1DRAFT_69320|1;AGABI1DRAFT_120267|1;AGABI1DRAFT_79731|1;AGABI1DRAFT_31317|1;AGABI1DRAFT_115583|1;AGABI1DRAFT_81443|1	19	269	137	4188	http://www.ebi.ac.uk/QuickGO/GTerm?id=GO:0005975
	9	8,9	cellulose metabolic process	GO:0030243	0.0061	0.591	AGABI1DRAFT_116171|1;AGABI1DRAFT_111171|1	2	4	137	4188	http://www.ebi.ac.uk/QuickGO/GTerm?id=GO:0030243
	9	7,8,9	beta-glucan catabolic process	GO:0051275	0.0061	0.591	AGABI1DRAFT_116171|1;AGABI1DRAFT_111171|1	2	4	137	4188	http://www.ebi.ac.uk/QuickGO/GTerm?id=GO:0051275
	10	8,9,10	cellulose catabolic process	GO:0030245	0.0061	0.591	AGABI1DRAFT_116171|1;AGABI1DRAFT_111171|1	2	4	137	4188	http://www.ebi.ac.uk/QuickGO/GTerm?id=GO:0030245
	6	6	alcohol catabolic process	GO:0046164	0.0061	0.591	AGABI1DRAFT_115230|1;AGABI1DRAFT_31317|1	2	4	137	4188	http://www.ebi.ac.uk/QuickGO/GTerm?id=GO:0046164
	5	5	organic hydroxy compound catabolic process	GO:1901616	0.0061	0.591	AGABI1DRAFT_115230|1;AGABI1DRAFT_31317|1	2	4	137	4188	http://www.ebi.ac.uk/QuickGO/GTerm?id=GO:1901616
	7	7	glucan catabolic process	GO:0009251	0.00996	0.591	AGABI1DRAFT_116171|1;AGABI1DRAFT_111171|1	2	5	137	4188	http://www.ebi.ac.uk/QuickGO/GTerm?id=GO:0009251
	4	4	lipid metabolic process	GO:0006629	0.0139	0.591	AGABI1DRAFT_60497|1;AGABI1DRAFT_104217|1;AGABI1DRAFT_114026|1;AGABI1DRAFT_105879|1;AGABI1DRAFT_116205|1;AGABI1DRAFT_115230|1;AGABI1DRAFT_119202|1;AGABI1DRAFT_31317|1;AGABI1DRAFT_115583|1;AGABI1DRAFT_116253|1;AGABI1DRAFT_80588|1;AGABI1DRAFT_81537|1	12	180	137	4188	http://www.ebi.ac.uk/QuickGO/GTerm?id=GO:0006629
	6	6	cellular polysaccharide catabolic process	GO:0044247	0.0146	0.591	AGABI1DRAFT_116171|1;AGABI1DRAFT_111171|1	2	6	137	4188	http://www.ebi.ac.uk/QuickGO/GTerm?id=GO:0044247
	6	6	polysaccharide catabolic process	GO:0000272	0.0166	0.591	AGABI1DRAFT_116171|1;AGABI1DRAFT_111171|1;AGABI1DRAFT_87431|1	3	17	137	4188	http://www.ebi.ac.uk/QuickGO/GTerm?id=GO:0000272
	7	6,7	actin filament organization	GO:0007015	0.0226	0.591	AGABI1DRAFT_83602|1;AGABI1DRAFT_113116|1;AGABI1DRAFT_85102|1	3	19	137	4188	http://www.ebi.ac.uk/QuickGO/GTerm?id=GO:0007015
	8	7,8	beta-glucan metabolic process	GO:0051273	0.0261	0.591	AGABI1DRAFT_116171|1;AGABI1DRAFT_111171|1	2	8	137	4188	http://www.ebi.ac.uk/QuickGO/GTerm?id=GO:0051273
	7	5,6,7	phosphorylated carbohydrate dephosphorylation	GO:0046838	0.0327	0.591	AGABI1DRAFT_31317|1	1	1	137	4188	http://www.ebi.ac.uk/QuickGO/GTerm?id=GO:0046838
	6	6	COPII vesicle coating	GO:0048208	0.0327	0.591	AGABI1DRAFT_125127|1	1	1	137	4188	http://www.ebi.ac.uk/QuickGO/GTerm?id=GO:0048208
	5	5	sphingomyelin metabolic process	GO:0006684	0.0327	0.591	AGABI1DRAFT_115230|1	1	1	137	4188	http://www.ebi.ac.uk/QuickGO/GTerm?id=GO:0006684
	5	5	inositol phosphate dephosphorylation	GO:0046855	0.0327	0.591	AGABI1DRAFT_31317|1	1	1	137	4188	http://www.ebi.ac.uk/QuickGO/GTerm?id=GO:0046855
	5	5	endosome organization	GO:0007032	0.0327	0.591	AGABI1DRAFT_111837|1	1	1	137	4188	http://www.ebi.ac.uk/QuickGO/GTerm?id=GO:0007032
	7	6,7	sphingolipid catabolic process	GO:0030149	0.0327	0.591	AGABI1DRAFT_115230|1	1	1	137	4188	http://www.ebi.ac.uk/QuickGO/GTerm?id=GO:0030149
	7	6,7	GDP-L-fucose biosynthetic process	GO:0042350	0.0327	0.591	AGABI1DRAFT_114672|1	1	1	137	4188	http://www.ebi.ac.uk/QuickGO/GTerm?id=GO:0042350
	6	6	oxazole or thiazole biosynthetic process	GO:0018131	0.0327	0.591	AGABI1DRAFT_40074|1	1	1	137	4188	http://www.ebi.ac.uk/QuickGO/GTerm?id=GO:0018131
	8	8	formate metabolic process	GO:0015942	0.0327	0.591	AGABI1DRAFT_83641|1	1	1	137	4188	http://www.ebi.ac.uk/QuickGO/GTerm?id=GO:0015942
	11	9,10,11	exonucleolytic nuclear-transcribed mRNA catabolic process involved in deadenylation-dependent decay	GO:0043928	0.0327	0.591	AGABI1DRAFT_96933|1	1	1	137	4188	http://www.ebi.ac.uk/QuickGO/GTerm?id=GO:0043928
	8	7,8	histone deubiquitination	GO:0016578	0.0327	0.591	SUS1|1	1	1	137	4188	http://www.ebi.ac.uk/QuickGO/GTerm?id=GO:0016578
	4	4	vesicle targeting	GO:0006903	0.0327	0.591	AGABI1DRAFT_125127|1	1	1	137	4188	http://www.ebi.ac.uk/QuickGO/GTerm?id=GO:0006903
	5	4,5	inositol phosphate metabolic process	GO:0043647	0.0327	0.591	AGABI1DRAFT_31317|1	1	1	137	4188	http://www.ebi.ac.uk/QuickGO/GTerm?id=GO:0043647
	7	7	fucose metabolic process	GO:0006004	0.0327	0.591	AGABI1DRAFT_77963|1	1	1	137	4188	http://www.ebi.ac.uk/QuickGO/GTerm?id=GO:0006004
	7	6,7	sphingomyelin catabolic process	GO:0006685	0.0327	0.591	AGABI1DRAFT_115230|1	1	1	137	4188	http://www.ebi.ac.uk/QuickGO/GTerm?id=GO:0006685
	6	6	thiazole biosynthetic process	GO:0052837	0.0327	0.591	AGABI1DRAFT_40074|1	1	1	137	4188	http://www.ebi.ac.uk/QuickGO/GTerm?id=GO:0052837
	8	5,6,8	inositol phosphate catabolic process	GO:0071545	0.0327	0.591	AGABI1DRAFT_31317|1	1	1	137	4188	http://www.ebi.ac.uk/QuickGO/GTerm?id=GO:0071545
	5	5	oxazole or thiazole metabolic process	GO:0046484	0.0327	0.591	AGABI1DRAFT_40074|1	1	1	137	4188	http://www.ebi.ac.uk/QuickGO/GTerm?id=GO:0046484
	7	6,7	vesicle targeting, rough ER to cis-Golgi	GO:0048207	0.0327	0.591	AGABI1DRAFT_125127|1	1	1	137	4188	http://www.ebi.ac.uk/QuickGO/GTerm?id=GO:0048207
	6	5,6	GDP-L-fucose metabolic process	GO:0046368	0.0327	0.591	AGABI1DRAFT_114672|1	1	1	137	4188	http://www.ebi.ac.uk/QuickGO/GTerm?id=GO:0046368
	8	7,8	'de novo' GDP-L-fucose biosynthetic process	GO:0042351	0.0327	0.591	AGABI1DRAFT_114672|1	1	1	137	4188	http://www.ebi.ac.uk/QuickGO/GTerm?id=GO:0042351
	12	9,10,11,12	nuclear-transcribed mRNA catabolic process, 3'-5' exonucleolytic nonsense-mediated decay	GO:0070478	0.0327	0.591	AGABI1DRAFT_96933|1	1	1	137	4188	http://www.ebi.ac.uk/QuickGO/GTerm?id=GO:0070478
	5	5	COPII-coated vesicle budding	GO:0090114	0.0327	0.591	AGABI1DRAFT_125127|1	1	1	137	4188	http://www.ebi.ac.uk/QuickGO/GTerm?id=GO:0090114
	6	6	membrane lipid catabolic process	GO:0046466	0.0327	0.591	AGABI1DRAFT_115230|1	1	1	137	4188	http://www.ebi.ac.uk/QuickGO/GTerm?id=GO:0046466
	8	7,8	replication fork arrest	GO:0043111	0.0327	0.591	AGABI1DRAFT_78171|1	1	1	137	4188	http://www.ebi.ac.uk/QuickGO/GTerm?id=GO:0043111
	5	5	vesicle targeting, to, from or within Golgi	GO:0048199	0.0327	0.591	AGABI1DRAFT_125127|1	1	1	137	4188	http://www.ebi.ac.uk/QuickGO/GTerm?id=GO:0048199
	6	5,6	thiazole metabolic process	GO:0052838	0.0327	0.591	AGABI1DRAFT_40074|1	1	1	137	4188	http://www.ebi.ac.uk/QuickGO/GTerm?id=GO:0052838
	9	8,9	formate catabolic process	GO:0042183	0.0327	0.591	AGABI1DRAFT_83641|1	1	1	137	4188	http://www.ebi.ac.uk/QuickGO/GTerm?id=GO:0042183
	8	7,8	phosphatidylinositol phosphorylation	GO:0046854	0.0329	0.591	AGABI1DRAFT_31317|1;AGABI1DRAFT_80588|1	2	9	137	4188	http://www.ebi.ac.uk/QuickGO/GTerm?id=GO:0046854
	6	6	negative regulation of proteolysis	GO:0045861	0.0329	0.591	AGABI1DRAFT_109561|1;AGABI1DRAFT_82896|1	2	9	137	4188	http://www.ebi.ac.uk/QuickGO/GTerm?id=GO:0045861
	7	6,7	lipid phosphorylation	GO:0046834	0.0329	0.591	AGABI1DRAFT_31317|1;AGABI1DRAFT_80588|1	2	9	137	4188	http://www.ebi.ac.uk/QuickGO/GTerm?id=GO:0046834
	9	8,9	NADP metabolic process	GO:0006739	0.0329	0.591	AGABI1DRAFT_55968|1;AGABI1DRAFT_81443|1	2	9	137	4188	http://www.ebi.ac.uk/QuickGO/GTerm?id=GO:0006739
	3	3	single-organism metabolic process	GO:0044710	0.0391	0.642	AGABI1DRAFT_104723|1;AGABI1DRAFT_60497|1;AGABI1DRAFT_121696|1;AGABI1DRAFT_111863|1;AGABI1DRAFT_40074|1;AGABI1DRAFT_118670|1;AGABI1DRAFT_55968|1;AGABI1DRAFT_104217|1;AGABI1DRAFT_33556|1;AGABI1DRAFT_78171|1;AGABI1DRAFT_114026|1;SUS1|1;AGABI1DRAFT_112847|1;AGABI1DRAFT_131729|1;ADI1|1;AGABI1DRAFT_77963|1;AGABI1DRAFT_66631|1;AGABI1DRAFT_82826|1;AGABI1DRAFT_109678|1;AGABI1DRAFT_105879|1;AGABI1DRAFT_116…	53	1314	137	4188	http://www.ebi.ac.uk/QuickGO/GTerm?id=GO:0044710
	5	5	polysaccharide metabolic process	GO:0005976	0.042	0.642	AGABI1DRAFT_116171|1;AGABI1DRAFT_111171|1;AGABI1DRAFT_87431|1	3	24	137	4188	http://www.ebi.ac.uk/QuickGO/GTerm?id=GO:0005976
	8	7,8	intron homing	GO:0006314	0.0482	0.642	AGABI1DRAFT_50017|1;AGABI1DRAFT_103557|1	2	11	137	4188	http://www.ebi.ac.uk/QuickGO/GTerm?id=GO:0006314
	5	5	cellular carbohydrate catabolic process	GO:0044275	0.0482	0.642	AGABI1DRAFT_116171|1;AGABI1DRAFT_111171|1	2	11	137	4188	http://www.ebi.ac.uk/QuickGO/GTerm?id=GO:0044275
	5	5	extracellular matrix organization	GO:0030198	0.0514	0.642	AGABI1DRAFT_83602|1;AGABI1DRAFT_113116|1;AGABI1DRAFT_85102|1	3	26	137	4188	http://www.ebi.ac.uk/QuickGO/GTerm?id=GO:0030198
	4	4	extracellular structure organization	GO:0043062	0.0514	0.642	AGABI1DRAFT_83602|1;AGABI1DRAFT_113116|1;AGABI1DRAFT_85102|1	3	26	137	4188	http://www.ebi.ac.uk/QuickGO/GTerm?id=GO:0043062
	6	6	fibril organization	GO:0097435	0.0514	0.642	AGABI1DRAFT_83602|1;AGABI1DRAFT_113116|1;AGABI1DRAFT_85102|1	3	26	137	4188	http://www.ebi.ac.uk/QuickGO/GTerm?id=GO:0097435
	5	4,5	cellular carbohydrate metabolic process	GO:0044262	0.0542	0.642	AGABI1DRAFT_116171|1;AGABI1DRAFT_111171|1;AGABI1DRAFT_31317|1;AGABI1DRAFT_115583|1	4	44	137	4188	http://www.ebi.ac.uk/QuickGO/GTerm?id=GO:0044262
	5	5	negative regulation of catalytic activity	GO:0043086	0.0566	0.642	AGABI1DRAFT_109561|1;AGABI1DRAFT_82896|1	2	12	137	4188	http://www.ebi.ac.uk/QuickGO/GTerm?id=GO:0043086
	7	6,7	cellular glucan metabolic process	GO:0006073	0.0566	0.642	AGABI1DRAFT_116171|1;AGABI1DRAFT_111171|1	2	12	137	4188	http://www.ebi.ac.uk/QuickGO/GTerm?id=GO:0006073
	6	6	glucan metabolic process	GO:0044042	0.0566	0.642	AGABI1DRAFT_116171|1;AGABI1DRAFT_111171|1	2	12	137	4188	http://www.ebi.ac.uk/QuickGO/GTerm?id=GO:0044042
	6	5,6	negative regulation of cellular protein metabolic process	GO:0032269	0.0566	0.642	AGABI1DRAFT_109561|1;AGABI1DRAFT_82896|1	2	12	137	4188	http://www.ebi.ac.uk/QuickGO/GTerm?id=GO:0032269
	5	5	organophosphate catabolic process	GO:0046434	0.0566	0.642	AGABI1DRAFT_115230|1;AGABI1DRAFT_31317|1	2	12	137	4188	http://www.ebi.ac.uk/QuickGO/GTerm?id=GO:0046434
	4	4	small molecule metabolic process	GO:0044281	0.0577	0.642	AGABI1DRAFT_40074|1;AGABI1DRAFT_55968|1;AGABI1DRAFT_33556|1;ADI1|1;AGABI1DRAFT_77963|1;AGABI1DRAFT_82826|1;AGABI1DRAFT_109678|1;AGABI1DRAFT_120002|1;AGABI1DRAFT_115230|1;AGABI1DRAFT_83641|1;AGABI1DRAFT_67550|1;AGABI1DRAFT_51761|1;AGABI1DRAFT_31317|1;AGABI1DRAFT_115583|1;AGABI1DRAFT_113428|1;AGABI1DRAFT_114672|1;AGABI1DRAFT_116253|1;AGABI1DRAFT_78564|1;AGABI1DRAFT_81443|1;AGABI1DRAFT_81537|1	20	424	137	4188	http://www.ebi.ac.uk/QuickGO/GTerm?id=GO:0044281
	8	8	protein modification by small protein conjugation	GO:0032446	0.0581	0.642	AGABI1DRAFT_109561|1;AGABI1DRAFT_69037|1;AGABI1DRAFT_115892|1;AGABI1DRAFT_121803|1	4	45	137	4188	http://www.ebi.ac.uk/QuickGO/GTerm?id=GO:0032446
	6	4,5,6	negative regulation of macromolecule metabolic process	GO:0010605	0.0601	0.642	AGABI1DRAFT_78171|1;AGABI1DRAFT_109561|1;AGABI1DRAFT_82896|1;AGABI1DRAFT_110993|1;AGABI1DRAFT_96933|1	5	65	137	4188	http://www.ebi.ac.uk/QuickGO/GTerm?id=GO:0010605
	7	6,7	nucleotide biosynthetic process	GO:0009165	0.0634	0.642	AGABI1DRAFT_55968|1;AGABI1DRAFT_82826|1;AGABI1DRAFT_67550|1;AGABI1DRAFT_114672|1;AGABI1DRAFT_78564|1	5	66	137	4188	http://www.ebi.ac.uk/QuickGO/GTerm?id=GO:0009165
	7	7	protein modification by small protein conjugation or removal	GO:0070647	0.0634	0.642	SUS1|1;AGABI1DRAFT_109561|1;AGABI1DRAFT_69037|1;AGABI1DRAFT_115892|1;AGABI1DRAFT_121803|1	5	66	137	4188	http://www.ebi.ac.uk/QuickGO/GTerm?id=GO:0070647
	10	9,10	NADP biosynthetic process	GO:0006741	0.0644	0.642	AGABI1DRAFT_55968|1	1	2	137	4188	http://www.ebi.ac.uk/QuickGO/GTerm?id=GO:0006741
	9	9	protein neddylation	GO:0045116	0.0644	0.642	AGABI1DRAFT_121803|1	1	2	137	4188	http://www.ebi.ac.uk/QuickGO/GTerm?id=GO:0045116
	6	6	phospholipid catabolic process	GO:0009395	0.0644	0.642	AGABI1DRAFT_115230|1	1	2	137	4188	http://www.ebi.ac.uk/QuickGO/GTerm?id=GO:0009395
	5	5	allantoin metabolic process	GO:0000255	0.0644	0.642	AGABI1DRAFT_112684|1	1	2	137	4188	http://www.ebi.ac.uk/QuickGO/GTerm?id=GO:0000255
	9	5,8,9	meiotic mismatch repair	GO:0000710	0.0644	0.642	AGABI1DRAFT_78171|1	1	2	137	4188	http://www.ebi.ac.uk/QuickGO/GTerm?id=GO:0000710
	7	6,7	allantoin catabolic process	GO:0000256	0.0644	0.642	AGABI1DRAFT_112684|1	1	2	137	4188	http://www.ebi.ac.uk/QuickGO/GTerm?id=GO:0000256
	10	7,9,10	glutaminyl-tRNAGln biosynthesis via transamidation	GO:0070681	0.0644	0.642	AGABI1DRAFT_120002|1	1	2	137	4188	http://www.ebi.ac.uk/QuickGO/GTerm?id=GO:0070681
	7	6,7	maintenance of protein localization in organelle	GO:0072595	0.0644	0.642	AGABI1DRAFT_84050|1	1	2	137	4188	http://www.ebi.ac.uk/QuickGO/GTerm?id=GO:0072595
	10	8,9,10	nuclear-transcribed mRNA catabolic process, nonsense-mediated decay	GO:0000184	0.0644	0.642	AGABI1DRAFT_96933|1	1	2	137	4188	http://www.ebi.ac.uk/QuickGO/GTerm?id=GO:0000184
	6	6	vesicle coating	GO:0006901	0.0644	0.642	AGABI1DRAFT_125127|1	1	2	137	4188	http://www.ebi.ac.uk/QuickGO/GTerm?id=GO:0006901
	7	6,7	tetrahydrofolylpolyglutamate metabolic process	GO:0046900	0.0644	0.642	AGABI1DRAFT_109678|1	1	2	137	4188	http://www.ebi.ac.uk/QuickGO/GTerm?id=GO:0046900
	8	7,8	maintenance of protein localization in endoplasmic reticulum	GO:0035437	0.0644	0.642	AGABI1DRAFT_84050|1	1	2	137	4188	http://www.ebi.ac.uk/QuickGO/GTerm?id=GO:0035437
	9	8,9	protein retention in ER lumen	GO:0006621	0.0644	0.642	AGABI1DRAFT_84050|1	1	2	137	4188	http://www.ebi.ac.uk/QuickGO/GTerm?id=GO:0006621
	8	7,8	tetrahydrofolylpolyglutamate biosynthetic process	GO:0046901	0.0644	0.642	AGABI1DRAFT_109678|1	1	2	137	4188	http://www.ebi.ac.uk/QuickGO/GTerm?id=GO:0046901
	6	5,6	establishment of mitochondrion localization	GO:0051654	0.0644	0.642	AGABI1DRAFT_113116|1	1	2	137	4188	http://www.ebi.ac.uk/QuickGO/GTerm?id=GO:0051654
	5	5	negative regulation of protein metabolic process	GO:0051248	0.0655	0.642	AGABI1DRAFT_109561|1;AGABI1DRAFT_82896|1	2	13	137	4188	http://www.ebi.ac.uk/QuickGO/GTerm?id=GO:0051248
	7	7	cellular protein complex disassembly	GO:0043624	0.0655	0.642	AGABI1DRAFT_53789|1;AGABI1DRAFT_85102|1	2	13	137	4188	http://www.ebi.ac.uk/QuickGO/GTerm?id=GO:0043624
	6	5,6	cellular polysaccharide metabolic process	GO:0044264	0.0655	0.642	AGABI1DRAFT_116171|1;AGABI1DRAFT_111171|1	2	13	137	4188	http://www.ebi.ac.uk/QuickGO/GTerm?id=GO:0044264
	6	5,6	nucleoside phosphate biosynthetic process	GO:1901293	0.0668	0.642	AGABI1DRAFT_55968|1;AGABI1DRAFT_82826|1;AGABI1DRAFT_67550|1;AGABI1DRAFT_114672|1;AGABI1DRAFT_78564|1	5	67	137	4188	http://www.ebi.ac.uk/QuickGO/GTerm?id=GO:1901293
	6	5,6	actin cytoskeleton organization	GO:0030036	0.0731	0.642	AGABI1DRAFT_83602|1;AGABI1DRAFT_113116|1;AGABI1DRAFT_85102|1	3	30	137	4188	http://www.ebi.ac.uk/QuickGO/GTerm?id=GO:0030036
	3	3	negative regulation of metabolic process	GO:0009892	0.0739	0.642	AGABI1DRAFT_78171|1;AGABI1DRAFT_109561|1;AGABI1DRAFT_82896|1;AGABI1DRAFT_110993|1;AGABI1DRAFT_96933|1	5	69	137	4188	http://www.ebi.ac.uk/QuickGO/GTerm?id=GO:0009892
	4	4	negative regulation of molecular function	GO:0044092	0.0748	0.642	AGABI1DRAFT_109561|1;AGABI1DRAFT_82896|1	2	14	137	4188	http://www.ebi.ac.uk/QuickGO/GTerm?id=GO:0044092
	4	4	actin filament-based process	GO:0030029	0.0791	0.642	AGABI1DRAFT_83602|1;AGABI1DRAFT_113116|1;AGABI1DRAFT_85102|1	3	31	137	4188	http://www.ebi.ac.uk/QuickGO/GTerm?id=GO:0030029
	7	7	phosphatidylinositol metabolic process	GO:0046488	0.0791	0.642	AGABI1DRAFT_119202|1;AGABI1DRAFT_31317|1;AGABI1DRAFT_80588|1	3	31	137	4188	http://www.ebi.ac.uk/QuickGO/GTerm?id=GO:0046488
	4	4	establishment of organelle localization	GO:0051656	0.0845	0.642	AGABI1DRAFT_113116|1;AGABI1DRAFT_125127|1	2	15	137	4188	http://www.ebi.ac.uk/QuickGO/GTerm?id=GO:0051656
	6	6	protein complex disassembly	GO:0043241	0.0845	0.642	AGABI1DRAFT_53789|1;AGABI1DRAFT_85102|1	2	15	137	4188	http://www.ebi.ac.uk/QuickGO/GTerm?id=GO:0043241
	8	7,8	actin polymerization or depolymerization	GO:0008154	0.0845	0.642	AGABI1DRAFT_113116|1;AGABI1DRAFT_85102|1	2	15	137	4188	http://www.ebi.ac.uk/QuickGO/GTerm?id=GO:0008154
	5	5	protein complex subunit organization	GO:0071822	0.0929	0.642	AGABI1DRAFT_120846|1;AGABI1DRAFT_113116|1;AGABI1DRAFT_86473|1;AGABI1DRAFT_53789|1;AGABI1DRAFT_125127|1;AGABI1DRAFT_85102|1	6	96	137	4188	http://www.ebi.ac.uk/QuickGO/GTerm?id=GO:0071822
	7	5,6,7	thiamine-containing compound biosynthetic process	GO:0042724	0.095	0.642	AGABI1DRAFT_40074|1	1	3	137	4188	http://www.ebi.ac.uk/QuickGO/GTerm?id=GO:0042724
	10	8,9,10	nuclear-transcribed mRNA catabolic process, non-stop decay	GO:0070481	0.095	0.642	AGABI1DRAFT_96933|1	1	3	137	4188	http://www.ebi.ac.uk/QuickGO/GTerm?id=GO:0070481
	11	9,10,11	nuclear-transcribed mRNA catabolic process, exonucleolytic, 3'-5'	GO:0034427	0.095	0.642	AGABI1DRAFT_96933|1	1	3	137	4188	http://www.ebi.ac.uk/QuickGO/GTerm?id=GO:0034427
	6	4,6	ethanolamine-containing compound metabolic process	GO:0042439	0.095	0.642	AGABI1DRAFT_115230|1	1	3	137	4188	http://www.ebi.ac.uk/QuickGO/GTerm?id=GO:0042439
	4	4	post-chaperonin tubulin folding pathway	GO:0007023	0.095	0.642	AGABI1DRAFT_120846|1	1	3	137	4188	http://www.ebi.ac.uk/QuickGO/GTerm?id=GO:0007023
	5	5	vesicle localization	GO:0051648	0.095	0.642	AGABI1DRAFT_125127|1	1	3	137	4188	http://www.ebi.ac.uk/QuickGO/GTerm?id=GO:0051648
	9	7,9	leucine biosynthetic process	GO:0009098	0.095	0.642	AGABI1DRAFT_113428|1	1	3	137	4188	http://www.ebi.ac.uk/QuickGO/GTerm?id=GO:0009098
	8	8	termination of RNA polymerase II transcription	GO:0006369	0.095	0.642	AGABI1DRAFT_112673|1	1	3	137	4188	http://www.ebi.ac.uk/QuickGO/GTerm?id=GO:0006369
	8	8	negative regulation of endopeptidase activity	GO:0010951	0.095	0.642	AGABI1DRAFT_82896|1	1	3	137	4188	http://www.ebi.ac.uk/QuickGO/GTerm?id=GO:0010951
	5	5	establishment of vesicle localization	GO:0051650	0.095	0.642	AGABI1DRAFT_125127|1	1	3	137	4188	http://www.ebi.ac.uk/QuickGO/GTerm?id=GO:0051650
	8	7,8	interstrand cross-link repair	GO:0036297	0.095	0.642	AGABI1DRAFT_78171|1	1	3	137	4188	http://www.ebi.ac.uk/QuickGO/GTerm?id=GO:0036297
	7	7	polyol catabolic process	GO:0046174	0.095	0.642	AGABI1DRAFT_31317|1	1	3	137	4188	http://www.ebi.ac.uk/QuickGO/GTerm?id=GO:0046174
	6	6	nucleotide-sugar biosynthetic process	GO:0009226	0.095	0.642	AGABI1DRAFT_114672|1	1	3	137	4188	http://www.ebi.ac.uk/QuickGO/GTerm?id=GO:0009226
	7	5,6,7	negative regulation of DNA metabolic process	GO:0051053	0.095	0.642	AGABI1DRAFT_78171|1	1	3	137	4188	http://www.ebi.ac.uk/QuickGO/GTerm?id=GO:0051053
	7	7	negative regulation of peptidase activity	GO:0010466	0.095	0.642	AGABI1DRAFT_82896|1	1	3	137	4188	http://www.ebi.ac.uk/QuickGO/GTerm?id=GO:0010466
	8	6,7,8	mitotic actomyosin contractile ring assembly	GO:1903475	0.095	0.642	AGABI1DRAFT_83602|1	1	3	137	4188	http://www.ebi.ac.uk/QuickGO/GTerm?id=GO:1903475
	10	8,9,10	nuclear-transcribed mRNA catabolic process, exonucleolytic	GO:0000291	0.095	0.642	AGABI1DRAFT_96933|1	1	3	137	4188	http://www.ebi.ac.uk/QuickGO/GTerm?id=GO:0000291
	8	6,7,8	negative regulation of DNA replication	GO:0008156	0.095	0.642	AGABI1DRAFT_78171|1	1	3	137	4188	http://www.ebi.ac.uk/QuickGO/GTerm?id=GO:0008156
	6	6	cellular amide catabolic process	GO:0043605	0.095	0.642	AGABI1DRAFT_112684|1	1	3	137	4188	http://www.ebi.ac.uk/QuickGO/GTerm?id=GO:0043605
	11	10,11	cellular copper ion homeostasis	GO:0006878	0.095	0.642	AGABI1DRAFT_85027|1	1	3	137	4188	http://www.ebi.ac.uk/QuickGO/GTerm?id=GO:0006878
	7	6,7	thiamine biosynthetic process	GO:0009228	0.095	0.642	AGABI1DRAFT_40074|1	1	3	137	4188	http://www.ebi.ac.uk/QuickGO/GTerm?id=GO:0009228
	6	6	leucine metabolic process	GO:0006551	0.095	0.642	AGABI1DRAFT_113428|1	1	3	137	4188	http://www.ebi.ac.uk/QuickGO/GTerm?id=GO:0006551
	9	7,8,9	negative regulation of DNA-dependent DNA replication	GO:2000104	0.095	0.642	AGABI1DRAFT_78171|1	1	3	137	4188	http://www.ebi.ac.uk/QuickGO/GTerm?id=GO:2000104
	11	8,10,11	phenylalanyl-tRNA aminoacylation	GO:0006432	0.095	0.642	AGABI1DRAFT_33556|1	1	3	137	4188	http://www.ebi.ac.uk/QuickGO/GTerm?id=GO:0006432
	7	6,7	assembly of actomyosin apparatus involved in mitotic cytokinesis	GO:1902407	0.095	0.642	AGABI1DRAFT_83602|1	1	3	137	4188	http://www.ebi.ac.uk/QuickGO/GTerm?id=GO:1902407
	4	4	cellular lipid metabolic process	GO:0044255	0.0965	0.642	AGABI1DRAFT_114026|1;AGABI1DRAFT_115230|1;AGABI1DRAFT_119202|1;AGABI1DRAFT_31317|1;AGABI1DRAFT_116253|1;AGABI1DRAFT_80588|1;AGABI1DRAFT_81537|1	7	120	137	4188	http://www.ebi.ac.uk/QuickGO/GTerm?id=GO:0044255
	4	4	organophosphate metabolic process	GO:0019637	0.101	0.642	AGABI1DRAFT_55968|1;AGABI1DRAFT_82826|1;AGABI1DRAFT_115230|1;AGABI1DRAFT_67550|1;AGABI1DRAFT_119202|1;AGABI1DRAFT_31317|1;AGABI1DRAFT_114672|1;AGABI1DRAFT_78564|1;AGABI1DRAFT_80588|1;AGABI1DRAFT_81443|1	10	194	137	4188	http://www.ebi.ac.uk/QuickGO/GTerm?id=GO:0019637
	5	5	macromolecular complex disassembly	GO:0032984	0.105	0.642	AGABI1DRAFT_53789|1;AGABI1DRAFT_85102|1	2	17	137	4188	http://www.ebi.ac.uk/QuickGO/GTerm?id=GO:0032984
	4	4	single-organism biosynthetic process	GO:0044711	0.106	0.642	AGABI1DRAFT_40074|1;AGABI1DRAFT_55968|1;AGABI1DRAFT_114026|1;ADI1|1;AGABI1DRAFT_82826|1;AGABI1DRAFT_109678|1;AGABI1DRAFT_116205|1;AGABI1DRAFT_67550|1;AGABI1DRAFT_51761|1;AGABI1DRAFT_119202|1;AGABI1DRAFT_113428|1;AGABI1DRAFT_114672|1;AGABI1DRAFT_116253|1;AGABI1DRAFT_78564|1;AGABI1DRAFT_81537|1	15	324	137	4188	http://www.ebi.ac.uk/QuickGO/GTerm?id=GO:0044711
	6	5,6	ER to Golgi vesicle-mediated transport	GO:0006888	0.116	0.642	AGABI1DRAFT_84050|1;AGABI1DRAFT_125127|1	2	18	137	4188	http://www.ebi.ac.uk/QuickGO/GTerm?id=GO:0006888
	4	4	cellular component disassembly	GO:0022411	0.116	0.642	AGABI1DRAFT_53789|1;AGABI1DRAFT_85102|1	2	18	137	4188	http://www.ebi.ac.uk/QuickGO/GTerm?id=GO:0022411
	4	4	organelle organization	GO:0006996	0.12	0.642	AGABI1DRAFT_111094|1;AGABI1DRAFT_104723|1;AGABI1DRAFT_85027|1;AGABI1DRAFT_40074|1;AGABI1DRAFT_83602|1;AGABI1DRAFT_78171|1;SUS1|1;AGABI1DRAFT_99012|1;AGABI1DRAFT_109561|1;AGABI1DRAFT_111837|1;AGABI1DRAFT_113116|1;AGABI1DRAFT_86473|1;AGABI1DRAFT_125127|1;AGABI1DRAFT_85102|1	14	304	137	4188	http://www.ebi.ac.uk/QuickGO/GTerm?id=GO:0006996
	6	5,6	thiamine metabolic process	GO:0006772	0.125	0.642	AGABI1DRAFT_40074|1	1	4	137	4188	http://www.ebi.ac.uk/QuickGO/GTerm?id=GO:0006772
	7	6,7	acyl-CoA biosynthetic process	GO:0071616	0.125	0.642	AGABI1DRAFT_115583|1	1	4	137	4188	http://www.ebi.ac.uk/QuickGO/GTerm?id=GO:0071616
	9	9	protein sumoylation	GO:0016925	0.125	0.642	AGABI1DRAFT_115892|1	1	4	137	4188	http://www.ebi.ac.uk/QuickGO/GTerm?id=GO:0016925
	5	5	thioester biosynthetic process	GO:0035384	0.125	0.642	AGABI1DRAFT_115583|1	1	4	137	4188	http://www.ebi.ac.uk/QuickGO/GTerm?id=GO:0035384
	8	7,8	negative regulation of proteolysis involved in cellular protein catabolic process	GO:1903051	0.125	0.642	AGABI1DRAFT_109561|1	1	4	137	4188	http://www.ebi.ac.uk/QuickGO/GTerm?id=GO:1903051
	7	6,7	actomyosin structure organization	GO:0031032	0.125	0.642	AGABI1DRAFT_83602|1	1	4	137	4188	http://www.ebi.ac.uk/QuickGO/GTerm?id=GO:0031032
	6	5,6	regulation of ubiquitin-protein ligase activity involved in mitotic cell cycle	GO:0051439	0.125	0.642	AGABI1DRAFT_109561|1	1	4	137	4188	http://www.ebi.ac.uk/QuickGO/GTerm?id=GO:0051439
	7	6,7	DNA-dependent DNA replication maintenance of fidelity	GO:0045005	0.125	0.642	AGABI1DRAFT_78171|1	1	4	137	4188	http://www.ebi.ac.uk/QuickGO/GTerm?id=GO:0045005
	7	6,7	negative regulation of cellular protein catabolic process	GO:1903363	0.125	0.642	AGABI1DRAFT_109561|1	1	4	137	4188	http://www.ebi.ac.uk/QuickGO/GTerm?id=GO:1903363
	7	7	L-methionine salvage from methylthioadenosine	GO:0019509	0.125	0.642	ADI1|1	1	4	137	4188	http://www.ebi.ac.uk/QuickGO/GTerm?id=GO:0019509
	10	8,9,10	negative regulation of protein ubiquitination	GO:0031397	0.125	0.642	AGABI1DRAFT_109561|1	1	4	137	4188	http://www.ebi.ac.uk/QuickGO/GTerm?id=GO:0031397
	7	7	unsaturated fatty acid biosynthetic process	GO:0006636	0.125	0.642	AGABI1DRAFT_116253|1	1	4	137	4188	http://www.ebi.ac.uk/QuickGO/GTerm?id=GO:0006636
	11	7,9,10,11	negative regulation of ubiquitin-protein transferase activity	GO:0051444	0.125	0.642	AGABI1DRAFT_109561|1	1	4	137	4188	http://www.ebi.ac.uk/QuickGO/GTerm?id=GO:0051444
	7	7	attachment of GPI anchor to protein	GO:0016255	0.125	0.642	AGABI1DRAFT_119202|1	1	4	137	4188	http://www.ebi.ac.uk/QuickGO/GTerm?id=GO:0016255
	10	7,8,9,10	negative regulation of proteasomal protein catabolic process	GO:1901799	0.125	0.642	AGABI1DRAFT_109561|1	1	4	137	4188	http://www.ebi.ac.uk/QuickGO/GTerm?id=GO:1901799
	9	7,8,9	negative regulation of protein modification by small protein conjugation or removal	GO:1903321	0.125	0.642	AGABI1DRAFT_109561|1	1	4	137	4188	http://www.ebi.ac.uk/QuickGO/GTerm?id=GO:1903321
	10	10	copper ion homeostasis	GO:0055070	0.125	0.642	AGABI1DRAFT_85027|1	1	4	137	4188	http://www.ebi.ac.uk/QuickGO/GTerm?id=GO:0055070
	6	6	unsaturated fatty acid metabolic process	GO:0033559	0.125	0.642	AGABI1DRAFT_116253|1	1	4	137	4188	http://www.ebi.ac.uk/QuickGO/GTerm?id=GO:0033559
	7	6,7	negative regulation of protein modification process	GO:0031400	0.125	0.642	AGABI1DRAFT_109561|1	1	4	137	4188	http://www.ebi.ac.uk/QuickGO/GTerm?id=GO:0031400
	7	6,7	negative regulation of ubiquitin-protein ligase activity involved in mitotic cell cycle	GO:0051436	0.125	0.642	AGABI1DRAFT_109561|1	1	4	137	4188	http://www.ebi.ac.uk/QuickGO/GTerm?id=GO:0051436
	7	6,7	maintenance of DNA repeat elements	GO:0043570	0.125	0.642	AGABI1DRAFT_78171|1	1	4	137	4188	http://www.ebi.ac.uk/QuickGO/GTerm?id=GO:0043570
	6	5,6	single-organism membrane budding	GO:1902591	0.125	0.642	AGABI1DRAFT_125127|1	1	4	137	4188	http://www.ebi.ac.uk/QuickGO/GTerm?id=GO:1902591
	6	6	negative regulation of transferase activity	GO:0051348	0.125	0.642	AGABI1DRAFT_109561|1	1	4	137	4188	http://www.ebi.ac.uk/QuickGO/GTerm?id=GO:0051348
	11	8,9,10,11	negative regulation of proteasomal ubiquitin-dependent protein catabolic process	GO:0032435	0.125	0.642	AGABI1DRAFT_109561|1	1	4	137	4188	http://www.ebi.ac.uk/QuickGO/GTerm?id=GO:0032435
	9	6,8,9	actomyosin contractile ring assembly	GO:0000915	0.125	0.642	AGABI1DRAFT_83602|1	1	4	137	4188	http://www.ebi.ac.uk/QuickGO/GTerm?id=GO:0000915
	5	5	assembly of actomyosin apparatus involved in cytokinesis	GO:0000912	0.125	0.642	AGABI1DRAFT_83602|1	1	4	137	4188	http://www.ebi.ac.uk/QuickGO/GTerm?id=GO:0000912
	6	6	negative regulation of ligase activity	GO:0051352	0.125	0.642	AGABI1DRAFT_109561|1	1	4	137	4188	http://www.ebi.ac.uk/QuickGO/GTerm?id=GO:0051352
	8	7,8	acetyl-CoA biosynthetic process	GO:0006085	0.125	0.642	AGABI1DRAFT_115583|1	1	4	137	4188	http://www.ebi.ac.uk/QuickGO/GTerm?id=GO:0006085
	5	4,5	thiamine-containing compound metabolic process	GO:0042723	0.125	0.642	AGABI1DRAFT_40074|1	1	4	137	4188	http://www.ebi.ac.uk/QuickGO/GTerm?id=GO:0042723
	8	7,8	actomyosin contractile ring organization	GO:0044837	0.125	0.642	AGABI1DRAFT_83602|1	1	4	137	4188	http://www.ebi.ac.uk/QuickGO/GTerm?id=GO:0044837
	5	5	phospholipid metabolic process	GO:0006644	0.126	0.642	AGABI1DRAFT_115230|1;AGABI1DRAFT_119202|1;AGABI1DRAFT_31317|1;AGABI1DRAFT_80588|1	4	59	137	4188	http://www.ebi.ac.uk/QuickGO/GTerm?id=GO:0006644
	6	6	fatty acid biosynthetic process	GO:0006633	0.127	0.642	AGABI1DRAFT_116253|1;AGABI1DRAFT_81537|1	2	19	137	4188	http://www.ebi.ac.uk/QuickGO/GTerm?id=GO:0006633
	5	4,5	vitamin biosynthetic process	GO:0009110	0.127	0.642	AGABI1DRAFT_40074|1;AGABI1DRAFT_51761|1	2	19	137	4188	http://www.ebi.ac.uk/QuickGO/GTerm?id=GO:0009110
	7	5,6,7	water-soluble vitamin biosynthetic process	GO:0042364	0.127	0.642	AGABI1DRAFT_40074|1;AGABI1DRAFT_51761|1	2	19	137	4188	http://www.ebi.ac.uk/QuickGO/GTerm?id=GO:0042364
	4	4	organelle localization	GO:0051640	0.138	0.673	AGABI1DRAFT_113116|1;AGABI1DRAFT_125127|1	2	20	137	4188	http://www.ebi.ac.uk/QuickGO/GTerm?id=GO:0051640
	5	5	lipid modification	GO:0030258	0.138	0.673	AGABI1DRAFT_31317|1;AGABI1DRAFT_80588|1	2	20	137	4188	http://www.ebi.ac.uk/QuickGO/GTerm?id=GO:0030258
	6	6	pyrimidine-containing compound biosynthetic process	GO:0072528	0.138	0.673	AGABI1DRAFT_40074|1;AGABI1DRAFT_78564|1	2	20	137	4188	http://www.ebi.ac.uk/QuickGO/GTerm?id=GO:0072528
	5	5	vitamin metabolic process	GO:0006766	0.138	0.673	AGABI1DRAFT_40074|1;AGABI1DRAFT_51761|1	2	20	137	4188	http://www.ebi.ac.uk/QuickGO/GTerm?id=GO:0006766
	6	6	water-soluble vitamin metabolic process	GO:0006767	0.138	0.673	AGABI1DRAFT_40074|1;AGABI1DRAFT_51761|1	2	20	137	4188	http://www.ebi.ac.uk/QuickGO/GTerm?id=GO:0006767
	6	6	regulation of proteolysis	GO:0030162	0.138	0.673	AGABI1DRAFT_109561|1;AGABI1DRAFT_82896|1	2	20	137	4188	http://www.ebi.ac.uk/QuickGO/GTerm?id=GO:0030162
	5	5	carbohydrate catabolic process	GO:0016052	0.141	0.681	AGABI1DRAFT_116171|1;AGABI1DRAFT_111171|1;AGABI1DRAFT_87431|1	3	40	137	4188	http://www.ebi.ac.uk/QuickGO/GTerm?id=GO:0016052
	4	4	establishment of localization in cell	GO:0051649	0.147	0.681	AGABI1DRAFT_85027|1;SUS1|1;AGABI1DRAFT_99012|1;AGABI1DRAFT_111894|1;AGABI1DRAFT_54916|1;AGABI1DRAFT_84050|1;AGABI1DRAFT_113116|1;AGABI1DRAFT_72822|1;AGABI1DRAFT_125127|1	9	184	137	4188	http://www.ebi.ac.uk/QuickGO/GTerm?id=GO:0051649
	5	5	lipid biosynthetic process	GO:0008610	0.149	0.681	AGABI1DRAFT_114026|1;AGABI1DRAFT_116205|1;AGABI1DRAFT_119202|1;AGABI1DRAFT_116253|1;AGABI1DRAFT_81537|1	5	86	137	4188	http://www.ebi.ac.uk/QuickGO/GTerm?id=GO:0008610
	5	5	membrane budding	GO:0006900	0.153	0.681	AGABI1DRAFT_125127|1	1	5	137	4188	http://www.ebi.ac.uk/QuickGO/GTerm?id=GO:0006900
	6	6	regulation of peptidase activity	GO:0052547	0.153	0.681	AGABI1DRAFT_82896|1	1	5	137	4188	http://www.ebi.ac.uk/QuickGO/GTerm?id=GO:0052547
	7	7	regulation of endopeptidase activity	GO:0052548	0.153	0.681	AGABI1DRAFT_82896|1	1	5	137	4188	http://www.ebi.ac.uk/QuickGO/GTerm?id=GO:0052548
	8	7,8	tubulin complex assembly	GO:0007021	0.153	0.681	AGABI1DRAFT_120846|1	1	5	137	4188	http://www.ebi.ac.uk/QuickGO/GTerm?id=GO:0007021
	5	5	amino acid salvage	GO:0043102	0.153	0.681	ADI1|1	1	5	137	4188	http://www.ebi.ac.uk/QuickGO/GTerm?id=GO:0043102
	6	5,6	negative regulation of protein catabolic process	GO:0042177	0.153	0.681	AGABI1DRAFT_109561|1	1	5	137	4188	http://www.ebi.ac.uk/QuickGO/GTerm?id=GO:0042177
	4	4	protein refolding	GO:0042026	0.153	0.681	AGABI1DRAFT_114631|1	1	5	137	4188	http://www.ebi.ac.uk/QuickGO/GTerm?id=GO:0042026
	9	8,9	actin filament depolymerization	GO:0030042	0.153	0.681	AGABI1DRAFT_85102|1	1	5	137	4188	http://www.ebi.ac.uk/QuickGO/GTerm?id=GO:0030042
	4	4	localization within membrane	GO:0051668	0.153	0.681	AGABI1DRAFT_125127|1	1	5	137	4188	http://www.ebi.ac.uk/QuickGO/GTerm?id=GO:0051668
	6	6	L-methionine salvage	GO:0071267	0.153	0.681	ADI1|1	1	5	137	4188	http://www.ebi.ac.uk/QuickGO/GTerm?id=GO:0071267
	8	8	protein depolymerization	GO:0051261	0.153	0.681	AGABI1DRAFT_85102|1	1	5	137	4188	http://www.ebi.ac.uk/QuickGO/GTerm?id=GO:0051261
	7	7	DNA-templated transcription, termination	GO:0006353	0.153	0.681	AGABI1DRAFT_112673|1	1	5	137	4188	http://www.ebi.ac.uk/QuickGO/GTerm?id=GO:0006353
	5	5	negative regulation of cellular catabolic process	GO:0031330	0.153	0.681	AGABI1DRAFT_109561|1	1	5	137	4188	http://www.ebi.ac.uk/QuickGO/GTerm?id=GO:0031330
	5	5	cellular amide metabolic process	GO:0043603	0.157	0.693	AGABI1DRAFT_112243|1;AGABI1DRAFT_33556|1;AGABI1DRAFT_109678|1;AGABI1DRAFT_120002|1;AGABI1DRAFT_115230|1;AGABI1DRAFT_112684|1;AGABI1DRAFT_86336|1;AGABI1DRAFT_116624|1;AGABI1DRAFT_53789|1;AGABI1DRAFT_115315|1;AGABI1DRAFT_103914|1	11	239	137	4188	http://www.ebi.ac.uk/QuickGO/GTerm?id=GO:0043603
	6	6	glycerophospholipid metabolic process	GO:0006650	0.165	0.725	AGABI1DRAFT_119202|1;AGABI1DRAFT_31317|1;AGABI1DRAFT_80588|1	3	43	137	4188	http://www.ebi.ac.uk/QuickGO/GTerm?id=GO:0006650
	5	5	alcohol metabolic process	GO:0006066	0.172	0.735	AGABI1DRAFT_115230|1;AGABI1DRAFT_31317|1	2	23	137	4188	http://www.ebi.ac.uk/QuickGO/GTerm?id=GO:0006066
	5	5	pyrimidine-containing compound metabolic process	GO:0072527	0.172	0.735	AGABI1DRAFT_40074|1;AGABI1DRAFT_78564|1	2	23	137	4188	http://www.ebi.ac.uk/QuickGO/GTerm?id=GO:0072527
	6	4,5,6	negative regulation of cellular metabolic process	GO:0031324	0.173	0.735	AGABI1DRAFT_78171|1;AGABI1DRAFT_109561|1;AGABI1DRAFT_82896|1	3	44	137	4188	http://www.ebi.ac.uk/QuickGO/GTerm?id=GO:0031324
	3	3	cellular component organization	GO:0016043	0.176	0.735	AGABI1DRAFT_111094|1;AGABI1DRAFT_104723|1;AGABI1DRAFT_127199|1;AGABI1DRAFT_85027|1;AGABI1DRAFT_40074|1;AGABI1DRAFT_83602|1;AGABI1DRAFT_78171|1;SUS1|1;AGABI1DRAFT_120846|1;AGABI1DRAFT_99012|1;AGABI1DRAFT_109561|1;AGABI1DRAFT_111837|1;AGABI1DRAFT_113116|1;AGABI1DRAFT_86473|1;AGABI1DRAFT_53789|1;AGABI1DRAFT_125127|1;AGABI1DRAFT_85102|1	17	408	137	4188	http://www.ebi.ac.uk/QuickGO/GTerm?id=GO:0016043
	5	5	organophosphate biosynthetic process	GO:0090407	0.178	0.735	AGABI1DRAFT_55968|1;AGABI1DRAFT_82826|1;AGABI1DRAFT_67550|1;AGABI1DRAFT_119202|1;AGABI1DRAFT_114672|1;AGABI1DRAFT_78564|1	6	116	137	4188	http://www.ebi.ac.uk/QuickGO/GTerm?id=GO:0090407
	7	6,7	folic acid-containing compound biosynthetic process	GO:0009396	0.181	0.735	AGABI1DRAFT_109678|1	1	6	137	4188	http://www.ebi.ac.uk/QuickGO/GTerm?id=GO:0009396
	5	5	nucleotide-sugar metabolic process	GO:0009225	0.181	0.735	AGABI1DRAFT_114672|1	1	6	137	4188	http://www.ebi.ac.uk/QuickGO/GTerm?id=GO:0009225
	8	6,7,8	establishment of protein localization to vacuole	GO:0072666	0.181	0.735	AGABI1DRAFT_85027|1	1	6	137	4188	http://www.ebi.ac.uk/QuickGO/GTerm?id=GO:0072666
	7	6,7	acetyl-CoA metabolic process	GO:0006084	0.181	0.735	AGABI1DRAFT_115583|1	1	6	137	4188	http://www.ebi.ac.uk/QuickGO/GTerm?id=GO:0006084
	9	7,8,9	regulation of DNA-dependent DNA replication	GO:0090329	0.181	0.735	AGABI1DRAFT_78171|1	1	6	137	4188	http://www.ebi.ac.uk/QuickGO/GTerm?id=GO:0090329
	9	6,7,8,9	protein targeting to vacuole	GO:0006623	0.181	0.735	AGABI1DRAFT_85027|1	1	6	137	4188	http://www.ebi.ac.uk/QuickGO/GTerm?id=GO:0006623
	7	7	protein localization to vacuole	GO:0072665	0.181	0.735	AGABI1DRAFT_85027|1	1	6	137	4188	http://www.ebi.ac.uk/QuickGO/GTerm?id=GO:0072665
	4	4	negative regulation of catabolic process	GO:0009895	0.181	0.735	AGABI1DRAFT_109561|1	1	6	137	4188	http://www.ebi.ac.uk/QuickGO/GTerm?id=GO:0009895
	5	5	sulfur compound biosynthetic process	GO:0044272	0.181	0.735	AGABI1DRAFT_40074|1;ADI1|1;AGABI1DRAFT_115583|1	3	45	137	4188	http://www.ebi.ac.uk/QuickGO/GTerm?id=GO:0044272
	5	5	glycerolipid metabolic process	GO:0046486	0.181	0.735	AGABI1DRAFT_119202|1;AGABI1DRAFT_31317|1;AGABI1DRAFT_80588|1	3	45	137	4188	http://www.ebi.ac.uk/QuickGO/GTerm?id=GO:0046486
	6	5,6	cytosolic transport	GO:0016482	0.189	0.743	SUS1|1;AGABI1DRAFT_99012|1;AGABI1DRAFT_125127|1	3	46	137	4188	http://www.ebi.ac.uk/QuickGO/GTerm?id=GO:0016482
	6	6	nucleotide metabolic process	GO:0009117	0.193	0.743	AGABI1DRAFT_55968|1;AGABI1DRAFT_82826|1;AGABI1DRAFT_67550|1;AGABI1DRAFT_114672|1;AGABI1DRAFT_78564|1;AGABI1DRAFT_81443|1	6	119	137	4188	http://www.ebi.ac.uk/QuickGO/GTerm?id=GO:0009117
	4	4	cell division	GO:0051301	0.198	0.743	AGABI1DRAFT_83602|1;AGABI1DRAFT_109561|1;AGABI1DRAFT_111837|1	3	47	137	4188	http://www.ebi.ac.uk/QuickGO/GTerm?id=GO:0051301
	5	5	nucleoside phosphate metabolic process	GO:0006753	0.198	0.743	AGABI1DRAFT_55968|1;AGABI1DRAFT_82826|1;AGABI1DRAFT_67550|1;AGABI1DRAFT_114672|1;AGABI1DRAFT_78564|1;AGABI1DRAFT_81443|1	6	120	137	4188	http://www.ebi.ac.uk/QuickGO/GTerm?id=GO:0006753
	7	6,7	cortical actin cytoskeleton organization	GO:0030866	0.208	0.743	AGABI1DRAFT_83602|1	1	7	137	4188	http://www.ebi.ac.uk/QuickGO/GTerm?id=GO:0030866
	6	5,6	acyl-CoA metabolic process	GO:0006637	0.208	0.743	AGABI1DRAFT_115583|1	1	7	137	4188	http://www.ebi.ac.uk/QuickGO/GTerm?id=GO:0006637
	7	6,7	regulation of DNA replication	GO:0006275	0.208	0.743	AGABI1DRAFT_78171|1	1	7	137	4188	http://www.ebi.ac.uk/QuickGO/GTerm?id=GO:0006275
	8	5,6,7,8	riboflavin biosynthetic process	GO:0009231	0.208	0.743	AGABI1DRAFT_51761|1	1	7	137	4188	http://www.ebi.ac.uk/QuickGO/GTerm?id=GO:0009231
	6	6	pentose-phosphate shunt	GO:0006098	0.208	0.743	AGABI1DRAFT_81443|1	1	7	137	4188	http://www.ebi.ac.uk/QuickGO/GTerm?id=GO:0006098
	7	4,7	riboflavin metabolic process	GO:0006771	0.208	0.743	AGABI1DRAFT_51761|1	1	7	137	4188	http://www.ebi.ac.uk/QuickGO/GTerm?id=GO:0006771
	5	5	glyceraldehyde-3-phosphate metabolic process	GO:0019682	0.208	0.743	AGABI1DRAFT_81443|1	1	7	137	4188	http://www.ebi.ac.uk/QuickGO/GTerm?id=GO:0019682
	4	4	response to temperature stimulus	GO:0009266	0.208	0.743	AGABI1DRAFT_111464|1	1	7	137	4188	http://www.ebi.ac.uk/QuickGO/GTerm?id=GO:0009266
	4	4	thioester metabolic process	GO:0035383	0.208	0.743	AGABI1DRAFT_115583|1	1	7	137	4188	http://www.ebi.ac.uk/QuickGO/GTerm?id=GO:0035383
	4	4	response to heat	GO:0009408	0.208	0.743	AGABI1DRAFT_111464|1	1	7	137	4188	http://www.ebi.ac.uk/QuickGO/GTerm?id=GO:0009408
	5	5	flavin-containing compound metabolic process	GO:0042726	0.208	0.743	AGABI1DRAFT_51761|1	1	7	137	4188	http://www.ebi.ac.uk/QuickGO/GTerm?id=GO:0042726
	6	6	flavin-containing compound biosynthetic process	GO:0042727	0.208	0.743	AGABI1DRAFT_51761|1	1	7	137	4188	http://www.ebi.ac.uk/QuickGO/GTerm?id=GO:0042727
	10	8,10	L-methionine biosynthetic process	GO:0071265	0.208	0.743	ADI1|1	1	7	137	4188	http://www.ebi.ac.uk/QuickGO/GTerm?id=GO:0071265
	11	10,11	cellular iron ion homeostasis	GO:0006879	0.208	0.743	AGABI1DRAFT_85027|1	1	7	137	4188	http://www.ebi.ac.uk/QuickGO/GTerm?id=GO:0006879
	6	6	cortical cytoskeleton organization	GO:0030865	0.208	0.743	AGABI1DRAFT_83602|1	1	7	137	4188	http://www.ebi.ac.uk/QuickGO/GTerm?id=GO:0030865
	10	10	iron ion homeostasis	GO:0055072	0.208	0.743	AGABI1DRAFT_85027|1	1	7	137	4188	http://www.ebi.ac.uk/QuickGO/GTerm?id=GO:0055072
	6	6	negative regulation of hydrolase activity	GO:0051346	0.208	0.743	AGABI1DRAFT_82896|1	1	7	137	4188	http://www.ebi.ac.uk/QuickGO/GTerm?id=GO:0051346
	8	6,8	nucleosome assembly	GO:0006334	0.208	0.743	AGABI1DRAFT_86473|1	1	7	137	4188	http://www.ebi.ac.uk/QuickGO/GTerm?id=GO:0006334
	10	8,9,10	nuclear-transcribed mRNA catabolic process, deadenylation-dependent decay	GO:0000288	0.208	0.743	AGABI1DRAFT_96933|1	1	7	137	4188	http://www.ebi.ac.uk/QuickGO/GTerm?id=GO:0000288
	5	5	organonitrogen compound biosynthetic process	GO:1901566	0.208	0.743	AGABI1DRAFT_112243|1;AGABI1DRAFT_111863|1;AGABI1DRAFT_40074|1;AGABI1DRAFT_55968|1;AGABI1DRAFT_33556|1;ADI1|1;AGABI1DRAFT_109678|1;AGABI1DRAFT_120002|1;AGABI1DRAFT_67550|1;AGABI1DRAFT_86336|1;AGABI1DRAFT_116624|1;AGABI1DRAFT_51761|1;AGABI1DRAFT_119202|1;AGABI1DRAFT_113428|1;AGABI1DRAFT_53789|1;AGABI1DRAFT_115315|1;AGABI1DRAFT_78564|1;AGABI1DRAFT_103914|1	18	448	137	4188	http://www.ebi.ac.uk/QuickGO/GTerm?id=GO:1901566
	5	5	fatty acid metabolic process	GO:0006631	0.208	0.743	AGABI1DRAFT_116253|1;AGABI1DRAFT_81537|1	2	26	137	4188	http://www.ebi.ac.uk/QuickGO/GTerm?id=GO:0006631
	5	5	regulation of hydrolase activity	GO:0051336	0.208	0.743	AGABI1DRAFT_83602|1;AGABI1DRAFT_120846|1;AGABI1DRAFT_68667|1;AGABI1DRAFT_82896|1	4	72	137	4188	http://www.ebi.ac.uk/QuickGO/GTerm?id=GO:0051336
	2	2	single-organism process	GO:0044699	0.214	0.743	AGABI1DRAFT_104723|1;AGABI1DRAFT_66335|1;AGABI1DRAFT_60497|1;AGABI1DRAFT_121696|1;AGABI1DRAFT_85027|1;AGABI1DRAFT_111863|1;AGABI1DRAFT_40074|1;AGABI1DRAFT_118670|1;AGABI1DRAFT_83602|1;AGABI1DRAFT_55968|1;AGABI1DRAFT_104217|1;AGABI1DRAFT_33556|1;AGABI1DRAFT_78171|1;AGABI1DRAFT_114026|1;SUS1|1;AGABI1DRAFT_112847|1;AGABI1DRAFT_131729|1;AGABI1DRAFT_110353|1;ADI1|1;AGABI1DRAFT_77963|1;AGABI1DRAFT_6663…	72	2046	137	4188	http://www.ebi.ac.uk/QuickGO/GTerm?id=GO:0044699
	5	5	small molecule catabolic process	GO:0044282	0.215	0.743	AGABI1DRAFT_115230|1;AGABI1DRAFT_83641|1;AGABI1DRAFT_31317|1	3	49	137	4188	http://www.ebi.ac.uk/QuickGO/GTerm?id=GO:0044282
	7	6,7	proton transport	GO:0015992	0.232	0.743	AGABI1DRAFT_85027|1;AGABI1DRAFT_67550|1;AGABI1DRAFT_125080|1	3	51	137	4188	http://www.ebi.ac.uk/QuickGO/GTerm?id=GO:0015992
	6	5,6	hydrogen transport	GO:0006818	0.232	0.743	AGABI1DRAFT_85027|1;AGABI1DRAFT_67550|1;AGABI1DRAFT_125080|1	3	51	137	4188	http://www.ebi.ac.uk/QuickGO/GTerm?id=GO:0006818
	7	7	monocarboxylic acid biosynthetic process	GO:0072330	0.233	0.743	AGABI1DRAFT_116253|1;AGABI1DRAFT_81537|1	2	28	137	4188	http://www.ebi.ac.uk/QuickGO/GTerm?id=GO:0072330
	10	6,7,9,10	positive regulation of actin filament polymerization	GO:0030838	0.234	0.743	AGABI1DRAFT_113116|1	1	8	137	4188	http://www.ebi.ac.uk/QuickGO/GTerm?id=GO:0030838
	12	8,9,11,12	Arp2/3 complex-mediated actin nucleation	GO:0034314	0.234	0.743	AGABI1DRAFT_113116|1	1	8	137	4188	http://www.ebi.ac.uk/QuickGO/GTerm?id=GO:0034314
	8	5,7,8	gene silencing by RNA	GO:0031047	0.234	0.743	AGABI1DRAFT_110993|1	1	8	137	4188	http://www.ebi.ac.uk/QuickGO/GTerm?id=GO:0031047
	6	5,6	mitotic cytokinetic process	GO:1902410	0.234	0.743	AGABI1DRAFT_83602|1	1	8	137	4188	http://www.ebi.ac.uk/QuickGO/GTerm?id=GO:1902410
	11	7,8,10,11	actin nucleation	GO:0045010	0.234	0.743	AGABI1DRAFT_113116|1	1	8	137	4188	http://www.ebi.ac.uk/QuickGO/GTerm?id=GO:0045010
	7	6,7	RNA export from nucleus	GO:0006405	0.234	0.743	SUS1|1	1	8	137	4188	http://www.ebi.ac.uk/QuickGO/GTerm?id=GO:0006405
	12	6,9,10,11,12	mitotic spindle assembly checkpoint	GO:0007094	0.234	0.743	AGABI1DRAFT_109561|1	1	8	137	4188	http://www.ebi.ac.uk/QuickGO/GTerm?id=GO:0007094
	5	5	chromatin assembly	GO:0031497	0.234	0.743	AGABI1DRAFT_86473|1	1	8	137	4188	http://www.ebi.ac.uk/QuickGO/GTerm?id=GO:0031497
	6	5,6	maintenance of protein location in cell	GO:0032507	0.234	0.743	AGABI1DRAFT_84050|1	1	8	137	4188	http://www.ebi.ac.uk/QuickGO/GTerm?id=GO:0032507
	5	5	glucose 6-phosphate metabolic process	GO:0051156	0.234	0.743	AGABI1DRAFT_81443|1	1	8	137	4188	http://www.ebi.ac.uk/QuickGO/GTerm?id=GO:0051156
	11	8,9,10,11	anaphase-promoting complex-dependent catabolic process	GO:0031145	0.234	0.743	AGABI1DRAFT_109561|1	1	8	137	4188	http://www.ebi.ac.uk/QuickGO/GTerm?id=GO:0031145
	5	5	regulation of ligase activity	GO:0051340	0.234	0.743	AGABI1DRAFT_109561|1	1	8	137	4188	http://www.ebi.ac.uk/QuickGO/GTerm?id=GO:0051340
	6	6	mRNA export from nucleus	GO:0006406	0.234	0.743	SUS1|1	1	8	137	4188	http://www.ebi.ac.uk/QuickGO/GTerm?id=GO:0006406
	10	6,7,8,9,10	mRNA-containing ribonucleoprotein complex export from nucleus	GO:0071427	0.234	0.743	SUS1|1	1	8	137	4188	http://www.ebi.ac.uk/QuickGO/GTerm?id=GO:0071427
	5	4,5	maintenance of protein location	GO:0045185	0.234	0.743	AGABI1DRAFT_84050|1	1	8	137	4188	http://www.ebi.ac.uk/QuickGO/GTerm?id=GO:0045185
	9	5,6,7,8,9	positive regulation of protein polymerization	GO:0032273	0.234	0.743	AGABI1DRAFT_113116|1	1	8	137	4188	http://www.ebi.ac.uk/QuickGO/GTerm?id=GO:0032273
	5	5	cellular lipid catabolic process	GO:0044242	0.234	0.743	AGABI1DRAFT_115230|1	1	8	137	4188	http://www.ebi.ac.uk/QuickGO/GTerm?id=GO:0044242
	9	8,9	regulation of protein ubiquitination	GO:0031396	0.234	0.743	AGABI1DRAFT_109561|1	1	8	137	4188	http://www.ebi.ac.uk/QuickGO/GTerm?id=GO:0031396
	8	7,8	translational termination	GO:0006415	0.234	0.743	AGABI1DRAFT_53789|1	1	8	137	4188	http://www.ebi.ac.uk/QuickGO/GTerm?id=GO:0006415
	10	6,9,10	regulation of ubiquitin-protein transferase activity	GO:0051438	0.234	0.743	AGABI1DRAFT_109561|1	1	8	137	4188	http://www.ebi.ac.uk/QuickGO/GTerm?id=GO:0051438
	6	6	pteridine-containing compound biosynthetic process	GO:0042559	0.234	0.743	AGABI1DRAFT_109678|1	1	8	137	4188	http://www.ebi.ac.uk/QuickGO/GTerm?id=GO:0042559
	5	5	spindle assembly checkpoint	GO:0071173	0.234	0.743	AGABI1DRAFT_109561|1	1	8	137	4188	http://www.ebi.ac.uk/QuickGO/GTerm?id=GO:0071173
	5	5	mitochondrion localization	GO:0051646	0.234	0.743	AGABI1DRAFT_113116|1	1	8	137	4188	http://www.ebi.ac.uk/QuickGO/GTerm?id=GO:0051646
	6	6	coenzyme biosynthetic process	GO:0009108	0.241	0.762	AGABI1DRAFT_55968|1;AGABI1DRAFT_109678|1;AGABI1DRAFT_115583|1	3	52	137	4188	http://www.ebi.ac.uk/QuickGO/GTerm?id=GO:0009108
	5	5	small molecule biosynthetic process	GO:0044283	0.243	0.762	AGABI1DRAFT_40074|1;ADI1|1;AGABI1DRAFT_109678|1;AGABI1DRAFT_51761|1;AGABI1DRAFT_113428|1;AGABI1DRAFT_116253|1;AGABI1DRAFT_81537|1	7	155	137	4188	http://www.ebi.ac.uk/QuickGO/GTerm?id=GO:0044283
	5	5	membrane lipid metabolic process	GO:0006643	0.245	0.762	AGABI1DRAFT_115230|1;AGABI1DRAFT_119202|1	2	29	137	4188	http://www.ebi.ac.uk/QuickGO/GTerm?id=GO:0006643
	3	3	cellular localization	GO:0051641	0.252	0.762	AGABI1DRAFT_85027|1;SUS1|1;AGABI1DRAFT_99012|1;AGABI1DRAFT_111894|1;AGABI1DRAFT_54916|1;AGABI1DRAFT_84050|1;AGABI1DRAFT_113116|1;AGABI1DRAFT_72822|1;AGABI1DRAFT_125127|1	9	211	137	4188	http://www.ebi.ac.uk/QuickGO/GTerm?id=GO:0051641
	4	4	macromolecular complex subunit organization	GO:0043933	0.253	0.762	AGABI1DRAFT_111094|1;SUS1|1;AGABI1DRAFT_120846|1;AGABI1DRAFT_113116|1;AGABI1DRAFT_86473|1;AGABI1DRAFT_53789|1;AGABI1DRAFT_125127|1;AGABI1DRAFT_85102|1	8	184	137	4188	http://www.ebi.ac.uk/QuickGO/GTerm?id=GO:0043933
	7	6,7	pyridine nucleotide metabolic process	GO:0019362	0.257	0.762	AGABI1DRAFT_55968|1;AGABI1DRAFT_81443|1	2	30	137	4188	http://www.ebi.ac.uk/QuickGO/GTerm?id=GO:0019362
	8	7,8	nicotinamide nucleotide metabolic process	GO:0046496	0.257	0.762	AGABI1DRAFT_55968|1;AGABI1DRAFT_81443|1	2	30	137	4188	http://www.ebi.ac.uk/QuickGO/GTerm?id=GO:0046496
	4	4	cell wall organization	GO:0071555	0.259	0.762	AGABI1DRAFT_127199|1	1	9	137	4188	http://www.ebi.ac.uk/QuickGO/GTerm?id=GO:0071555
	8	5,8	protein N-linked glycosylation	GO:0006487	0.259	0.762	AGABI1DRAFT_111863|1	1	9	137	4188	http://www.ebi.ac.uk/QuickGO/GTerm?id=GO:0006487
	7	7	retrograde vesicle-mediated transport, Golgi to ER	GO:0006890	0.259	0.762	AGABI1DRAFT_84050|1	1	9	137	4188	http://www.ebi.ac.uk/QuickGO/GTerm?id=GO:0006890
	4	4	ammonium ion metabolic process	GO:0097164	0.259	0.762	AGABI1DRAFT_115230|1	1	9	137	4188	http://www.ebi.ac.uk/QuickGO/GTerm?id=GO:0097164
	7	5,6,7	mitochondrial transmembrane transport	GO:1990542	0.259	0.762	AGABI1DRAFT_99012|1	1	9	137	4188	http://www.ebi.ac.uk/QuickGO/GTerm?id=GO:1990542
	5	4,5	maintenance of location in cell	GO:0051651	0.259	0.762	AGABI1DRAFT_84050|1	1	9	137	4188	http://www.ebi.ac.uk/QuickGO/GTerm?id=GO:0051651
	4	4	external encapsulating structure organization	GO:0045229	0.259	0.762	AGABI1DRAFT_127199|1	1	9	137	4188	http://www.ebi.ac.uk/QuickGO/GTerm?id=GO:0045229
	6	6	ribosomal large subunit assembly	GO:0000027	0.259	0.762	AGABI1DRAFT_111094|1	1	9	137	4188	http://www.ebi.ac.uk/QuickGO/GTerm?id=GO:0000027
	7	5,7	chromatin assembly or disassembly	GO:0006333	0.259	0.762	AGABI1DRAFT_86473|1	1	9	137	4188	http://www.ebi.ac.uk/QuickGO/GTerm?id=GO:0006333
	8	7,8	regulation of protein modification by small protein conjugation or removal	GO:1903320	0.259	0.762	AGABI1DRAFT_109561|1	1	9	137	4188	http://www.ebi.ac.uk/QuickGO/GTerm?id=GO:1903320
	5	5	vesicle docking	GO:0048278	0.259	0.762	AGABI1DRAFT_72822|1	1	9	137	4188	http://www.ebi.ac.uk/QuickGO/GTerm?id=GO:0048278
	5	5	vesicle-mediated transport	GO:0016192	0.259	0.762	AGABI1DRAFT_85027|1;AGABI1DRAFT_84050|1;AGABI1DRAFT_72822|1;AGABI1DRAFT_115031|1;AGABI1DRAFT_125127|1	5	105	137	4188	http://www.ebi.ac.uk/QuickGO/GTerm?id=GO:0016192
	5	5	coenzyme metabolic process	GO:0006732	0.265	0.762	AGABI1DRAFT_55968|1;AGABI1DRAFT_109678|1;AGABI1DRAFT_115583|1;AGABI1DRAFT_81443|1	4	80	137	4188	http://www.ebi.ac.uk/QuickGO/GTerm?id=GO:0006732
	5	5	cytoskeleton organization	GO:0007010	0.268	0.762	AGABI1DRAFT_83602|1;AGABI1DRAFT_113116|1;AGABI1DRAFT_85102|1	3	55	137	4188	http://www.ebi.ac.uk/QuickGO/GTerm?id=GO:0007010
	9	6,8,9	tRNA aminoacylation	GO:0043039	0.269	0.762	AGABI1DRAFT_33556|1;AGABI1DRAFT_120002|1	2	31	137	4188	http://www.ebi.ac.uk/QuickGO/GTerm?id=GO:0043039
	5	5	amino acid activation	GO:0043038	0.269	0.762	AGABI1DRAFT_33556|1;AGABI1DRAFT_120002|1	2	31	137	4188	http://www.ebi.ac.uk/QuickGO/GTerm?id=GO:0043038
	6	6	regulation of GTPase activity	GO:0043087	0.277	0.762	AGABI1DRAFT_83602|1;AGABI1DRAFT_120846|1;AGABI1DRAFT_68667|1	3	56	137	4188	http://www.ebi.ac.uk/QuickGO/GTerm?id=GO:0043087
	7	7	positive regulation of GTPase activity	GO:0043547	0.277	0.762	AGABI1DRAFT_83602|1;AGABI1DRAFT_120846|1;AGABI1DRAFT_68667|1	3	56	137	4188	http://www.ebi.ac.uk/QuickGO/GTerm?id=GO:0043547
	6	6	amide biosynthetic process	GO:0043604	0.278	0.762	AGABI1DRAFT_112243|1;AGABI1DRAFT_33556|1;AGABI1DRAFT_109678|1;AGABI1DRAFT_120002|1;AGABI1DRAFT_86336|1;AGABI1DRAFT_116624|1;AGABI1DRAFT_53789|1;AGABI1DRAFT_115315|1;AGABI1DRAFT_103914|1	9	217	137	4188	http://www.ebi.ac.uk/QuickGO/GTerm?id=GO:0043604
	4	4	organic substance biosynthetic process	GO:1901576	0.283	0.762	AGABI1DRAFT_104723|1;AGABI1DRAFT_117227|1;AGABI1DRAFT_112243|1;AGABI1DRAFT_111863|1;AGABI1DRAFT_40074|1;AGABI1DRAFT_55968|1;AGABI1DRAFT_70548|1;AGABI1DRAFT_33556|1;AGABI1DRAFT_78171|1;AGABI1DRAFT_114026|1;SUS1|1;ADI1|1;AGABI1DRAFT_82826|1;AGABI1DRAFT_109678|1;AGABI1DRAFT_116205|1;AGABI1DRAFT_112673|1;AGABI1DRAFT_120002|1;AGABI1DRAFT_67550|1;AGABI1DRAFT_86336|1;AGABI1DRAFT_116624|1;AGABI1DRAFT_517…	33	912	137	4188	http://www.ebi.ac.uk/QuickGO/GTerm?id=GO:1901576
	7	7	monocarboxylic acid catabolic process	GO:0072329	0.283	0.762	AGABI1DRAFT_83641|1	1	10	137	4188	http://www.ebi.ac.uk/QuickGO/GTerm?id=GO:0072329
	7	6,7	protein import into mitochondrial matrix	GO:0030150	0.283	0.762	AGABI1DRAFT_99012|1	1	10	137	4188	http://www.ebi.ac.uk/QuickGO/GTerm?id=GO:0030150
	6	6	mitochondrial genome maintenance	GO:0000002	0.283	0.762	AGABI1DRAFT_40074|1	1	10	137	4188	http://www.ebi.ac.uk/QuickGO/GTerm?id=GO:0000002
	8	7,8	base-excision repair	GO:0006284	0.283	0.762	AGABI1DRAFT_71586|1	1	10	137	4188	http://www.ebi.ac.uk/QuickGO/GTerm?id=GO:0006284
	11	8,9,10,11	regulation of proteasomal ubiquitin-dependent protein catabolic process	GO:0032434	0.283	0.762	AGABI1DRAFT_109561|1	1	10	137	4188	http://www.ebi.ac.uk/QuickGO/GTerm?id=GO:0032434
	9	8,9	NAD metabolic process	GO:0019674	0.283	0.762	AGABI1DRAFT_55968|1	1	10	137	4188	http://www.ebi.ac.uk/QuickGO/GTerm?id=GO:0019674
	6	5,6	folic acid-containing compound metabolic process	GO:0006760	0.283	0.762	AGABI1DRAFT_109678|1	1	10	137	4188	http://www.ebi.ac.uk/QuickGO/GTerm?id=GO:0006760
	10	9,10	cellular transition metal ion homeostasis	GO:0046916	0.283	0.762	AGABI1DRAFT_85027|1	1	10	137	4188	http://www.ebi.ac.uk/QuickGO/GTerm?id=GO:0046916
	8	7,8	mismatch repair	GO:0006298	0.283	0.762	AGABI1DRAFT_78171|1	1	10	137	4188	http://www.ebi.ac.uk/QuickGO/GTerm?id=GO:0006298
	3	3	biosynthetic process	GO:0009058	0.284	0.762	AGABI1DRAFT_104723|1;AGABI1DRAFT_117227|1;AGABI1DRAFT_112243|1;AGABI1DRAFT_111863|1;AGABI1DRAFT_40074|1;AGABI1DRAFT_55968|1;AGABI1DRAFT_70548|1;AGABI1DRAFT_33556|1;AGABI1DRAFT_78171|1;AGABI1DRAFT_114026|1;SUS1|1;ADI1|1;AGABI1DRAFT_82826|1;AGABI1DRAFT_109678|1;AGABI1DRAFT_116205|1;AGABI1DRAFT_112673|1;AGABI1DRAFT_120002|1;AGABI1DRAFT_67550|1;AGABI1DRAFT_86336|1;AGABI1DRAFT_116624|1;AGABI1DRAFT_517…	34	942	137	4188	http://www.ebi.ac.uk/QuickGO/GTerm?id=GO:0009058
	2	2	negative regulation of biological process	GO:0048519	0.284	0.762	AGABI1DRAFT_78171|1;AGABI1DRAFT_109561|1;AGABI1DRAFT_82896|1;AGABI1DRAFT_110993|1;AGABI1DRAFT_96933|1	5	109	137	4188	http://www.ebi.ac.uk/QuickGO/GTerm?id=GO:0048519
	7	7	monovalent inorganic cation transport	GO:0015672	0.286	0.762	AGABI1DRAFT_85027|1;AGABI1DRAFT_67550|1;AGABI1DRAFT_125080|1	3	57	137	4188	http://www.ebi.ac.uk/QuickGO/GTerm?id=GO:0015672
	6	5,6	protein complex assembly	GO:0006461	0.287	0.762	AGABI1DRAFT_120846|1;AGABI1DRAFT_113116|1;AGABI1DRAFT_86473|1;AGABI1DRAFT_125127|1	4	83	137	4188	http://www.ebi.ac.uk/QuickGO/GTerm?id=GO:0006461
	4	4	protein complex biogenesis	GO:0070271	0.287	0.762	AGABI1DRAFT_120846|1;AGABI1DRAFT_113116|1;AGABI1DRAFT_86473|1;AGABI1DRAFT_125127|1	4	83	137	4188	http://www.ebi.ac.uk/QuickGO/GTerm?id=GO:0070271
	4	4	organic substance catabolic process	GO:1901575	0.292	0.762	AGABI1DRAFT_116171|1;AGABI1DRAFT_111171|1;AGABI1DRAFT_87431|1;AGABI1DRAFT_115230|1;AGABI1DRAFT_112684|1;AGABI1DRAFT_109561|1;AGABI1DRAFT_83641|1;AGABI1DRAFT_69037|1;AGABI1DRAFT_96933|1;AGABI1DRAFT_31317|1	10	248	137	4188	http://www.ebi.ac.uk/QuickGO/GTerm?id=GO:1901575
	6	6	protein localization to organelle	GO:0033365	0.304	0.762	AGABI1DRAFT_85027|1;AGABI1DRAFT_99012|1;AGABI1DRAFT_84050|1	3	59	137	4188	http://www.ebi.ac.uk/QuickGO/GTerm?id=GO:0033365
	9	9	transition metal ion homeostasis	GO:0055076	0.307	0.762	AGABI1DRAFT_85027|1	1	11	137	4188	http://www.ebi.ac.uk/QuickGO/GTerm?id=GO:0055076
	7	5,6,7	regulation of DNA metabolic process	GO:0051052	0.307	0.762	AGABI1DRAFT_78171|1	1	11	137	4188	http://www.ebi.ac.uk/QuickGO/GTerm?id=GO:0051052
	8	7,8	pyridine nucleotide biosynthetic process	GO:0019363	0.307	0.762	AGABI1DRAFT_55968|1	1	11	137	4188	http://www.ebi.ac.uk/QuickGO/GTerm?id=GO:0019363
	7	7	mitochondrial translation	GO:0032543	0.307	0.762	AGABI1DRAFT_120002|1	1	11	137	4188	http://www.ebi.ac.uk/QuickGO/GTerm?id=GO:0032543
	9	8,9	transcription, RNA-templated	GO:0001172	0.307	0.762	AGABI1DRAFT_112673|1	1	11	137	4188	http://www.ebi.ac.uk/QuickGO/GTerm?id=GO:0001172
	9	7,8,9	regulation of proteasomal protein catabolic process	GO:0061136	0.307	0.762	AGABI1DRAFT_109561|1	1	11	137	4188	http://www.ebi.ac.uk/QuickGO/GTerm?id=GO:0061136
	6	6	polyol metabolic process	GO:0019751	0.307	0.762	AGABI1DRAFT_31317|1	1	11	137	4188	http://www.ebi.ac.uk/QuickGO/GTerm?id=GO:0019751
	6	6	positive regulation of cytoskeleton organization	GO:0051495	0.307	0.762	AGABI1DRAFT_113116|1	1	11	137	4188	http://www.ebi.ac.uk/QuickGO/GTerm?id=GO:0051495
	5	5	vesicle organization	GO:0016050	0.307	0.762	AGABI1DRAFT_125127|1	1	11	137	4188	http://www.ebi.ac.uk/QuickGO/GTerm?id=GO:0016050
	6	5,6	positive regulation of extracellular matrix organization	GO:1903055	0.307	0.762	AGABI1DRAFT_113116|1	1	11	137	4188	http://www.ebi.ac.uk/QuickGO/GTerm?id=GO:1903055
	9	8,9	nicotinamide nucleotide biosynthetic process	GO:0019359	0.307	0.762	AGABI1DRAFT_55968|1	1	11	137	4188	http://www.ebi.ac.uk/QuickGO/GTerm?id=GO:0019359
	6	6	endocytosis	GO:0006897	0.307	0.762	AGABI1DRAFT_85027|1	1	11	137	4188	http://www.ebi.ac.uk/QuickGO/GTerm?id=GO:0006897
	8	7,8	regulation of proteolysis involved in cellular protein catabolic process	GO:1903050	0.307	0.762	AGABI1DRAFT_109561|1	1	11	137	4188	http://www.ebi.ac.uk/QuickGO/GTerm?id=GO:1903050
	7	6,7	regulation of cellular protein catabolic process	GO:1903362	0.307	0.762	AGABI1DRAFT_109561|1	1	11	137	4188	http://www.ebi.ac.uk/QuickGO/GTerm?id=GO:1903362
	5	5	vacuole organization	GO:0007033	0.307	0.762	AGABI1DRAFT_85027|1	1	11	137	4188	http://www.ebi.ac.uk/QuickGO/GTerm?id=GO:0007033
	11	5,8,9,10,11	mitotic spindle checkpoint	GO:0071174	0.307	0.762	AGABI1DRAFT_109561|1	1	11	137	4188	http://www.ebi.ac.uk/QuickGO/GTerm?id=GO:0071174
	5	4,5	cytokinetic process	GO:0032506	0.307	0.762	AGABI1DRAFT_83602|1	1	11	137	4188	http://www.ebi.ac.uk/QuickGO/GTerm?id=GO:0032506
	7	6,7	positive regulation of fibril organization	GO:1902905	0.307	0.762	AGABI1DRAFT_113116|1	1	11	137	4188	http://www.ebi.ac.uk/QuickGO/GTerm?id=GO:1902905
	4	4	endomembrane system organization	GO:0010256	0.307	0.762	AGABI1DRAFT_111837|1	1	11	137	4188	http://www.ebi.ac.uk/QuickGO/GTerm?id=GO:0010256
	6	5,6	mitotic cytokinesis	GO:0000281	0.307	0.762	AGABI1DRAFT_83602|1	1	11	137	4188	http://www.ebi.ac.uk/QuickGO/GTerm?id=GO:0000281
	4	4	spindle checkpoint	GO:0031577	0.307	0.762	AGABI1DRAFT_109561|1	1	11	137	4188	http://www.ebi.ac.uk/QuickGO/GTerm?id=GO:0031577
	5	4,5	intracellular transport	GO:0046907	0.31	0.762	AGABI1DRAFT_85027|1;SUS1|1;AGABI1DRAFT_99012|1;AGABI1DRAFT_111894|1;AGABI1DRAFT_54916|1;AGABI1DRAFT_84050|1;AGABI1DRAFT_125127|1	7	168	137	4188	http://www.ebi.ac.uk/QuickGO/GTerm?id=GO:0046907
	6	6	translation	GO:0006412	0.311	0.762	AGABI1DRAFT_112243|1;AGABI1DRAFT_33556|1;AGABI1DRAFT_120002|1;AGABI1DRAFT_86336|1;AGABI1DRAFT_116624|1;AGABI1DRAFT_53789|1;AGABI1DRAFT_115315|1;AGABI1DRAFT_103914|1	8	196	137	4188	http://www.ebi.ac.uk/QuickGO/GTerm?id=GO:0006412
	7	6,7	DNA recombination	GO:0006310	0.313	0.762	AGABI1DRAFT_50017|1;AGABI1DRAFT_104723|1;AGABI1DRAFT_103557|1	3	60	137	4188	http://www.ebi.ac.uk/QuickGO/GTerm?id=GO:0006310
	6	6	positive regulation of hydrolase activity	GO:0051345	0.313	0.762	AGABI1DRAFT_83602|1;AGABI1DRAFT_120846|1;AGABI1DRAFT_68667|1	3	60	137	4188	http://www.ebi.ac.uk/QuickGO/GTerm?id=GO:0051345
	5	4,5	nucleobase-containing small molecule metabolic process	GO:0055086	0.314	0.762	AGABI1DRAFT_55968|1;AGABI1DRAFT_82826|1;AGABI1DRAFT_67550|1;AGABI1DRAFT_114672|1;AGABI1DRAFT_78564|1;AGABI1DRAFT_81443|1	6	141	137	4188	http://www.ebi.ac.uk/QuickGO/GTerm?id=GO:0055086
	9	9	protein ubiquitination	GO:0016567	0.318	0.762	AGABI1DRAFT_109561|1;AGABI1DRAFT_69037|1	2	35	137	4188	http://www.ebi.ac.uk/QuickGO/GTerm?id=GO:0016567
	5	5	macromolecule catabolic process	GO:0009057	0.32	0.762	AGABI1DRAFT_116171|1;AGABI1DRAFT_111171|1;AGABI1DRAFT_87431|1;AGABI1DRAFT_109561|1;AGABI1DRAFT_69037|1;AGABI1DRAFT_96933|1	6	142	137	4188	http://www.ebi.ac.uk/QuickGO/GTerm?id=GO:0009057
	4	4	oxidation-reduction process	GO:0055114	0.32	0.762	AGABI1DRAFT_121696|1;AGABI1DRAFT_40074|1;AGABI1DRAFT_118670|1;AGABI1DRAFT_112847|1;AGABI1DRAFT_131729|1;ADI1|1;AGABI1DRAFT_66631|1;AGABI1DRAFT_115784|1;AGABI1DRAFT_115340|1;AGABI1DRAFT_86450|1;AGABI1DRAFT_69483|1;AGABI1DRAFT_118556|1;AGABI1DRAFT_83641|1;AGABI1DRAFT_79910|1;AGABI1DRAFT_86600|1;AGABI1DRAFT_51761|1;AGABI1DRAFT_36823|1;AGABI1DRAFT_100749|1;AGABI1DRAFT_114672|1;AGABI1DRAFT_116253|1;AG…	26	720	137	4188	http://www.ebi.ac.uk/QuickGO/GTerm?id=GO:0055114
	4	4	cellular biosynthetic process	GO:0044249	0.326	0.762	AGABI1DRAFT_104723|1;AGABI1DRAFT_117227|1;AGABI1DRAFT_112243|1;AGABI1DRAFT_111863|1;AGABI1DRAFT_40074|1;AGABI1DRAFT_55968|1;AGABI1DRAFT_70548|1;AGABI1DRAFT_33556|1;AGABI1DRAFT_78171|1;AGABI1DRAFT_114026|1;SUS1|1;ADI1|1;AGABI1DRAFT_82826|1;AGABI1DRAFT_109678|1;AGABI1DRAFT_112673|1;AGABI1DRAFT_120002|1;AGABI1DRAFT_67550|1;AGABI1DRAFT_86336|1;AGABI1DRAFT_116624|1;AGABI1DRAFT_51761|1;AGABI1DRAFT_1192…	32	900	137	4188	http://www.ebi.ac.uk/QuickGO/GTerm?id=GO:0044249
	10	7,8,9,10	negative regulation of mitotic metaphase/anaphase transition	GO:0045841	0.329	0.762	AGABI1DRAFT_109561|1	1	12	137	4188	http://www.ebi.ac.uk/QuickGO/GTerm?id=GO:0045841
	4	3,4	maintenance of location	GO:0051235	0.329	0.762	AGABI1DRAFT_84050|1	1	12	137	4188	http://www.ebi.ac.uk/QuickGO/GTerm?id=GO:0051235
	9	6,7,9	negative regulation of metaphase/anaphase transition of cell cycle	GO:1902100	0.329	0.762	AGABI1DRAFT_109561|1	1	12	137	4188	http://www.ebi.ac.uk/QuickGO/GTerm?id=GO:1902100
	9	6,7,8,9	negative regulation of mitotic sister chromatid separation	GO:2000816	0.329	0.762	AGABI1DRAFT_109561|1	1	12	137	4188	http://www.ebi.ac.uk/QuickGO/GTerm?id=GO:2000816
	6	5,6	RNA transport	GO:0050658	0.329	0.762	SUS1|1	1	12	137	4188	http://www.ebi.ac.uk/QuickGO/GTerm?id=GO:0050658
	7	5,7	nucleosome organization	GO:0034728	0.329	0.762	AGABI1DRAFT_86473|1	1	12	137	4188	http://www.ebi.ac.uk/QuickGO/GTerm?id=GO:0034728
	5	4,5	establishment of RNA localization	GO:0051236	0.329	0.762	SUS1|1	1	12	137	4188	http://www.ebi.ac.uk/QuickGO/GTerm?id=GO:0051236
	7	6,7	mRNA transport	GO:0051028	0.329	0.762	SUS1|1	1	12	137	4188	http://www.ebi.ac.uk/QuickGO/GTerm?id=GO:0051028
	5	5	pteridine-containing compound metabolic process	GO:0042558	0.329	0.762	AGABI1DRAFT_109678|1	1	12	137	4188	http://www.ebi.ac.uk/QuickGO/GTerm?id=GO:0042558
	7	7	nucleic acid transport	GO:0050657	0.329	0.762	SUS1|1	1	12	137	4188	http://www.ebi.ac.uk/QuickGO/GTerm?id=GO:0050657
	4	4	membrane docking	GO:0022406	0.329	0.762	AGABI1DRAFT_72822|1	1	12	137	4188	http://www.ebi.ac.uk/QuickGO/GTerm?id=GO:0022406
	10	9,10	ATP hydrolysis coupled proton transport	GO:0015991	0.329	0.762	AGABI1DRAFT_85027|1	1	12	137	4188	http://www.ebi.ac.uk/QuickGO/GTerm?id=GO:0015991
	9	8,9	energy coupled proton transmembrane transport, against electrochemical gradient	GO:0015988	0.329	0.762	AGABI1DRAFT_85027|1	1	12	137	4188	http://www.ebi.ac.uk/QuickGO/GTerm?id=GO:0015988
	8	7,8	pyrimidine nucleotide biosynthetic process	GO:0006221	0.329	0.762	AGABI1DRAFT_78564|1	1	12	137	4188	http://www.ebi.ac.uk/QuickGO/GTerm?id=GO:0006221
	4	4	regulation of catalytic activity	GO:0050790	0.33	0.762	AGABI1DRAFT_83602|1;AGABI1DRAFT_120846|1;AGABI1DRAFT_68667|1;AGABI1DRAFT_109561|1;AGABI1DRAFT_82896|1	5	116	137	4188	http://www.ebi.ac.uk/QuickGO/GTerm?id=GO:0050790
	6	6	carboxylic acid biosynthetic process	GO:0046394	0.33	0.762	ADI1|1;AGABI1DRAFT_109678|1;AGABI1DRAFT_113428|1;AGABI1DRAFT_116253|1;AGABI1DRAFT_81537|1	5	116	137	4188	http://www.ebi.ac.uk/QuickGO/GTerm?id=GO:0046394
	5	5	organic acid biosynthetic process	GO:0016053	0.33	0.762	ADI1|1;AGABI1DRAFT_109678|1;AGABI1DRAFT_113428|1;AGABI1DRAFT_116253|1;AGABI1DRAFT_81537|1	5	116	137	4188	http://www.ebi.ac.uk/QuickGO/GTerm?id=GO:0016053
	3	3	organic substance metabolic process	GO:0071704	0.33	0.762	AGABI1DRAFT_116171|1;AGABI1DRAFT_50017|1;AGABI1DRAFT_111171|1;AGABI1DRAFT_51133|1;AGABI1DRAFT_87431|1;AGABI1DRAFT_104723|1;AGABI1DRAFT_38657|1;AGABI1DRAFT_87097|1;AGABI1DRAFT_70057|1;AGABI1DRAFT_127199|1;AGABI1DRAFT_117227|1;AGABI1DRAFT_133014|1;AGABI1DRAFT_60497|1;AGABI1DRAFT_112243|1;AGABI1DRAFT_83390|1;AGABI1DRAFT_111863|1;AGABI1DRAFT_40074|1;AGABI1DRAFT_120598|1;AGABI1DRAFT_114561|1;AGABI1DRA…	77	2261	137	4188	http://www.ebi.ac.uk/QuickGO/GTerm?id=GO:0071704
	7	7	monocarboxylic acid metabolic process	GO:0032787	0.331	0.762	AGABI1DRAFT_83641|1;AGABI1DRAFT_116253|1;AGABI1DRAFT_81537|1	3	62	137	4188	http://www.ebi.ac.uk/QuickGO/GTerm?id=GO:0032787
	3	3	protein folding	GO:0006457	0.331	0.762	AGABI1DRAFT_111464|1;AGABI1DRAFT_120846|1;AGABI1DRAFT_114631|1	3	62	137	4188	http://www.ebi.ac.uk/QuickGO/GTerm?id=GO:0006457
	4	4	carbohydrate derivative metabolic process	GO:1901135	0.337	0.762	AGABI1DRAFT_111863|1;AGABI1DRAFT_82826|1;AGABI1DRAFT_67550|1;AGABI1DRAFT_119202|1;AGABI1DRAFT_114672|1;AGABI1DRAFT_78564|1;AGABI1DRAFT_81443|1	7	173	137	4188	http://www.ebi.ac.uk/QuickGO/GTerm?id=GO:1901135
	5	5	pyridine-containing compound metabolic process	GO:0072524	0.343	0.762	AGABI1DRAFT_55968|1;AGABI1DRAFT_81443|1	2	37	137	4188	http://www.ebi.ac.uk/QuickGO/GTerm?id=GO:0072524
	6	6	oxidoreduction coenzyme metabolic process	GO:0006733	0.343	0.762	AGABI1DRAFT_55968|1;AGABI1DRAFT_81443|1	2	37	137	4188	http://www.ebi.ac.uk/QuickGO/GTerm?id=GO:0006733
	4	4	organic hydroxy compound metabolic process	GO:1901615	0.343	0.762	AGABI1DRAFT_115230|1;AGABI1DRAFT_31317|1	2	37	137	4188	http://www.ebi.ac.uk/QuickGO/GTerm?id=GO:1901615
	10	6,7,9,10	regulation of actin filament polymerization	GO:0030833	0.351	0.762	AGABI1DRAFT_113116|1	1	13	137	4188	http://www.ebi.ac.uk/QuickGO/GTerm?id=GO:0030833
	8	7,8	GPI anchor biosynthetic process	GO:0006506	0.351	0.762	AGABI1DRAFT_119202|1	1	13	137	4188	http://www.ebi.ac.uk/QuickGO/GTerm?id=GO:0006506
	8	8	transcription elongation from RNA polymerase II promoter	GO:0006368	0.351	0.762	SUS1|1	1	13	137	4188	http://www.ebi.ac.uk/QuickGO/GTerm?id=GO:0006368
	5	5	cytoskeleton-dependent cytokinesis	GO:0061640	0.351	0.762	AGABI1DRAFT_83602|1	1	13	137	4188	http://www.ebi.ac.uk/QuickGO/GTerm?id=GO:0061640
	9	5,6,8,9	regulation of protein polymerization	GO:0032271	0.351	0.762	AGABI1DRAFT_113116|1	1	13	137	4188	http://www.ebi.ac.uk/QuickGO/GTerm?id=GO:0032271
	8	6,7,8	negative regulation of mitotic cell cycle phase transition	GO:1901991	0.351	0.762	AGABI1DRAFT_109561|1	1	13	137	4188	http://www.ebi.ac.uk/QuickGO/GTerm?id=GO:1901991
	9	8,9	actin filament polymerization	GO:0030041	0.351	0.762	AGABI1DRAFT_113116|1	1	13	137	4188	http://www.ebi.ac.uk/QuickGO/GTerm?id=GO:0030041
	6	6	Golgi vesicle transport	GO:0048193	0.355	0.762	AGABI1DRAFT_84050|1;AGABI1DRAFT_125127|1	2	38	137	4188	http://www.ebi.ac.uk/QuickGO/GTerm?id=GO:0048193
	8	7,8	ribonucleoside monophosphate biosynthetic process	GO:0009156	0.355	0.762	AGABI1DRAFT_82826|1;AGABI1DRAFT_67550|1	2	38	137	4188	http://www.ebi.ac.uk/QuickGO/GTerm?id=GO:0009156
	7	6,7	peptide biosynthetic process	GO:0043043	0.356	0.762	AGABI1DRAFT_112243|1;AGABI1DRAFT_33556|1;AGABI1DRAFT_120002|1;AGABI1DRAFT_86336|1;AGABI1DRAFT_116624|1;AGABI1DRAFT_53789|1;AGABI1DRAFT_115315|1;AGABI1DRAFT_103914|1	8	205	137	4188	http://www.ebi.ac.uk/QuickGO/GTerm?id=GO:0043043
	3	3	regulation of molecular function	GO:0065009	0.356	0.762	AGABI1DRAFT_83602|1;AGABI1DRAFT_120846|1;AGABI1DRAFT_68667|1;AGABI1DRAFT_109561|1;AGABI1DRAFT_82896|1	5	120	137	4188	http://www.ebi.ac.uk/QuickGO/GTerm?id=GO:0065009
	6	6	DNA conformation change	GO:0071103	0.367	0.762	AGABI1DRAFT_104723|1;AGABI1DRAFT_86473|1	2	39	137	4188	http://www.ebi.ac.uk/QuickGO/GTerm?id=GO:0071103
	7	6,7	nucleoside monophosphate biosynthetic process	GO:0009124	0.367	0.762	AGABI1DRAFT_82826|1;AGABI1DRAFT_67550|1	2	39	137	4188	http://www.ebi.ac.uk/QuickGO/GTerm?id=GO:0009124
	5	4,5	negative regulation of chromosome segregation	GO:0051985	0.373	0.762	AGABI1DRAFT_109561|1	1	14	137	4188	http://www.ebi.ac.uk/QuickGO/GTerm?id=GO:0051985
	4	4	meiotic cell cycle process	GO:1903046	0.373	0.762	AGABI1DRAFT_78171|1	1	14	137	4188	http://www.ebi.ac.uk/QuickGO/GTerm?id=GO:1903046
	5	5	negative regulation of cell cycle phase transition	GO:1901988	0.373	0.762	AGABI1DRAFT_109561|1	1	14	137	4188	http://www.ebi.ac.uk/QuickGO/GTerm?id=GO:1901988
	8	4,5,6,7,8	mitotic cell cycle checkpoint	GO:0007093	0.373	0.762	AGABI1DRAFT_109561|1	1	14	137	4188	http://www.ebi.ac.uk/QuickGO/GTerm?id=GO:0007093
	5	5	regulation of cellular catabolic process	GO:0031329	0.373	0.762	AGABI1DRAFT_109561|1	1	14	137	4188	http://www.ebi.ac.uk/QuickGO/GTerm?id=GO:0031329
	4	4	microtubule-based movement	GO:0007018	0.373	0.762	AGABI1DRAFT_118032|1	1	14	137	4188	http://www.ebi.ac.uk/QuickGO/GTerm?id=GO:0007018
	9	6,8,9	regulation of actin polymerization or depolymerization	GO:0008064	0.373	0.762	AGABI1DRAFT_113116|1	1	14	137	4188	http://www.ebi.ac.uk/QuickGO/GTerm?id=GO:0008064
	10	6,7,8,9,10	negative regulation of mitotic sister chromatid segregation	GO:0033048	0.373	0.762	AGABI1DRAFT_109561|1	1	14	137	4188	http://www.ebi.ac.uk/QuickGO/GTerm?id=GO:0033048
	5	5	sphingolipid metabolic process	GO:0006665	0.373	0.762	AGABI1DRAFT_115230|1	1	14	137	4188	http://www.ebi.ac.uk/QuickGO/GTerm?id=GO:0006665
	7	6,7	pyrimidine nucleotide metabolic process	GO:0006220	0.373	0.762	AGABI1DRAFT_78564|1	1	14	137	4188	http://www.ebi.ac.uk/QuickGO/GTerm?id=GO:0006220
	6	5,6	negative regulation of sister chromatid segregation	GO:0033046	0.373	0.762	AGABI1DRAFT_109561|1	1	14	137	4188	http://www.ebi.ac.uk/QuickGO/GTerm?id=GO:0033046
	10	9,10	ATP synthesis coupled proton transport	GO:0015986	0.373	0.762	AGABI1DRAFT_67550|1	1	14	137	4188	http://www.ebi.ac.uk/QuickGO/GTerm?id=GO:0015986
	8	5,6,7,8	negative regulation of mitotic nuclear division	GO:0045839	0.373	0.762	AGABI1DRAFT_109561|1	1	14	137	4188	http://www.ebi.ac.uk/QuickGO/GTerm?id=GO:0045839
	4	4	RNA localization	GO:0006403	0.373	0.762	SUS1|1	1	14	137	4188	http://www.ebi.ac.uk/QuickGO/GTerm?id=GO:0006403
	9	8,9	energy coupled proton transport, down electrochemical gradient	GO:0015985	0.373	0.762	AGABI1DRAFT_67550|1	1	14	137	4188	http://www.ebi.ac.uk/QuickGO/GTerm?id=GO:0015985
	7	7	protein localization to endoplasmic reticulum	GO:0070972	0.373	0.762	AGABI1DRAFT_84050|1	1	14	137	4188	http://www.ebi.ac.uk/QuickGO/GTerm?id=GO:0070972
	6	6	glycolipid biosynthetic process	GO:0009247	0.373	0.762	AGABI1DRAFT_119202|1	1	14	137	4188	http://www.ebi.ac.uk/QuickGO/GTerm?id=GO:0009247
	5	5	regulation of actin filament length	GO:0030832	0.373	0.762	AGABI1DRAFT_113116|1	1	14	137	4188	http://www.ebi.ac.uk/QuickGO/GTerm?id=GO:0030832
	6	4,5,6	positive regulation of protein complex assembly	GO:0031334	0.373	0.762	AGABI1DRAFT_113116|1	1	14	137	4188	http://www.ebi.ac.uk/QuickGO/GTerm?id=GO:0031334
	5	5	carbohydrate derivative biosynthetic process	GO:1901137	0.377	0.762	AGABI1DRAFT_111863|1;AGABI1DRAFT_67550|1;AGABI1DRAFT_119202|1;AGABI1DRAFT_114672|1	4	95	137	4188	http://www.ebi.ac.uk/QuickGO/GTerm?id=GO:1901137
	5	4,5	single-organism organelle organization	GO:1902589	0.379	0.762	AGABI1DRAFT_83602|1;SUS1|1;AGABI1DRAFT_109561|1;AGABI1DRAFT_113116|1;AGABI1DRAFT_125127|1;AGABI1DRAFT_85102|1	6	152	137	4188	http://www.ebi.ac.uk/QuickGO/GTerm?id=GO:1902589
	5	5	proteolysis	GO:0006508	0.381	0.762	AGABI1DRAFT_70057|1;AGABI1DRAFT_83390|1;SUS1|1;AGABI1DRAFT_36060|1;AGABI1DRAFT_109561|1;AGABI1DRAFT_69037|1;AGABI1DRAFT_82896|1;AGABI1DRAFT_69822|1;AGABI1DRAFT_80074|1	9	239	137	4188	http://www.ebi.ac.uk/QuickGO/GTerm?id=GO:0006508
	4	4	cellular catabolic process	GO:0044248	0.386	0.762	AGABI1DRAFT_116171|1;AGABI1DRAFT_111171|1;AGABI1DRAFT_115230|1;AGABI1DRAFT_112684|1;AGABI1DRAFT_109561|1;AGABI1DRAFT_83641|1;AGABI1DRAFT_69037|1;AGABI1DRAFT_96933|1	8	211	137	4188	http://www.ebi.ac.uk/QuickGO/GTerm?id=GO:0044248
	2	2	cellular component organization or biogenesis	GO:0071840	0.391	0.762	AGABI1DRAFT_111094|1;AGABI1DRAFT_104723|1;AGABI1DRAFT_127199|1;AGABI1DRAFT_85027|1;AGABI1DRAFT_40074|1;AGABI1DRAFT_83602|1;AGABI1DRAFT_78171|1;SUS1|1;AGABI1DRAFT_120846|1;AGABI1DRAFT_99012|1;AGABI1DRAFT_109561|1;AGABI1DRAFT_111837|1;AGABI1DRAFT_113116|1;AGABI1DRAFT_86473|1;AGABI1DRAFT_53789|1;AGABI1DRAFT_125127|1;AGABI1DRAFT_85102|1	17	477	137	4188	http://www.ebi.ac.uk/QuickGO/GTerm?id=GO:0071840
	3	3	single-organism cellular process	GO:0044763	0.393	0.762	AGABI1DRAFT_104723|1;AGABI1DRAFT_66335|1;AGABI1DRAFT_85027|1;AGABI1DRAFT_111863|1;AGABI1DRAFT_40074|1;AGABI1DRAFT_83602|1;AGABI1DRAFT_55968|1;AGABI1DRAFT_33556|1;AGABI1DRAFT_78171|1;AGABI1DRAFT_114026|1;SUS1|1;AGABI1DRAFT_110353|1;ADI1|1;AGABI1DRAFT_82826|1;AGABI1DRAFT_90109|1;AGABI1DRAFT_109678|1;AGABI1DRAFT_68667|1;AGABI1DRAFT_99012|1;AGABI1DRAFT_120002|1;AGABI1DRAFT_115230|1;AGABI1DRAFT_109561…	47	1378	137	4188	http://www.ebi.ac.uk/QuickGO/GTerm?id=GO:0044763
	8	7,8	GPI anchor metabolic process	GO:0006505	0.393	0.762	AGABI1DRAFT_119202|1	1	15	137	4188	http://www.ebi.ac.uk/QuickGO/GTerm?id=GO:0006505
	7	6,7	negative regulation of chromosome organization	GO:2001251	0.393	0.762	AGABI1DRAFT_109561|1	1	15	137	4188	http://www.ebi.ac.uk/QuickGO/GTerm?id=GO:2001251
	10	9,10	ATP biosynthetic process	GO:0006754	0.393	0.762	AGABI1DRAFT_67550|1	1	15	137	4188	http://www.ebi.ac.uk/QuickGO/GTerm?id=GO:0006754
	4	4	regulation of anatomical structure size	GO:0090066	0.393	0.762	AGABI1DRAFT_113116|1	1	15	137	4188	http://www.ebi.ac.uk/QuickGO/GTerm?id=GO:0090066
	7	7	protein lipidation	GO:0006497	0.393	0.762	AGABI1DRAFT_119202|1	1	15	137	4188	http://www.ebi.ac.uk/QuickGO/GTerm?id=GO:0006497
	7	6,7	regulation of fibril organization	GO:1902903	0.393	0.762	AGABI1DRAFT_113116|1	1	15	137	4188	http://www.ebi.ac.uk/QuickGO/GTerm?id=GO:1902903
	6	6	lipoprotein biosynthetic process	GO:0042158	0.393	0.762	AGABI1DRAFT_119202|1	1	15	137	4188	http://www.ebi.ac.uk/QuickGO/GTerm?id=GO:0042158
	8	6,8	branched-chain amino acid biosynthetic process	GO:0009082	0.393	0.762	AGABI1DRAFT_113428|1	1	15	137	4188	http://www.ebi.ac.uk/QuickGO/GTerm?id=GO:0009082
	6	5,6	isoprenoid biosynthetic process	GO:0008299	0.393	0.762	AGABI1DRAFT_114026|1	1	15	137	4188	http://www.ebi.ac.uk/QuickGO/GTerm?id=GO:0008299
	5	5	isoprenoid metabolic process	GO:0006720	0.393	0.762	AGABI1DRAFT_114026|1	1	15	137	4188	http://www.ebi.ac.uk/QuickGO/GTerm?id=GO:0006720
	8	5,7,8	exocytosis	GO:0006887	0.393	0.762	AGABI1DRAFT_72822|1	1	15	137	4188	http://www.ebi.ac.uk/QuickGO/GTerm?id=GO:0006887
	4	4	regulation of cellular component size	GO:0032535	0.393	0.762	AGABI1DRAFT_113116|1	1	15	137	4188	http://www.ebi.ac.uk/QuickGO/GTerm?id=GO:0032535
	6	5,6	regulation of extracellular matrix organization	GO:1903053	0.393	0.762	AGABI1DRAFT_113116|1	1	15	137	4188	http://www.ebi.ac.uk/QuickGO/GTerm?id=GO:1903053
	9	8,9	cellular metal ion homeostasis	GO:0006875	0.393	0.762	AGABI1DRAFT_85027|1	1	15	137	4188	http://www.ebi.ac.uk/QuickGO/GTerm?id=GO:0006875
	4	4	cellular metabolic compound salvage	GO:0043094	0.393	0.762	ADI1|1	1	15	137	4188	http://www.ebi.ac.uk/QuickGO/GTerm?id=GO:0043094
	4	4	ribonucleoprotein complex localization	GO:0071166	0.393	0.762	SUS1|1	1	15	137	4188	http://www.ebi.ac.uk/QuickGO/GTerm?id=GO:0071166
	9	5,6,7,8,9	ribonucleoprotein complex export from nucleus	GO:0071426	0.393	0.762	SUS1|1	1	15	137	4188	http://www.ebi.ac.uk/QuickGO/GTerm?id=GO:0071426
	6	6	ribosome assembly	GO:0042255	0.393	0.762	AGABI1DRAFT_111094|1	1	15	137	4188	http://www.ebi.ac.uk/QuickGO/GTerm?id=GO:0042255
	6	6	carboxylic acid metabolic process	GO:0019752	0.4	0.762	AGABI1DRAFT_33556|1;ADI1|1;AGABI1DRAFT_109678|1;AGABI1DRAFT_120002|1;AGABI1DRAFT_83641|1;AGABI1DRAFT_115583|1;AGABI1DRAFT_113428|1;AGABI1DRAFT_116253|1;AGABI1DRAFT_81537|1	9	243	137	4188	http://www.ebi.ac.uk/QuickGO/GTerm?id=GO:0019752
	4	4	cellular component assembly	GO:0022607	0.409	0.762	AGABI1DRAFT_111094|1;AGABI1DRAFT_83602|1;AGABI1DRAFT_120846|1;AGABI1DRAFT_113116|1;AGABI1DRAFT_86473|1;AGABI1DRAFT_125127|1	6	157	137	4188	http://www.ebi.ac.uk/QuickGO/GTerm?id=GO:0022607
	3	3	catabolic process	GO:0009056	0.412	0.762	AGABI1DRAFT_116171|1;AGABI1DRAFT_111171|1;AGABI1DRAFT_87431|1;AGABI1DRAFT_115230|1;AGABI1DRAFT_112684|1;AGABI1DRAFT_109561|1;AGABI1DRAFT_83641|1;AGABI1DRAFT_69037|1;AGABI1DRAFT_96933|1;AGABI1DRAFT_31317|1	10	275	137	4188	http://www.ebi.ac.uk/QuickGO/GTerm?id=GO:0009056
	4	4	sulfur compound metabolic process	GO:0006790	0.412	0.762	AGABI1DRAFT_40074|1;ADI1|1;AGABI1DRAFT_115583|1	3	71	137	4188	http://www.ebi.ac.uk/QuickGO/GTerm?id=GO:0006790
	5	5	cellular response to oxidative stress	GO:0034599	0.413	0.762	AGABI1DRAFT_36823|1	1	16	137	4188	http://www.ebi.ac.uk/QuickGO/GTerm?id=GO:0034599
	7	7	phosphatidylinositol biosynthetic process	GO:0006661	0.413	0.762	AGABI1DRAFT_119202|1	1	16	137	4188	http://www.ebi.ac.uk/QuickGO/GTerm?id=GO:0006661
	7	7	DNA packaging	GO:0006323	0.413	0.762	AGABI1DRAFT_86473|1	1	16	137	4188	http://www.ebi.ac.uk/QuickGO/GTerm?id=GO:0006323
	9	6,7,8,9	positive regulation of transcription, DNA-templated	GO:0045893	0.413	0.762	SUS1|1	1	16	137	4188	http://www.ebi.ac.uk/QuickGO/GTerm?id=GO:0045893
	4	3,4	meiotic cell cycle	GO:0051321	0.413	0.762	AGABI1DRAFT_78171|1	1	16	137	4188	http://www.ebi.ac.uk/QuickGO/GTerm?id=GO:0051321
	7	6,7	positive regulation of RNA biosynthetic process	GO:1902680	0.413	0.762	SUS1|1	1	16	137	4188	http://www.ebi.ac.uk/QuickGO/GTerm?id=GO:1902680
	8	8	metal ion homeostasis	GO:0055065	0.413	0.762	AGABI1DRAFT_85027|1	1	16	137	4188	http://www.ebi.ac.uk/QuickGO/GTerm?id=GO:0055065
	5	5	lipoprotein metabolic process	GO:0042157	0.413	0.762	AGABI1DRAFT_119202|1	1	16	137	4188	http://www.ebi.ac.uk/QuickGO/GTerm?id=GO:0042157
	6	6	cellular biogenic amine metabolic process	GO:0006576	0.413	0.762	AGABI1DRAFT_115230|1	1	16	137	4188	http://www.ebi.ac.uk/QuickGO/GTerm?id=GO:0006576
	6	5,6	secretion	GO:0046903	0.413	0.762	AGABI1DRAFT_72822|1	1	16	137	4188	http://www.ebi.ac.uk/QuickGO/GTerm?id=GO:0046903
	7	4,6,7	secretion by cell	GO:0032940	0.413	0.762	AGABI1DRAFT_72822|1	1	16	137	4188	http://www.ebi.ac.uk/QuickGO/GTerm?id=GO:0032940
	4	4	movement of cell or subcellular component	GO:0006928	0.413	0.762	AGABI1DRAFT_118032|1	1	16	137	4188	http://www.ebi.ac.uk/QuickGO/GTerm?id=GO:0006928
	5	5	regulation of protein catabolic process	GO:0042176	0.413	0.762	AGABI1DRAFT_109561|1	1	16	137	4188	http://www.ebi.ac.uk/QuickGO/GTerm?id=GO:0042176
	8	7,8	positive regulation of nucleic acid-templated transcription	GO:1903508	0.413	0.762	SUS1|1	1	16	137	4188	http://www.ebi.ac.uk/QuickGO/GTerm?id=GO:1903508
	5	5	oxoacid metabolic process	GO:0043436	0.414	0.762	AGABI1DRAFT_33556|1;ADI1|1;AGABI1DRAFT_109678|1;AGABI1DRAFT_120002|1;AGABI1DRAFT_83641|1;AGABI1DRAFT_115583|1;AGABI1DRAFT_113428|1;AGABI1DRAFT_116253|1;AGABI1DRAFT_81537|1	9	246	137	4188	http://www.ebi.ac.uk/QuickGO/GTerm?id=GO:0043436
	3	3	primary metabolic process	GO:0044238	0.415	0.762	AGABI1DRAFT_116171|1;AGABI1DRAFT_50017|1;AGABI1DRAFT_111171|1;AGABI1DRAFT_51133|1;AGABI1DRAFT_87431|1;AGABI1DRAFT_104723|1;AGABI1DRAFT_38657|1;AGABI1DRAFT_87097|1;AGABI1DRAFT_70057|1;AGABI1DRAFT_127199|1;AGABI1DRAFT_117227|1;AGABI1DRAFT_133014|1;AGABI1DRAFT_60497|1;AGABI1DRAFT_112243|1;AGABI1DRAFT_83390|1;AGABI1DRAFT_111863|1;AGABI1DRAFT_120598|1;AGABI1DRAFT_114561|1;AGABI1DRAFT_55968|1;AGABI1DRA…	72	2148	137	4188	http://www.ebi.ac.uk/QuickGO/GTerm?id=GO:0044238
	5	5	peptide metabolic process	GO:0006518	0.416	0.762	AGABI1DRAFT_112243|1;AGABI1DRAFT_33556|1;AGABI1DRAFT_120002|1;AGABI1DRAFT_86336|1;AGABI1DRAFT_116624|1;AGABI1DRAFT_53789|1;AGABI1DRAFT_115315|1;AGABI1DRAFT_103914|1	8	217	137	4188	http://www.ebi.ac.uk/QuickGO/GTerm?id=GO:0006518
	4	4	organic acid metabolic process	GO:0006082	0.424	0.762	AGABI1DRAFT_33556|1;ADI1|1;AGABI1DRAFT_109678|1;AGABI1DRAFT_120002|1;AGABI1DRAFT_83641|1;AGABI1DRAFT_115583|1;AGABI1DRAFT_113428|1;AGABI1DRAFT_116253|1;AGABI1DRAFT_81537|1	9	248	137	4188	http://www.ebi.ac.uk/QuickGO/GTerm?id=GO:0006082
	4	4	glycosyl compound metabolic process	GO:1901657	0.43	0.762	AGABI1DRAFT_82826|1;AGABI1DRAFT_67550|1;AGABI1DRAFT_78564|1	3	73	137	4188	http://www.ebi.ac.uk/QuickGO/GTerm?id=GO:1901657
	5	5	nucleoside metabolic process	GO:0009116	0.43	0.762	AGABI1DRAFT_82826|1;AGABI1DRAFT_67550|1;AGABI1DRAFT_78564|1	3	73	137	4188	http://www.ebi.ac.uk/QuickGO/GTerm?id=GO:0009116
	7	5,6,7	positive regulation of RNA metabolic process	GO:0051254	0.432	0.762	SUS1|1	1	17	137	4188	http://www.ebi.ac.uk/QuickGO/GTerm?id=GO:0051254
	6	5,6	regulation of actin cytoskeleton organization	GO:0032956	0.432	0.762	AGABI1DRAFT_113116|1	1	17	137	4188	http://www.ebi.ac.uk/QuickGO/GTerm?id=GO:0032956
	8	7,8	purine nucleoside triphosphate biosynthetic process	GO:0009145	0.432	0.762	AGABI1DRAFT_67550|1	1	17	137	4188	http://www.ebi.ac.uk/QuickGO/GTerm?id=GO:0009145
	9	6,7,8,9	regulation of mitotic sister chromatid separation	GO:0010965	0.432	0.762	AGABI1DRAFT_109561|1	1	17	137	4188	http://www.ebi.ac.uk/QuickGO/GTerm?id=GO:0010965
	8	5,6,7,8	mitotic sister chromatid separation	GO:0051306	0.432	0.762	AGABI1DRAFT_109561|1	1	17	137	4188	http://www.ebi.ac.uk/QuickGO/GTerm?id=GO:0051306
	5	4,5	regulation of actin filament-based process	GO:0032970	0.432	0.762	AGABI1DRAFT_113116|1	1	17	137	4188	http://www.ebi.ac.uk/QuickGO/GTerm?id=GO:0032970
	9	8,9	regulation of Rho protein signal transduction	GO:0035023	0.432	0.762	AGABI1DRAFT_68667|1	1	17	137	4188	http://www.ebi.ac.uk/QuickGO/GTerm?id=GO:0035023
	9	7,8,9	nuclear-transcribed mRNA catabolic process	GO:0000956	0.432	0.762	AGABI1DRAFT_96933|1	1	17	137	4188	http://www.ebi.ac.uk/QuickGO/GTerm?id=GO:0000956
	5	5	cellular amine metabolic process	GO:0044106	0.432	0.762	AGABI1DRAFT_115230|1	1	17	137	4188	http://www.ebi.ac.uk/QuickGO/GTerm?id=GO:0044106
	8	7,8	Rho protein signal transduction	GO:0007266	0.432	0.762	AGABI1DRAFT_68667|1	1	17	137	4188	http://www.ebi.ac.uk/QuickGO/GTerm?id=GO:0007266
	9	8,9	purine ribonucleoside triphosphate biosynthetic process	GO:0009206	0.432	0.762	AGABI1DRAFT_67550|1	1	17	137	4188	http://www.ebi.ac.uk/QuickGO/GTerm?id=GO:0009206
	8	5,6,7,8	negative regulation of nuclear division	GO:0051784	0.432	0.762	AGABI1DRAFT_109561|1	1	17	137	4188	http://www.ebi.ac.uk/QuickGO/GTerm?id=GO:0051784
	10	6,7,8,9,10	metaphase/anaphase transition of mitotic cell cycle	GO:0007091	0.432	0.762	AGABI1DRAFT_109561|1	1	17	137	4188	http://www.ebi.ac.uk/QuickGO/GTerm?id=GO:0007091
	6	5,6	vacuolar transport	GO:0007034	0.432	0.762	AGABI1DRAFT_85027|1	1	17	137	4188	http://www.ebi.ac.uk/QuickGO/GTerm?id=GO:0007034
	5	5	liposaccharide metabolic process	GO:1903509	0.432	0.762	AGABI1DRAFT_119202|1	1	17	137	4188	http://www.ebi.ac.uk/QuickGO/GTerm?id=GO:1903509
	5	5	positive regulation of organelle organization	GO:0010638	0.432	0.762	AGABI1DRAFT_113116|1	1	17	137	4188	http://www.ebi.ac.uk/QuickGO/GTerm?id=GO:0010638
	8	6,8	regulation of metaphase/anaphase transition of cell cycle	GO:1902099	0.432	0.762	AGABI1DRAFT_109561|1	1	17	137	4188	http://www.ebi.ac.uk/QuickGO/GTerm?id=GO:1902099
	7	5,6,7	negative regulation of mitotic cell cycle	GO:0045930	0.432	0.762	AGABI1DRAFT_109561|1	1	17	137	4188	http://www.ebi.ac.uk/QuickGO/GTerm?id=GO:0045930
	7	7	DNA-templated transcription, elongation	GO:0006354	0.432	0.762	SUS1|1	1	17	137	4188	http://www.ebi.ac.uk/QuickGO/GTerm?id=GO:0006354
	10	7,8,9,10	regulation of mitotic metaphase/anaphase transition	GO:0030071	0.432	0.762	AGABI1DRAFT_109561|1	1	17	137	4188	http://www.ebi.ac.uk/QuickGO/GTerm?id=GO:0030071
	5	5	metaphase/anaphase transition of cell cycle	GO:0044784	0.432	0.762	AGABI1DRAFT_109561|1	1	17	137	4188	http://www.ebi.ac.uk/QuickGO/GTerm?id=GO:0044784
	6	6	glycolipid metabolic process	GO:0006664	0.432	0.762	AGABI1DRAFT_119202|1	1	17	137	4188	http://www.ebi.ac.uk/QuickGO/GTerm?id=GO:0006664
	8	6,8	alpha-amino acid biosynthetic process	GO:1901607	0.438	0.762	ADI1|1;AGABI1DRAFT_109678|1;AGABI1DRAFT_113428|1	3	74	137	4188	http://www.ebi.ac.uk/QuickGO/GTerm?id=GO:1901607
	6	5,6	small GTPase mediated signal transduction	GO:0007264	0.438	0.762	AGABI1DRAFT_83602|1;AGABI1DRAFT_68667|1;AGABI1DRAFT_82815|1	3	74	137	4188	http://www.ebi.ac.uk/QuickGO/GTerm?id=GO:0007264
	5	5	macromolecular complex assembly	GO:0065003	0.441	0.762	AGABI1DRAFT_111094|1;AGABI1DRAFT_120846|1;AGABI1DRAFT_113116|1;AGABI1DRAFT_86473|1;AGABI1DRAFT_125127|1	5	133	137	4188	http://www.ebi.ac.uk/QuickGO/GTerm?id=GO:0065003
	5	5	cofactor biosynthetic process	GO:0051188	0.447	0.762	AGABI1DRAFT_55968|1;AGABI1DRAFT_109678|1;AGABI1DRAFT_115583|1	3	75	137	4188	http://www.ebi.ac.uk/QuickGO/GTerm?id=GO:0051188
	8	7,8	hydrogen ion transmembrane transport	GO:1902600	0.447	0.762	AGABI1DRAFT_85027|1;AGABI1DRAFT_67550|1	2	46	137	4188	http://www.ebi.ac.uk/QuickGO/GTerm?id=GO:1902600
	8	6,7,8	mRNA catabolic process	GO:0006402	0.451	0.762	AGABI1DRAFT_96933|1	1	18	137	4188	http://www.ebi.ac.uk/QuickGO/GTerm?id=GO:0006402
	6	6	regulation of cytoskeleton organization	GO:0051493	0.451	0.762	AGABI1DRAFT_113116|1	1	18	137	4188	http://www.ebi.ac.uk/QuickGO/GTerm?id=GO:0051493
	5	5	membrane lipid biosynthetic process	GO:0046467	0.451	0.762	AGABI1DRAFT_119202|1	1	18	137	4188	http://www.ebi.ac.uk/QuickGO/GTerm?id=GO:0046467
	5	4,5	chromosome separation	GO:0051304	0.451	0.762	AGABI1DRAFT_109561|1	1	18	137	4188	http://www.ebi.ac.uk/QuickGO/GTerm?id=GO:0051304
	8	7,8	nuclear export	GO:0051168	0.451	0.762	SUS1|1	1	18	137	4188	http://www.ebi.ac.uk/QuickGO/GTerm?id=GO:0051168
	7	7	protein deubiquitination	GO:0016579	0.451	0.762	SUS1|1	1	18	137	4188	http://www.ebi.ac.uk/QuickGO/GTerm?id=GO:0016579
	4	4	negative regulation of cell division	GO:0051782	0.451	0.762	AGABI1DRAFT_109561|1	1	18	137	4188	http://www.ebi.ac.uk/QuickGO/GTerm?id=GO:0051782
	9	7,9	methionine biosynthetic process	GO:0009086	0.451	0.762	ADI1|1	1	18	137	4188	http://www.ebi.ac.uk/QuickGO/GTerm?id=GO:0009086
	5	5	branched-chain amino acid metabolic process	GO:0009081	0.451	0.762	AGABI1DRAFT_113428|1	1	18	137	4188	http://www.ebi.ac.uk/QuickGO/GTerm?id=GO:0009081
	7	7	amino acid transmembrane transport	GO:0003333	0.451	0.762	AGABI1DRAFT_110353|1	1	18	137	4188	http://www.ebi.ac.uk/QuickGO/GTerm?id=GO:0003333
	3	3	positive regulation of cellular component biogenesis	GO:0044089	0.451	0.762	AGABI1DRAFT_113116|1	1	18	137	4188	http://www.ebi.ac.uk/QuickGO/GTerm?id=GO:0044089
	6	6	methionine metabolic process	GO:0006555	0.451	0.762	ADI1|1	1	18	137	4188	http://www.ebi.ac.uk/QuickGO/GTerm?id=GO:0006555
	7	6,7	nucleoside triphosphate biosynthetic process	GO:0009142	0.451	0.762	AGABI1DRAFT_67550|1	1	18	137	4188	http://www.ebi.ac.uk/QuickGO/GTerm?id=GO:0009142
	8	7,8	ribonucleoside triphosphate biosynthetic process	GO:0009201	0.451	0.762	AGABI1DRAFT_67550|1	1	18	137	4188	http://www.ebi.ac.uk/QuickGO/GTerm?id=GO:0009201
	6	5,6	positive regulation of nucleobase-containing compound metabolic process	GO:0045935	0.451	0.762	SUS1|1	1	18	137	4188	http://www.ebi.ac.uk/QuickGO/GTerm?id=GO:0045935
	4	4	cofactor metabolic process	GO:0051186	0.452	0.762	AGABI1DRAFT_55968|1;AGABI1DRAFT_109678|1;AGABI1DRAFT_115583|1;AGABI1DRAFT_81443|1	4	105	137	4188	http://www.ebi.ac.uk/QuickGO/GTerm?id=GO:0051186
	5	5	mitotic cell cycle	GO:0000278	0.456	0.765	AGABI1DRAFT_83602|1;AGABI1DRAFT_109561|1;AGABI1DRAFT_111837|1	3	76	137	4188	http://www.ebi.ac.uk/QuickGO/GTerm?id=GO:0000278
	5	5	positive regulation of catalytic activity	GO:0043085	0.456	0.765	AGABI1DRAFT_83602|1;AGABI1DRAFT_120846|1;AGABI1DRAFT_68667|1	3	76	137	4188	http://www.ebi.ac.uk/QuickGO/GTerm?id=GO:0043085
	5	5	chromosome organization	GO:0051276	0.461	0.767	AGABI1DRAFT_104723|1;AGABI1DRAFT_78171|1;SUS1|1;AGABI1DRAFT_109561|1;AGABI1DRAFT_86473|1	5	136	137	4188	http://www.ebi.ac.uk/QuickGO/GTerm?id=GO:0051276
	4	4	regulation of catabolic process	GO:0009894	0.469	0.767	AGABI1DRAFT_109561|1	1	19	137	4188	http://www.ebi.ac.uk/QuickGO/GTerm?id=GO:0009894
	8	6,7,8	protein transmembrane import into intracellular organelle	GO:0044743	0.469	0.767	AGABI1DRAFT_99012|1	1	19	137	4188	http://www.ebi.ac.uk/QuickGO/GTerm?id=GO:0044743
	9	6,7,8,9	regulation of mitotic sister chromatid segregation	GO:0033047	0.469	0.767	AGABI1DRAFT_109561|1	1	19	137	4188	http://www.ebi.ac.uk/QuickGO/GTerm?id=GO:0033047
	7	6,7	protein targeting to mitochondrion	GO:0006626	0.469	0.767	AGABI1DRAFT_99012|1	1	19	137	4188	http://www.ebi.ac.uk/QuickGO/GTerm?id=GO:0006626
	7	5,7	regulation of sister chromatid segregation	GO:0033045	0.469	0.767	AGABI1DRAFT_109561|1	1	19	137	4188	http://www.ebi.ac.uk/QuickGO/GTerm?id=GO:0033045
	8	6,7,8	carboxylic acid transmembrane transport	GO:1905039	0.469	0.767	AGABI1DRAFT_110353|1	1	19	137	4188	http://www.ebi.ac.uk/QuickGO/GTerm?id=GO:1905039
	7	5,6,7	positive regulation of macromolecule biosynthetic process	GO:0010557	0.469	0.767	SUS1|1	1	19	137	4188	http://www.ebi.ac.uk/QuickGO/GTerm?id=GO:0010557
	8	6,7,8	establishment of protein localization to mitochondrion	GO:0072655	0.469	0.767	AGABI1DRAFT_99012|1	1	19	137	4188	http://www.ebi.ac.uk/QuickGO/GTerm?id=GO:0072655
	6	6	pyridine-containing compound biosynthetic process	GO:0072525	0.469	0.767	AGABI1DRAFT_55968|1	1	19	137	4188	http://www.ebi.ac.uk/QuickGO/GTerm?id=GO:0072525
	5	5	amine metabolic process	GO:0009308	0.469	0.767	AGABI1DRAFT_115230|1	1	19	137	4188	http://www.ebi.ac.uk/QuickGO/GTerm?id=GO:0009308
	7	7	protein localization to mitochondrion	GO:0070585	0.469	0.767	AGABI1DRAFT_99012|1	1	19	137	4188	http://www.ebi.ac.uk/QuickGO/GTerm?id=GO:0070585
	5	5	regulation of organelle organization	GO:0033043	0.47	0.767	AGABI1DRAFT_109561|1;AGABI1DRAFT_113116|1	2	48	137	4188	http://www.ebi.ac.uk/QuickGO/GTerm?id=GO:0033043
	4	4	positive regulation of molecular function	GO:0044093	0.473	0.771	AGABI1DRAFT_83602|1;AGABI1DRAFT_120846|1;AGABI1DRAFT_68667|1	3	78	137	4188	http://www.ebi.ac.uk/QuickGO/GTerm?id=GO:0044093
	4	4	single-organism cellular localization	GO:1902580	0.48	0.779	AGABI1DRAFT_99012|1;AGABI1DRAFT_125127|1	2	49	137	4188	http://www.ebi.ac.uk/QuickGO/GTerm?id=GO:1902580
	3	3	cell cycle checkpoint	GO:0000075	0.487	0.779	AGABI1DRAFT_109561|1	1	20	137	4188	http://www.ebi.ac.uk/QuickGO/GTerm?id=GO:0000075
	8	7,8	cellular cation homeostasis	GO:0030003	0.487	0.779	AGABI1DRAFT_85027|1	1	20	137	4188	http://www.ebi.ac.uk/QuickGO/GTerm?id=GO:0030003
	5	5	organelle assembly	GO:0070925	0.487	0.779	AGABI1DRAFT_111094|1	1	20	137	4188	http://www.ebi.ac.uk/QuickGO/GTerm?id=GO:0070925
	7	4,6,7	gene silencing	GO:0016458	0.487	0.779	AGABI1DRAFT_110993|1	1	20	137	4188	http://www.ebi.ac.uk/QuickGO/GTerm?id=GO:0016458
	6	6	cellular modified amino acid biosynthetic process	GO:0042398	0.487	0.779	AGABI1DRAFT_109678|1	1	20	137	4188	http://www.ebi.ac.uk/QuickGO/GTerm?id=GO:0042398
	7	6,7	cellular ion homeostasis	GO:0006873	0.487	0.779	AGABI1DRAFT_85027|1	1	20	137	4188	http://www.ebi.ac.uk/QuickGO/GTerm?id=GO:0006873
	5	4,5	regulation of chromosome segregation	GO:0051983	0.487	0.779	AGABI1DRAFT_109561|1	1	20	137	4188	http://www.ebi.ac.uk/QuickGO/GTerm?id=GO:0051983
	7	7	inorganic ion homeostasis	GO:0098771	0.487	0.779	AGABI1DRAFT_85027|1	1	20	137	4188	http://www.ebi.ac.uk/QuickGO/GTerm?id=GO:0098771
	6	5,6	negative regulation of gene expression	GO:0010629	0.491	0.782	AGABI1DRAFT_110993|1;AGABI1DRAFT_96933|1	2	50	137	4188	http://www.ebi.ac.uk/QuickGO/GTerm?id=GO:0010629
	8	8	DNA duplex unwinding	GO:0032508	0.503	0.782	AGABI1DRAFT_104723|1	1	21	137	4188	http://www.ebi.ac.uk/QuickGO/GTerm?id=GO:0032508
	4	4	cytokinesis	GO:0000910	0.503	0.782	AGABI1DRAFT_83602|1	1	21	137	4188	http://www.ebi.ac.uk/QuickGO/GTerm?id=GO:0000910
	6	6	macromolecule glycosylation	GO:0043413	0.503	0.782	AGABI1DRAFT_111863|1	1	21	137	4188	http://www.ebi.ac.uk/QuickGO/GTerm?id=GO:0043413
	5	4,5	regulation of protein complex assembly	GO:0043254	0.503	0.782	AGABI1DRAFT_113116|1	1	21	137	4188	http://www.ebi.ac.uk/QuickGO/GTerm?id=GO:0043254
	6	6	amino acid transport	GO:0006865	0.503	0.782	AGABI1DRAFT_110353|1	1	21	137	4188	http://www.ebi.ac.uk/QuickGO/GTerm?id=GO:0006865
	4	4	cellular aldehyde metabolic process	GO:0006081	0.503	0.782	AGABI1DRAFT_81443|1	1	21	137	4188	http://www.ebi.ac.uk/QuickGO/GTerm?id=GO:0006081
	7	4,7	protein glycosylation	GO:0006486	0.503	0.782	AGABI1DRAFT_111863|1	1	21	137	4188	http://www.ebi.ac.uk/QuickGO/GTerm?id=GO:0006486
	6	5,6	positive regulation of gene expression	GO:0010628	0.503	0.782	SUS1|1	1	21	137	4188	http://www.ebi.ac.uk/QuickGO/GTerm?id=GO:0010628
	5	4,5	negative regulation of cell cycle process	GO:0010948	0.503	0.782	AGABI1DRAFT_109561|1	1	21	137	4188	http://www.ebi.ac.uk/QuickGO/GTerm?id=GO:0010948
	6	6	protein modification by small protein removal	GO:0070646	0.503	0.782	SUS1|1	1	21	137	4188	http://www.ebi.ac.uk/QuickGO/GTerm?id=GO:0070646
	4	4	positive regulation of nitrogen compound metabolic process	GO:0051173	0.503	0.782	SUS1|1	1	21	137	4188	http://www.ebi.ac.uk/QuickGO/GTerm?id=GO:0051173
	6	6	glycoprotein biosynthetic process	GO:0009101	0.503	0.782	AGABI1DRAFT_111863|1	1	21	137	4188	http://www.ebi.ac.uk/QuickGO/GTerm?id=GO:0009101
	3	3	negative regulation of cellular process	GO:0048523	0.506	0.782	AGABI1DRAFT_78171|1;AGABI1DRAFT_109561|1;AGABI1DRAFT_82896|1	3	82	137	4188	http://www.ebi.ac.uk/QuickGO/GTerm?id=GO:0048523
	5	5	cellular nitrogen compound biosynthetic process	GO:0044271	0.508	0.782	AGABI1DRAFT_117227|1;AGABI1DRAFT_112243|1;AGABI1DRAFT_40074|1;AGABI1DRAFT_55968|1;AGABI1DRAFT_70548|1;AGABI1DRAFT_33556|1;SUS1|1;AGABI1DRAFT_82826|1;AGABI1DRAFT_109678|1;AGABI1DRAFT_112673|1;AGABI1DRAFT_120002|1;AGABI1DRAFT_67550|1;AGABI1DRAFT_86336|1;AGABI1DRAFT_116624|1;AGABI1DRAFT_51761|1;AGABI1DRAFT_73259|1;AGABI1DRAFT_53789|1;AGABI1DRAFT_114672|1;AGABI1DRAFT_115315|1;AGABI1DRAFT_78564|1;AGAB…	22	663	137	4188	http://www.ebi.ac.uk/QuickGO/GTerm?id=GO:0044271
	7	5,6,7	establishment of protein localization to organelle	GO:0072594	0.512	0.782	AGABI1DRAFT_85027|1;AGABI1DRAFT_99012|1	2	52	137	4188	http://www.ebi.ac.uk/QuickGO/GTerm?id=GO:0072594
	4	4	single-organism catabolic process	GO:0044712	0.516	0.782	AGABI1DRAFT_115230|1;AGABI1DRAFT_109561|1;AGABI1DRAFT_83641|1;AGABI1DRAFT_31317|1	4	114	137	4188	http://www.ebi.ac.uk/QuickGO/GTerm?id=GO:0044712
	6	6	ion homeostasis	GO:0050801	0.52	0.782	AGABI1DRAFT_85027|1	1	22	137	4188	http://www.ebi.ac.uk/QuickGO/GTerm?id=GO:0050801
	5	5	glycoprotein metabolic process	GO:0009100	0.52	0.782	AGABI1DRAFT_111863|1	1	22	137	4188	http://www.ebi.ac.uk/QuickGO/GTerm?id=GO:0009100
	7	6,7	intracellular protein transmembrane transport	GO:0065002	0.52	0.782	AGABI1DRAFT_99012|1	1	22	137	4188	http://www.ebi.ac.uk/QuickGO/GTerm?id=GO:0065002
	6	6	protein-DNA complex assembly	GO:0065004	0.52	0.782	AGABI1DRAFT_86473|1	1	22	137	4188	http://www.ebi.ac.uk/QuickGO/GTerm?id=GO:0065004
	6	6	regulation of chromosome organization	GO:0033044	0.52	0.782	AGABI1DRAFT_109561|1	1	22	137	4188	http://www.ebi.ac.uk/QuickGO/GTerm?id=GO:0033044
	6	5,6	positive regulation of cellular biosynthetic process	GO:0031328	0.52	0.782	SUS1|1	1	22	137	4188	http://www.ebi.ac.uk/QuickGO/GTerm?id=GO:0031328
	6	5,6	mitochondrial transport	GO:0006839	0.52	0.782	AGABI1DRAFT_99012|1	1	22	137	4188	http://www.ebi.ac.uk/QuickGO/GTerm?id=GO:0006839
	8	5,6,7,8	regulation of mitotic nuclear division	GO:0007088	0.52	0.782	AGABI1DRAFT_109561|1	1	22	137	4188	http://www.ebi.ac.uk/QuickGO/GTerm?id=GO:0007088
	3	3	response to abiotic stimulus	GO:0009628	0.52	0.782	AGABI1DRAFT_111464|1	1	22	137	4188	http://www.ebi.ac.uk/QuickGO/GTerm?id=GO:0009628
	6	6	hexose metabolic process	GO:0019318	0.52	0.782	AGABI1DRAFT_77963|1	1	22	137	4188	http://www.ebi.ac.uk/QuickGO/GTerm?id=GO:0019318
	4	4	positive regulation of biosynthetic process	GO:0009891	0.52	0.782	SUS1|1	1	22	137	4188	http://www.ebi.ac.uk/QuickGO/GTerm?id=GO:0009891
	7	7	DNA geometric change	GO:0032392	0.52	0.782	AGABI1DRAFT_104723|1	1	22	137	4188	http://www.ebi.ac.uk/QuickGO/GTerm?id=GO:0032392
	3	3	single organism reproductive process	GO:0044702	0.52	0.782	AGABI1DRAFT_78171|1	1	22	137	4188	http://www.ebi.ac.uk/QuickGO/GTerm?id=GO:0044702
	7	5,6,7	organic acid transmembrane transport	GO:1903825	0.52	0.782	AGABI1DRAFT_110353|1	1	22	137	4188	http://www.ebi.ac.uk/QuickGO/GTerm?id=GO:1903825
	7	7	cation homeostasis	GO:0055080	0.52	0.782	AGABI1DRAFT_85027|1	1	22	137	4188	http://www.ebi.ac.uk/QuickGO/GTerm?id=GO:0055080
	8	6,7,8	protein targeting	GO:0006605	0.532	0.793	AGABI1DRAFT_85027|1;AGABI1DRAFT_99012|1	2	54	137	4188	http://www.ebi.ac.uk/QuickGO/GTerm?id=GO:0006605
	7	6,7	DNA replication	GO:0006260	0.532	0.793	AGABI1DRAFT_104723|1;AGABI1DRAFT_78171|1	2	54	137	4188	http://www.ebi.ac.uk/QuickGO/GTerm?id=GO:0006260
	5	5	cellular nitrogen compound catabolic process	GO:0044270	0.532	0.793	AGABI1DRAFT_112684|1;AGABI1DRAFT_96933|1	2	54	137	4188	http://www.ebi.ac.uk/QuickGO/GTerm?id=GO:0044270
	8	7,8	protein polymerization	GO:0051258	0.536	0.793	AGABI1DRAFT_113116|1	1	23	137	4188	http://www.ebi.ac.uk/QuickGO/GTerm?id=GO:0051258
	9	9	protein peptidyl-prolyl isomerization	GO:0000413	0.536	0.793	AGABI1DRAFT_114631|1	1	23	137	4188	http://www.ebi.ac.uk/QuickGO/GTerm?id=GO:0000413
	7	5,6,7	protein transmembrane transport	GO:0071806	0.536	0.793	AGABI1DRAFT_99012|1	1	23	137	4188	http://www.ebi.ac.uk/QuickGO/GTerm?id=GO:0071806
	8	8	citrate metabolic process	GO:0006101	0.536	0.793	AGABI1DRAFT_115583|1	1	23	137	4188	http://www.ebi.ac.uk/QuickGO/GTerm?id=GO:0006101
	7	7	tricarboxylic acid metabolic process	GO:0072350	0.536	0.793	AGABI1DRAFT_115583|1	1	23	137	4188	http://www.ebi.ac.uk/QuickGO/GTerm?id=GO:0072350
	4	4	protein localization	GO:0008104	0.536	0.793	AGABI1DRAFT_85027|1;SUS1|1;AGABI1DRAFT_99012|1;AGABI1DRAFT_54916|1;AGABI1DRAFT_84050|1;AGABI1DRAFT_82815|1	6	179	137	4188	http://www.ebi.ac.uk/QuickGO/GTerm?id=GO:0008104
	4	4	single-organism carbohydrate metabolic process	GO:0044723	0.539	0.794	AGABI1DRAFT_111863|1;AGABI1DRAFT_77963|1;AGABI1DRAFT_31317|1	3	86	137	4188	http://www.ebi.ac.uk/QuickGO/GTerm?id=GO:0044723
	5	5	heterocycle catabolic process	GO:0046700	0.542	0.794	AGABI1DRAFT_112684|1;AGABI1DRAFT_96933|1	2	55	137	4188	http://www.ebi.ac.uk/QuickGO/GTerm?id=GO:0046700
	7	5,7	cellular amino acid biosynthetic process	GO:0008652	0.547	0.794	ADI1|1;AGABI1DRAFT_109678|1;AGABI1DRAFT_113428|1	3	87	137	4188	http://www.ebi.ac.uk/QuickGO/GTerm?id=GO:0008652
	6	5,6	protein transport	GO:0015031	0.549	0.794	AGABI1DRAFT_85027|1;SUS1|1;AGABI1DRAFT_99012|1;AGABI1DRAFT_54916|1;AGABI1DRAFT_82815|1	5	150	137	4188	http://www.ebi.ac.uk/QuickGO/GTerm?id=GO:0015031
	5	5	negative regulation of organelle organization	GO:0010639	0.551	0.794	AGABI1DRAFT_109561|1	1	24	137	4188	http://www.ebi.ac.uk/QuickGO/GTerm?id=GO:0010639
	8	8	peptidyl-proline modification	GO:0018208	0.551	0.794	AGABI1DRAFT_114631|1	1	24	137	4188	http://www.ebi.ac.uk/QuickGO/GTerm?id=GO:0018208
	6	6	nucleobase-containing compound transport	GO:0015931	0.551	0.794	SUS1|1	1	24	137	4188	http://www.ebi.ac.uk/QuickGO/GTerm?id=GO:0015931
	6	6	regulation of mitotic cell cycle phase transition	GO:1901990	0.551	0.794	AGABI1DRAFT_109561|1	1	24	137	4188	http://www.ebi.ac.uk/QuickGO/GTerm?id=GO:1901990
	3	3	cell wall organization or biogenesis	GO:0071554	0.551	0.794	AGABI1DRAFT_127199|1	1	24	137	4188	http://www.ebi.ac.uk/QuickGO/GTerm?id=GO:0071554
	6	5,6	cellular chemical homeostasis	GO:0055082	0.551	0.794	AGABI1DRAFT_85027|1	1	24	137	4188	http://www.ebi.ac.uk/QuickGO/GTerm?id=GO:0055082
	8	6,8	sulfur amino acid biosynthetic process	GO:0000097	0.551	0.794	ADI1|1	1	24	137	4188	http://www.ebi.ac.uk/QuickGO/GTerm?id=GO:0000097
	4	4	negative regulation of cellular component organization	GO:0051129	0.551	0.794	AGABI1DRAFT_109561|1	1	24	137	4188	http://www.ebi.ac.uk/QuickGO/GTerm?id=GO:0051129
	5	5	ribosomal large subunit biogenesis	GO:0042273	0.551	0.794	AGABI1DRAFT_111094|1	1	24	137	4188	http://www.ebi.ac.uk/QuickGO/GTerm?id=GO:0042273
	5	5	monosaccharide metabolic process	GO:0005996	0.551	0.794	AGABI1DRAFT_77963|1	1	24	137	4188	http://www.ebi.ac.uk/QuickGO/GTerm?id=GO:0005996
	5	5	mitochondrion organization	GO:0007005	0.552	0.794	AGABI1DRAFT_40074|1;AGABI1DRAFT_99012|1	2	56	137	4188	http://www.ebi.ac.uk/QuickGO/GTerm?id=GO:0007005
	2	2	metabolic process	GO:0008152	0.559	0.802	AGABI1DRAFT_116171|1;AGABI1DRAFT_50017|1;AGABI1DRAFT_111171|1;AGABI1DRAFT_51133|1;AGABI1DRAFT_87431|1;AGABI1DRAFT_104723|1;AGABI1DRAFT_38657|1;AGABI1DRAFT_87097|1;AGABI1DRAFT_70057|1;AGABI1DRAFT_127199|1;AGABI1DRAFT_42645|1;AGABI1DRAFT_117227|1;AGABI1DRAFT_133014|1;AGABI1DRAFT_60497|1;AGABI1DRAFT_121696|1;AGABI1DRAFT_112243|1;AGABI1DRAFT_83390|1;AGABI1DRAFT_114842|1;AGABI1DRAFT_111863|1;AGABI1DRA…	114	3486	137	4188	http://www.ebi.ac.uk/QuickGO/GTerm?id=GO:0008152
	7	6,7	mRNA metabolic process	GO:0016071	0.562	0.806	AGABI1DRAFT_57327|1;AGABI1DRAFT_96933|1;AGABI1DRAFT_116445|1	3	89	137	4188	http://www.ebi.ac.uk/QuickGO/GTerm?id=GO:0016071
	8	7,8	regulation of Ras protein signal transduction	GO:0046578	0.566	0.806	AGABI1DRAFT_68667|1	1	25	137	4188	http://www.ebi.ac.uk/QuickGO/GTerm?id=GO:0046578
	7	5,6,7	regulation of nuclear division	GO:0051783	0.566	0.806	AGABI1DRAFT_109561|1	1	25	137	4188	http://www.ebi.ac.uk/QuickGO/GTerm?id=GO:0051783
	7	6,7	RNA catabolic process	GO:0006401	0.566	0.806	AGABI1DRAFT_96933|1	1	25	137	4188	http://www.ebi.ac.uk/QuickGO/GTerm?id=GO:0006401
	8	8	peptidyl-lysine modification	GO:0018205	0.58	0.813	AGABI1DRAFT_115892|1	1	26	137	4188	http://www.ebi.ac.uk/QuickGO/GTerm?id=GO:0018205
	7	6,7	regulation of small GTPase mediated signal transduction	GO:0051056	0.58	0.813	AGABI1DRAFT_68667|1	1	26	137	4188	http://www.ebi.ac.uk/QuickGO/GTerm?id=GO:0051056
	7	6,7	carboxylic acid transport	GO:0046942	0.58	0.813	AGABI1DRAFT_110353|1	1	26	137	4188	http://www.ebi.ac.uk/QuickGO/GTerm?id=GO:0046942
	5	5	lipid catabolic process	GO:0016042	0.58	0.813	AGABI1DRAFT_115230|1	1	26	137	4188	http://www.ebi.ac.uk/QuickGO/GTerm?id=GO:0016042
	5	4,5	positive regulation of cellular component organization	GO:0051130	0.58	0.813	AGABI1DRAFT_113116|1	1	26	137	4188	http://www.ebi.ac.uk/QuickGO/GTerm?id=GO:0051130
	7	7	aspartate family amino acid biosynthetic process	GO:0009067	0.58	0.813	ADI1|1	1	26	137	4188	http://www.ebi.ac.uk/QuickGO/GTerm?id=GO:0009067
	7	6,7	Ras protein signal transduction	GO:0007265	0.58	0.813	AGABI1DRAFT_68667|1	1	26	137	4188	http://www.ebi.ac.uk/QuickGO/GTerm?id=GO:0007265
	5	5	regulation of cell cycle phase transition	GO:1901987	0.58	0.813	AGABI1DRAFT_109561|1	1	26	137	4188	http://www.ebi.ac.uk/QuickGO/GTerm?id=GO:1901987
	4	4	regulation of cellular component organization	GO:0051128	0.581	0.813	AGABI1DRAFT_109561|1;AGABI1DRAFT_113116|1	2	59	137	4188	http://www.ebi.ac.uk/QuickGO/GTerm?id=GO:0051128
	5	5	organic cyclic compound catabolic process	GO:1901361	0.581	0.813	AGABI1DRAFT_112684|1;AGABI1DRAFT_96933|1	2	59	137	4188	http://www.ebi.ac.uk/QuickGO/GTerm?id=GO:1901361
	7	7	peptidyl-amino acid modification	GO:0018193	0.59	0.813	AGABI1DRAFT_114631|1;AGABI1DRAFT_115892|1	2	60	137	4188	http://www.ebi.ac.uk/QuickGO/GTerm?id=GO:0018193
	6	6	cellular macromolecular complex assembly	GO:0034622	0.59	0.813	AGABI1DRAFT_111094|1;AGABI1DRAFT_120846|1;AGABI1DRAFT_113116|1;AGABI1DRAFT_86473|1	4	125	137	4188	http://www.ebi.ac.uk/QuickGO/GTerm?id=GO:0034622
	6	6	aspartate family amino acid metabolic process	GO:0009066	0.594	0.813	ADI1|1	1	27	137	4188	http://www.ebi.ac.uk/QuickGO/GTerm?id=GO:0009066
	5	5	glycosylation	GO:0070085	0.594	0.813	AGABI1DRAFT_111863|1	1	27	137	4188	http://www.ebi.ac.uk/QuickGO/GTerm?id=GO:0070085
	5	5	chemical homeostasis	GO:0048878	0.594	0.813	AGABI1DRAFT_85027|1	1	27	137	4188	http://www.ebi.ac.uk/QuickGO/GTerm?id=GO:0048878
	5	5	regulation of transferase activity	GO:0051338	0.594	0.813	AGABI1DRAFT_109561|1	1	27	137	4188	http://www.ebi.ac.uk/QuickGO/GTerm?id=GO:0051338
	7	5,6,7	protein import	GO:0017038	0.594	0.813	AGABI1DRAFT_99012|1	1	27	137	4188	http://www.ebi.ac.uk/QuickGO/GTerm?id=GO:0017038
	5	5	sulfur amino acid metabolic process	GO:0000096	0.594	0.813	ADI1|1	1	27	137	4188	http://www.ebi.ac.uk/QuickGO/GTerm?id=GO:0000096
	5	5	protein-DNA complex subunit organization	GO:0071824	0.594	0.813	AGABI1DRAFT_86473|1	1	27	137	4188	http://www.ebi.ac.uk/QuickGO/GTerm?id=GO:0071824
	7	7	purine nucleoside biosynthetic process	GO:0042451	0.594	0.813	AGABI1DRAFT_67550|1	1	27	137	4188	http://www.ebi.ac.uk/QuickGO/GTerm?id=GO:0042451
	8	8	purine ribonucleoside biosynthetic process	GO:0046129	0.594	0.813	AGABI1DRAFT_67550|1	1	27	137	4188	http://www.ebi.ac.uk/QuickGO/GTerm?id=GO:0046129
	6	5,6	organic acid transport	GO:0015849	0.594	0.813	AGABI1DRAFT_110353|1	1	27	137	4188	http://www.ebi.ac.uk/QuickGO/GTerm?id=GO:0015849
	6	6	glycerophospholipid biosynthetic process	GO:0046474	0.594	0.813	AGABI1DRAFT_119202|1	1	27	137	4188	http://www.ebi.ac.uk/QuickGO/GTerm?id=GO:0046474
	5	5	cellular protein localization	GO:0034613	0.603	0.822	AGABI1DRAFT_85027|1;AGABI1DRAFT_99012|1;AGABI1DRAFT_54916|1;AGABI1DRAFT_84050|1	4	127	137	4188	http://www.ebi.ac.uk/QuickGO/GTerm?id=GO:0034613
	2	2	reproduction	GO:0000003	0.607	0.822	AGABI1DRAFT_78171|1	1	28	137	4188	http://www.ebi.ac.uk/QuickGO/GTerm?id=GO:0000003
	2	2	reproductive process	GO:0022414	0.607	0.822	AGABI1DRAFT_78171|1	1	28	137	4188	http://www.ebi.ac.uk/QuickGO/GTerm?id=GO:0022414
	4	4	cellular response to chemical stimulus	GO:0070887	0.607	0.822	AGABI1DRAFT_36823|1	1	28	137	4188	http://www.ebi.ac.uk/QuickGO/GTerm?id=GO:0070887
	5	5	glycerolipid biosynthetic process	GO:0045017	0.607	0.822	AGABI1DRAFT_119202|1	1	28	137	4188	http://www.ebi.ac.uk/QuickGO/GTerm?id=GO:0045017
	7	6,7	nucleocytoplasmic transport	GO:0006913	0.607	0.822	SUS1|1	1	28	137	4188	http://www.ebi.ac.uk/QuickGO/GTerm?id=GO:0006913
	7	7	transcription from RNA polymerase II promoter	GO:0006366	0.609	0.824	AGABI1DRAFT_70548|1;SUS1|1;AGABI1DRAFT_112673|1;AGABI1DRAFT_73259|1	4	128	137	4188	http://www.ebi.ac.uk/QuickGO/GTerm?id=GO:0006366
	6	5,6	single-organism intracellular transport	GO:1902582	0.614	0.829	SUS1|1;AGABI1DRAFT_99012|1;AGABI1DRAFT_125127|1	3	96	137	4188	http://www.ebi.ac.uk/QuickGO/GTerm?id=GO:1902582
	5	4,5	establishment of protein localization	GO:0045184	0.618	0.829	AGABI1DRAFT_85027|1;SUS1|1;AGABI1DRAFT_99012|1;AGABI1DRAFT_54916|1;AGABI1DRAFT_82815|1	5	162	137	4188	http://www.ebi.ac.uk/QuickGO/GTerm?id=GO:0045184
	10	7,9,10	tRNA aminoacylation for protein translation	GO:0006418	0.62	0.829	AGABI1DRAFT_33556|1	1	29	137	4188	http://www.ebi.ac.uk/QuickGO/GTerm?id=GO:0006418
	10	7,8,9,10	proteasome-mediated ubiquitin-dependent protein catabolic process	GO:0043161	0.62	0.829	AGABI1DRAFT_109561|1	1	29	137	4188	http://www.ebi.ac.uk/QuickGO/GTerm?id=GO:0043161
	5	4,5	regulation of cell division	GO:0051302	0.62	0.829	AGABI1DRAFT_109561|1	1	29	137	4188	http://www.ebi.ac.uk/QuickGO/GTerm?id=GO:0051302
	6	5,6	nuclear transport	GO:0051169	0.62	0.829	SUS1|1	1	29	137	4188	http://www.ebi.ac.uk/QuickGO/GTerm?id=GO:0051169
	3	3	response to stress	GO:0006950	0.621	0.829	AGABI1DRAFT_104723|1;AGABI1DRAFT_40074|1;AGABI1DRAFT_78171|1;AGABI1DRAFT_111464|1;AGABI1DRAFT_36823|1;AGABI1DRAFT_71586|1	6	195	137	4188	http://www.ebi.ac.uk/QuickGO/GTerm?id=GO:0006950
	4	4	cellular macromolecule localization	GO:0070727	0.622	0.829	AGABI1DRAFT_85027|1;AGABI1DRAFT_99012|1;AGABI1DRAFT_54916|1;AGABI1DRAFT_84050|1	4	130	137	4188	http://www.ebi.ac.uk/QuickGO/GTerm?id=GO:0070727
	4	4	cellular amino acid metabolic process	GO:0006520	0.624	0.83	AGABI1DRAFT_33556|1;ADI1|1;AGABI1DRAFT_109678|1;AGABI1DRAFT_120002|1;AGABI1DRAFT_113428|1	5	163	137	4188	http://www.ebi.ac.uk/QuickGO/GTerm?id=GO:0006520
	6	5,6	regulation of mitotic cell cycle	GO:0007346	0.633	0.83	AGABI1DRAFT_109561|1	1	30	137	4188	http://www.ebi.ac.uk/QuickGO/GTerm?id=GO:0007346
	4	3,4	regulation of cellular component biogenesis	GO:0044087	0.633	0.83	AGABI1DRAFT_113116|1	1	30	137	4188	http://www.ebi.ac.uk/QuickGO/GTerm?id=GO:0044087
	6	5,6	negative regulation of nucleobase-containing compound metabolic process	GO:0045934	0.633	0.83	AGABI1DRAFT_78171|1	1	30	137	4188	http://www.ebi.ac.uk/QuickGO/GTerm?id=GO:0045934
	4	4	response to oxidative stress	GO:0006979	0.633	0.83	AGABI1DRAFT_36823|1	1	30	137	4188	http://www.ebi.ac.uk/QuickGO/GTerm?id=GO:0006979
	5	5	mitotic cell cycle phase transition	GO:0044772	0.633	0.83	AGABI1DRAFT_109561|1	1	30	137	4188	http://www.ebi.ac.uk/QuickGO/GTerm?id=GO:0044772
	8	6,7,8	proteasomal protein catabolic process	GO:0010498	0.633	0.83	AGABI1DRAFT_109561|1	1	30	137	4188	http://www.ebi.ac.uk/QuickGO/GTerm?id=GO:0010498
	4	4	negative regulation of cell cycle	GO:0045786	0.633	0.83	AGABI1DRAFT_109561|1	1	30	137	4188	http://www.ebi.ac.uk/QuickGO/GTerm?id=GO:0045786
	8	7,8	DNA-dependent DNA replication	GO:0006261	0.633	0.83	AGABI1DRAFT_78171|1	1	30	137	4188	http://www.ebi.ac.uk/QuickGO/GTerm?id=GO:0006261
	6	6	negative regulation of cellular macromolecule biosynthetic process	GO:2000113	0.633	0.83	AGABI1DRAFT_78171|1	1	30	137	4188	http://www.ebi.ac.uk/QuickGO/GTerm?id=GO:2000113
	8	7,8	inorganic cation transmembrane transport	GO:0098662	0.634	0.83	AGABI1DRAFT_85027|1;AGABI1DRAFT_67550|1	2	65	137	4188	http://www.ebi.ac.uk/QuickGO/GTerm?id=GO:0098662
	3	3	establishment of localization	GO:0051234	0.636	0.831	AGABI1DRAFT_115903|1;AGABI1DRAFT_66335|1;AGABI1DRAFT_85027|1;SUS1|1;AGABI1DRAFT_110353|1;AGABI1DRAFT_90109|1;AGABI1DRAFT_99012|1;AGABI1DRAFT_111894|1;AGABI1DRAFT_54916|1;AGABI1DRAFT_84050|1;AGABI1DRAFT_74768|1;AGABI1DRAFT_67550|1;AGABI1DRAFT_62421|1;AGABI1DRAFT_113116|1;AGABI1DRAFT_72822|1;AGABI1DRAFT_115031|1;AGABI1DRAFT_125127|1;AGABI1DRAFT_122081|1;AGABI1DRAFT_82815|1;AGABI1DRAFT_125080|1	20	643	137	4188	http://www.ebi.ac.uk/QuickGO/GTerm?id=GO:0051234
	6	5,6	mitotic nuclear division	GO:0007067	0.645	0.835	AGABI1DRAFT_109561|1	1	31	137	4188	http://www.ebi.ac.uk/QuickGO/GTerm?id=GO:0007067
	6	5,6	regulation of intracellular signal transduction	GO:1902531	0.645	0.835	AGABI1DRAFT_68667|1	1	31	137	4188	http://www.ebi.ac.uk/QuickGO/GTerm?id=GO:1902531
	9	8,9	purine ribonucleoside monophosphate biosynthetic process	GO:0009168	0.645	0.835	AGABI1DRAFT_67550|1	1	31	137	4188	http://www.ebi.ac.uk/QuickGO/GTerm?id=GO:0009168
	7	6,7	histone modification	GO:0016570	0.645	0.835	SUS1|1	1	31	137	4188	http://www.ebi.ac.uk/QuickGO/GTerm?id=GO:0016570
	6	5,6	negative regulation of macromolecule biosynthetic process	GO:0010558	0.645	0.835	AGABI1DRAFT_78171|1	1	31	137	4188	http://www.ebi.ac.uk/QuickGO/GTerm?id=GO:0010558
	8	7,8	purine nucleoside monophosphate biosynthetic process	GO:0009127	0.645	0.835	AGABI1DRAFT_67550|1	1	31	137	4188	http://www.ebi.ac.uk/QuickGO/GTerm?id=GO:0009127
	7	6,7	cellular protein complex assembly	GO:0043623	0.651	0.838	AGABI1DRAFT_120846|1;AGABI1DRAFT_113116|1	2	67	137	4188	http://www.ebi.ac.uk/QuickGO/GTerm?id=GO:0043623
	3	3	macromolecule localization	GO:0033036	0.651	0.838	AGABI1DRAFT_85027|1;SUS1|1;AGABI1DRAFT_99012|1;AGABI1DRAFT_54916|1;AGABI1DRAFT_84050|1;AGABI1DRAFT_82815|1	6	201	137	4188	http://www.ebi.ac.uk/QuickGO/GTerm?id=GO:0033036
	4	4	cell cycle	GO:0007049	0.651	0.838	AGABI1DRAFT_83602|1;AGABI1DRAFT_78171|1;AGABI1DRAFT_109561|1;AGABI1DRAFT_111837|1	4	135	137	4188	http://www.ebi.ac.uk/QuickGO/GTerm?id=GO:0007049
	7	6,7	peptide transport	GO:0015833	0.651	0.838	AGABI1DRAFT_85027|1;SUS1|1;AGABI1DRAFT_99012|1;AGABI1DRAFT_54916|1	4	135	137	4188	http://www.ebi.ac.uk/QuickGO/GTerm?id=GO:0015833
	4	4	cell cycle phase transition	GO:0044770	0.656	0.842	AGABI1DRAFT_109561|1	1	32	137	4188	http://www.ebi.ac.uk/QuickGO/GTerm?id=GO:0044770
	6	6	amide transport	GO:0042886	0.657	0.842	AGABI1DRAFT_85027|1;SUS1|1;AGABI1DRAFT_99012|1;AGABI1DRAFT_54916|1	4	136	137	4188	http://www.ebi.ac.uk/QuickGO/GTerm?id=GO:0042886
	7	6,7	inorganic ion transmembrane transport	GO:0098660	0.659	0.842	AGABI1DRAFT_85027|1;AGABI1DRAFT_67550|1	2	68	137	4188	http://www.ebi.ac.uk/QuickGO/GTerm?id=GO:0098660
	7	7	ribonucleoside monophosphate metabolic process	GO:0009161	0.659	0.842	AGABI1DRAFT_82826|1;AGABI1DRAFT_67550|1	2	68	137	4188	http://www.ebi.ac.uk/QuickGO/GTerm?id=GO:0009161
	6	6	nucleoside monophosphate metabolic process	GO:0009123	0.667	0.844	AGABI1DRAFT_82826|1;AGABI1DRAFT_67550|1	2	69	137	4188	http://www.ebi.ac.uk/QuickGO/GTerm?id=GO:0009123
	8	7,8	mRNA processing	GO:0006397	0.667	0.844	AGABI1DRAFT_57327|1;AGABI1DRAFT_116445|1	2	69	137	4188	http://www.ebi.ac.uk/QuickGO/GTerm?id=GO:0006397
	4	4	negative regulation of biosynthetic process	GO:0009890	0.668	0.844	AGABI1DRAFT_78171|1	1	33	137	4188	http://www.ebi.ac.uk/QuickGO/GTerm?id=GO:0009890
	7	6,7	anion transmembrane transport	GO:0098656	0.668	0.844	AGABI1DRAFT_110353|1	1	33	137	4188	http://www.ebi.ac.uk/QuickGO/GTerm?id=GO:0098656
	4	4	negative regulation of nitrogen compound metabolic process	GO:0051172	0.668	0.844	AGABI1DRAFT_78171|1	1	33	137	4188	http://www.ebi.ac.uk/QuickGO/GTerm?id=GO:0051172
	5	5	negative regulation of cellular biosynthetic process	GO:0031327	0.668	0.844	AGABI1DRAFT_78171|1	1	33	137	4188	http://www.ebi.ac.uk/QuickGO/GTerm?id=GO:0031327
	5	5	cellular macromolecule biosynthetic process	GO:0034645	0.668	0.844	AGABI1DRAFT_104723|1;AGABI1DRAFT_117227|1;AGABI1DRAFT_112243|1;AGABI1DRAFT_111863|1;AGABI1DRAFT_70548|1;AGABI1DRAFT_33556|1;AGABI1DRAFT_78171|1;SUS1|1;AGABI1DRAFT_112673|1;AGABI1DRAFT_120002|1;AGABI1DRAFT_86336|1;AGABI1DRAFT_116624|1;AGABI1DRAFT_119202|1;AGABI1DRAFT_73259|1;AGABI1DRAFT_53789|1;AGABI1DRAFT_115315|1;AGABI1DRAFT_103914|1;AGABI1DRAFT_115317|1	18	591	137	4188	http://www.ebi.ac.uk/QuickGO/GTerm?id=GO:0034645
	5	5	heterocycle biosynthetic process	GO:0018130	0.672	0.847	AGABI1DRAFT_117227|1;AGABI1DRAFT_40074|1;AGABI1DRAFT_55968|1;AGABI1DRAFT_70548|1;SUS1|1;AGABI1DRAFT_82826|1;AGABI1DRAFT_109678|1;AGABI1DRAFT_112673|1;AGABI1DRAFT_67550|1;AGABI1DRAFT_51761|1;AGABI1DRAFT_73259|1;AGABI1DRAFT_114672|1;AGABI1DRAFT_78564|1;AGABI1DRAFT_115317|1	14	465	137	4188	http://www.ebi.ac.uk/QuickGO/GTerm?id=GO:0018130
	5	5	cellular macromolecule catabolic process	GO:0044265	0.675	0.847	AGABI1DRAFT_109561|1;AGABI1DRAFT_69037|1;AGABI1DRAFT_96933|1	3	105	137	4188	http://www.ebi.ac.uk/QuickGO/GTerm?id=GO:0044265
	7	5,6,7	mitotic sister chromatid segregation	GO:0000070	0.679	0.847	AGABI1DRAFT_109561|1	1	34	137	4188	http://www.ebi.ac.uk/QuickGO/GTerm?id=GO:0000070
	6	5,6	glycosyl compound biosynthetic process	GO:1901659	0.679	0.847	AGABI1DRAFT_67550|1	1	34	137	4188	http://www.ebi.ac.uk/QuickGO/GTerm?id=GO:1901659
	7	7	ribonucleoside biosynthetic process	GO:0042455	0.679	0.847	AGABI1DRAFT_67550|1	1	34	137	4188	http://www.ebi.ac.uk/QuickGO/GTerm?id=GO:0042455
	7	6,7	regulation of protein modification process	GO:0031399	0.679	0.847	AGABI1DRAFT_109561|1	1	34	137	4188	http://www.ebi.ac.uk/QuickGO/GTerm?id=GO:0031399
	6	6	nucleoside biosynthetic process	GO:0009163	0.679	0.847	AGABI1DRAFT_67550|1	1	34	137	4188	http://www.ebi.ac.uk/QuickGO/GTerm?id=GO:0009163
	9	8,9	purine ribonucleotide biosynthetic process	GO:0009152	0.679	0.847	AGABI1DRAFT_67550|1	1	34	137	4188	http://www.ebi.ac.uk/QuickGO/GTerm?id=GO:0009152
	6	5,6	ion transmembrane transport	GO:0034220	0.681	0.847	AGABI1DRAFT_85027|1;AGABI1DRAFT_110353|1;AGABI1DRAFT_67550|1	3	106	137	4188	http://www.ebi.ac.uk/QuickGO/GTerm?id=GO:0034220
	7	5,6,7	intracellular protein transport	GO:0006886	0.681	0.847	AGABI1DRAFT_85027|1;AGABI1DRAFT_99012|1;AGABI1DRAFT_54916|1	3	106	137	4188	http://www.ebi.ac.uk/QuickGO/GTerm?id=GO:0006886
	6	4,6	chromatin organization	GO:0006325	0.682	0.847	SUS1|1;AGABI1DRAFT_86473|1	2	71	137	4188	http://www.ebi.ac.uk/QuickGO/GTerm?id=GO:0006325
	5	5	organic substance transport	GO:0071702	0.684	0.847	AGABI1DRAFT_85027|1;SUS1|1;AGABI1DRAFT_110353|1;AGABI1DRAFT_99012|1;AGABI1DRAFT_54916|1;AGABI1DRAFT_82815|1	6	208	137	4188	http://www.ebi.ac.uk/QuickGO/GTerm?id=GO:0071702
	5	5	alpha-amino acid metabolic process	GO:1901605	0.687	0.847	ADI1|1;AGABI1DRAFT_109678|1;AGABI1DRAFT_113428|1	3	107	137	4188	http://www.ebi.ac.uk/QuickGO/GTerm?id=GO:1901605
	6	6	cation transport	GO:0006812	0.687	0.847	AGABI1DRAFT_85027|1;AGABI1DRAFT_67550|1;AGABI1DRAFT_125080|1	3	107	137	4188	http://www.ebi.ac.uk/QuickGO/GTerm?id=GO:0006812
	7	5,7	chromatin modification	GO:0016568	0.689	0.847	SUS1|1	1	35	137	4188	http://www.ebi.ac.uk/QuickGO/GTerm?id=GO:0016568
	4	4	regulation of cell cycle process	GO:0010564	0.689	0.847	AGABI1DRAFT_109561|1	1	35	137	4188	http://www.ebi.ac.uk/QuickGO/GTerm?id=GO:0010564
	3	3	positive regulation of cellular process	GO:0048522	0.689	0.847	SUS1|1;AGABI1DRAFT_113116|1	2	72	137	4188	http://www.ebi.ac.uk/QuickGO/GTerm?id=GO:0048522
	9	8,9	ubiquitin-dependent protein catabolic process	GO:0006511	0.689	0.847	AGABI1DRAFT_109561|1;AGABI1DRAFT_69037|1	2	72	137	4188	http://www.ebi.ac.uk/QuickGO/GTerm?id=GO:0006511
	7	6,7	cation transmembrane transport	GO:0098655	0.697	0.853	AGABI1DRAFT_85027|1;AGABI1DRAFT_67550|1	2	73	137	4188	http://www.ebi.ac.uk/QuickGO/GTerm?id=GO:0098655
	8	7,8	modification-dependent protein catabolic process	GO:0019941	0.697	0.853	AGABI1DRAFT_109561|1;AGABI1DRAFT_69037|1	2	73	137	4188	http://www.ebi.ac.uk/QuickGO/GTerm?id=GO:0019941
	7	7	purine nucleotide biosynthetic process	GO:0006164	0.7	0.854	AGABI1DRAFT_67550|1	1	36	137	4188	http://www.ebi.ac.uk/QuickGO/GTerm?id=GO:0006164
	2	2	localization	GO:0051179	0.7	0.854	AGABI1DRAFT_115903|1;AGABI1DRAFT_66335|1;AGABI1DRAFT_85027|1;SUS1|1;AGABI1DRAFT_110353|1;AGABI1DRAFT_90109|1;AGABI1DRAFT_99012|1;AGABI1DRAFT_111894|1;AGABI1DRAFT_54916|1;AGABI1DRAFT_84050|1;AGABI1DRAFT_74768|1;AGABI1DRAFT_67550|1;AGABI1DRAFT_62421|1;AGABI1DRAFT_113116|1;AGABI1DRAFT_72822|1;AGABI1DRAFT_115031|1;AGABI1DRAFT_125127|1;AGABI1DRAFT_122081|1;AGABI1DRAFT_82815|1;AGABI1DRAFT_125080|1	20	666	137	4188	http://www.ebi.ac.uk/QuickGO/GTerm?id=GO:0051179
	5	5	nitrogen compound transport	GO:0071705	0.7	0.854	AGABI1DRAFT_85027|1;SUS1|1;AGABI1DRAFT_110353|1;AGABI1DRAFT_99012|1;AGABI1DRAFT_54916|1	5	178	137	4188	http://www.ebi.ac.uk/QuickGO/GTerm?id=GO:0071705
	4	4	mitotic cell cycle process	GO:1903047	0.704	0.856	AGABI1DRAFT_83602|1;AGABI1DRAFT_109561|1	2	74	137	4188	http://www.ebi.ac.uk/QuickGO/GTerm?id=GO:1903047
	5	5	macromolecule biosynthetic process	GO:0009059	0.705	0.856	AGABI1DRAFT_104723|1;AGABI1DRAFT_117227|1;AGABI1DRAFT_112243|1;AGABI1DRAFT_111863|1;AGABI1DRAFT_70548|1;AGABI1DRAFT_33556|1;AGABI1DRAFT_78171|1;SUS1|1;AGABI1DRAFT_112673|1;AGABI1DRAFT_120002|1;AGABI1DRAFT_86336|1;AGABI1DRAFT_116624|1;AGABI1DRAFT_119202|1;AGABI1DRAFT_73259|1;AGABI1DRAFT_53789|1;AGABI1DRAFT_115315|1;AGABI1DRAFT_103914|1;AGABI1DRAFT_115317|1	18	604	137	4188	http://www.ebi.ac.uk/QuickGO/GTerm?id=GO:0009059
	4	4	transport	GO:0006810	0.705	0.856	AGABI1DRAFT_115903|1;AGABI1DRAFT_66335|1;AGABI1DRAFT_85027|1;SUS1|1;AGABI1DRAFT_110353|1;AGABI1DRAFT_90109|1;AGABI1DRAFT_99012|1;AGABI1DRAFT_111894|1;AGABI1DRAFT_54916|1;AGABI1DRAFT_84050|1;AGABI1DRAFT_74768|1;AGABI1DRAFT_67550|1;AGABI1DRAFT_62421|1;AGABI1DRAFT_72822|1;AGABI1DRAFT_115031|1;AGABI1DRAFT_125127|1;AGABI1DRAFT_122081|1;AGABI1DRAFT_82815|1;AGABI1DRAFT_125080|1	19	636	137	4188	http://www.ebi.ac.uk/QuickGO/GTerm?id=GO:0006810
	6	6	carboxylic acid catabolic process	GO:0046395	0.709	0.857	AGABI1DRAFT_83641|1	1	37	137	4188	http://www.ebi.ac.uk/QuickGO/GTerm?id=GO:0046395
	5	5	organic acid catabolic process	GO:0016054	0.709	0.857	AGABI1DRAFT_83641|1	1	37	137	4188	http://www.ebi.ac.uk/QuickGO/GTerm?id=GO:0016054
	6	4,5,6	positive regulation of macromolecule metabolic process	GO:0010604	0.709	0.857	SUS1|1	1	37	137	4188	http://www.ebi.ac.uk/QuickGO/GTerm?id=GO:0010604
	7	6,7	organic anion transport	GO:0015711	0.719	0.866	AGABI1DRAFT_110353|1	1	38	137	4188	http://www.ebi.ac.uk/QuickGO/GTerm?id=GO:0015711
	5	5	phospholipid biosynthetic process	GO:0008654	0.719	0.866	AGABI1DRAFT_119202|1	1	38	137	4188	http://www.ebi.ac.uk/QuickGO/GTerm?id=GO:0008654
	3	3	cell cycle process	GO:0022402	0.723	0.867	AGABI1DRAFT_83602|1;AGABI1DRAFT_78171|1;AGABI1DRAFT_109561|1	3	113	137	4188	http://www.ebi.ac.uk/QuickGO/GTerm?id=GO:0022402
	5	4,5	intracellular signal transduction	GO:0035556	0.723	0.867	AGABI1DRAFT_83602|1;AGABI1DRAFT_68667|1;AGABI1DRAFT_82815|1	3	113	137	4188	http://www.ebi.ac.uk/QuickGO/GTerm?id=GO:0035556
	2	2	positive regulation of biological process	GO:0048518	0.728	0.867	SUS1|1;AGABI1DRAFT_68667|1;AGABI1DRAFT_113116|1	3	114	137	4188	http://www.ebi.ac.uk/QuickGO/GTerm?id=GO:0048518
	6	5,6	sister chromatid segregation	GO:0000819	0.728	0.867	AGABI1DRAFT_109561|1	1	39	137	4188	http://www.ebi.ac.uk/QuickGO/GTerm?id=GO:0000819
	3	3	regulation of signaling	GO:0023051	0.728	0.867	AGABI1DRAFT_68667|1	1	39	137	4188	http://www.ebi.ac.uk/QuickGO/GTerm?id=GO:0023051
	7	5,7	covalent chromatin modification	GO:0016569	0.728	0.867	SUS1|1	1	39	137	4188	http://www.ebi.ac.uk/QuickGO/GTerm?id=GO:0016569
	5	4,5	regulation of signal transduction	GO:0009966	0.728	0.867	AGABI1DRAFT_68667|1	1	39	137	4188	http://www.ebi.ac.uk/QuickGO/GTerm?id=GO:0009966
	5	5	organic cyclic compound biosynthetic process	GO:1901362	0.73	0.867	AGABI1DRAFT_117227|1;AGABI1DRAFT_40074|1;AGABI1DRAFT_55968|1;AGABI1DRAFT_70548|1;SUS1|1;AGABI1DRAFT_82826|1;AGABI1DRAFT_109678|1;AGABI1DRAFT_112673|1;AGABI1DRAFT_67550|1;AGABI1DRAFT_51761|1;AGABI1DRAFT_73259|1;AGABI1DRAFT_114672|1;AGABI1DRAFT_78564|1;AGABI1DRAFT_115317|1	14	484	137	4188	http://www.ebi.ac.uk/QuickGO/GTerm?id=GO:1901362
	6	6	modification-dependent macromolecule catabolic process	GO:0043632	0.731	0.867	AGABI1DRAFT_109561|1;AGABI1DRAFT_69037|1	2	78	137	4188	http://www.ebi.ac.uk/QuickGO/GTerm?id=GO:0043632
	3	3	regulation of biological quality	GO:0065008	0.734	0.867	AGABI1DRAFT_85027|1;AGABI1DRAFT_84050|1;AGABI1DRAFT_113116|1	3	115	137	4188	http://www.ebi.ac.uk/QuickGO/GTerm?id=GO:0065008
	6	5,6	nucleobase-containing compound catabolic process	GO:0034655	0.737	0.867	AGABI1DRAFT_96933|1	1	40	137	4188	http://www.ebi.ac.uk/QuickGO/GTerm?id=GO:0034655
	8	7,8	ribonucleotide biosynthetic process	GO:0009260	0.737	0.867	AGABI1DRAFT_67550|1	1	40	137	4188	http://www.ebi.ac.uk/QuickGO/GTerm?id=GO:0009260
	6	6	ribose phosphate biosynthetic process	GO:0046390	0.737	0.867	AGABI1DRAFT_67550|1	1	40	137	4188	http://www.ebi.ac.uk/QuickGO/GTerm?id=GO:0046390
	5	5	ribose phosphate metabolic process	GO:0019693	0.738	0.867	AGABI1DRAFT_67550|1;AGABI1DRAFT_81443|1	2	79	137	4188	http://www.ebi.ac.uk/QuickGO/GTerm?id=GO:0019693
	6	6	cellular protein catabolic process	GO:0044257	0.738	0.867	AGABI1DRAFT_109561|1;AGABI1DRAFT_69037|1	2	79	137	4188	http://www.ebi.ac.uk/QuickGO/GTerm?id=GO:0044257
	7	6,7	proteolysis involved in cellular protein catabolic process	GO:0051603	0.738	0.867	AGABI1DRAFT_109561|1;AGABI1DRAFT_69037|1	2	79	137	4188	http://www.ebi.ac.uk/QuickGO/GTerm?id=GO:0051603
	5	5	ribonucleoprotein complex assembly	GO:0022618	0.746	0.868	AGABI1DRAFT_111094|1	1	41	137	4188	http://www.ebi.ac.uk/QuickGO/GTerm?id=GO:0022618
	6	6	purine-containing compound biosynthetic process	GO:0072522	0.746	0.868	AGABI1DRAFT_67550|1	1	41	137	4188	http://www.ebi.ac.uk/QuickGO/GTerm?id=GO:0072522
	11	8,9,10,11	mRNA splicing, via spliceosome	GO:0000398	0.746	0.868	AGABI1DRAFT_57327|1	1	41	137	4188	http://www.ebi.ac.uk/QuickGO/GTerm?id=GO:0000398
	10	9,10	RNA splicing, via transesterification reactions with bulged adenosine as nucleophile	GO:0000377	0.746	0.868	AGABI1DRAFT_57327|1	1	41	137	4188	http://www.ebi.ac.uk/QuickGO/GTerm?id=GO:0000377
	4	4	regulation of cell communication	GO:0010646	0.746	0.868	AGABI1DRAFT_68667|1	1	41	137	4188	http://www.ebi.ac.uk/QuickGO/GTerm?id=GO:0010646
	9	8,9	RNA splicing, via transesterification reactions	GO:0000375	0.746	0.868	AGABI1DRAFT_57327|1	1	41	137	4188	http://www.ebi.ac.uk/QuickGO/GTerm?id=GO:0000375
	5	5	aromatic compound biosynthetic process	GO:0019438	0.747	0.868	AGABI1DRAFT_117227|1;AGABI1DRAFT_40074|1;AGABI1DRAFT_55968|1;AGABI1DRAFT_70548|1;SUS1|1;AGABI1DRAFT_82826|1;AGABI1DRAFT_109678|1;AGABI1DRAFT_112673|1;AGABI1DRAFT_67550|1;AGABI1DRAFT_73259|1;AGABI1DRAFT_114672|1;AGABI1DRAFT_78564|1;AGABI1DRAFT_115317|1	13	457	137	4188	http://www.ebi.ac.uk/QuickGO/GTerm?id=GO:0019438
	3	3	microtubule-based process	GO:0007017	0.754	0.876	AGABI1DRAFT_118032|1	1	42	137	4188	http://www.ebi.ac.uk/QuickGO/GTerm?id=GO:0007017
	6	5,6	regulation of cellular protein metabolic process	GO:0032268	0.756	0.877	AGABI1DRAFT_109561|1;AGABI1DRAFT_82896|1	2	82	137	4188	http://www.ebi.ac.uk/QuickGO/GTerm?id=GO:0032268
	6	4,5,6	positive regulation of cellular metabolic process	GO:0031325	0.762	0.879	SUS1|1	1	43	137	4188	http://www.ebi.ac.uk/QuickGO/GTerm?id=GO:0031325
	3	3	regulation of response to stimulus	GO:0048583	0.762	0.879	AGABI1DRAFT_68667|1	1	43	137	4188	http://www.ebi.ac.uk/QuickGO/GTerm?id=GO:0048583
	5	5	ribonucleoprotein complex subunit organization	GO:0071826	0.762	0.879	AGABI1DRAFT_111094|1	1	43	137	4188	http://www.ebi.ac.uk/QuickGO/GTerm?id=GO:0071826
	5	4,5	cellular modified amino acid metabolic process	GO:0006575	0.762	0.879	AGABI1DRAFT_109678|1	1	43	137	4188	http://www.ebi.ac.uk/QuickGO/GTerm?id=GO:0006575
	5	5	ion transport	GO:0006811	0.764	0.879	AGABI1DRAFT_85027|1;AGABI1DRAFT_110353|1;AGABI1DRAFT_67550|1;AGABI1DRAFT_125080|1	4	157	137	4188	http://www.ebi.ac.uk/QuickGO/GTerm?id=GO:0006811
	3	3	positive regulation of metabolic process	GO:0009893	0.768	0.883	SUS1|1;AGABI1DRAFT_68667|1	2	84	137	4188	http://www.ebi.ac.uk/QuickGO/GTerm?id=GO:0009893
	5	4,5	nuclear chromosome segregation	GO:0098813	0.77	0.884	AGABI1DRAFT_109561|1	1	44	137	4188	http://www.ebi.ac.uk/QuickGO/GTerm?id=GO:0098813
	7	6,7	DNA repair	GO:0006281	0.775	0.888	AGABI1DRAFT_104723|1;AGABI1DRAFT_78171|1;AGABI1DRAFT_71586|1	3	123	137	4188	http://www.ebi.ac.uk/QuickGO/GTerm?id=GO:0006281
	3	3	cellular component biogenesis	GO:0044085	0.777	0.889	AGABI1DRAFT_111094|1;AGABI1DRAFT_83602|1;AGABI1DRAFT_120846|1;AGABI1DRAFT_113116|1;AGABI1DRAFT_86473|1;AGABI1DRAFT_125127|1	6	231	137	4188	http://www.ebi.ac.uk/QuickGO/GTerm?id=GO:0044085
	9	8,9	ATP metabolic process	GO:0046034	0.778	0.889	AGABI1DRAFT_67550|1	1	45	137	4188	http://www.ebi.ac.uk/QuickGO/GTerm?id=GO:0046034
	5	5	nucleobase-containing compound biosynthetic process	GO:0034654	0.781	0.892	AGABI1DRAFT_117227|1;AGABI1DRAFT_55968|1;AGABI1DRAFT_70548|1;SUS1|1;AGABI1DRAFT_82826|1;AGABI1DRAFT_112673|1;AGABI1DRAFT_67550|1;AGABI1DRAFT_73259|1;AGABI1DRAFT_114672|1;AGABI1DRAFT_78564|1;AGABI1DRAFT_115317|1	11	403	137	4188	http://www.ebi.ac.uk/QuickGO/GTerm?id=GO:0034654
	5	5	protein catabolic process	GO:0030163	0.785	0.893	AGABI1DRAFT_109561|1;AGABI1DRAFT_69037|1	2	87	137	4188	http://www.ebi.ac.uk/QuickGO/GTerm?id=GO:0030163
	5	5	regulation of protein metabolic process	GO:0051246	0.785	0.893	AGABI1DRAFT_109561|1;AGABI1DRAFT_82896|1	2	87	137	4188	http://www.ebi.ac.uk/QuickGO/GTerm?id=GO:0051246
	8	7,8	tRNA metabolic process	GO:0006399	0.79	0.897	AGABI1DRAFT_33556|1;AGABI1DRAFT_120002|1	2	88	137	4188	http://www.ebi.ac.uk/QuickGO/GTerm?id=GO:0006399
	4	4	organonitrogen compound metabolic process	GO:1901564	0.79	0.897	AGABI1DRAFT_70057|1;AGABI1DRAFT_112243|1;AGABI1DRAFT_83390|1;AGABI1DRAFT_111863|1;AGABI1DRAFT_40074|1;AGABI1DRAFT_55968|1;AGABI1DRAFT_33556|1;SUS1|1;ADI1|1;AGABI1DRAFT_82826|1;AGABI1DRAFT_109678|1;AGABI1DRAFT_36060|1;AGABI1DRAFT_120002|1;AGABI1DRAFT_115230|1;AGABI1DRAFT_112684|1;AGABI1DRAFT_114631|1;AGABI1DRAFT_69037|1;AGABI1DRAFT_67550|1;AGABI1DRAFT_82896|1;AGABI1DRAFT_86336|1;AGABI1DRAFT_69822|…	33	1120	137	4188	http://www.ebi.ac.uk/QuickGO/GTerm?id=GO:1901564
	3	3	single-organism localization	GO:1902578	0.792	0.897	AGABI1DRAFT_66335|1;AGABI1DRAFT_85027|1;SUS1|1;AGABI1DRAFT_110353|1;AGABI1DRAFT_90109|1;AGABI1DRAFT_99012|1;AGABI1DRAFT_84050|1;AGABI1DRAFT_74768|1;AGABI1DRAFT_67550|1;AGABI1DRAFT_62421|1;AGABI1DRAFT_72822|1;AGABI1DRAFT_125127|1;AGABI1DRAFT_125080|1	13	474	137	4188	http://www.ebi.ac.uk/QuickGO/GTerm?id=GO:1902578
	6	6	nuclear division	GO:0000280	0.792	0.897	AGABI1DRAFT_109561|1	1	47	137	4188	http://www.ebi.ac.uk/QuickGO/GTerm?id=GO:0000280
	5	5	cellular response to DNA damage stimulus	GO:0006974	0.797	0.898	AGABI1DRAFT_104723|1;AGABI1DRAFT_78171|1;AGABI1DRAFT_71586|1	3	128	137	4188	http://www.ebi.ac.uk/QuickGO/GTerm?id=GO:0006974
	8	8	purine ribonucleoside triphosphate metabolic process	GO:0009205	0.799	0.898	AGABI1DRAFT_67550|1	1	48	137	4188	http://www.ebi.ac.uk/QuickGO/GTerm?id=GO:0009205
	7	7	purine nucleoside triphosphate metabolic process	GO:0009144	0.799	0.898	AGABI1DRAFT_67550|1	1	48	137	4188	http://www.ebi.ac.uk/QuickGO/GTerm?id=GO:0009144
	4	4	chromosome segregation	GO:0007059	0.799	0.898	AGABI1DRAFT_109561|1	1	48	137	4188	http://www.ebi.ac.uk/QuickGO/GTerm?id=GO:0007059
	6	5,6	DNA metabolic process	GO:0006259	0.8	0.898	AGABI1DRAFT_50017|1;AGABI1DRAFT_104723|1;AGABI1DRAFT_78171|1;AGABI1DRAFT_103557|1;AGABI1DRAFT_71586|1	5	202	137	4188	http://www.ebi.ac.uk/QuickGO/GTerm?id=GO:0006259
	3	3	response to chemical	GO:0042221	0.806	0.903	AGABI1DRAFT_121696|1;AGABI1DRAFT_36823|1	2	91	137	4188	http://www.ebi.ac.uk/QuickGO/GTerm?id=GO:0042221
	7	7	ribonucleoside triphosphate metabolic process	GO:0009199	0.806	0.903	AGABI1DRAFT_67550|1	1	49	137	4188	http://www.ebi.ac.uk/QuickGO/GTerm?id=GO:0009199
	4	4	cellular response to stress	GO:0033554	0.808	0.904	AGABI1DRAFT_104723|1;AGABI1DRAFT_78171|1;AGABI1DRAFT_36823|1;AGABI1DRAFT_71586|1	4	168	137	4188	http://www.ebi.ac.uk/QuickGO/GTerm?id=GO:0033554
	8	7,8	RNA splicing	GO:0008380	0.812	0.908	AGABI1DRAFT_57327|1	1	50	137	4188	http://www.ebi.ac.uk/QuickGO/GTerm?id=GO:0008380
	5	4,5	cellular homeostasis	GO:0019725	0.819	0.911	AGABI1DRAFT_85027|1	1	51	137	4188	http://www.ebi.ac.uk/QuickGO/GTerm?id=GO:0019725
	4	4	cellular oxidant detoxification	GO:0098869	0.819	0.911	AGABI1DRAFT_121696|1	1	51	137	4188	http://www.ebi.ac.uk/QuickGO/GTerm?id=GO:0098869
	6	6	nucleoside triphosphate metabolic process	GO:0009141	0.819	0.911	AGABI1DRAFT_67550|1	1	51	137	4188	http://www.ebi.ac.uk/QuickGO/GTerm?id=GO:0009141
	5	5	organelle fission	GO:0048285	0.825	0.913	AGABI1DRAFT_109561|1	1	52	137	4188	http://www.ebi.ac.uk/QuickGO/GTerm?id=GO:0048285
	2	2	detoxification	GO:0098754	0.825	0.913	AGABI1DRAFT_121696|1	1	52	137	4188	http://www.ebi.ac.uk/QuickGO/GTerm?id=GO:0098754
	3	3	cellular detoxification	GO:1990748	0.825	0.913	AGABI1DRAFT_121696|1	1	52	137	4188	http://www.ebi.ac.uk/QuickGO/GTerm?id=GO:1990748
	6	6	anion transport	GO:0006820	0.83	0.917	AGABI1DRAFT_110353|1	1	53	137	4188	http://www.ebi.ac.uk/QuickGO/GTerm?id=GO:0006820
	9	8,9	tRNA processing	GO:0008033	0.83	0.917	AGABI1DRAFT_33556|1	1	53	137	4188	http://www.ebi.ac.uk/QuickGO/GTerm?id=GO:0008033
	5	4,5	single-organism transport	GO:0044765	0.838	0.924	AGABI1DRAFT_66335|1;AGABI1DRAFT_85027|1;SUS1|1;AGABI1DRAFT_110353|1;AGABI1DRAFT_90109|1;AGABI1DRAFT_99012|1;AGABI1DRAFT_74768|1;AGABI1DRAFT_67550|1;AGABI1DRAFT_62421|1;AGABI1DRAFT_72822|1;AGABI1DRAFT_125127|1;AGABI1DRAFT_125080|1	12	460	137	4188	http://www.ebi.ac.uk/QuickGO/GTerm?id=GO:0044765
	5	5	aromatic compound catabolic process	GO:0019439	0.841	0.927	AGABI1DRAFT_96933|1	1	55	137	4188	http://www.ebi.ac.uk/QuickGO/GTerm?id=GO:0019439
	5	5	organonitrogen compound catabolic process	GO:1901565	0.844	0.928	AGABI1DRAFT_115230|1;AGABI1DRAFT_112684|1;AGABI1DRAFT_69037|1	3	140	137	4188	http://www.ebi.ac.uk/QuickGO/GTerm?id=GO:1901565
	4	4	protein metabolic process	GO:0019538	0.845	0.928	AGABI1DRAFT_70057|1;AGABI1DRAFT_112243|1;AGABI1DRAFT_83390|1;AGABI1DRAFT_111863|1;AGABI1DRAFT_33556|1;SUS1|1;AGABI1DRAFT_111464|1;AGABI1DRAFT_36060|1;AGABI1DRAFT_130114|1;AGABI1DRAFT_120002|1;AGABI1DRAFT_114631|1;AGABI1DRAFT_109561|1;AGABI1DRAFT_69037|1;AGABI1DRAFT_82896|1;AGABI1DRAFT_86336|1;AGABI1DRAFT_69822|1;AGABI1DRAFT_116624|1;AGABI1DRAFT_115892|1;AGABI1DRAFT_119202|1;AGABI1DRAFT_53789|1;AG…	24	863	137	4188	http://www.ebi.ac.uk/QuickGO/GTerm?id=GO:0019538
	4	4	cellular nitrogen compound metabolic process	GO:0034641	0.847	0.928	AGABI1DRAFT_50017|1;AGABI1DRAFT_104723|1;AGABI1DRAFT_117227|1;AGABI1DRAFT_112243|1;AGABI1DRAFT_40074|1;AGABI1DRAFT_55968|1;AGABI1DRAFT_70548|1;AGABI1DRAFT_33556|1;AGABI1DRAFT_78171|1;SUS1|1;AGABI1DRAFT_82826|1;AGABI1DRAFT_109678|1;AGABI1DRAFT_112673|1;AGABI1DRAFT_120002|1;AGABI1DRAFT_115230|1;AGABI1DRAFT_112684|1;AGABI1DRAFT_57327|1;AGABI1DRAFT_67550|1;AGABI1DRAFT_86336|1;AGABI1DRAFT_116624|1;AGA…	33	1154	137	4188	http://www.ebi.ac.uk/QuickGO/GTerm?id=GO:0034641
	5	4,5	single-organism membrane organization	GO:0044802	0.847	0.928	AGABI1DRAFT_125127|1	1	56	137	4188	http://www.ebi.ac.uk/QuickGO/GTerm?id=GO:0044802
	2	2	response to stimulus	GO:0050896	0.848	0.928	AGABI1DRAFT_104723|1;AGABI1DRAFT_121696|1;AGABI1DRAFT_40074|1;AGABI1DRAFT_83602|1;AGABI1DRAFT_78171|1;AGABI1DRAFT_111464|1;AGABI1DRAFT_68667|1;AGABI1DRAFT_36823|1;AGABI1DRAFT_82815|1;AGABI1DRAFT_71586|1	10	396	137	4188	http://www.ebi.ac.uk/QuickGO/GTerm?id=GO:0050896
	5	4,5	regulation of cell cycle	GO:0051726	0.852	0.931	AGABI1DRAFT_109561|1	1	57	137	4188	http://www.ebi.ac.uk/QuickGO/GTerm?id=GO:0051726
	6	6	purine nucleoside metabolic process	GO:0042278	0.857	0.933	AGABI1DRAFT_67550|1	1	58	137	4188	http://www.ebi.ac.uk/QuickGO/GTerm?id=GO:0042278
	7	7	purine ribonucleoside metabolic process	GO:0046128	0.857	0.933	AGABI1DRAFT_67550|1	1	58	137	4188	http://www.ebi.ac.uk/QuickGO/GTerm?id=GO:0046128
	4	4	membrane organization	GO:0061024	0.861	0.936	AGABI1DRAFT_125127|1	1	59	137	4188	http://www.ebi.ac.uk/QuickGO/GTerm?id=GO:0061024
	4	4	response to toxic substance	GO:0009636	0.861	0.936	AGABI1DRAFT_121696|1	1	59	137	4188	http://www.ebi.ac.uk/QuickGO/GTerm?id=GO:0009636
	8	7,8	regulation of transcription from RNA polymerase II promoter	GO:0006357	0.868	0.942	AGABI1DRAFT_70548|1;AGABI1DRAFT_73259|1	2	106	137	4188	http://www.ebi.ac.uk/QuickGO/GTerm?id=GO:0006357
	7	7	purine nucleoside monophosphate metabolic process	GO:0009126	0.87	0.942	AGABI1DRAFT_67550|1	1	61	137	4188	http://www.ebi.ac.uk/QuickGO/GTerm?id=GO:0009126
	8	8	purine ribonucleoside monophosphate metabolic process	GO:0009167	0.87	0.942	AGABI1DRAFT_67550|1	1	61	137	4188	http://www.ebi.ac.uk/QuickGO/GTerm?id=GO:0009167
	5	5	cellular protein metabolic process	GO:0044267	0.877	0.947	AGABI1DRAFT_112243|1;AGABI1DRAFT_111863|1;AGABI1DRAFT_33556|1;SUS1|1;AGABI1DRAFT_111464|1;AGABI1DRAFT_130114|1;AGABI1DRAFT_120002|1;AGABI1DRAFT_114631|1;AGABI1DRAFT_109561|1;AGABI1DRAFT_69037|1;AGABI1DRAFT_82896|1;AGABI1DRAFT_86336|1;AGABI1DRAFT_116624|1;AGABI1DRAFT_115892|1;AGABI1DRAFT_119202|1;AGABI1DRAFT_53789|1;AGABI1DRAFT_121803|1;AGABI1DRAFT_115315|1;AGABI1DRAFT_103914|1	19	718	137	4188	http://www.ebi.ac.uk/QuickGO/GTerm?id=GO:0044267
	4	4	phosphorus metabolic process	GO:0006793	0.88	0.95	AGABI1DRAFT_55968|1;AGABI1DRAFT_82826|1;AGABI1DRAFT_130114|1;AGABI1DRAFT_115230|1;AGABI1DRAFT_67550|1;AGABI1DRAFT_119202|1;AGABI1DRAFT_31317|1;AGABI1DRAFT_115583|1;AGABI1DRAFT_114672|1;AGABI1DRAFT_78564|1;AGABI1DRAFT_80588|1;AGABI1DRAFT_81443|1	12	482	137	4188	http://www.ebi.ac.uk/QuickGO/GTerm?id=GO:0006793
	4	4	homeostatic process	GO:0042592	0.883	0.952	AGABI1DRAFT_85027|1	1	64	137	4188	http://www.ebi.ac.uk/QuickGO/GTerm?id=GO:0042592
	6	4,5,6	transmembrane transport	GO:0055085	0.889	0.957	AGABI1DRAFT_66335|1;AGABI1DRAFT_85027|1;AGABI1DRAFT_110353|1;AGABI1DRAFT_90109|1;AGABI1DRAFT_99012|1;AGABI1DRAFT_74768|1;AGABI1DRAFT_67550|1;AGABI1DRAFT_62421|1	8	345	137	4188	http://www.ebi.ac.uk/QuickGO/GTerm?id=GO:0055085
	6	6	ribonucleoside metabolic process	GO:0009119	0.891	0.957	AGABI1DRAFT_67550|1	1	66	137	4188	http://www.ebi.ac.uk/QuickGO/GTerm?id=GO:0009119
	4	3,4	signal transduction	GO:0007165	0.897	0.96	AGABI1DRAFT_83602|1;AGABI1DRAFT_68667|1;AGABI1DRAFT_82815|1	3	158	137	4188	http://www.ebi.ac.uk/QuickGO/GTerm?id=GO:0007165
	3	3	single organism signaling	GO:0044700	0.897	0.96	AGABI1DRAFT_83602|1;AGABI1DRAFT_68667|1;AGABI1DRAFT_82815|1	3	158	137	4188	http://www.ebi.ac.uk/QuickGO/GTerm?id=GO:0044700
	2	2	signaling	GO:0023052	0.897	0.96	AGABI1DRAFT_83602|1;AGABI1DRAFT_68667|1;AGABI1DRAFT_82815|1	3	158	137	4188	http://www.ebi.ac.uk/QuickGO/GTerm?id=GO:0023052
	7	7	purine ribonucleotide metabolic process	GO:0009150	0.898	0.96	AGABI1DRAFT_67550|1	1	68	137	4188	http://www.ebi.ac.uk/QuickGO/GTerm?id=GO:0009150
	4	4	heterocycle metabolic process	GO:0046483	0.9	0.961	AGABI1DRAFT_50017|1;AGABI1DRAFT_104723|1;AGABI1DRAFT_117227|1;AGABI1DRAFT_40074|1;AGABI1DRAFT_55968|1;AGABI1DRAFT_70548|1;AGABI1DRAFT_33556|1;AGABI1DRAFT_78171|1;SUS1|1;AGABI1DRAFT_82826|1;AGABI1DRAFT_109678|1;AGABI1DRAFT_112673|1;AGABI1DRAFT_120002|1;AGABI1DRAFT_112684|1;AGABI1DRAFT_57327|1;AGABI1DRAFT_67550|1;AGABI1DRAFT_51761|1;AGABI1DRAFT_96933|1;AGABI1DRAFT_116445|1;AGABI1DRAFT_73259|1;AGABI…	26	968	137	4188	http://www.ebi.ac.uk/QuickGO/GTerm?id=GO:0046483
	6	6	purine nucleotide metabolic process	GO:0006163	0.904	0.962	AGABI1DRAFT_67550|1	1	70	137	4188	http://www.ebi.ac.uk/QuickGO/GTerm?id=GO:0006163
	6	6	dephosphorylation	GO:0016311	0.904	0.962	AGABI1DRAFT_31317|1	1	70	137	4188	http://www.ebi.ac.uk/QuickGO/GTerm?id=GO:0016311
	6	6	nucleic acid phosphodiester bond hydrolysis	GO:0090305	0.905	0.962	AGABI1DRAFT_50017|1;AGABI1DRAFT_103557|1	2	118	137	4188	http://www.ebi.ac.uk/QuickGO/GTerm?id=GO:0090305
	3	3	cellular response to stimulus	GO:0051716	0.913	0.969	AGABI1DRAFT_104723|1;AGABI1DRAFT_83602|1;AGABI1DRAFT_78171|1;AGABI1DRAFT_68667|1;AGABI1DRAFT_36823|1;AGABI1DRAFT_82815|1;AGABI1DRAFT_71586|1	7	322	137	4188	http://www.ebi.ac.uk/QuickGO/GTerm?id=GO:0051716
	3	3	cell communication	GO:0007154	0.915	0.97	AGABI1DRAFT_83602|1;AGABI1DRAFT_68667|1;AGABI1DRAFT_82815|1	3	166	137	4188	http://www.ebi.ac.uk/QuickGO/GTerm?id=GO:0007154
	7	6,7	ribonucleotide metabolic process	GO:0009259	0.917	0.971	AGABI1DRAFT_67550|1	1	74	137	4188	http://www.ebi.ac.uk/QuickGO/GTerm?id=GO:0009259
	5	5	gene expression	GO:0010467	0.923	0.976	AGABI1DRAFT_117227|1;AGABI1DRAFT_112243|1;AGABI1DRAFT_70548|1;AGABI1DRAFT_33556|1;SUS1|1;AGABI1DRAFT_112673|1;AGABI1DRAFT_120002|1;AGABI1DRAFT_57327|1;AGABI1DRAFT_86336|1;AGABI1DRAFT_116624|1;AGABI1DRAFT_110993|1;AGABI1DRAFT_96933|1;AGABI1DRAFT_116445|1;AGABI1DRAFT_73259|1;AGABI1DRAFT_53789|1;AGABI1DRAFT_115315|1;AGABI1DRAFT_103914|1;AGABI1DRAFT_115317|1	18	721	137	4188	http://www.ebi.ac.uk/QuickGO/GTerm?id=GO:0010467
	5	5	phosphate-containing compound metabolic process	GO:0006796	0.924	0.976	AGABI1DRAFT_55968|1;AGABI1DRAFT_82826|1;AGABI1DRAFT_130114|1;AGABI1DRAFT_115230|1;AGABI1DRAFT_67550|1;AGABI1DRAFT_119202|1;AGABI1DRAFT_31317|1;AGABI1DRAFT_114672|1;AGABI1DRAFT_78564|1;AGABI1DRAFT_80588|1;AGABI1DRAFT_81443|1	11	477	137	4188	http://www.ebi.ac.uk/QuickGO/GTerm?id=GO:0006796
	4	4	organic cyclic compound metabolic process	GO:1901360	0.926	0.977	AGABI1DRAFT_50017|1;AGABI1DRAFT_104723|1;AGABI1DRAFT_117227|1;AGABI1DRAFT_40074|1;AGABI1DRAFT_55968|1;AGABI1DRAFT_70548|1;AGABI1DRAFT_33556|1;AGABI1DRAFT_78171|1;SUS1|1;AGABI1DRAFT_82826|1;AGABI1DRAFT_109678|1;AGABI1DRAFT_112673|1;AGABI1DRAFT_120002|1;AGABI1DRAFT_112684|1;AGABI1DRAFT_57327|1;AGABI1DRAFT_67550|1;AGABI1DRAFT_51761|1;AGABI1DRAFT_96933|1;AGABI1DRAFT_116445|1;AGABI1DRAFT_73259|1;AGABI…	26	993	137	4188	http://www.ebi.ac.uk/QuickGO/GTerm?id=GO:1901360
	5	4,5	regulation of macromolecule metabolic process	GO:0060255	0.932	0.981	AGABI1DRAFT_70548|1;AGABI1DRAFT_78171|1;SUS1|1;AGABI1DRAFT_109561|1;AGABI1DRAFT_82896|1;AGABI1DRAFT_110993|1;AGABI1DRAFT_96933|1;AGABI1DRAFT_73259|1	8	373	137	4188	http://www.ebi.ac.uk/QuickGO/GTerm?id=GO:0060255
	6	6	transcription, DNA-templated	GO:0006351	0.935	0.983	AGABI1DRAFT_117227|1;AGABI1DRAFT_70548|1;SUS1|1;AGABI1DRAFT_112673|1;AGABI1DRAFT_73259|1;AGABI1DRAFT_115317|1	6	299	137	4188	http://www.ebi.ac.uk/QuickGO/GTerm?id=GO:0006351
	5	5	purine-containing compound metabolic process	GO:0072521	0.941	0.988	AGABI1DRAFT_67550|1	1	84	137	4188	http://www.ebi.ac.uk/QuickGO/GTerm?id=GO:0072521
	8	7,8	nucleic acid-templated transcription	GO:0097659	0.945	0.99	AGABI1DRAFT_117227|1;AGABI1DRAFT_70548|1;SUS1|1;AGABI1DRAFT_112673|1;AGABI1DRAFT_73259|1;AGABI1DRAFT_115317|1	6	308	137	4188	http://www.ebi.ac.uk/QuickGO/GTerm?id=GO:0097659
	5	5	ribosome biogenesis	GO:0042254	0.946	0.99	AGABI1DRAFT_111094|1	1	87	137	4188	http://www.ebi.ac.uk/QuickGO/GTerm?id=GO:0042254
	2	2	cellular process	GO:0009987	0.947	0.99	AGABI1DRAFT_116171|1;AGABI1DRAFT_50017|1;AGABI1DRAFT_111171|1;AGABI1DRAFT_111094|1;AGABI1DRAFT_104723|1;AGABI1DRAFT_66335|1;AGABI1DRAFT_127199|1;AGABI1DRAFT_117227|1;AGABI1DRAFT_121696|1;AGABI1DRAFT_112243|1;AGABI1DRAFT_85027|1;AGABI1DRAFT_111863|1;AGABI1DRAFT_40074|1;AGABI1DRAFT_83602|1;AGABI1DRAFT_55968|1;AGABI1DRAFT_70548|1;AGABI1DRAFT_33556|1;AGABI1DRAFT_78171|1;AGABI1DRAFT_114026|1;SUS1|1;AG…	78	2645	137	4188	http://www.ebi.ac.uk/QuickGO/GTerm?id=GO:0009987
	7	6,7	RNA biosynthetic process	GO:0032774	0.948	0.99	AGABI1DRAFT_117227|1;AGABI1DRAFT_70548|1;SUS1|1;AGABI1DRAFT_112673|1;AGABI1DRAFT_73259|1;AGABI1DRAFT_115317|1	6	310	137	4188	http://www.ebi.ac.uk/QuickGO/GTerm?id=GO:0032774
	4	3,4	regulation of metabolic process	GO:0019222	0.95	0.991	AGABI1DRAFT_70548|1;AGABI1DRAFT_78171|1;SUS1|1;AGABI1DRAFT_68667|1;AGABI1DRAFT_109561|1;AGABI1DRAFT_82896|1;AGABI1DRAFT_110993|1;AGABI1DRAFT_96933|1;AGABI1DRAFT_73259|1	9	428	137	4188	http://www.ebi.ac.uk/QuickGO/GTerm?id=GO:0019222
	4	4	cellular aromatic compound metabolic process	GO:0006725	0.956	0.994	AGABI1DRAFT_50017|1;AGABI1DRAFT_104723|1;AGABI1DRAFT_117227|1;AGABI1DRAFT_40074|1;AGABI1DRAFT_55968|1;AGABI1DRAFT_70548|1;AGABI1DRAFT_33556|1;AGABI1DRAFT_78171|1;SUS1|1;AGABI1DRAFT_82826|1;AGABI1DRAFT_109678|1;AGABI1DRAFT_112673|1;AGABI1DRAFT_120002|1;AGABI1DRAFT_57327|1;AGABI1DRAFT_67550|1;AGABI1DRAFT_96933|1;AGABI1DRAFT_116445|1;AGABI1DRAFT_73259|1;AGABI1DRAFT_114672|1;AGABI1DRAFT_103557|1;AGAB…	24	966	137	4188	http://www.ebi.ac.uk/QuickGO/GTerm?id=GO:0006725
	6	6	cellular protein modification process	GO:0006464	0.957	0.994	AGABI1DRAFT_111863|1;SUS1|1;AGABI1DRAFT_130114|1;AGABI1DRAFT_114631|1;AGABI1DRAFT_109561|1;AGABI1DRAFT_69037|1;AGABI1DRAFT_115892|1;AGABI1DRAFT_119202|1;AGABI1DRAFT_121803|1	9	436	137	4188	http://www.ebi.ac.uk/QuickGO/GTerm?id=GO:0006464
	5	5	protein modification process	GO:0036211	0.957	0.994	AGABI1DRAFT_111863|1;SUS1|1;AGABI1DRAFT_130114|1;AGABI1DRAFT_114631|1;AGABI1DRAFT_109561|1;AGABI1DRAFT_69037|1;AGABI1DRAFT_115892|1;AGABI1DRAFT_119202|1;AGABI1DRAFT_121803|1	9	436	137	4188	http://www.ebi.ac.uk/QuickGO/GTerm?id=GO:0036211
	4	4	nucleobase-containing compound metabolic process	GO:0006139	0.957	0.994	AGABI1DRAFT_50017|1;AGABI1DRAFT_104723|1;AGABI1DRAFT_117227|1;AGABI1DRAFT_55968|1;AGABI1DRAFT_70548|1;AGABI1DRAFT_33556|1;AGABI1DRAFT_78171|1;SUS1|1;AGABI1DRAFT_82826|1;AGABI1DRAFT_112673|1;AGABI1DRAFT_120002|1;AGABI1DRAFT_57327|1;AGABI1DRAFT_67550|1;AGABI1DRAFT_96933|1;AGABI1DRAFT_116445|1;AGABI1DRAFT_73259|1;AGABI1DRAFT_114672|1;AGABI1DRAFT_103557|1;AGABI1DRAFT_78564|1;AGABI1DRAFT_115317|1;AGAB…	22	900	137	4188	http://www.ebi.ac.uk/QuickGO/GTerm?id=GO:0006139
	7	6,7	ncRNA metabolic process	GO:0034660	0.959	0.994	AGABI1DRAFT_33556|1;AGABI1DRAFT_120002|1	2	148	137	4188	http://www.ebi.ac.uk/QuickGO/GTerm?id=GO:0034660
	3	3	cellular metabolic process	GO:0044237	0.96	0.994	AGABI1DRAFT_116171|1;AGABI1DRAFT_50017|1;AGABI1DRAFT_111171|1;AGABI1DRAFT_104723|1;AGABI1DRAFT_117227|1;AGABI1DRAFT_112243|1;AGABI1DRAFT_111863|1;AGABI1DRAFT_40074|1;AGABI1DRAFT_55968|1;AGABI1DRAFT_70548|1;AGABI1DRAFT_33556|1;AGABI1DRAFT_78171|1;AGABI1DRAFT_114026|1;SUS1|1;AGABI1DRAFT_111464|1;ADI1|1;AGABI1DRAFT_82826|1;AGABI1DRAFT_109678|1;AGABI1DRAFT_112673|1;AGABI1DRAFT_130114|1;AGABI1DRAFT_12…	54	1942	137	4188	http://www.ebi.ac.uk/QuickGO/GTerm?id=GO:0044237
	7	6,7	RNA processing	GO:0006396	0.963	0.994	AGABI1DRAFT_33556|1;AGABI1DRAFT_57327|1;AGABI1DRAFT_116445|1	3	199	137	4188	http://www.ebi.ac.uk/QuickGO/GTerm?id=GO:0006396
	2	2	biological regulation	GO:0065007	0.963	0.994	AGABI1DRAFT_85027|1;AGABI1DRAFT_83602|1;AGABI1DRAFT_70548|1;AGABI1DRAFT_78171|1;SUS1|1;AGABI1DRAFT_120846|1;AGABI1DRAFT_68667|1;AGABI1DRAFT_109561|1;AGABI1DRAFT_84050|1;AGABI1DRAFT_82896|1;AGABI1DRAFT_110993|1;AGABI1DRAFT_96933|1;AGABI1DRAFT_73259|1;AGABI1DRAFT_113116|1;AGABI1DRAFT_82815|1	15	666	137	4188	http://www.ebi.ac.uk/QuickGO/GTerm?id=GO:0065007
	4	4	ribonucleoprotein complex biogenesis	GO:0022613	0.975	0.994	AGABI1DRAFT_111094|1	1	110	137	4188	http://www.ebi.ac.uk/QuickGO/GTerm?id=GO:0022613
	8	7,8	ncRNA processing	GO:0034470	0.975	0.994	AGABI1DRAFT_33556|1	1	110	137	4188	http://www.ebi.ac.uk/QuickGO/GTerm?id=GO:0034470
	5	4,5	regulation of cellular metabolic process	GO:0031323	0.977	0.994	AGABI1DRAFT_70548|1;AGABI1DRAFT_78171|1;SUS1|1;AGABI1DRAFT_109561|1;AGABI1DRAFT_82896|1;AGABI1DRAFT_73259|1	6	348	137	4188	http://www.ebi.ac.uk/QuickGO/GTerm?id=GO:0031323
	5	5	regulation of nucleobase-containing compound metabolic process	GO:0019219	0.977	0.994	AGABI1DRAFT_70548|1;AGABI1DRAFT_78171|1;SUS1|1;AGABI1DRAFT_73259|1	4	263	137	4188	http://www.ebi.ac.uk/QuickGO/GTerm?id=GO:0019219
	4	4	regulation of primary metabolic process	GO:0080090	0.977	0.994	AGABI1DRAFT_70548|1;AGABI1DRAFT_78171|1;SUS1|1;AGABI1DRAFT_109561|1;AGABI1DRAFT_82896|1;AGABI1DRAFT_73259|1	6	349	137	4188	http://www.ebi.ac.uk/QuickGO/GTerm?id=GO:0080090
	4	4	macromolecule metabolic process	GO:0043170	0.979	0.994	AGABI1DRAFT_116171|1;AGABI1DRAFT_50017|1;AGABI1DRAFT_111171|1;AGABI1DRAFT_87431|1;AGABI1DRAFT_104723|1;AGABI1DRAFT_70057|1;AGABI1DRAFT_117227|1;AGABI1DRAFT_112243|1;AGABI1DRAFT_83390|1;AGABI1DRAFT_111863|1;AGABI1DRAFT_70548|1;AGABI1DRAFT_33556|1;AGABI1DRAFT_78171|1;SUS1|1;AGABI1DRAFT_111464|1;AGABI1DRAFT_36060|1;AGABI1DRAFT_112673|1;AGABI1DRAFT_130114|1;AGABI1DRAFT_120002|1;AGABI1DRAFT_57327|1;AG…	41	1580	137	4188	http://www.ebi.ac.uk/QuickGO/GTerm?id=GO:0043170
	6	5,6	regulation of gene expression	GO:0010468	0.982	0.994	AGABI1DRAFT_70548|1;SUS1|1;AGABI1DRAFT_110993|1;AGABI1DRAFT_96933|1;AGABI1DRAFT_73259|1	5	317	137	4188	http://www.ebi.ac.uk/QuickGO/GTerm?id=GO:0010468
	4	4	cellular macromolecule metabolic process	GO:0044260	0.985	0.994	AGABI1DRAFT_116171|1;AGABI1DRAFT_50017|1;AGABI1DRAFT_111171|1;AGABI1DRAFT_104723|1;AGABI1DRAFT_117227|1;AGABI1DRAFT_112243|1;AGABI1DRAFT_111863|1;AGABI1DRAFT_70548|1;AGABI1DRAFT_33556|1;AGABI1DRAFT_78171|1;SUS1|1;AGABI1DRAFT_111464|1;AGABI1DRAFT_112673|1;AGABI1DRAFT_130114|1;AGABI1DRAFT_120002|1;AGABI1DRAFT_57327|1;AGABI1DRAFT_114631|1;AGABI1DRAFT_109561|1;AGABI1DRAFT_69037|1;AGABI1DRAFT_82896|1;…	34	1374	137	4188	http://www.ebi.ac.uk/QuickGO/GTerm?id=GO:0044260
	5	5	macromolecule modification	GO:0043412	0.985	0.994	AGABI1DRAFT_111863|1;SUS1|1;AGABI1DRAFT_130114|1;AGABI1DRAFT_114631|1;AGABI1DRAFT_109561|1;AGABI1DRAFT_69037|1;AGABI1DRAFT_115892|1;AGABI1DRAFT_119202|1;AGABI1DRAFT_121803|1	9	490	137	4188	http://www.ebi.ac.uk/QuickGO/GTerm?id=GO:0043412
	6	6	phosphorylation	GO:0016310	0.985	0.994	AGABI1DRAFT_55968|1;AGABI1DRAFT_130114|1;AGABI1DRAFT_31317|1;AGABI1DRAFT_80588|1	4	281	137	4188	http://www.ebi.ac.uk/QuickGO/GTerm?id=GO:0016310
	5	5	nucleic acid metabolic process	GO:0090304	0.986	0.994	AGABI1DRAFT_50017|1;AGABI1DRAFT_104723|1;AGABI1DRAFT_117227|1;AGABI1DRAFT_70548|1;AGABI1DRAFT_33556|1;AGABI1DRAFT_78171|1;SUS1|1;AGABI1DRAFT_112673|1;AGABI1DRAFT_120002|1;AGABI1DRAFT_57327|1;AGABI1DRAFT_96933|1;AGABI1DRAFT_116445|1;AGABI1DRAFT_73259|1;AGABI1DRAFT_103557|1;AGABI1DRAFT_115317|1;AGABI1DRAFT_71586|1	16	759	137	4188	http://www.ebi.ac.uk/QuickGO/GTerm?id=GO:0090304
	6	5,6	RNA metabolic process	GO:0016070	0.987	0.994	AGABI1DRAFT_117227|1;AGABI1DRAFT_70548|1;AGABI1DRAFT_33556|1;SUS1|1;AGABI1DRAFT_112673|1;AGABI1DRAFT_120002|1;AGABI1DRAFT_57327|1;AGABI1DRAFT_96933|1;AGABI1DRAFT_116445|1;AGABI1DRAFT_73259|1;AGABI1DRAFT_115317|1	11	574	137	4188	http://www.ebi.ac.uk/QuickGO/GTerm?id=GO:0016070
	3	2,3	regulation of biological process	GO:0050789	0.987	0.994	AGABI1DRAFT_83602|1;AGABI1DRAFT_70548|1;AGABI1DRAFT_78171|1;SUS1|1;AGABI1DRAFT_68667|1;AGABI1DRAFT_109561|1;AGABI1DRAFT_82896|1;AGABI1DRAFT_110993|1;AGABI1DRAFT_96933|1;AGABI1DRAFT_73259|1;AGABI1DRAFT_113116|1;AGABI1DRAFT_82815|1	12	613	137	4188	http://www.ebi.ac.uk/QuickGO/GTerm?id=GO:0050789
	3	3	nitrogen compound metabolic process	GO:0006807	0.987	0.994	AGABI1DRAFT_50017|1;AGABI1DRAFT_104723|1;AGABI1DRAFT_70057|1;AGABI1DRAFT_117227|1;AGABI1DRAFT_112243|1;AGABI1DRAFT_83390|1;AGABI1DRAFT_111863|1;AGABI1DRAFT_40074|1;AGABI1DRAFT_55968|1;AGABI1DRAFT_70548|1;AGABI1DRAFT_33556|1;AGABI1DRAFT_78171|1;SUS1|1;ADI1|1;AGABI1DRAFT_82826|1;AGABI1DRAFT_109678|1;AGABI1DRAFT_36060|1;AGABI1DRAFT_112673|1;AGABI1DRAFT_120002|1;AGABI1DRAFT_115230|1;AGABI1DRAFT_11268…	47	1808	137	4188	http://www.ebi.ac.uk/QuickGO/GTerm?id=GO:0006807
	6	6	regulation of cellular macromolecule biosynthetic process	GO:2000112	0.988	0.994	AGABI1DRAFT_70548|1;AGABI1DRAFT_78171|1;SUS1|1;AGABI1DRAFT_73259|1	4	289	137	4188	http://www.ebi.ac.uk/QuickGO/GTerm?id=GO:2000112
	6	5,6	regulation of macromolecule biosynthetic process	GO:0010556	0.989	0.994	AGABI1DRAFT_70548|1;AGABI1DRAFT_78171|1;SUS1|1;AGABI1DRAFT_73259|1	4	293	137	4188	http://www.ebi.ac.uk/QuickGO/GTerm?id=GO:0010556
	7	6,7	regulation of transcription, DNA-templated	GO:0006355	0.99	0.994	AGABI1DRAFT_70548|1;SUS1|1;AGABI1DRAFT_73259|1	3	248	137	4188	http://www.ebi.ac.uk/QuickGO/GTerm?id=GO:0006355
	5	5	regulation of cellular biosynthetic process	GO:0031326	0.99	0.994	AGABI1DRAFT_70548|1;AGABI1DRAFT_78171|1;SUS1|1;AGABI1DRAFT_73259|1	4	296	137	4188	http://www.ebi.ac.uk/QuickGO/GTerm?id=GO:0031326
	4	4	regulation of biosynthetic process	GO:0009889	0.99	0.994	AGABI1DRAFT_70548|1;AGABI1DRAFT_78171|1;SUS1|1;AGABI1DRAFT_73259|1	4	297	137	4188	http://www.ebi.ac.uk/QuickGO/GTerm?id=GO:0009889
	4	4	regulation of nitrogen compound metabolic process	GO:0051171	0.991	0.994	AGABI1DRAFT_70548|1;AGABI1DRAFT_78171|1;SUS1|1;AGABI1DRAFT_73259|1	4	299	137	4188	http://www.ebi.ac.uk/QuickGO/GTerm?id=GO:0051171
	9	7,8,9	regulation of nucleic acid-templated transcription	GO:1903506	0.991	0.994	AGABI1DRAFT_70548|1;SUS1|1;AGABI1DRAFT_73259|1	3	252	137	4188	http://www.ebi.ac.uk/QuickGO/GTerm?id=GO:1903506
	6	6	regulation of RNA biosynthetic process	GO:2001141	0.991	0.994	AGABI1DRAFT_70548|1;SUS1|1;AGABI1DRAFT_73259|1	3	252	137	4188	http://www.ebi.ac.uk/QuickGO/GTerm?id=GO:2001141
	7	5,6,7	regulation of RNA metabolic process	GO:0051252	0.991	0.994	AGABI1DRAFT_70548|1;SUS1|1;AGABI1DRAFT_73259|1	3	253	137	4188	http://www.ebi.ac.uk/QuickGO/GTerm?id=GO:0051252
	3	3	regulation of cellular process	GO:0050794	0.993	0.994	AGABI1DRAFT_83602|1;AGABI1DRAFT_70548|1;AGABI1DRAFT_78171|1;SUS1|1;AGABI1DRAFT_68667|1;AGABI1DRAFT_109561|1;AGABI1DRAFT_82896|1;AGABI1DRAFT_73259|1;AGABI1DRAFT_113116|1;AGABI1DRAFT_82815|1	10	567	137	4188	http://www.ebi.ac.uk/QuickGO/GTerm?id=GO:0050794
	7	7	protein phosphorylation	GO:0006468	0.999	0.999	AGABI1DRAFT_130114|1	1	199	137	4188	http://www.ebi.ac.uk/QuickGO/GTerm?id=GO:0006468
Cellularcomponent	2	2	extracellular region	GO:0005576	0.0043	0.275	AGABI1DRAFT_116171|1;AGABI1DRAFT_111171|1;AGABI1DRAFT_51133|1;AGABI1DRAFT_87431|1;AGABI1DRAFT_127199|1	5	43	85	3334	http://www.ebi.ac.uk/QuickGO/GTerm?id=GO:0005576
	3	3	intracellular	GO:0005622	0.011	0.275	AGABI1DRAFT_111094|1;AGABI1DRAFT_112243|1;AGABI1DRAFT_85027|1;AGABI1DRAFT_111863|1;AGABI1DRAFT_40074|1;AGABI1DRAFT_83602|1;AGABI1DRAFT_70548|1;AGABI1DRAFT_33556|1;AGABI1DRAFT_78171|1;SUS1|1;ADI1|1;AGABI1DRAFT_66631|1;AGABI1DRAFT_82826|1;AGABI1DRAFT_104127|1;AGABI1DRAFT_66653|1;AGABI1DRAFT_113250|1;AGABI1DRAFT_112673|1;AGABI1DRAFT_99012|1;AGABI1DRAFT_85974|1;AGABI1DRAFT_120002|1;AGABI1DRAFT_121171…	55	1732	85	3334	http://www.ebi.ac.uk/QuickGO/GTerm?id=GO:0005622
	3	3	intracellular part	GO:0044424	0.0123	0.275	AGABI1DRAFT_111094|1;AGABI1DRAFT_112243|1;AGABI1DRAFT_85027|1;AGABI1DRAFT_111863|1;AGABI1DRAFT_40074|1;AGABI1DRAFT_83602|1;AGABI1DRAFT_70548|1;AGABI1DRAFT_33556|1;AGABI1DRAFT_78171|1;SUS1|1;ADI1|1;AGABI1DRAFT_66631|1;AGABI1DRAFT_82826|1;AGABI1DRAFT_104127|1;AGABI1DRAFT_66653|1;AGABI1DRAFT_113250|1;AGABI1DRAFT_112673|1;AGABI1DRAFT_99012|1;AGABI1DRAFT_85974|1;AGABI1DRAFT_120002|1;AGABI1DRAFT_121171…	52	1620	85	3334	http://www.ebi.ac.uk/QuickGO/GTerm?id=GO:0044424
	9	6,7,8,9	DNA-directed RNA polymerase II, core complex	GO:0005665	0.0124	0.275	AGABI1DRAFT_112673|1;AGABI1DRAFT_115317|1	2	7	85	3334	http://www.ebi.ac.uk/QuickGO/GTerm?id=GO:0005665
	4	4	cytoplasm	GO:0005737	0.0149	0.275	AGABI1DRAFT_111094|1;AGABI1DRAFT_112243|1;AGABI1DRAFT_85027|1;AGABI1DRAFT_111863|1;AGABI1DRAFT_40074|1;AGABI1DRAFT_83602|1;AGABI1DRAFT_33556|1;AGABI1DRAFT_78171|1;SUS1|1;ADI1|1;AGABI1DRAFT_66631|1;AGABI1DRAFT_82826|1;AGABI1DRAFT_112673|1;AGABI1DRAFT_99012|1;AGABI1DRAFT_85974|1;AGABI1DRAFT_120002|1;AGABI1DRAFT_114631|1;AGABI1DRAFT_84050|1;AGABI1DRAFT_83641|1;AGABI1DRAFT_67550|1;AGABI1DRAFT_86336|1…	36	1027	85	3334	http://www.ebi.ac.uk/QuickGO/GTerm?id=GO:0005737
	2	2	macromolecular complex	GO:0032991	0.0201	0.275	AGABI1DRAFT_111094|1;AGABI1DRAFT_112243|1;AGABI1DRAFT_85027|1;AGABI1DRAFT_111863|1;AGABI1DRAFT_78171|1;SUS1|1;AGABI1DRAFT_113250|1;AGABI1DRAFT_112673|1;AGABI1DRAFT_99012|1;AGABI1DRAFT_85974|1;AGABI1DRAFT_120002|1;AGABI1DRAFT_57327|1;AGABI1DRAFT_67550|1;AGABI1DRAFT_86336|1;AGABI1DRAFT_116624|1;AGABI1DRAFT_110993|1;AGABI1DRAFT_86696|1;AGABI1DRAFT_83313|1;AGABI1DRAFT_96933|1;AGABI1DRAFT_119202|1;AGA…	27	727	85	3334	http://www.ebi.ac.uk/QuickGO/GTerm?id=GO:0032991
	5	4,5	cytoplasmic part	GO:0044444	0.0215	0.275	AGABI1DRAFT_111094|1;AGABI1DRAFT_112243|1;AGABI1DRAFT_85027|1;AGABI1DRAFT_111863|1;AGABI1DRAFT_40074|1;AGABI1DRAFT_83602|1;AGABI1DRAFT_78171|1;SUS1|1;AGABI1DRAFT_66631|1;AGABI1DRAFT_82826|1;AGABI1DRAFT_112673|1;AGABI1DRAFT_99012|1;AGABI1DRAFT_85974|1;AGABI1DRAFT_120002|1;AGABI1DRAFT_84050|1;AGABI1DRAFT_83641|1;AGABI1DRAFT_67550|1;AGABI1DRAFT_86336|1;AGABI1DRAFT_116624|1;AGABI1DRAFT_51761|1;AGABI1…	31	871	85	3334	http://www.ebi.ac.uk/QuickGO/GTerm?id=GO:0044444
	2	2	cell part	GO:0044464	0.0219	0.275	AGABI1DRAFT_111094|1;AGABI1DRAFT_112243|1;AGABI1DRAFT_85027|1;AGABI1DRAFT_111863|1;AGABI1DRAFT_40074|1;AGABI1DRAFT_83602|1;AGABI1DRAFT_70548|1;AGABI1DRAFT_33556|1;AGABI1DRAFT_78171|1;SUS1|1;ADI1|1;AGABI1DRAFT_66631|1;AGABI1DRAFT_82826|1;AGABI1DRAFT_104127|1;AGABI1DRAFT_66653|1;AGABI1DRAFT_113250|1;AGABI1DRAFT_112673|1;AGABI1DRAFT_99012|1;AGABI1DRAFT_85974|1;AGABI1DRAFT_120002|1;AGABI1DRAFT_121171…	55	1781	85	3334	http://www.ebi.ac.uk/QuickGO/GTerm?id=GO:0044464
	8	7,8	U2 snRNP	GO:0005686	0.0253	0.275	AGABI1DRAFT_113250|1;AGABI1DRAFT_57327|1	2	10	85	3334	http://www.ebi.ac.uk/QuickGO/GTerm?id=GO:0005686
	4	4	Ski complex	GO:0055087	0.0255	0.275	AGABI1DRAFT_96933|1	1	1	85	3334	http://www.ebi.ac.uk/QuickGO/GTerm?id=GO:0055087
	6	5,6	MutSalpha complex	GO:0032301	0.0255	0.275	AGABI1DRAFT_78171|1	1	1	85	3334	http://www.ebi.ac.uk/QuickGO/GTerm?id=GO:0032301
	4	4	DUBm complex	GO:0071819	0.0255	0.275	SUS1|1	1	1	85	3334	http://www.ebi.ac.uk/QuickGO/GTerm?id=GO:0071819
	6	5,6	ARC complex	GO:0033167	0.0255	0.275	AGABI1DRAFT_110993|1	1	1	85	3334	http://www.ebi.ac.uk/QuickGO/GTerm?id=GO:0033167
	8	5,6,7,8	3-isopropylmalate dehydratase complex	GO:0009316	0.0255	0.275	AGABI1DRAFT_113428|1	1	1	85	3334	http://www.ebi.ac.uk/QuickGO/GTerm?id=GO:0009316
	4	4	transcription export complex 2	GO:0070390	0.0255	0.275	SUS1|1	1	1	85	3334	http://www.ebi.ac.uk/QuickGO/GTerm?id=GO:0070390
	2	2	cell	GO:0005623	0.0319	0.323	AGABI1DRAFT_111094|1;AGABI1DRAFT_112243|1;AGABI1DRAFT_85027|1;AGABI1DRAFT_111863|1;AGABI1DRAFT_40074|1;AGABI1DRAFT_83602|1;AGABI1DRAFT_70548|1;AGABI1DRAFT_33556|1;AGABI1DRAFT_78171|1;SUS1|1;ADI1|1;AGABI1DRAFT_66631|1;AGABI1DRAFT_82826|1;AGABI1DRAFT_104127|1;AGABI1DRAFT_66653|1;AGABI1DRAFT_113250|1;AGABI1DRAFT_112673|1;AGABI1DRAFT_99012|1;AGABI1DRAFT_85974|1;AGABI1DRAFT_120002|1;AGABI1DRAFT_121171…	55	1810	85	3334	http://www.ebi.ac.uk/QuickGO/GTerm?id=GO:0005623
	4	4	inner mitochondrial membrane protein complex	GO:0098800	0.0466	0.377	AGABI1DRAFT_99012|1;AGABI1DRAFT_85974|1;AGABI1DRAFT_67550|1	3	32	85	3334	http://www.ebi.ac.uk/QuickGO/GTerm?id=GO:0098800
	5	4,5	proton-transporting two-sector ATPase complex, proton-transporting domain	GO:0033177	0.0479	0.377	AGABI1DRAFT_85027|1;AGABI1DRAFT_67550|1	2	14	85	3334	http://www.ebi.ac.uk/QuickGO/GTerm?id=GO:0033177
	4	4	glutamyl-tRNA(Gln) amidotransferase complex	GO:0030956	0.0503	0.377	AGABI1DRAFT_120002|1	1	2	85	3334	http://www.ebi.ac.uk/QuickGO/GTerm?id=GO:0030956
	5	5	RNAi effector complex	GO:0031332	0.0503	0.377	AGABI1DRAFT_110993|1	1	2	85	3334	http://www.ebi.ac.uk/QuickGO/GTerm?id=GO:0031332
	8	5,7,8	MICOS complex	GO:0061617	0.0503	0.377	AGABI1DRAFT_85974|1	1	2	85	3334	http://www.ebi.ac.uk/QuickGO/GTerm?id=GO:0061617
	4	3,4	intracellular organelle	GO:0043229	0.0522	0.377	AGABI1DRAFT_111094|1;AGABI1DRAFT_112243|1;AGABI1DRAFT_85027|1;AGABI1DRAFT_111863|1;AGABI1DRAFT_40074|1;AGABI1DRAFT_70548|1;AGABI1DRAFT_78171|1;SUS1|1;ADI1|1;AGABI1DRAFT_66631|1;AGABI1DRAFT_104127|1;AGABI1DRAFT_66653|1;AGABI1DRAFT_113250|1;AGABI1DRAFT_112673|1;AGABI1DRAFT_99012|1;AGABI1DRAFT_85974|1;AGABI1DRAFT_120002|1;AGABI1DRAFT_121171|1;AGABI1DRAFT_57327|1;AGABI1DRAFT_54916|1;AGABI1DRAFT_84050…	42	1342	85	3334	http://www.ebi.ac.uk/QuickGO/GTerm?id=GO:0043229
	2	2	organelle	GO:0043226	0.0535	0.377	AGABI1DRAFT_111094|1;AGABI1DRAFT_112243|1;AGABI1DRAFT_85027|1;AGABI1DRAFT_111863|1;AGABI1DRAFT_40074|1;AGABI1DRAFT_70548|1;AGABI1DRAFT_78171|1;SUS1|1;ADI1|1;AGABI1DRAFT_66631|1;AGABI1DRAFT_104127|1;AGABI1DRAFT_66653|1;AGABI1DRAFT_113250|1;AGABI1DRAFT_112673|1;AGABI1DRAFT_99012|1;AGABI1DRAFT_85974|1;AGABI1DRAFT_120002|1;AGABI1DRAFT_121171|1;AGABI1DRAFT_57327|1;AGABI1DRAFT_54916|1;AGABI1DRAFT_84050…	42	1344	85	3334	http://www.ebi.ac.uk/QuickGO/GTerm?id=GO:0043226
	3	3	ribonucleoprotein complex	GO:1990904	0.0578	0.389	AGABI1DRAFT_111094|1;AGABI1DRAFT_112243|1;SUS1|1;AGABI1DRAFT_113250|1;AGABI1DRAFT_57327|1;AGABI1DRAFT_86336|1;AGABI1DRAFT_116624|1;AGABI1DRAFT_110993|1;AGABI1DRAFT_115315|1;AGABI1DRAFT_103914|1	10	225	85	3334	http://www.ebi.ac.uk/QuickGO/GTerm?id=GO:1990904
	4	4	intracellular ribonucleoprotein complex	GO:0030529	0.0621	0.389	AGABI1DRAFT_111094|1;AGABI1DRAFT_112243|1;SUS1|1;AGABI1DRAFT_113250|1;AGABI1DRAFT_57327|1;AGABI1DRAFT_86336|1;AGABI1DRAFT_116624|1;AGABI1DRAFT_110993|1;AGABI1DRAFT_115315|1;AGABI1DRAFT_103914|1	10	228	85	3334	http://www.ebi.ac.uk/QuickGO/GTerm?id=GO:0030529
	5	4,5	medial cortex	GO:0031097	0.0746	0.389	AGABI1DRAFT_83602|1	1	3	85	3334	http://www.ebi.ac.uk/QuickGO/GTerm?id=GO:0031097
	3	3	oligosaccharyltransferase complex	GO:0008250	0.0746	0.389	AGABI1DRAFT_111863|1	1	3	85	3334	http://www.ebi.ac.uk/QuickGO/GTerm?id=GO:0008250
	7	6,7	P-body	GO:0000932	0.0746	0.389	SUS1|1	1	3	85	3334	http://www.ebi.ac.uk/QuickGO/GTerm?id=GO:0000932
	4	4	nucleosome	GO:0000786	0.0755	0.389	AGABI1DRAFT_86696|1;AGABI1DRAFT_83313|1	2	18	85	3334	http://www.ebi.ac.uk/QuickGO/GTerm?id=GO:0000786
	7	6,7	spliceosomal snRNP complex	GO:0097525	0.0908	0.389	AGABI1DRAFT_113250|1;AGABI1DRAFT_57327|1	2	20	85	3334	http://www.ebi.ac.uk/QuickGO/GTerm?id=GO:0097525
	6	5,6	small nuclear ribonucleoprotein complex	GO:0030532	0.0908	0.389	AGABI1DRAFT_113250|1;AGABI1DRAFT_57327|1	2	20	85	3334	http://www.ebi.ac.uk/QuickGO/GTerm?id=GO:0030532
	4	4	mitochondrial protein complex	GO:0098798	0.0953	0.389	AGABI1DRAFT_99012|1;AGABI1DRAFT_85974|1;AGABI1DRAFT_67550|1	3	43	85	3334	http://www.ebi.ac.uk/QuickGO/GTerm?id=GO:0098798
	7	7	SAGA complex	GO:0000124	0.0982	0.389	SUS1|1	1	4	85	3334	http://www.ebi.ac.uk/QuickGO/GTerm?id=GO:0000124
	3	3	DNA packaging complex	GO:0044815	0.107	0.389	AGABI1DRAFT_86696|1;AGABI1DRAFT_83313|1	2	22	85	3334	http://www.ebi.ac.uk/QuickGO/GTerm?id=GO:0044815
	6	5,6	cytosol	GO:0005829	0.11	0.389	AGABI1DRAFT_111094|1;AGABI1DRAFT_40074|1;AGABI1DRAFT_78171|1;AGABI1DRAFT_82826|1;AGABI1DRAFT_112673|1;AGABI1DRAFT_83641|1;AGABI1DRAFT_51761|1;AGABI1DRAFT_96933|1;AGABI1DRAFT_113428|1;AGABI1DRAFT_115317|1;AGABI1DRAFT_81443|1;AGABI1DRAFT_76281|1	12	320	85	3334	http://www.ebi.ac.uk/QuickGO/GTerm?id=GO:0005829
	8	6,7,8	DNA-directed RNA polymerase II, holoenzyme	GO:0016591	0.115	0.389	AGABI1DRAFT_112673|1;AGABI1DRAFT_115317|1	2	23	85	3334	http://www.ebi.ac.uk/QuickGO/GTerm?id=GO:0016591
	3	3	protein complex	GO:0043234	0.119	0.389	AGABI1DRAFT_85027|1;AGABI1DRAFT_111863|1;AGABI1DRAFT_78171|1;SUS1|1;AGABI1DRAFT_112673|1;AGABI1DRAFT_99012|1;AGABI1DRAFT_85974|1;AGABI1DRAFT_120002|1;AGABI1DRAFT_67550|1;AGABI1DRAFT_86696|1;AGABI1DRAFT_83313|1;AGABI1DRAFT_96933|1;AGABI1DRAFT_119202|1;AGABI1DRAFT_118032|1;AGABI1DRAFT_113116|1;AGABI1DRAFT_72822|1;AGABI1DRAFT_113428|1;AGABI1DRAFT_115317|1	18	531	85	3334	http://www.ebi.ac.uk/QuickGO/GTerm?id=GO:0043234
	4	4	mismatch repair complex	GO:0032300	0.121	0.389	AGABI1DRAFT_78171|1	1	5	85	3334	http://www.ebi.ac.uk/QuickGO/GTerm?id=GO:0032300
	6	5,6	intrinsic component of mitochondrial inner membrane	GO:0031304	0.121	0.389	AGABI1DRAFT_85974|1	1	5	85	3334	http://www.ebi.ac.uk/QuickGO/GTerm?id=GO:0031304
	6	6	SAGA-type complex	GO:0070461	0.121	0.389	SUS1|1	1	5	85	3334	http://www.ebi.ac.uk/QuickGO/GTerm?id=GO:0070461
	4	3,4	cell division site part	GO:0032155	0.121	0.389	AGABI1DRAFT_83602|1	1	5	85	3334	http://www.ebi.ac.uk/QuickGO/GTerm?id=GO:0032155
	3	3	GPI-anchor transamidase complex	GO:0042765	0.121	0.389	AGABI1DRAFT_119202|1	1	5	85	3334	http://www.ebi.ac.uk/QuickGO/GTerm?id=GO:0042765
	7	5,6,7	proton-transporting V-type ATPase, V0 domain	GO:0033179	0.121	0.389	AGABI1DRAFT_85027|1	1	5	85	3334	http://www.ebi.ac.uk/QuickGO/GTerm?id=GO:0033179
	4	4	cell cortex of cell tip	GO:0051285	0.121	0.389	AGABI1DRAFT_83602|1	1	5	85	3334	http://www.ebi.ac.uk/QuickGO/GTerm?id=GO:0051285
	7	6,7	integral component of mitochondrial inner membrane	GO:0031305	0.121	0.389	AGABI1DRAFT_85974|1	1	5	85	3334	http://www.ebi.ac.uk/QuickGO/GTerm?id=GO:0031305
	5	4,5	proton-transporting two-sector ATPase complex	GO:0016469	0.124	0.389	AGABI1DRAFT_85027|1;AGABI1DRAFT_67550|1	2	24	85	3334	http://www.ebi.ac.uk/QuickGO/GTerm?id=GO:0016469
	3	3	cell division site	GO:0032153	0.132	0.389	AGABI1DRAFT_111094|1;AGABI1DRAFT_83602|1	2	25	85	3334	http://www.ebi.ac.uk/QuickGO/GTerm?id=GO:0032153
	6	5,6	cell cortex part	GO:0044448	0.132	0.389	AGABI1DRAFT_83602|1;AGABI1DRAFT_72822|1	2	25	85	3334	http://www.ebi.ac.uk/QuickGO/GTerm?id=GO:0044448
	7	6,7	actin cytoskeleton	GO:0015629	0.132	0.389	AGABI1DRAFT_113116|1;AGABI1DRAFT_85102|1	2	25	85	3334	http://www.ebi.ac.uk/QuickGO/GTerm?id=GO:0015629
	6	5,6	chromatin	GO:0000785	0.14	0.389	AGABI1DRAFT_112673|1;AGABI1DRAFT_86696|1;AGABI1DRAFT_83313|1	3	51	85	3334	http://www.ebi.ac.uk/QuickGO/GTerm?id=GO:0000785
	3	3	mitochondrial membrane part	GO:0044455	0.14	0.389	AGABI1DRAFT_99012|1;AGABI1DRAFT_85974|1;AGABI1DRAFT_67550|1	3	51	85	3334	http://www.ebi.ac.uk/QuickGO/GTerm?id=GO:0044455
	4	4	catalytic complex	GO:1902494	0.141	0.389	AGABI1DRAFT_111863|1;SUS1|1;AGABI1DRAFT_112673|1;AGABI1DRAFT_119202|1;AGABI1DRAFT_113428|1;AGABI1DRAFT_115317|1	6	139	85	3334	http://www.ebi.ac.uk/QuickGO/GTerm?id=GO:1902494
	6	5,6	nucleus	GO:0005634	0.142	0.389	AGABI1DRAFT_111094|1;AGABI1DRAFT_40074|1;AGABI1DRAFT_70548|1;AGABI1DRAFT_78171|1;SUS1|1;ADI1|1;AGABI1DRAFT_104127|1;AGABI1DRAFT_66653|1;AGABI1DRAFT_113250|1;AGABI1DRAFT_112673|1;AGABI1DRAFT_121171|1;AGABI1DRAFT_57327|1;AGABI1DRAFT_54916|1;AGABI1DRAFT_110993|1;AGABI1DRAFT_86696|1;AGABI1DRAFT_83313|1;AGABI1DRAFT_51761|1;AGABI1DRAFT_116445|1;AGABI1DRAFT_73259|1;AGABI1DRAFT_86473|1;AGABI1DRAFT_80074|…	24	761	85	3334	http://www.ebi.ac.uk/QuickGO/GTerm?id=GO:0005634
	5	5	cell cortex region	GO:0099738	0.144	0.389	AGABI1DRAFT_83602|1	1	6	85	3334	http://www.ebi.ac.uk/QuickGO/GTerm?id=GO:0099738
	5	4,5	intracellular membrane-bounded organelle	GO:0043231	0.144	0.389	AGABI1DRAFT_111094|1;AGABI1DRAFT_85027|1;AGABI1DRAFT_111863|1;AGABI1DRAFT_40074|1;AGABI1DRAFT_70548|1;AGABI1DRAFT_78171|1;SUS1|1;ADI1|1;AGABI1DRAFT_66631|1;AGABI1DRAFT_104127|1;AGABI1DRAFT_66653|1;AGABI1DRAFT_113250|1;AGABI1DRAFT_112673|1;AGABI1DRAFT_99012|1;AGABI1DRAFT_85974|1;AGABI1DRAFT_120002|1;AGABI1DRAFT_121171|1;AGABI1DRAFT_57327|1;AGABI1DRAFT_54916|1;AGABI1DRAFT_84050|1;AGABI1DRAFT_67550|…	35	1172	85	3334	http://www.ebi.ac.uk/QuickGO/GTerm?id=GO:0043231
	3	3	membrane-bounded organelle	GO:0043227	0.152	0.389	AGABI1DRAFT_111094|1;AGABI1DRAFT_85027|1;AGABI1DRAFT_111863|1;AGABI1DRAFT_40074|1;AGABI1DRAFT_70548|1;AGABI1DRAFT_78171|1;SUS1|1;ADI1|1;AGABI1DRAFT_66631|1;AGABI1DRAFT_104127|1;AGABI1DRAFT_66653|1;AGABI1DRAFT_113250|1;AGABI1DRAFT_112673|1;AGABI1DRAFT_99012|1;AGABI1DRAFT_85974|1;AGABI1DRAFT_120002|1;AGABI1DRAFT_121171|1;AGABI1DRAFT_57327|1;AGABI1DRAFT_54916|1;AGABI1DRAFT_84050|1;AGABI1DRAFT_67550|…	35	1178	85	3334	http://www.ebi.ac.uk/QuickGO/GTerm?id=GO:0043227
	5	4,5	intracellular non-membrane-bounded organelle	GO:0043232	0.155	0.389	AGABI1DRAFT_111094|1;AGABI1DRAFT_112243|1;SUS1|1;AGABI1DRAFT_112673|1;AGABI1DRAFT_86336|1;AGABI1DRAFT_116624|1;AGABI1DRAFT_86696|1;AGABI1DRAFT_83313|1;AGABI1DRAFT_118032|1;AGABI1DRAFT_113116|1;AGABI1DRAFT_115315|1;AGABI1DRAFT_103914|1;AGABI1DRAFT_85102|1	13	376	85	3334	http://www.ebi.ac.uk/QuickGO/GTerm?id=GO:0043232
	3	3	non-membrane-bounded organelle	GO:0043228	0.155	0.389	AGABI1DRAFT_111094|1;AGABI1DRAFT_112243|1;SUS1|1;AGABI1DRAFT_112673|1;AGABI1DRAFT_86336|1;AGABI1DRAFT_116624|1;AGABI1DRAFT_86696|1;AGABI1DRAFT_83313|1;AGABI1DRAFT_118032|1;AGABI1DRAFT_113116|1;AGABI1DRAFT_115315|1;AGABI1DRAFT_103914|1;AGABI1DRAFT_85102|1	13	376	85	3334	http://www.ebi.ac.uk/QuickGO/GTerm?id=GO:0043228
	5	5	cytoplasmic region	GO:0099568	0.159	0.389	AGABI1DRAFT_83602|1;AGABI1DRAFT_72822|1	2	28	85	3334	http://www.ebi.ac.uk/QuickGO/GTerm?id=GO:0099568
	4	4	cell cortex	GO:0005938	0.159	0.389	AGABI1DRAFT_83602|1;AGABI1DRAFT_72822|1	2	28	85	3334	http://www.ebi.ac.uk/QuickGO/GTerm?id=GO:0005938
	6	5,6	ribosome	GO:0005840	0.164	0.389	AGABI1DRAFT_112243|1;AGABI1DRAFT_86336|1;AGABI1DRAFT_116624|1;AGABI1DRAFT_115315|1;AGABI1DRAFT_103914|1	5	114	85	3334	http://www.ebi.ac.uk/QuickGO/GTerm?id=GO:0005840
	5	5	integral component of mitochondrial membrane	GO:0032592	0.166	0.389	AGABI1DRAFT_85974|1	1	7	85	3334	http://www.ebi.ac.uk/QuickGO/GTerm?id=GO:0032592
	4	4	intrinsic component of mitochondrial membrane	GO:0098573	0.166	0.389	AGABI1DRAFT_85974|1	1	7	85	3334	http://www.ebi.ac.uk/QuickGO/GTerm?id=GO:0098573
	5	5	mitochondrial inner membrane presequence translocase complex	GO:0005744	0.166	0.389	AGABI1DRAFT_99012|1	1	7	85	3334	http://www.ebi.ac.uk/QuickGO/GTerm?id=GO:0005744
	6	5,6	mitochondrial proton-transporting ATP synthase complex, coupling factor F(o)	GO:0000276	0.166	0.389	AGABI1DRAFT_67550|1	1	7	85	3334	http://www.ebi.ac.uk/QuickGO/GTerm?id=GO:0000276
	4	4	Arp2/3 protein complex	GO:0005885	0.166	0.389	AGABI1DRAFT_113116|1	1	7	85	3334	http://www.ebi.ac.uk/QuickGO/GTerm?id=GO:0005885
	8	6,7,8	COPI-coated vesicle	GO:0030137	0.166	0.389	AGABI1DRAFT_84050|1	1	7	85	3334	http://www.ebi.ac.uk/QuickGO/GTerm?id=GO:0030137
	4	4	RNA polymerase complex	GO:0030880	0.168	0.389	AGABI1DRAFT_112673|1;AGABI1DRAFT_115317|1	2	29	85	3334	http://www.ebi.ac.uk/QuickGO/GTerm?id=GO:0030880
	6	5,6	nuclear DNA-directed RNA polymerase complex	GO:0055029	0.168	0.389	AGABI1DRAFT_112673|1;AGABI1DRAFT_115317|1	2	29	85	3334	http://www.ebi.ac.uk/QuickGO/GTerm?id=GO:0055029
	5	5	DNA-directed RNA polymerase complex	GO:0000428	0.168	0.389	AGABI1DRAFT_112673|1;AGABI1DRAFT_115317|1	2	29	85	3334	http://www.ebi.ac.uk/QuickGO/GTerm?id=GO:0000428
	3	3	protein-DNA complex	GO:0032993	0.177	0.404	AGABI1DRAFT_86696|1;AGABI1DRAFT_83313|1	2	30	85	3334	http://www.ebi.ac.uk/QuickGO/GTerm?id=GO:0032993
	8	5,7,8	ER to Golgi transport vesicle	GO:0030134	0.187	0.415	AGABI1DRAFT_84050|1	1	8	85	3334	http://www.ebi.ac.uk/QuickGO/GTerm?id=GO:0030134
	4	4	exocyst	GO:0000145	0.187	0.415	AGABI1DRAFT_72822|1	1	8	85	3334	http://www.ebi.ac.uk/QuickGO/GTerm?id=GO:0000145
	5	5	transferase complex	GO:1990234	0.196	0.428	AGABI1DRAFT_111863|1;SUS1|1;AGABI1DRAFT_112673|1;AGABI1DRAFT_115317|1	4	90	85	3334	http://www.ebi.ac.uk/QuickGO/GTerm?id=GO:1990234
	4	3,4	membrane protein complex	GO:0098796	0.203	0.439	AGABI1DRAFT_85027|1;SUS1|1;AGABI1DRAFT_99012|1;AGABI1DRAFT_85974|1;AGABI1DRAFT_67550|1	5	123	85	3334	http://www.ebi.ac.uk/QuickGO/GTerm?id=GO:0098796
	4	4	proton-transporting ATP synthase complex, coupling factor F(o)	GO:0045263	0.208	0.443	AGABI1DRAFT_67550|1	1	9	85	3334	http://www.ebi.ac.uk/QuickGO/GTerm?id=GO:0045263
	5	5	mitochondrial proton-transporting ATP synthase complex	GO:0005753	0.228	0.456	AGABI1DRAFT_67550|1	1	10	85	3334	http://www.ebi.ac.uk/QuickGO/GTerm?id=GO:0005753
	4	4	DNA repair complex	GO:1990391	0.228	0.456	AGABI1DRAFT_78171|1	1	10	85	3334	http://www.ebi.ac.uk/QuickGO/GTerm?id=GO:1990391
	7	6,7	U2-type spliceosomal complex	GO:0005684	0.228	0.456	AGABI1DRAFT_57327|1	1	10	85	3334	http://www.ebi.ac.uk/QuickGO/GTerm?id=GO:0005684
	6	5,6	proton-transporting V-type ATPase complex	GO:0033176	0.228	0.456	AGABI1DRAFT_85027|1	1	10	85	3334	http://www.ebi.ac.uk/QuickGO/GTerm?id=GO:0033176
	6	4,5,6	endoplasmic reticulum	GO:0005783	0.245	0.456	AGABI1DRAFT_85027|1;AGABI1DRAFT_111863|1;AGABI1DRAFT_66631|1;AGABI1DRAFT_84050|1;AGABI1DRAFT_119202|1	5	132	85	3334	http://www.ebi.ac.uk/QuickGO/GTerm?id=GO:0005783
	5	4,5	pore complex	GO:0046930	0.248	0.456	SUS1|1	1	11	85	3334	http://www.ebi.ac.uk/QuickGO/GTerm?id=GO:0046930
	5	5	histone acetyltransferase complex	GO:0000123	0.248	0.456	SUS1|1	1	11	85	3334	http://www.ebi.ac.uk/QuickGO/GTerm?id=GO:0000123
	6	4,5,6	intrinsic component of endoplasmic reticulum membrane	GO:0031227	0.248	0.456	AGABI1DRAFT_119202|1	1	11	85	3334	http://www.ebi.ac.uk/QuickGO/GTerm?id=GO:0031227
	6	5,6	ribonucleoprotein granule	GO:0035770	0.248	0.456	SUS1|1	1	11	85	3334	http://www.ebi.ac.uk/QuickGO/GTerm?id=GO:0035770
	5	5	integral component of endoplasmic reticulum membrane	GO:0030176	0.248	0.456	AGABI1DRAFT_119202|1	1	11	85	3334	http://www.ebi.ac.uk/QuickGO/GTerm?id=GO:0030176
	6	5,6	cytoplasmic ribonucleoprotein granule	GO:0036464	0.248	0.456	SUS1|1	1	11	85	3334	http://www.ebi.ac.uk/QuickGO/GTerm?id=GO:0036464
	4	3,4	intracellular organelle part	GO:0044446	0.249	0.456	AGABI1DRAFT_111094|1;AGABI1DRAFT_85027|1;AGABI1DRAFT_111863|1;AGABI1DRAFT_78171|1;SUS1|1;AGABI1DRAFT_113250|1;AGABI1DRAFT_112673|1;AGABI1DRAFT_99012|1;AGABI1DRAFT_85974|1;AGABI1DRAFT_57327|1;AGABI1DRAFT_84050|1;AGABI1DRAFT_67550|1;AGABI1DRAFT_110993|1;AGABI1DRAFT_86696|1;AGABI1DRAFT_83313|1;AGABI1DRAFT_119202|1;AGABI1DRAFT_118032|1;AGABI1DRAFT_113116|1;AGABI1DRAFT_115315|1;AGABI1DRAFT_125127|1;AG…	21	707	85	3334	http://www.ebi.ac.uk/QuickGO/GTerm?id=GO:0044446
	5	4,5	Golgi apparatus part	GO:0044431	0.252	0.456	AGABI1DRAFT_84050|1;AGABI1DRAFT_125127|1	2	38	85	3334	http://www.ebi.ac.uk/QuickGO/GTerm?id=GO:0044431
	2	2	organelle part	GO:0044422	0.253	0.456	AGABI1DRAFT_111094|1;AGABI1DRAFT_85027|1;AGABI1DRAFT_111863|1;AGABI1DRAFT_78171|1;SUS1|1;AGABI1DRAFT_113250|1;AGABI1DRAFT_112673|1;AGABI1DRAFT_99012|1;AGABI1DRAFT_85974|1;AGABI1DRAFT_57327|1;AGABI1DRAFT_84050|1;AGABI1DRAFT_67550|1;AGABI1DRAFT_110993|1;AGABI1DRAFT_86696|1;AGABI1DRAFT_83313|1;AGABI1DRAFT_119202|1;AGABI1DRAFT_118032|1;AGABI1DRAFT_113116|1;AGABI1DRAFT_115315|1;AGABI1DRAFT_125127|1;AG…	21	709	85	3334	http://www.ebi.ac.uk/QuickGO/GTerm?id=GO:0044422
	6	6	acetyltransferase complex	GO:1902493	0.267	0.463	SUS1|1	1	12	85	3334	http://www.ebi.ac.uk/QuickGO/GTerm?id=GO:1902493
	4	4	protein acetyltransferase complex	GO:0031248	0.267	0.463	SUS1|1	1	12	85	3334	http://www.ebi.ac.uk/QuickGO/GTerm?id=GO:0031248
	7	5,6,7	nucleoplasm part	GO:0044451	0.271	0.463	SUS1|1;AGABI1DRAFT_112673|1;AGABI1DRAFT_115317|1	3	71	85	3334	http://www.ebi.ac.uk/QuickGO/GTerm?id=GO:0044451
	6	6	transferase complex, transferring phosphorus-containing groups	GO:0061695	0.272	0.463	AGABI1DRAFT_112673|1;AGABI1DRAFT_115317|1	2	40	85	3334	http://www.ebi.ac.uk/QuickGO/GTerm?id=GO:0061695
	6	5,6	vacuole	GO:0005773	0.272	0.463	AGABI1DRAFT_85027|1;AGABI1DRAFT_84050|1	2	40	85	3334	http://www.ebi.ac.uk/QuickGO/GTerm?id=GO:0005773
	5	5	kinesin complex	GO:0005871	0.286	0.477	AGABI1DRAFT_118032|1	1	13	85	3334	http://www.ebi.ac.uk/QuickGO/GTerm?id=GO:0005871
	7	6,7	post-mRNA release spliceosomal complex	GO:0071014	0.286	0.477	AGABI1DRAFT_57327|1	1	13	85	3334	http://www.ebi.ac.uk/QuickGO/GTerm?id=GO:0071014
	4	4	proton-transporting ATP synthase complex	GO:0045259	0.304	0.497	AGABI1DRAFT_67550|1	1	14	85	3334	http://www.ebi.ac.uk/QuickGO/GTerm?id=GO:0045259
	7	5,6,7	Golgi-associated vesicle	GO:0005798	0.304	0.497	AGABI1DRAFT_84050|1	1	14	85	3334	http://www.ebi.ac.uk/QuickGO/GTerm?id=GO:0005798
	6	5,6	nucleoplasm	GO:0005654	0.313	0.501	SUS1|1;AGABI1DRAFT_112673|1;AGABI1DRAFT_115317|1	3	77	85	3334	http://www.ebi.ac.uk/QuickGO/GTerm?id=GO:0005654
	5	5	mitochondrial inner membrane	GO:0005743	0.313	0.501	AGABI1DRAFT_99012|1;AGABI1DRAFT_85974|1;AGABI1DRAFT_67550|1	3	77	85	3334	http://www.ebi.ac.uk/QuickGO/GTerm?id=GO:0005743
	3	3	cell tip	GO:0051286	0.322	0.501	AGABI1DRAFT_83602|1	1	15	85	3334	http://www.ebi.ac.uk/QuickGO/GTerm?id=GO:0051286
	4	4	nuclear pore	GO:0005643	0.322	0.501	SUS1|1	1	15	85	3334	http://www.ebi.ac.uk/QuickGO/GTerm?id=GO:0005643
	7	4,6,7	transport vesicle	GO:0030133	0.322	0.501	AGABI1DRAFT_84050|1	1	15	85	3334	http://www.ebi.ac.uk/QuickGO/GTerm?id=GO:0030133
	4	4	organelle inner membrane	GO:0019866	0.334	0.513	AGABI1DRAFT_99012|1;AGABI1DRAFT_85974|1;AGABI1DRAFT_67550|1	3	80	85	3334	http://www.ebi.ac.uk/QuickGO/GTerm?id=GO:0019866
	3	3	endomembrane system	GO:0012505	0.336	0.513	AGABI1DRAFT_85027|1;AGABI1DRAFT_111863|1;SUS1|1;AGABI1DRAFT_66631|1;AGABI1DRAFT_84050|1;AGABI1DRAFT_119202|1;AGABI1DRAFT_125127|1	7	222	85	3334	http://www.ebi.ac.uk/QuickGO/GTerm?id=GO:0012505
	6	6	preribosome, large subunit precursor	GO:0030687	0.339	0.513	AGABI1DRAFT_111094|1	1	16	85	3334	http://www.ebi.ac.uk/QuickGO/GTerm?id=GO:0030687
	5	4,5	nuclear part	GO:0044428	0.403	0.604	AGABI1DRAFT_111094|1;AGABI1DRAFT_78171|1;SUS1|1;AGABI1DRAFT_113250|1;AGABI1DRAFT_112673|1;AGABI1DRAFT_57327|1;AGABI1DRAFT_110993|1;AGABI1DRAFT_115317|1	8	275	85	3334	http://www.ebi.ac.uk/QuickGO/GTerm?id=GO:0044428
	6	5,6	cytoskeleton	GO:0005856	0.418	0.607	AGABI1DRAFT_118032|1;AGABI1DRAFT_113116|1;AGABI1DRAFT_85102|1	3	92	85	3334	http://www.ebi.ac.uk/QuickGO/GTerm?id=GO:0005856
	5	4,5	organelle subcompartment	GO:0031984	0.418	0.607	AGABI1DRAFT_111863|1;AGABI1DRAFT_119202|1;AGABI1DRAFT_125127|1	3	92	85	3334	http://www.ebi.ac.uk/QuickGO/GTerm?id=GO:0031984
	7	5,6,7	Golgi subcompartment	GO:0098791	0.42	0.607	AGABI1DRAFT_125127|1	1	21	85	3334	http://www.ebi.ac.uk/QuickGO/GTerm?id=GO:0098791
	6	5,6	Golgi membrane	GO:0000139	0.42	0.607	AGABI1DRAFT_125127|1	1	21	85	3334	http://www.ebi.ac.uk/QuickGO/GTerm?id=GO:0000139
	6	4,5,6	Golgi apparatus	GO:0005794	0.43	0.616	AGABI1DRAFT_84050|1;AGABI1DRAFT_125127|1	2	57	85	3334	http://www.ebi.ac.uk/QuickGO/GTerm?id=GO:0005794
	7	4,6,7	mitochondrial membrane	GO:0031966	0.439	0.616	AGABI1DRAFT_99012|1;AGABI1DRAFT_85974|1;AGABI1DRAFT_67550|1	3	95	85	3334	http://www.ebi.ac.uk/QuickGO/GTerm?id=GO:0031966
	3	3	envelope	GO:0031975	0.448	0.616	SUS1|1;AGABI1DRAFT_99012|1;AGABI1DRAFT_85974|1;AGABI1DRAFT_67550|1	4	134	85	3334	http://www.ebi.ac.uk/QuickGO/GTerm?id=GO:0031975
	5	4,5	organelle envelope	GO:0031967	0.448	0.616	SUS1|1;AGABI1DRAFT_99012|1;AGABI1DRAFT_85974|1;AGABI1DRAFT_67550|1	4	134	85	3334	http://www.ebi.ac.uk/QuickGO/GTerm?id=GO:0031967
	7	6,7	coated vesicle	GO:0030135	0.449	0.616	AGABI1DRAFT_84050|1	1	23	85	3334	http://www.ebi.ac.uk/QuickGO/GTerm?id=GO:0030135
	4	4	microtubule associated complex	GO:0005875	0.449	0.616	AGABI1DRAFT_118032|1	1	23	85	3334	http://www.ebi.ac.uk/QuickGO/GTerm?id=GO:0005875
	6	5,6	large ribosomal subunit	GO:0015934	0.463	0.629	AGABI1DRAFT_115315|1	1	24	85	3334	http://www.ebi.ac.uk/QuickGO/GTerm?id=GO:0015934
	5	4,5	chromosomal part	GO:0044427	0.466	0.629	AGABI1DRAFT_112673|1;AGABI1DRAFT_86696|1;AGABI1DRAFT_83313|1	3	99	85	3334	http://www.ebi.ac.uk/QuickGO/GTerm?id=GO:0044427
	8	4,6,7,8	microtubule	GO:0005874	0.477	0.637	AGABI1DRAFT_118032|1	1	25	85	3334	http://www.ebi.ac.uk/QuickGO/GTerm?id=GO:0005874
	6	5,6	mitochondrial envelope	GO:0005740	0.486	0.637	AGABI1DRAFT_99012|1;AGABI1DRAFT_85974|1;AGABI1DRAFT_67550|1	3	102	85	3334	http://www.ebi.ac.uk/QuickGO/GTerm?id=GO:0005740
	5	4,5	integral component of organelle membrane	GO:0031301	0.49	0.637	AGABI1DRAFT_85974|1	1	26	85	3334	http://www.ebi.ac.uk/QuickGO/GTerm?id=GO:0031301
	6	5,6	spliceosomal complex	GO:0005681	0.49	0.637	AGABI1DRAFT_57327|1	1	26	85	3334	http://www.ebi.ac.uk/QuickGO/GTerm?id=GO:0005681
	7	6,7	storage vacuole	GO:0000322	0.503	0.637	AGABI1DRAFT_84050|1	1	27	85	3334	http://www.ebi.ac.uk/QuickGO/GTerm?id=GO:0000322
	7	6,7	lytic vacuole	GO:0000323	0.503	0.637	AGABI1DRAFT_84050|1	1	27	85	3334	http://www.ebi.ac.uk/QuickGO/GTerm?id=GO:0000323
	4	3,4	intrinsic component of organelle membrane	GO:0031300	0.503	0.637	AGABI1DRAFT_85974|1	1	27	85	3334	http://www.ebi.ac.uk/QuickGO/GTerm?id=GO:0031300
	8	7,8	fungal-type vacuole	GO:0000324	0.503	0.637	AGABI1DRAFT_84050|1	1	27	85	3334	http://www.ebi.ac.uk/QuickGO/GTerm?id=GO:0000324
	7	5,6,7	cytosolic part	GO:0044445	0.529	0.664	AGABI1DRAFT_113428|1	1	29	85	3334	http://www.ebi.ac.uk/QuickGO/GTerm?id=GO:0044445
	8	6,7,8	nuclear chromatin	GO:0000790	0.541	0.672	AGABI1DRAFT_112673|1	1	30	85	3334	http://www.ebi.ac.uk/QuickGO/GTerm?id=GO:0000790
	6	5,6	chromosome	GO:0005694	0.543	0.672	AGABI1DRAFT_112673|1;AGABI1DRAFT_86696|1;AGABI1DRAFT_83313|1	3	111	85	3334	http://www.ebi.ac.uk/QuickGO/GTerm?id=GO:0005694
	5	4,5	vacuolar membrane	GO:0005774	0.553	0.674	AGABI1DRAFT_85027|1	1	31	85	3334	http://www.ebi.ac.uk/QuickGO/GTerm?id=GO:0005774
	6	5,6	endoplasmic reticulum subcompartment	GO:0098827	0.553	0.674	AGABI1DRAFT_111863|1;AGABI1DRAFT_119202|1	2	72	85	3334	http://www.ebi.ac.uk/QuickGO/GTerm?id=GO:0098827
	6	4,5,6	nuclear envelope	GO:0005635	0.564	0.677	SUS1|1	1	32	85	3334	http://www.ebi.ac.uk/QuickGO/GTerm?id=GO:0005635
	7	4,5,6,7	vacuolar part	GO:0044437	0.564	0.677	AGABI1DRAFT_85027|1	1	32	85	3334	http://www.ebi.ac.uk/QuickGO/GTerm?id=GO:0044437
	4	3,4	endoplasmic reticulum membrane	GO:0005789	0.569	0.677	AGABI1DRAFT_111863|1;AGABI1DRAFT_119202|1	2	74	85	3334	http://www.ebi.ac.uk/QuickGO/GTerm?id=GO:0005789
	3	3	nuclear outer membrane-endoplasmic reticulum membrane network	GO:0042175	0.576	0.681	AGABI1DRAFT_111863|1;AGABI1DRAFT_119202|1	2	75	85	3334	http://www.ebi.ac.uk/QuickGO/GTerm?id=GO:0042175
	5	5	preribosome	GO:0030684	0.607	0.713	AGABI1DRAFT_111094|1	1	36	85	3334	http://www.ebi.ac.uk/QuickGO/GTerm?id=GO:0030684
	5	4,5	endoplasmic reticulum part	GO:0044432	0.611	0.713	AGABI1DRAFT_111863|1;AGABI1DRAFT_119202|1	2	80	85	3334	http://www.ebi.ac.uk/QuickGO/GTerm?id=GO:0044432
	4	4	intracellular vesicle	GO:0097708	0.627	0.716	AGABI1DRAFT_84050|1	1	38	85	3334	http://www.ebi.ac.uk/QuickGO/GTerm?id=GO:0097708
	4	4	vesicle	GO:0031982	0.627	0.716	AGABI1DRAFT_84050|1	1	38	85	3334	http://www.ebi.ac.uk/QuickGO/GTerm?id=GO:0031982
	6	5,6	cytoplasmic vesicle	GO:0031410	0.627	0.716	AGABI1DRAFT_84050|1	1	38	85	3334	http://www.ebi.ac.uk/QuickGO/GTerm?id=GO:0031410
	3	3	organelle membrane	GO:0031090	0.646	0.732	AGABI1DRAFT_85027|1;AGABI1DRAFT_99012|1;AGABI1DRAFT_85974|1;AGABI1DRAFT_67550|1;AGABI1DRAFT_125127|1	5	214	85	3334	http://www.ebi.ac.uk/QuickGO/GTerm?id=GO:0031090
	5	4,5	ribosomal subunit	GO:0044391	0.655	0.737	AGABI1DRAFT_115315|1	1	41	85	3334	http://www.ebi.ac.uk/QuickGO/GTerm?id=GO:0044391
	3	3	cell periphery	GO:0071944	0.67	0.743	AGABI1DRAFT_83602|1;AGABI1DRAFT_72822|1	2	89	85	3334	http://www.ebi.ac.uk/QuickGO/GTerm?id=GO:0071944
	6	5,6	nuclear lumen	GO:0031981	0.67	0.743	AGABI1DRAFT_111094|1;SUS1|1;AGABI1DRAFT_112673|1;AGABI1DRAFT_115317|1	4	177	85	3334	http://www.ebi.ac.uk/QuickGO/GTerm?id=GO:0031981
	7	4,5,6,7	cytoskeletal part	GO:0044430	0.676	0.745	AGABI1DRAFT_118032|1;AGABI1DRAFT_113116|1	2	90	85	3334	http://www.ebi.ac.uk/QuickGO/GTerm?id=GO:0044430
	6	5,6	mitochondrion	GO:0005739	0.705	0.772	AGABI1DRAFT_99012|1;AGABI1DRAFT_85974|1;AGABI1DRAFT_120002|1;AGABI1DRAFT_67550|1;AGABI1DRAFT_113116|1	5	229	85	3334	http://www.ebi.ac.uk/QuickGO/GTerm?id=GO:0005739
	5	4,5	mitochondrial part	GO:0044429	0.72	0.778	AGABI1DRAFT_99012|1;AGABI1DRAFT_85974|1;AGABI1DRAFT_67550|1	3	144	85	3334	http://www.ebi.ac.uk/QuickGO/GTerm?id=GO:0044429
	7	5,6,7	nuclear chromosome part	GO:0044454	0.721	0.778	AGABI1DRAFT_112673|1	1	49	85	3334	http://www.ebi.ac.uk/QuickGO/GTerm?id=GO:0044454
	6	5,6	nuclear chromosome	GO:0000228	0.748	0.803	AGABI1DRAFT_112673|1	1	53	85	3334	http://www.ebi.ac.uk/QuickGO/GTerm?id=GO:0000228
	6	5,6	nucleolus	GO:0005730	0.83	0.885	AGABI1DRAFT_111094|1	1	68	85	3334	http://www.ebi.ac.uk/QuickGO/GTerm?id=GO:0005730
	7	6,7	microtubule cytoskeleton	GO:0015630	0.839	0.888	AGABI1DRAFT_118032|1	1	70	85	3334	http://www.ebi.ac.uk/QuickGO/GTerm?id=GO:0015630
	4	4	bounding membrane of organelle	GO:0098588	0.849	0.892	AGABI1DRAFT_85027|1;AGABI1DRAFT_125127|1	2	129	85	3334	http://www.ebi.ac.uk/QuickGO/GTerm?id=GO:0098588
	3	3	whole membrane	GO:0098805	0.87	0.892	AGABI1DRAFT_85027|1	1	78	85	3334	http://www.ebi.ac.uk/QuickGO/GTerm?id=GO:0098805
	5	4,5	intracellular organelle lumen	GO:0070013	0.87	0.892	AGABI1DRAFT_111094|1;SUS1|1;AGABI1DRAFT_112673|1;AGABI1DRAFT_115317|1	4	239	85	3334	http://www.ebi.ac.uk/QuickGO/GTerm?id=GO:0070013
	3	3	organelle lumen	GO:0043233	0.87	0.892	AGABI1DRAFT_111094|1;SUS1|1;AGABI1DRAFT_112673|1;AGABI1DRAFT_115317|1	4	239	85	3334	http://www.ebi.ac.uk/QuickGO/GTerm?id=GO:0043233
	2	2	membrane-enclosed lumen	GO:0031974	0.87	0.892	AGABI1DRAFT_111094|1;SUS1|1;AGABI1DRAFT_112673|1;AGABI1DRAFT_115317|1	4	239	85	3334	http://www.ebi.ac.uk/QuickGO/GTerm?id=GO:0031974
	4	4	integral component of membrane	GO:0016021	0.996	0.997	AGABI1DRAFT_115903|1;AGABI1DRAFT_66335|1;AGABI1DRAFT_60497|1;AGABI1DRAFT_85027|1;AGABI1DRAFT_130801|1;AGABI1DRAFT_111863|1;AGABI1DRAFT_40074|1;AGABI1DRAFT_103911|1;AGABI1DRAFT_38124|1;AGABI1DRAFT_112289|1;AGABI1DRAFT_106050|1;AGABI1DRAFT_114026|1;SUS1|1;AGABI1DRAFT_110353|1;AGABI1DRAFT_66631|1;AGABI1DRAFT_90109|1;AGABI1DRAFT_112674|1;AGABI1DRAFT_36060|1;AGABI1DRAFT_85974|1;AGABI1DRAFT_112956|1;AG…	32	1706	85	3334	http://www.ebi.ac.uk/QuickGO/GTerm?id=GO:0016021
	3	3	intrinsic component of membrane	GO:0031224	0.996	0.997	AGABI1DRAFT_115903|1;AGABI1DRAFT_66335|1;AGABI1DRAFT_60497|1;AGABI1DRAFT_85027|1;AGABI1DRAFT_130801|1;AGABI1DRAFT_111863|1;AGABI1DRAFT_40074|1;AGABI1DRAFT_103911|1;AGABI1DRAFT_38124|1;AGABI1DRAFT_112289|1;AGABI1DRAFT_106050|1;AGABI1DRAFT_114026|1;SUS1|1;AGABI1DRAFT_110353|1;AGABI1DRAFT_66631|1;AGABI1DRAFT_90109|1;AGABI1DRAFT_112674|1;AGABI1DRAFT_36060|1;AGABI1DRAFT_85974|1;AGABI1DRAFT_112956|1;AG…	32	1707	85	3334	http://www.ebi.ac.uk/QuickGO/GTerm?id=GO:0031224
	2	2	membrane part	GO:0044425	0.997	0.997	AGABI1DRAFT_115903|1;AGABI1DRAFT_66335|1;AGABI1DRAFT_60497|1;AGABI1DRAFT_85027|1;AGABI1DRAFT_130801|1;AGABI1DRAFT_111863|1;AGABI1DRAFT_40074|1;AGABI1DRAFT_103911|1;AGABI1DRAFT_38124|1;AGABI1DRAFT_112289|1;AGABI1DRAFT_106050|1;AGABI1DRAFT_114026|1;SUS1|1;AGABI1DRAFT_110353|1;AGABI1DRAFT_66631|1;AGABI1DRAFT_90109|1;AGABI1DRAFT_112674|1;AGABI1DRAFT_36060|1;AGABI1DRAFT_99012|1;AGABI1DRAFT_85974|1;AGA…	34	1798	85	3334	http://www.ebi.ac.uk/QuickGO/GTerm?id=GO:0044425
	2	2	membrane	GO:0016020	0.997	0.997	AGABI1DRAFT_115903|1;AGABI1DRAFT_66335|1;AGABI1DRAFT_60497|1;AGABI1DRAFT_85027|1;AGABI1DRAFT_130801|1;AGABI1DRAFT_111863|1;AGABI1DRAFT_40074|1;AGABI1DRAFT_103911|1;AGABI1DRAFT_38124|1;AGABI1DRAFT_112289|1;AGABI1DRAFT_106050|1;AGABI1DRAFT_114026|1;SUS1|1;AGABI1DRAFT_110353|1;AGABI1DRAFT_86588|1;AGABI1DRAFT_66631|1;AGABI1DRAFT_90109|1;AGABI1DRAFT_112674|1;AGABI1DRAFT_36060|1;AGABI1DRAFT_99012|1;AGA…	36	1881	85	3334	http://www.ebi.ac.uk/QuickGO/GTerm?id=GO:0016020
molecular function	4	4	hydrolase activity, acting on glycosyl bonds	GO:0016798	6.51e-06	0.00185	AGABI1DRAFT_116171|1;AGABI1DRAFT_111171|1;AGABI1DRAFT_51133|1;AGABI1DRAFT_38657|1;AGABI1DRAFT_87097|1;AGABI1DRAFT_127199|1;AGABI1DRAFT_133014|1;AGABI1DRAFT_120598|1;AGABI1DRAFT_114561|1;AGABI1DRAFT_120960|1;AGABI1DRAFT_77963|1;AGABI1DRAFT_69320|1;AGABI1DRAFT_86588|1;AGABI1DRAFT_120267|1;AGABI1DRAFT_115230|1;AGABI1DRAFT_79731|1	16	155	125	4363	http://www.ebi.ac.uk/QuickGO/GTerm?id=GO:0016798
	5	5	hydrolase activity, hydrolyzing O-glycosyl compounds	GO:0004553	1.49e-05	0.00212	AGABI1DRAFT_116171|1;AGABI1DRAFT_111171|1;AGABI1DRAFT_51133|1;AGABI1DRAFT_38657|1;AGABI1DRAFT_87097|1;AGABI1DRAFT_127199|1;AGABI1DRAFT_133014|1;AGABI1DRAFT_120598|1;AGABI1DRAFT_114561|1;AGABI1DRAFT_120960|1;AGABI1DRAFT_77963|1;AGABI1DRAFT_69320|1;AGABI1DRAFT_86588|1;AGABI1DRAFT_120267|1;AGABI1DRAFT_79731|1	15	147	125	4363	http://www.ebi.ac.uk/QuickGO/GTerm?id=GO:0004553
	3	3	cofactor binding	GO:0048037	0.00934	0.239	AGABI1DRAFT_118670|1;AGABI1DRAFT_41488|1;AGABI1DRAFT_112847|1;AGABI1DRAFT_69483|1;AGABI1DRAFT_118556|1;AGABI1DRAFT_83641|1;AGABI1DRAFT_79910|1;AGABI1DRAFT_116498|1;AGABI1DRAFT_115583|1;AGABI1DRAFT_114672|1;AGABI1DRAFT_113513|1;AGABI1DRAFT_70021|1;AGABI1DRAFT_121723|1;AGABI1DRAFT_125080|1	14	244	125	4363	http://www.ebi.ac.uk/QuickGO/GTerm?id=GO:0048037
	4	4	coenzyme binding	GO:0050662	0.0109	0.239	AGABI1DRAFT_118670|1;AGABI1DRAFT_41488|1;AGABI1DRAFT_112847|1;AGABI1DRAFT_69483|1;AGABI1DRAFT_118556|1;AGABI1DRAFT_83641|1;AGABI1DRAFT_79910|1;AGABI1DRAFT_116498|1;AGABI1DRAFT_114672|1;AGABI1DRAFT_70021|1;AGABI1DRAFT_121723|1;AGABI1DRAFT_125080|1	12	199	125	4363	http://www.ebi.ac.uk/QuickGO/GTerm?id=GO:0050662
	6	6	galactosidase activity	GO:0015925	0.0113	0.239	AGABI1DRAFT_133014|1;AGABI1DRAFT_120960|1	2	6	125	4363	http://www.ebi.ac.uk/QuickGO/GTerm?id=GO:0015925
	2	2	catalytic activity	GO:0003824	0.0122	0.239	AGABI1DRAFT_116171|1;AGABI1DRAFT_50017|1;AGABI1DRAFT_111171|1;AGABI1DRAFT_51133|1;AGABI1DRAFT_87431|1;AGABI1DRAFT_104723|1;AGABI1DRAFT_38657|1;AGABI1DRAFT_87097|1;AGABI1DRAFT_70057|1;AGABI1DRAFT_127199|1;AGABI1DRAFT_42645|1;AGABI1DRAFT_133014|1;AGABI1DRAFT_121696|1;AGABI1DRAFT_83390|1;AGABI1DRAFT_114842|1;AGABI1DRAFT_111863|1;AGABI1DRAFT_40074|1;AGABI1DRAFT_118670|1;AGABI1DRAFT_103911|1;AGABI1DRA…	92	2785	125	4363	http://www.ebi.ac.uk/QuickGO/GTerm?id=GO:0003824
	5	5	cellulose binding	GO:0030248	0.0137	0.239	AGABI1DRAFT_116171|1;AGABI1DRAFT_111171|1;AGABI1DRAFT_51133|1	3	18	125	4363	http://www.ebi.ac.uk/QuickGO/GTerm?id=GO:0030248
	4	4	polysaccharide binding	GO:0030247	0.0159	0.239	AGABI1DRAFT_116171|1;AGABI1DRAFT_111171|1;AGABI1DRAFT_51133|1	3	19	125	4363	http://www.ebi.ac.uk/QuickGO/GTerm?id=GO:0030247
	3	3	pattern binding	GO:0001871	0.0159	0.239	AGABI1DRAFT_116171|1;AGABI1DRAFT_111171|1;AGABI1DRAFT_51133|1	3	19	125	4363	http://www.ebi.ac.uk/QuickGO/GTerm?id=GO:0001871
	3	3	hydrolase activity	GO:0016787	0.0161	0.239	AGABI1DRAFT_116171|1;AGABI1DRAFT_50017|1;AGABI1DRAFT_111171|1;AGABI1DRAFT_51133|1;AGABI1DRAFT_104723|1;AGABI1DRAFT_38657|1;AGABI1DRAFT_87097|1;AGABI1DRAFT_70057|1;AGABI1DRAFT_127199|1;AGABI1DRAFT_42645|1;AGABI1DRAFT_133014|1;AGABI1DRAFT_83390|1;AGABI1DRAFT_114842|1;AGABI1DRAFT_120598|1;AGABI1DRAFT_76293|1;AGABI1DRAFT_114561|1;AGABI1DRAFT_104217|1;AGABI1DRAFT_120960|1;AGABI1DRAFT_78171|1;AGABI1DRA…	41	1052	125	4363	http://www.ebi.ac.uk/QuickGO/GTerm?id=GO:0016787
	3	3	protein binding	GO:0005515	0.022	0.239	AGABI1DRAFT_40074|1;AGABI1DRAFT_111464|1;AGABI1DRAFT_120846|1;AGABI1DRAFT_112673|1;AGABI1DRAFT_54916|1;AGABI1DRAFT_114631|1;AGABI1DRAFT_86696|1;AGABI1DRAFT_83313|1;AGABI1DRAFT_118032|1;AGABI1DRAFT_113116|1;AGABI1DRAFT_115317|1;AGABI1DRAFT_85102|1;AGABI1DRAFT_84435|1	13	245	125	4363	http://www.ebi.ac.uk/QuickGO/GTerm?id=GO:0005515
	4	4	oxidoreductase activity, acting on CH-OH group of donors	GO:0016614	0.0261	0.239	AGABI1DRAFT_118670|1;AGABI1DRAFT_69483|1;AGABI1DRAFT_118556|1;AGABI1DRAFT_83641|1;AGABI1DRAFT_79910|1;AGABI1DRAFT_114672|1;AGABI1DRAFT_121723|1	7	102	125	4363	http://www.ebi.ac.uk/QuickGO/GTerm?id=GO:0016614
	8	8	inositol monophosphate phosphatase activity	GO:0052834	0.0287	0.239	AGABI1DRAFT_31317|1	1	1	125	4363	http://www.ebi.ac.uk/QuickGO/GTerm?id=GO:0052834
	7	7	NAD(P)+ transhydrogenase (AB-specific) activity	GO:0008750	0.0287	0.239	AGABI1DRAFT_125080|1	1	1	125	4363	http://www.ebi.ac.uk/QuickGO/GTerm?id=GO:0008750
	9	9	inositol monophosphate 1-phosphatase activity	GO:0008934	0.0287	0.239	AGABI1DRAFT_31317|1	1	1	125	4363	http://www.ebi.ac.uk/QuickGO/GTerm?id=GO:0008934
	6	6	acireductone dioxygenase [iron(II)-requiring] activity	GO:0010309	0.0287	0.239	ADI1|1	1	1	125	4363	http://www.ebi.ac.uk/QuickGO/GTerm?id=GO:0010309
	9	9	single base insertion or deletion binding	GO:0032138	0.0287	0.239	AGABI1DRAFT_78171|1	1	1	125	4363	http://www.ebi.ac.uk/QuickGO/GTerm?id=GO:0032138
	5	5	oxidoreductase activity, acting on NAD(P)H, NAD(P) as acceptor	GO:0016652	0.0287	0.239	AGABI1DRAFT_125080|1	1	1	125	4363	http://www.ebi.ac.uk/QuickGO/GTerm?id=GO:0016652
	6	6	GDP-L-fucose synthase activity	GO:0050577	0.0287	0.239	AGABI1DRAFT_114672|1	1	1	125	4363	http://www.ebi.ac.uk/QuickGO/GTerm?id=GO:0050577
	6	6	orotate phosphoribosyltransferase activity	GO:0004588	0.0287	0.239	AGABI1DRAFT_78564|1	1	1	125	4363	http://www.ebi.ac.uk/QuickGO/GTerm?id=GO:0004588
	6	6	NAD(P)+ transhydrogenase activity	GO:0008746	0.0287	0.239	AGABI1DRAFT_125080|1	1	1	125	4363	http://www.ebi.ac.uk/QuickGO/GTerm?id=GO:0008746
	7	7	sphingomyelin phosphodiesterase activity	GO:0004767	0.0287	0.239	AGABI1DRAFT_115230|1	1	1	125	4363	http://www.ebi.ac.uk/QuickGO/GTerm?id=GO:0004767
	6	6	formate dehydrogenase (NAD+) activity	GO:0008863	0.0287	0.239	AGABI1DRAFT_83641|1	1	1	125	4363	http://www.ebi.ac.uk/QuickGO/GTerm?id=GO:0008863
	6	6	methionine-R-sulfoxide reductase activity	GO:0070191	0.0287	0.239	AGABI1DRAFT_36823|1	1	1	125	4363	http://www.ebi.ac.uk/QuickGO/GTerm?id=GO:0070191
	6	6	3-isopropylmalate dehydratase activity	GO:0003861	0.0287	0.239	AGABI1DRAFT_113428|1	1	1	125	4363	http://www.ebi.ac.uk/QuickGO/GTerm?id=GO:0003861
	6	6	6-phosphogluconolactonase activity	GO:0017057	0.0287	0.239	AGABI1DRAFT_81443|1	1	1	125	4363	http://www.ebi.ac.uk/QuickGO/GTerm?id=GO:0017057
	7	7	inositol phosphate phosphatase activity	GO:0052745	0.0287	0.239	AGABI1DRAFT_31317|1	1	1	125	4363	http://www.ebi.ac.uk/QuickGO/GTerm?id=GO:0052745
	7	7	cobalt ion binding	GO:0050897	0.0287	0.239	AGABI1DRAFT_112684|1	1	1	125	4363	http://www.ebi.ac.uk/QuickGO/GTerm?id=GO:0050897
	7	7	beta-galactosidase activity	GO:0004565	0.0287	0.239	AGABI1DRAFT_120960|1	1	1	125	4363	http://www.ebi.ac.uk/QuickGO/GTerm?id=GO:0004565
	7	7	four-way junction DNA binding	GO:0000400	0.0287	0.239	AGABI1DRAFT_78171|1	1	1	125	4363	http://www.ebi.ac.uk/QuickGO/GTerm?id=GO:0000400
	8	8	guanine/thymine mispair binding	GO:0032137	0.0287	0.239	AGABI1DRAFT_78171|1	1	1	125	4363	http://www.ebi.ac.uk/QuickGO/GTerm?id=GO:0032137
	6	6	ATP citrate synthase activity	GO:0003878	0.0287	0.239	AGABI1DRAFT_115583|1	1	1	125	4363	http://www.ebi.ac.uk/QuickGO/GTerm?id=GO:0003878
	5	5	riboflavin synthase activity	GO:0004746	0.0287	0.239	AGABI1DRAFT_51761|1	1	1	125	4363	http://www.ebi.ac.uk/QuickGO/GTerm?id=GO:0004746
	6	6	allantoinase activity	GO:0004038	0.0287	0.239	AGABI1DRAFT_112684|1	1	1	125	4363	http://www.ebi.ac.uk/QuickGO/GTerm?id=GO:0004038
	4	4	cytoskeletal protein binding	GO:0008092	0.0537	0.356	AGABI1DRAFT_120846|1;AGABI1DRAFT_118032|1;AGABI1DRAFT_113116|1;AGABI1DRAFT_85102|1	4	50	125	4363	http://www.ebi.ac.uk/QuickGO/GTerm?id=GO:0008092
	9	9	translation release factor activity, codon specific	GO:0016149	0.0565	0.356	AGABI1DRAFT_53789|1	1	2	125	4363	http://www.ebi.ac.uk/QuickGO/GTerm?id=GO:0016149
	6	6	glutaminyl-tRNA synthase (glutamine-hydrolyzing) activity	GO:0050567	0.0565	0.356	AGABI1DRAFT_120002|1	1	2	125	4363	http://www.ebi.ac.uk/QuickGO/GTerm?id=GO:0050567
	8	8	DNA insertion or deletion binding	GO:0032135	0.0565	0.356	AGABI1DRAFT_78171|1	1	2	125	4363	http://www.ebi.ac.uk/QuickGO/GTerm?id=GO:0032135
	6	6	beta-tubulin binding	GO:0048487	0.0565	0.356	AGABI1DRAFT_120846|1	1	2	125	4363	http://www.ebi.ac.uk/QuickGO/GTerm?id=GO:0048487
	6	6	tetrahydrofolylpolyglutamate synthase activity	GO:0004326	0.0565	0.356	AGABI1DRAFT_109678|1	1	2	125	4363	http://www.ebi.ac.uk/QuickGO/GTerm?id=GO:0004326
	6	6	ribose phosphate diphosphokinase activity	GO:0004749	0.0565	0.356	AGABI1DRAFT_82826|1	1	2	125	4363	http://www.ebi.ac.uk/QuickGO/GTerm?id=GO:0004749
	6	6	NEDD8 activating enzyme activity	GO:0019781	0.0565	0.356	AGABI1DRAFT_121803|1	1	2	125	4363	http://www.ebi.ac.uk/QuickGO/GTerm?id=GO:0019781
	6	6	fucosidase activity	GO:0015928	0.0565	0.356	AGABI1DRAFT_77963|1	1	2	125	4363	http://www.ebi.ac.uk/QuickGO/GTerm?id=GO:0015928
	5	5	hydrolase activity, acting on carbon-nitrogen (but not peptide) bonds, in cyclic amides	GO:0016812	0.0565	0.356	AGABI1DRAFT_112684|1	1	2	125	4363	http://www.ebi.ac.uk/QuickGO/GTerm?id=GO:0016812
	7	7	alpha-L-fucosidase activity	GO:0004560	0.0565	0.356	AGABI1DRAFT_77963|1	1	2	125	4363	http://www.ebi.ac.uk/QuickGO/GTerm?id=GO:0004560
	7	7	carboxypeptidase activity	GO:0004180	0.0752	0.389	AGABI1DRAFT_70057|1;AGABI1DRAFT_36060|1	2	16	125	4363	http://www.ebi.ac.uk/QuickGO/GTerm?id=GO:0004180
	8	8	metallocarboxypeptidase activity	GO:0004181	0.0835	0.389	AGABI1DRAFT_36060|1	1	3	125	4363	http://www.ebi.ac.uk/QuickGO/GTerm?id=GO:0004181
	7	7	5S rRNA binding	GO:0008097	0.0835	0.389	AGABI1DRAFT_111094|1	1	3	125	4363	http://www.ebi.ac.uk/QuickGO/GTerm?id=GO:0008097
	6	6	phosphatidylinositol phosphate kinase activity	GO:0016307	0.0835	0.389	AGABI1DRAFT_80588|1	1	3	125	4363	http://www.ebi.ac.uk/QuickGO/GTerm?id=GO:0016307
	6	6	acyl-CoA desaturase activity	GO:0016215	0.0835	0.389	AGABI1DRAFT_116253|1	1	3	125	4363	http://www.ebi.ac.uk/QuickGO/GTerm?id=GO:0016215
	6	6	endopeptidase inhibitor activity	GO:0004866	0.0835	0.389	AGABI1DRAFT_82896|1	1	3	125	4363	http://www.ebi.ac.uk/QuickGO/GTerm?id=GO:0004866
	6	6	cytochrome-b5 reductase activity, acting on NAD(P)H	GO:0004128	0.0835	0.389	AGABI1DRAFT_66631|1	1	3	125	4363	http://www.ebi.ac.uk/QuickGO/GTerm?id=GO:0004128
	6	6	DNA secondary structure binding	GO:0000217	0.0835	0.389	AGABI1DRAFT_78171|1	1	3	125	4363	http://www.ebi.ac.uk/QuickGO/GTerm?id=GO:0000217
	5	5	transcription coactivator activity	GO:0003713	0.0835	0.389	SUS1|1	1	3	125	4363	http://www.ebi.ac.uk/QuickGO/GTerm?id=GO:0003713
	5	5	peptidase inhibitor activity	GO:0030414	0.0835	0.389	AGABI1DRAFT_82896|1	1	3	125	4363	http://www.ebi.ac.uk/QuickGO/GTerm?id=GO:0030414
	7	7	stearoyl-CoA 9-desaturase activity	GO:0004768	0.0835	0.389	AGABI1DRAFT_116253|1	1	3	125	4363	http://www.ebi.ac.uk/QuickGO/GTerm?id=GO:0004768
	7	7	rRNA primary transcript binding	GO:0042134	0.0835	0.389	AGABI1DRAFT_111094|1	1	3	125	4363	http://www.ebi.ac.uk/QuickGO/GTerm?id=GO:0042134
	8	8	ferrous iron binding	GO:0008198	0.0835	0.389	AGABI1DRAFT_40074|1	1	3	125	4363	http://www.ebi.ac.uk/QuickGO/GTerm?id=GO:0008198
	7	7	serine-type endopeptidase inhibitor activity	GO:0004867	0.0835	0.389	AGABI1DRAFT_82896|1	1	3	125	4363	http://www.ebi.ac.uk/QuickGO/GTerm?id=GO:0004867
	7	7	phenylalanine-tRNA ligase activity	GO:0004826	0.0835	0.389	AGABI1DRAFT_33556|1	1	3	125	4363	http://www.ebi.ac.uk/QuickGO/GTerm?id=GO:0004826
	4	4	protein domain specific binding	GO:0019904	0.0835	0.389	AGABI1DRAFT_84435|1	1	3	125	4363	http://www.ebi.ac.uk/QuickGO/GTerm?id=GO:0019904
	3	3	oxidoreductase activity	GO:0016491	0.0896	0.41	AGABI1DRAFT_121696|1;AGABI1DRAFT_40074|1;AGABI1DRAFT_118670|1;AGABI1DRAFT_112847|1;AGABI1DRAFT_131729|1;ADI1|1;AGABI1DRAFT_66631|1;AGABI1DRAFT_115784|1;AGABI1DRAFT_115340|1;AGABI1DRAFT_86450|1;AGABI1DRAFT_69483|1;AGABI1DRAFT_118556|1;AGABI1DRAFT_83641|1;AGABI1DRAFT_79910|1;AGABI1DRAFT_86600|1;AGABI1DRAFT_51761|1;AGABI1DRAFT_36823|1;AGABI1DRAFT_100749|1;AGABI1DRAFT_114672|1;AGABI1DRAFT_116253|1;AG…	26	698	125	4363	http://www.ebi.ac.uk/QuickGO/GTerm?id=GO:0016491
	3	3	ligase activity	GO:0016874	0.0943	0.41	AGABI1DRAFT_33556|1;AGABI1DRAFT_109678|1;AGABI1DRAFT_120002|1;AGABI1DRAFT_69037|1;AGABI1DRAFT_121803|1;AGABI1DRAFT_79816|1	6	110	125	4363	http://www.ebi.ac.uk/QuickGO/GTerm?id=GO:0016874
	5	5	flavin adenine dinucleotide binding	GO:0050660	0.0943	0.41	AGABI1DRAFT_118670|1;AGABI1DRAFT_69483|1;AGABI1DRAFT_118556|1;AGABI1DRAFT_79910|1;AGABI1DRAFT_70021|1;AGABI1DRAFT_121723|1	6	110	125	4363	http://www.ebi.ac.uk/QuickGO/GTerm?id=GO:0050660
	4	4	protein dimerization activity	GO:0046983	0.101	0.41	AGABI1DRAFT_112673|1;AGABI1DRAFT_86696|1;AGABI1DRAFT_83313|1;AGABI1DRAFT_115317|1	4	62	125	4363	http://www.ebi.ac.uk/QuickGO/GTerm?id=GO:0046983
	5	5	diphosphotransferase activity	GO:0016778	0.11	0.41	AGABI1DRAFT_82826|1	1	4	125	4363	http://www.ebi.ac.uk/QuickGO/GTerm?id=GO:0016778
	6	6	NAD+ kinase activity	GO:0003951	0.11	0.41	AGABI1DRAFT_55968|1	1	4	125	4363	http://www.ebi.ac.uk/QuickGO/GTerm?id=GO:0003951
	7	7	alpha-galactosidase activity	GO:0004557	0.11	0.41	AGABI1DRAFT_133014|1	1	4	125	4363	http://www.ebi.ac.uk/QuickGO/GTerm?id=GO:0004557
	7	7	dolichyl-diphosphooligosaccharide-protein glycotransferase activity	GO:0004579	0.11	0.41	AGABI1DRAFT_111863|1	1	4	125	4363	http://www.ebi.ac.uk/QuickGO/GTerm?id=GO:0004579
	7	7	beta-N-acetylhexosaminidase activity	GO:0004563	0.11	0.41	AGABI1DRAFT_120598|1	1	4	125	4363	http://www.ebi.ac.uk/QuickGO/GTerm?id=GO:0004563
	6	6	oligosaccharyl transferase activity	GO:0004576	0.11	0.41	AGABI1DRAFT_111863|1	1	4	125	4363	http://www.ebi.ac.uk/QuickGO/GTerm?id=GO:0004576
	8	8	raffinose alpha-galactosidase activity	GO:0052692	0.11	0.41	AGABI1DRAFT_133014|1	1	4	125	4363	http://www.ebi.ac.uk/QuickGO/GTerm?id=GO:0052692
	5	5	oxidoreductase activity, acting on paired donors, with oxidation of a pair of donors resulting in the reduction of molecular oxygen to two molecules of water	GO:0016717	0.11	0.41	AGABI1DRAFT_116253|1	1	4	125	4363	http://www.ebi.ac.uk/QuickGO/GTerm?id=GO:0016717
	6	6	ubiquitin protein ligase activity	GO:0061630	0.11	0.41	AGABI1DRAFT_69037|1	1	4	125	4363	http://www.ebi.ac.uk/QuickGO/GTerm?id=GO:0061630
	6	6	hexosaminidase activity	GO:0015929	0.11	0.41	AGABI1DRAFT_120598|1	1	4	125	4363	http://www.ebi.ac.uk/QuickGO/GTerm?id=GO:0015929
	5	5	ubiquitin-like protein ligase activity	GO:0061659	0.11	0.41	AGABI1DRAFT_69037|1	1	4	125	4363	http://www.ebi.ac.uk/QuickGO/GTerm?id=GO:0061659
	5	5	actin binding	GO:0003779	0.13	0.452	AGABI1DRAFT_113116|1;AGABI1DRAFT_85102|1	2	22	125	4363	http://www.ebi.ac.uk/QuickGO/GTerm?id=GO:0003779
	5	5	NADP binding	GO:0050661	0.13	0.452	AGABI1DRAFT_70021|1;AGABI1DRAFT_125080|1	2	22	125	4363	http://www.ebi.ac.uk/QuickGO/GTerm?id=GO:0050661
	8	8	translation release factor activity	GO:0003747	0.135	0.452	AGABI1DRAFT_53789|1	1	5	125	4363	http://www.ebi.ac.uk/QuickGO/GTerm?id=GO:0003747
	5	5	endopeptidase regulator activity	GO:0061135	0.135	0.452	AGABI1DRAFT_82896|1	1	5	125	4363	http://www.ebi.ac.uk/QuickGO/GTerm?id=GO:0061135
	7	7	translation termination factor activity	GO:0008079	0.135	0.452	AGABI1DRAFT_53789|1	1	5	125	4363	http://www.ebi.ac.uk/QuickGO/GTerm?id=GO:0008079
	5	5	oxidoreductase activity, acting on a sulfur group of donors, disulfide as acceptor	GO:0016671	0.135	0.452	AGABI1DRAFT_36823|1	1	5	125	4363	http://www.ebi.ac.uk/QuickGO/GTerm?id=GO:0016671
	6	6	cis-stilbene-oxide hydrolase activity	GO:0033961	0.135	0.452	AGABI1DRAFT_73932|1	1	5	125	4363	http://www.ebi.ac.uk/QuickGO/GTerm?id=GO:0033961
	4	4	peptidase regulator activity	GO:0061134	0.135	0.452	AGABI1DRAFT_82896|1	1	5	125	4363	http://www.ebi.ac.uk/QuickGO/GTerm?id=GO:0061134
	4	4	heat shock protein binding	GO:0031072	0.135	0.452	AGABI1DRAFT_111464|1	1	5	125	4363	http://www.ebi.ac.uk/QuickGO/GTerm?id=GO:0031072
	5	5	acid-amino acid ligase activity	GO:0016881	0.16	0.494	AGABI1DRAFT_109678|1	1	6	125	4363	http://www.ebi.ac.uk/QuickGO/GTerm?id=GO:0016881
	5	5	oxidoreductase activity, acting on NAD(P)H, heme protein as acceptor	GO:0016653	0.16	0.494	AGABI1DRAFT_66631|1	1	6	125	4363	http://www.ebi.ac.uk/QuickGO/GTerm?id=GO:0016653
	11	11	ATP-dependent 3'-5' DNA helicase activity	GO:0043140	0.16	0.494	AGABI1DRAFT_104723|1	1	6	125	4363	http://www.ebi.ac.uk/QuickGO/GTerm?id=GO:0043140
	5	5	ether hydrolase activity	GO:0016803	0.16	0.494	AGABI1DRAFT_73932|1	1	6	125	4363	http://www.ebi.ac.uk/QuickGO/GTerm?id=GO:0016803
	10	10	3'-5' DNA helicase activity	GO:0043138	0.16	0.494	AGABI1DRAFT_104723|1	1	6	125	4363	http://www.ebi.ac.uk/QuickGO/GTerm?id=GO:0043138
	6	6	polygalacturonase activity	GO:0004650	0.16	0.494	AGABI1DRAFT_127199|1	1	6	125	4363	http://www.ebi.ac.uk/QuickGO/GTerm?id=GO:0004650
	4	4	enzyme inhibitor activity	GO:0004857	0.16	0.494	AGABI1DRAFT_82896|1	1	6	125	4363	http://www.ebi.ac.uk/QuickGO/GTerm?id=GO:0004857
	5	5	tubulin binding	GO:0015631	0.17	0.519	AGABI1DRAFT_120846|1;AGABI1DRAFT_118032|1	2	26	125	4363	http://www.ebi.ac.uk/QuickGO/GTerm?id=GO:0015631
	3	3	carbohydrate binding	GO:0030246	0.179	0.528	AGABI1DRAFT_116171|1;AGABI1DRAFT_111171|1;AGABI1DRAFT_51133|1	3	51	125	4363	http://www.ebi.ac.uk/QuickGO/GTerm?id=GO:0030246
	3	3	structural constituent of ribosome	GO:0003735	0.182	0.528	AGABI1DRAFT_112243|1;AGABI1DRAFT_86336|1;AGABI1DRAFT_116624|1;AGABI1DRAFT_115315|1;AGABI1DRAFT_103914|1	5	105	125	4363	http://www.ebi.ac.uk/QuickGO/GTerm?id=GO:0003735
	8	8	mannosyl-oligosaccharide mannosidase activity	GO:0015924	0.184	0.528	AGABI1DRAFT_86588|1	1	7	125	4363	http://www.ebi.ac.uk/QuickGO/GTerm?id=GO:0015924
	9	9	mannosyl-oligosaccharide 1,2-alpha-mannosidase activity	GO:0004571	0.184	0.528	AGABI1DRAFT_86588|1	1	7	125	4363	http://www.ebi.ac.uk/QuickGO/GTerm?id=GO:0004571
	5	5	NAD+ binding	GO:0070403	0.184	0.528	AGABI1DRAFT_41488|1	1	7	125	4363	http://www.ebi.ac.uk/QuickGO/GTerm?id=GO:0070403
	6	6	N,N-dimethylaniline monooxygenase activity	GO:0004499	0.184	0.528	AGABI1DRAFT_70021|1	1	7	125	4363	http://www.ebi.ac.uk/QuickGO/GTerm?id=GO:0004499
	5	5	protein heterodimerization activity	GO:0046982	0.191	0.541	AGABI1DRAFT_86696|1;AGABI1DRAFT_83313|1	2	28	125	4363	http://www.ebi.ac.uk/QuickGO/GTerm?id=GO:0046982
	4	4	unfolded protein binding	GO:0051082	0.201	0.556	AGABI1DRAFT_111464|1;AGABI1DRAFT_114631|1	2	29	125	4363	http://www.ebi.ac.uk/QuickGO/GTerm?id=GO:0051082
	5	5	small protein activating enzyme activity	GO:0008641	0.208	0.556	AGABI1DRAFT_121803|1	1	8	125	4363	http://www.ebi.ac.uk/QuickGO/GTerm?id=GO:0008641
	6	6	phospholipase activity	GO:0004620	0.208	0.556	AGABI1DRAFT_115230|1	1	8	125	4363	http://www.ebi.ac.uk/QuickGO/GTerm?id=GO:0004620
	5	5	transferase activity, transferring acyl groups, acyl groups converted into alkyl on transfer	GO:0046912	0.208	0.556	AGABI1DRAFT_115583|1	1	8	125	4363	http://www.ebi.ac.uk/QuickGO/GTerm?id=GO:0046912
	4	4	hydrolase activity, acting on ether bonds	GO:0016801	0.208	0.556	AGABI1DRAFT_73932|1	1	8	125	4363	http://www.ebi.ac.uk/QuickGO/GTerm?id=GO:0016801
	7	7	alpha-mannosidase activity	GO:0004559	0.208	0.556	AGABI1DRAFT_86588|1	1	8	125	4363	http://www.ebi.ac.uk/QuickGO/GTerm?id=GO:0004559
	5	5	oxidoreductase activity, acting on the aldehyde or oxo group of donors, NAD or NADP as acceptor	GO:0016620	0.222	0.579	AGABI1DRAFT_86450|1;AGABI1DRAFT_83641|1	2	31	125	4363	http://www.ebi.ac.uk/QuickGO/GTerm?id=GO:0016620
	6	6	mannosidase activity	GO:0015923	0.23	0.579	AGABI1DRAFT_86588|1	1	9	125	4363	http://www.ebi.ac.uk/QuickGO/GTerm?id=GO:0015923
	7	7	mismatched DNA binding	GO:0030983	0.23	0.579	AGABI1DRAFT_78171|1	1	9	125	4363	http://www.ebi.ac.uk/QuickGO/GTerm?id=GO:0030983
	7	7	manganese ion binding	GO:0030145	0.23	0.579	AGABI1DRAFT_66937|1	1	9	125	4363	http://www.ebi.ac.uk/QuickGO/GTerm?id=GO:0030145
	5	5	lipase activity	GO:0016298	0.23	0.579	AGABI1DRAFT_115230|1	1	9	125	4363	http://www.ebi.ac.uk/QuickGO/GTerm?id=GO:0016298
	8	8	Ran GTPase binding	GO:0008536	0.23	0.579	AGABI1DRAFT_54916|1	1	9	125	4363	http://www.ebi.ac.uk/QuickGO/GTerm?id=GO:0008536
	5	5	ribosome binding	GO:0043022	0.23	0.579	AGABI1DRAFT_114631|1	1	9	125	4363	http://www.ebi.ac.uk/QuickGO/GTerm?id=GO:0043022
	4	4	oxidoreductase activity, acting on NAD(P)H	GO:0016651	0.244	0.607	AGABI1DRAFT_66631|1;AGABI1DRAFT_125080|1	2	33	125	4363	http://www.ebi.ac.uk/QuickGO/GTerm?id=GO:0016651
	9	9	RNA helicase activity	GO:0003724	0.252	0.613	AGABI1DRAFT_96933|1	1	10	125	4363	http://www.ebi.ac.uk/QuickGO/GTerm?id=GO:0003724
	6	6	structure-specific DNA binding	GO:0043566	0.252	0.613	AGABI1DRAFT_78171|1	1	10	125	4363	http://www.ebi.ac.uk/QuickGO/GTerm?id=GO:0043566
	5	5	oxidoreductase activity, acting on paired donors, with incorporation or reduction of molecular oxygen, NAD(P)H as one donor, and incorporation of one atom of oxygen	GO:0016709	0.252	0.613	AGABI1DRAFT_70021|1	1	10	125	4363	http://www.ebi.ac.uk/QuickGO/GTerm?id=GO:0016709
	5	5	oxidoreductase activity, acting on single donors with incorporation of molecular oxygen, incorporation of two atoms of oxygen	GO:0016702	0.274	0.659	ADI1|1	1	11	125	4363	http://www.ebi.ac.uk/QuickGO/GTerm?id=GO:0016702
	5	5	NAD binding	GO:0051287	0.276	0.659	AGABI1DRAFT_41488|1;AGABI1DRAFT_83641|1	2	36	125	4363	http://www.ebi.ac.uk/QuickGO/GTerm?id=GO:0051287
	4	4	oxidoreductase activity, acting on the aldehyde or oxo group of donors	GO:0016903	0.287	0.678	AGABI1DRAFT_86450|1;AGABI1DRAFT_83641|1	2	37	125	4363	http://www.ebi.ac.uk/QuickGO/GTerm?id=GO:0016903
	5	5	GTPase binding	GO:0051020	0.295	0.681	AGABI1DRAFT_54916|1	1	12	125	4363	http://www.ebi.ac.uk/QuickGO/GTerm?id=GO:0051020
	6	6	small GTPase binding	GO:0031267	0.295	0.681	AGABI1DRAFT_54916|1	1	12	125	4363	http://www.ebi.ac.uk/QuickGO/GTerm?id=GO:0031267
	7	7	Ras GTPase binding	GO:0017016	0.295	0.681	AGABI1DRAFT_54916|1	1	12	125	4363	http://www.ebi.ac.uk/QuickGO/GTerm?id=GO:0017016
	6	6	exopeptidase activity	GO:0008238	0.308	0.699	AGABI1DRAFT_70057|1;AGABI1DRAFT_36060|1	2	39	125	4363	http://www.ebi.ac.uk/QuickGO/GTerm?id=GO:0008238
	6	6	tRNA binding	GO:0000049	0.315	0.699	AGABI1DRAFT_33556|1	1	13	125	4363	http://www.ebi.ac.uk/QuickGO/GTerm?id=GO:0000049
	4	4	ligase activity, forming carbon-sulfur bonds	GO:0016877	0.315	0.699	AGABI1DRAFT_121803|1	1	13	125	4363	http://www.ebi.ac.uk/QuickGO/GTerm?id=GO:0016877
	8	7,8	serine-type carboxypeptidase activity	GO:0004185	0.315	0.699	AGABI1DRAFT_70057|1	1	13	125	4363	http://www.ebi.ac.uk/QuickGO/GTerm?id=GO:0004185
	3	3	deaminase activity	GO:0019239	0.315	0.699	AGABI1DRAFT_110628|1	1	13	125	4363	http://www.ebi.ac.uk/QuickGO/GTerm?id=GO:0019239
	4	4	ligase activity, forming carbon-nitrogen bonds	GO:0016879	0.319	0.702	AGABI1DRAFT_109678|1;AGABI1DRAFT_120002|1	2	40	125	4363	http://www.ebi.ac.uk/QuickGO/GTerm?id=GO:0016879
	7	6,7	serine-type exopeptidase activity	GO:0070008	0.335	0.72	AGABI1DRAFT_70057|1	1	14	125	4363	http://www.ebi.ac.uk/QuickGO/GTerm?id=GO:0070008
	4	4	ribonucleoprotein complex binding	GO:0043021	0.335	0.72	AGABI1DRAFT_114631|1	1	14	125	4363	http://www.ebi.ac.uk/QuickGO/GTerm?id=GO:0043021
	7	7	metalloexopeptidase activity	GO:0008235	0.335	0.72	AGABI1DRAFT_36060|1	1	14	125	4363	http://www.ebi.ac.uk/QuickGO/GTerm?id=GO:0008235
	8	8	helicase activity	GO:0004386	0.341	0.727	AGABI1DRAFT_104723|1;AGABI1DRAFT_96933|1;AGABI1DRAFT_113249|1	3	72	125	4363	http://www.ebi.ac.uk/QuickGO/GTerm?id=GO:0004386
	6	6	magnesium ion binding	GO:0000287	0.35	0.743	AGABI1DRAFT_33556|1;AGABI1DRAFT_82826|1	2	43	125	4363	http://www.ebi.ac.uk/QuickGO/GTerm?id=GO:0000287
	6	6	microtubule binding	GO:0008017	0.354	0.744	AGABI1DRAFT_118032|1	1	15	125	4363	http://www.ebi.ac.uk/QuickGO/GTerm?id=GO:0008017
	6	6	rRNA binding	GO:0019843	0.372	0.766	AGABI1DRAFT_111094|1	1	16	125	4363	http://www.ebi.ac.uk/QuickGO/GTerm?id=GO:0019843
	10	10	ATP-dependent DNA helicase activity	GO:0004003	0.372	0.766	AGABI1DRAFT_104723|1	1	16	125	4363	http://www.ebi.ac.uk/QuickGO/GTerm?id=GO:0004003
	5	5	carbon-nitrogen ligase activity, with glutamine as amido-N-donor	GO:0016884	0.372	0.766	AGABI1DRAFT_120002|1	1	16	125	4363	http://www.ebi.ac.uk/QuickGO/GTerm?id=GO:0016884
	2	2	structural molecule activity	GO:0005198	0.385	0.768	AGABI1DRAFT_112243|1;AGABI1DRAFT_86336|1;AGABI1DRAFT_116624|1;AGABI1DRAFT_115315|1;AGABI1DRAFT_103914|1	5	142	125	4363	http://www.ebi.ac.uk/QuickGO/GTerm?id=GO:0005198
	9	9	microtubule motor activity	GO:0003777	0.39	0.768	AGABI1DRAFT_118032|1	1	17	125	4363	http://www.ebi.ac.uk/QuickGO/GTerm?id=GO:0003777
	5	5	Rho guanyl-nucleotide exchange factor activity	GO:0005089	0.39	0.768	AGABI1DRAFT_68667|1	1	17	125	4363	http://www.ebi.ac.uk/QuickGO/GTerm?id=GO:0005089
	9	9	hydrogen ion transmembrane transporter activity	GO:0015078	0.392	0.768	AGABI1DRAFT_85027|1;AGABI1DRAFT_67550|1	2	47	125	4363	http://www.ebi.ac.uk/QuickGO/GTerm?id=GO:0015078
	6	6	metallopeptidase activity	GO:0008237	0.392	0.768	AGABI1DRAFT_36060|1;AGABI1DRAFT_69822|1	2	47	125	4363	http://www.ebi.ac.uk/QuickGO/GTerm?id=GO:0008237
	6	5,6	serine-type peptidase activity	GO:0008236	0.392	0.768	AGABI1DRAFT_70057|1;AGABI1DRAFT_83390|1	2	47	125	4363	http://www.ebi.ac.uk/QuickGO/GTerm?id=GO:0008236
	4	4	serine hydrolase activity	GO:0017171	0.392	0.768	AGABI1DRAFT_70057|1;AGABI1DRAFT_83390|1	2	47	125	4363	http://www.ebi.ac.uk/QuickGO/GTerm?id=GO:0017171
	4	4	oxidoreductase activity, acting on single donors with incorporation of molecular oxygen	GO:0016701	0.408	0.783	ADI1|1	1	18	125	4363	http://www.ebi.ac.uk/QuickGO/GTerm?id=GO:0016701
	9	7,9	amino acid transmembrane transporter activity	GO:0015171	0.408	0.783	AGABI1DRAFT_110353|1	1	18	125	4363	http://www.ebi.ac.uk/QuickGO/GTerm?id=GO:0015171
	6	5,6	GTPase activator activity	GO:0005096	0.408	0.783	AGABI1DRAFT_120846|1	1	18	125	4363	http://www.ebi.ac.uk/QuickGO/GTerm?id=GO:0005096
	4	4	identical protein binding	GO:0042802	0.425	0.805	AGABI1DRAFT_40074|1	1	19	125	4363	http://www.ebi.ac.uk/QuickGO/GTerm?id=GO:0042802
	4	4	transcription cofactor activity	GO:0003712	0.425	0.805	SUS1|1	1	19	125	4363	http://www.ebi.ac.uk/QuickGO/GTerm?id=GO:0003712
	6	6	phosphoric diester hydrolase activity	GO:0008081	0.442	0.82	AGABI1DRAFT_115230|1	1	20	125	4363	http://www.ebi.ac.uk/QuickGO/GTerm?id=GO:0008081
	4	4	Ras guanyl-nucleotide exchange factor activity	GO:0005088	0.442	0.82	AGABI1DRAFT_68667|1	1	20	125	4363	http://www.ebi.ac.uk/QuickGO/GTerm?id=GO:0005088
	9	9	DNA helicase activity	GO:0003678	0.442	0.82	AGABI1DRAFT_104723|1	1	20	125	4363	http://www.ebi.ac.uk/QuickGO/GTerm?id=GO:0003678
	8	8	monovalent inorganic cation transmembrane transporter activity	GO:0015077	0.452	0.828	AGABI1DRAFT_85027|1;AGABI1DRAFT_67550|1	2	53	125	4363	http://www.ebi.ac.uk/QuickGO/GTerm?id=GO:0015077
	4	4	oxidoreductase activity, acting on a sulfur group of donors	GO:0016667	0.458	0.828	AGABI1DRAFT_36823|1	1	21	125	4363	http://www.ebi.ac.uk/QuickGO/GTerm?id=GO:0016667
	7	6,7	serine-type endopeptidase activity	GO:0004252	0.458	0.828	AGABI1DRAFT_83390|1	1	21	125	4363	http://www.ebi.ac.uk/QuickGO/GTerm?id=GO:0004252
	5	5	transferase activity, transferring pentosyl groups	GO:0016763	0.458	0.828	AGABI1DRAFT_78564|1	1	21	125	4363	http://www.ebi.ac.uk/QuickGO/GTerm?id=GO:0016763
	8	8	motor activity	GO:0003774	0.473	0.84	AGABI1DRAFT_118032|1	1	22	125	4363	http://www.ebi.ac.uk/QuickGO/GTerm?id=GO:0003774
	5	5	GTPase regulator activity	GO:0030695	0.473	0.84	AGABI1DRAFT_120846|1	1	22	125	4363	http://www.ebi.ac.uk/QuickGO/GTerm?id=GO:0030695
	8	6,8	carboxylic acid transmembrane transporter activity	GO:0046943	0.473	0.84	AGABI1DRAFT_110353|1	1	22	125	4363	http://www.ebi.ac.uk/QuickGO/GTerm?id=GO:0046943
	5	5	ubiquitin-protein transferase activity	GO:0004842	0.488	0.841	AGABI1DRAFT_69037|1	1	23	125	4363	http://www.ebi.ac.uk/QuickGO/GTerm?id=GO:0004842
	5	5	peptidyl-prolyl cis-trans isomerase activity	GO:0003755	0.488	0.841	AGABI1DRAFT_114631|1	1	23	125	4363	http://www.ebi.ac.uk/QuickGO/GTerm?id=GO:0003755
	4	4	cis-trans isomerase activity	GO:0016859	0.488	0.841	AGABI1DRAFT_114631|1	1	23	125	4363	http://www.ebi.ac.uk/QuickGO/GTerm?id=GO:0016859
	5	5	4 iron, 4 sulfur cluster binding	GO:0051539	0.488	0.841	AGABI1DRAFT_113428|1	1	23	125	4363	http://www.ebi.ac.uk/QuickGO/GTerm?id=GO:0051539
	5	5	organic acid transmembrane transporter activity	GO:0005342	0.488	0.841	AGABI1DRAFT_110353|1	1	23	125	4363	http://www.ebi.ac.uk/QuickGO/GTerm?id=GO:0005342
	7	7	copper ion binding	GO:0005507	0.503	0.841	AGABI1DRAFT_131729|1	1	24	125	4363	http://www.ebi.ac.uk/QuickGO/GTerm?id=GO:0005507
	5	5	carboxylic ester hydrolase activity	GO:0052689	0.503	0.841	AGABI1DRAFT_81443|1	1	24	125	4363	http://www.ebi.ac.uk/QuickGO/GTerm?id=GO:0052689
	3	3	transcription factor activity, transcription factor binding	GO:0000989	0.503	0.841	SUS1|1	1	24	125	4363	http://www.ebi.ac.uk/QuickGO/GTerm?id=GO:0000989
	6	6	double-stranded DNA binding	GO:0003690	0.503	0.841	AGABI1DRAFT_78171|1	1	24	125	4363	http://www.ebi.ac.uk/QuickGO/GTerm?id=GO:0003690
	7	7	organic anion transmembrane transporter activity	GO:0008514	0.503	0.841	AGABI1DRAFT_110353|1	1	24	125	4363	http://www.ebi.ac.uk/QuickGO/GTerm?id=GO:0008514
	3	3	enzyme regulator activity	GO:0030234	0.517	0.843	AGABI1DRAFT_120846|1;AGABI1DRAFT_82896|1	2	60	125	4363	http://www.ebi.ac.uk/QuickGO/GTerm?id=GO:0030234
	False	obselete	DNA-directed 5'-3' RNA polymerase activity	GO:0003899	0.517	0.843	AGABI1DRAFT_112673|1	1	25	125	4363	http://www.ebi.ac.uk/QuickGO/GTerm?id=GO:0003899
	2	2	transcription factor activity, protein binding	GO:0000988	0.517	0.843	SUS1|1	1	25	125	4363	http://www.ebi.ac.uk/QuickGO/GTerm?id=GO:0000988
	2	2	molecular function regulator	GO:0098772	0.523	0.843	AGABI1DRAFT_120846|1;AGABI1DRAFT_68667|1;AGABI1DRAFT_82896|1	3	96	125	4363	http://www.ebi.ac.uk/QuickGO/GTerm?id=GO:0098772
	4	4	RNA polymerase II transcription factor activity, sequence-specific DNA binding	GO:0000981	0.526	0.843	AGABI1DRAFT_70548|1;AGABI1DRAFT_73259|1	2	61	125	4363	http://www.ebi.ac.uk/QuickGO/GTerm?id=GO:0000981
	5	5	oxidoreductase activity, acting on the CH-OH group of donors, NAD or NADP as acceptor	GO:0016616	0.526	0.843	AGABI1DRAFT_83641|1;AGABI1DRAFT_114672|1	2	61	125	4363	http://www.ebi.ac.uk/QuickGO/GTerm?id=GO:0016616
	10	10	DNA-dependent ATPase activity	GO:0008094	0.531	0.843	AGABI1DRAFT_104723|1	1	26	125	4363	http://www.ebi.ac.uk/QuickGO/GTerm?id=GO:0008094
	4	4	nucleoside-triphosphatase regulator activity	GO:0060589	0.531	0.843	AGABI1DRAFT_120846|1	1	26	125	4363	http://www.ebi.ac.uk/QuickGO/GTerm?id=GO:0060589
	4	4	ubiquitin-like protein transferase activity	GO:0019787	0.531	0.843	AGABI1DRAFT_69037|1	1	26	125	4363	http://www.ebi.ac.uk/QuickGO/GTerm?id=GO:0019787
	4	4	nucleoside phosphate binding	GO:1901265	0.543	0.846	AGABI1DRAFT_104723|1;AGABI1DRAFT_118670|1;AGABI1DRAFT_33556|1;AGABI1DRAFT_78171|1;AGABI1DRAFT_41488|1;AGABI1DRAFT_112847|1;AGABI1DRAFT_111464|1;AGABI1DRAFT_109678|1;AGABI1DRAFT_113250|1;AGABI1DRAFT_130114|1;AGABI1DRAFT_120002|1;AGABI1DRAFT_69483|1;AGABI1DRAFT_118556|1;AGABI1DRAFT_83641|1;AGABI1DRAFT_79910|1;AGABI1DRAFT_96933|1;AGABI1DRAFT_113249|1;AGABI1DRAFT_118032|1;AGABI1DRAFT_115583|1;AGABI1D…	27	945	125	4363	http://www.ebi.ac.uk/QuickGO/GTerm?id=GO:1901265
	4	4	nucleotide binding	GO:0000166	0.543	0.846	AGABI1DRAFT_104723|1;AGABI1DRAFT_118670|1;AGABI1DRAFT_33556|1;AGABI1DRAFT_78171|1;AGABI1DRAFT_41488|1;AGABI1DRAFT_112847|1;AGABI1DRAFT_111464|1;AGABI1DRAFT_109678|1;AGABI1DRAFT_113250|1;AGABI1DRAFT_130114|1;AGABI1DRAFT_120002|1;AGABI1DRAFT_69483|1;AGABI1DRAFT_118556|1;AGABI1DRAFT_83641|1;AGABI1DRAFT_79910|1;AGABI1DRAFT_96933|1;AGABI1DRAFT_113249|1;AGABI1DRAFT_118032|1;AGABI1DRAFT_115583|1;AGABI1D…	27	945	125	4363	http://www.ebi.ac.uk/QuickGO/GTerm?id=GO:0000166
	5	5	hydro-lyase activity	GO:0016836	0.545	0.846	AGABI1DRAFT_113428|1	1	27	125	4363	http://www.ebi.ac.uk/QuickGO/GTerm?id=GO:0016836
	5	4,5	FMN binding	GO:0010181	0.545	0.846	AGABI1DRAFT_112847|1	1	27	125	4363	http://www.ebi.ac.uk/QuickGO/GTerm?id=GO:0010181
	4	4	transferase activity, transferring alkyl or aryl (other than methyl) groups	GO:0016765	0.558	0.858	AGABI1DRAFT_51761|1	1	28	125	4363	http://www.ebi.ac.uk/QuickGO/GTerm?id=GO:0016765
	3	3	macromolecular complex binding	GO:0044877	0.561	0.858	AGABI1DRAFT_114631|1;AGABI1DRAFT_118032|1	2	65	125	4363	http://www.ebi.ac.uk/QuickGO/GTerm?id=GO:0044877
	5	5	ligase activity, forming aminoacyl-tRNA and related compounds	GO:0016876	0.571	0.858	AGABI1DRAFT_33556|1	1	29	125	4363	http://www.ebi.ac.uk/QuickGO/GTerm?id=GO:0016876
	4	4	ligase activity, forming carbon-oxygen bonds	GO:0016875	0.571	0.858	AGABI1DRAFT_33556|1	1	29	125	4363	http://www.ebi.ac.uk/QuickGO/GTerm?id=GO:0016875
	6	5,6	phosphatidylinositol binding	GO:0035091	0.571	0.858	AGABI1DRAFT_110709|1	1	29	125	4363	http://www.ebi.ac.uk/QuickGO/GTerm?id=GO:0035091
	6	6	aminoacyl-tRNA ligase activity	GO:0004812	0.571	0.858	AGABI1DRAFT_33556|1	1	29	125	4363	http://www.ebi.ac.uk/QuickGO/GTerm?id=GO:0004812
	6	6	endonuclease activity	GO:0004519	0.578	0.863	AGABI1DRAFT_50017|1;AGABI1DRAFT_103557|1	2	67	125	4363	http://www.ebi.ac.uk/QuickGO/GTerm?id=GO:0004519
	3	3	small molecule binding	GO:0036094	0.594	0.88	AGABI1DRAFT_104723|1;AGABI1DRAFT_118670|1;AGABI1DRAFT_33556|1;AGABI1DRAFT_78171|1;AGABI1DRAFT_41488|1;AGABI1DRAFT_112847|1;AGABI1DRAFT_111464|1;AGABI1DRAFT_109678|1;AGABI1DRAFT_113250|1;AGABI1DRAFT_130114|1;AGABI1DRAFT_120002|1;AGABI1DRAFT_69483|1;AGABI1DRAFT_118556|1;AGABI1DRAFT_83641|1;AGABI1DRAFT_79910|1;AGABI1DRAFT_96933|1;AGABI1DRAFT_113249|1;AGABI1DRAFT_118032|1;AGABI1DRAFT_115583|1;AGABI1D…	28	1001	125	4363	http://www.ebi.ac.uk/QuickGO/GTerm?id=GO:0036094
	False	obselete	5'-3' RNA polymerase activity	GO:0034062	0.595	0.88	AGABI1DRAFT_112673|1	1	31	125	4363	http://www.ebi.ac.uk/QuickGO/GTerm?id=GO:0034062
	4	4	enzyme activator activity	GO:0008047	0.607	0.88	AGABI1DRAFT_120846|1	1	32	125	4363	http://www.ebi.ac.uk/QuickGO/GTerm?id=GO:0008047
	5	4,5	phospholipid binding	GO:0005543	0.607	0.88	AGABI1DRAFT_110709|1	1	32	125	4363	http://www.ebi.ac.uk/QuickGO/GTerm?id=GO:0005543
	4	4	enzyme binding	GO:0019899	0.607	0.88	AGABI1DRAFT_54916|1	1	32	125	4363	http://www.ebi.ac.uk/QuickGO/GTerm?id=GO:0019899
	4	4	peptidase activity	GO:0008233	0.613	0.88	AGABI1DRAFT_70057|1;AGABI1DRAFT_83390|1;AGABI1DRAFT_36060|1;AGABI1DRAFT_69822|1;AGABI1DRAFT_80074|1	5	184	125	4363	http://www.ebi.ac.uk/QuickGO/GTerm?id=GO:0008233
	5	5	heme binding	GO:0020037	0.614	0.88	AGABI1DRAFT_112847|1;AGABI1DRAFT_115340|1;AGABI1DRAFT_116253|1;AGABI1DRAFT_79784|1	4	147	125	4363	http://www.ebi.ac.uk/QuickGO/GTerm?id=GO:0020037
	4	4	tetrapyrrole binding	GO:0046906	0.614	0.88	AGABI1DRAFT_112847|1;AGABI1DRAFT_115340|1;AGABI1DRAFT_116253|1;AGABI1DRAFT_79784|1	4	147	125	4363	http://www.ebi.ac.uk/QuickGO/GTerm?id=GO:0046906
	4	4	anion binding	GO:0043168	0.618	0.882	AGABI1DRAFT_104723|1;AGABI1DRAFT_118670|1;AGABI1DRAFT_33556|1;AGABI1DRAFT_78171|1;AGABI1DRAFT_41488|1;AGABI1DRAFT_112847|1;AGABI1DRAFT_111464|1;AGABI1DRAFT_109678|1;AGABI1DRAFT_110709|1;AGABI1DRAFT_130114|1;AGABI1DRAFT_120002|1;AGABI1DRAFT_69483|1;AGABI1DRAFT_118556|1;AGABI1DRAFT_79910|1;AGABI1DRAFT_96933|1;AGABI1DRAFT_113249|1;AGABI1DRAFT_118032|1;AGABI1DRAFT_115583|1;AGABI1DRAFT_79816|1;AGABI1D…	25	905	125	4363	http://www.ebi.ac.uk/QuickGO/GTerm?id=GO:0043168
	9	9	purine NTP-dependent helicase activity	GO:0070035	0.629	0.889	AGABI1DRAFT_104723|1	1	34	125	4363	http://www.ebi.ac.uk/QuickGO/GTerm?id=GO:0070035
	10	10	ATP-dependent helicase activity	GO:0008026	0.629	0.889	AGABI1DRAFT_104723|1	1	34	125	4363	http://www.ebi.ac.uk/QuickGO/GTerm?id=GO:0008026
	4	4	transferase activity, transferring glycosyl groups	GO:0016757	0.632	0.889	AGABI1DRAFT_111863|1;AGABI1DRAFT_78564|1	2	74	125	4363	http://www.ebi.ac.uk/QuickGO/GTerm?id=GO:0016757
	5	5	RNA binding	GO:0003723	0.636	0.889	AGABI1DRAFT_111094|1;AGABI1DRAFT_33556|1;AGABI1DRAFT_113250|1;AGABI1DRAFT_96933|1;AGABI1DRAFT_53789|1;AGABI1DRAFT_122081|1;AGABI1DRAFT_66937|1	7	263	125	4363	http://www.ebi.ac.uk/QuickGO/GTerm?id=GO:0003723
	3	3	lipid binding	GO:0008289	0.64	0.889	AGABI1DRAFT_110709|1	1	35	125	4363	http://www.ebi.ac.uk/QuickGO/GTerm?id=GO:0008289
	5	5	DNA binding	GO:0003677	0.642	0.889	AGABI1DRAFT_50017|1;AGABI1DRAFT_70548|1;AGABI1DRAFT_78171|1;AGABI1DRAFT_112673|1;AGABI1DRAFT_86696|1;AGABI1DRAFT_83313|1;AGABI1DRAFT_73259|1;AGABI1DRAFT_103557|1;AGABI1DRAFT_115317|1	9	338	125	4363	http://www.ebi.ac.uk/QuickGO/GTerm?id=GO:0003677
	7	7	iron ion binding	GO:0005506	0.645	0.89	AGABI1DRAFT_40074|1;ADI1|1;AGABI1DRAFT_115340|1;AGABI1DRAFT_79784|1	4	153	125	4363	http://www.ebi.ac.uk/QuickGO/GTerm?id=GO:0005506
	7	7	N-acetyltransferase activity	GO:0008080	0.65	0.892	AGABI1DRAFT_103911|1	1	36	125	4363	http://www.ebi.ac.uk/QuickGO/GTerm?id=GO:0008080
	4	4	dioxygenase activity	GO:0051213	0.66	0.894	ADI1|1	1	37	125	4363	http://www.ebi.ac.uk/QuickGO/GTerm?id=GO:0051213
	3	3	guanyl-nucleotide exchange factor activity	GO:0005085	0.66	0.894	AGABI1DRAFT_68667|1	1	37	125	4363	http://www.ebi.ac.uk/QuickGO/GTerm?id=GO:0005085
	4	4	vitamin B6 binding	GO:0070279	0.67	0.894	AGABI1DRAFT_113513|1	1	38	125	4363	http://www.ebi.ac.uk/QuickGO/GTerm?id=GO:0070279
	5	4,5	pyridoxal phosphate binding	GO:0030170	0.67	0.894	AGABI1DRAFT_113513|1	1	38	125	4363	http://www.ebi.ac.uk/QuickGO/GTerm?id=GO:0030170
	6	6	N-acyltransferase activity	GO:0016410	0.67	0.894	AGABI1DRAFT_103911|1	1	38	125	4363	http://www.ebi.ac.uk/QuickGO/GTerm?id=GO:0016410
	4	4	iron-sulfur cluster binding	GO:0051536	0.68	0.894	AGABI1DRAFT_113428|1	1	39	125	4363	http://www.ebi.ac.uk/QuickGO/GTerm?id=GO:0051536
	6	6	anion transmembrane transporter activity	GO:0008509	0.68	0.894	AGABI1DRAFT_110353|1	1	39	125	4363	http://www.ebi.ac.uk/QuickGO/GTerm?id=GO:0008509
	3	3	metal cluster binding	GO:0051540	0.68	0.894	AGABI1DRAFT_113428|1	1	39	125	4363	http://www.ebi.ac.uk/QuickGO/GTerm?id=GO:0051540
	4	4	monooxygenase activity	GO:0004497	0.681	0.894	AGABI1DRAFT_115340|1;AGABI1DRAFT_79784|1;AGABI1DRAFT_70021|1	3	121	125	4363	http://www.ebi.ac.uk/QuickGO/GTerm?id=GO:0004497
	4	4	oxidoreductase activity, acting on paired donors, with incorporation or reduction of molecular oxygen	GO:0016705	0.685	0.894	AGABI1DRAFT_115340|1;AGABI1DRAFT_116253|1;AGABI1DRAFT_79784|1;AGABI1DRAFT_70021|1	4	161	125	4363	http://www.ebi.ac.uk/QuickGO/GTerm?id=GO:0016705
	7	7	inorganic cation transmembrane transporter activity	GO:0022890	0.688	0.894	AGABI1DRAFT_85027|1;AGABI1DRAFT_67550|1	2	82	125	4363	http://www.ebi.ac.uk/QuickGO/GTerm?id=GO:0022890
	6	6	calcium ion binding	GO:0005509	0.689	0.894	AGABI1DRAFT_86588|1	1	40	125	4363	http://www.ebi.ac.uk/QuickGO/GTerm?id=GO:0005509
	3	3	peroxidase activity	GO:0004601	0.698	0.896	AGABI1DRAFT_121696|1	1	41	125	4363	http://www.ebi.ac.uk/QuickGO/GTerm?id=GO:0004601
	5	5	phosphoric ester hydrolase activity	GO:0042578	0.707	0.896	AGABI1DRAFT_115230|1;AGABI1DRAFT_31317|1	2	85	125	4363	http://www.ebi.ac.uk/QuickGO/GTerm?id=GO:0042578
	4	4	protein complex binding	GO:0032403	0.707	0.896	AGABI1DRAFT_118032|1	1	42	125	4363	http://www.ebi.ac.uk/QuickGO/GTerm?id=GO:0032403
	6	6	acetyltransferase activity	GO:0016407	0.707	0.896	AGABI1DRAFT_103911|1	1	42	125	4363	http://www.ebi.ac.uk/QuickGO/GTerm?id=GO:0016407
	6	6	translation factor activity, RNA binding	GO:0008135	0.707	0.896	AGABI1DRAFT_53789|1	1	42	125	4363	http://www.ebi.ac.uk/QuickGO/GTerm?id=GO:0008135
	5	5	transferase activity, transferring hexosyl groups	GO:0016758	0.715	0.901	AGABI1DRAFT_111863|1	1	43	125	4363	http://www.ebi.ac.uk/QuickGO/GTerm?id=GO:0016758
	5	5	peptidase activity, acting on L-amino acid peptides	GO:0070011	0.717	0.901	AGABI1DRAFT_70057|1;AGABI1DRAFT_83390|1;AGABI1DRAFT_36060|1;AGABI1DRAFT_69822|1	4	168	125	4363	http://www.ebi.ac.uk/QuickGO/GTerm?id=GO:0070011
	6	6	ATP binding	GO:0005524	0.725	0.901	AGABI1DRAFT_104723|1;AGABI1DRAFT_33556|1;AGABI1DRAFT_78171|1;AGABI1DRAFT_111464|1;AGABI1DRAFT_109678|1;AGABI1DRAFT_130114|1;AGABI1DRAFT_120002|1;AGABI1DRAFT_96933|1;AGABI1DRAFT_113249|1;AGABI1DRAFT_118032|1;AGABI1DRAFT_115583|1;AGABI1DRAFT_79816|1;AGABI1DRAFT_118215|1;AGABI1DRAFT_80588|1	14	550	125	4363	http://www.ebi.ac.uk/QuickGO/GTerm?id=GO:0005524
	4	4	substrate-specific transmembrane transporter activity	GO:0022891	0.726	0.901	AGABI1DRAFT_85027|1;AGABI1DRAFT_110353|1;AGABI1DRAFT_90109|1;AGABI1DRAFT_67550|1	4	170	125	4363	http://www.ebi.ac.uk/QuickGO/GTerm?id=GO:0022891
	7	6,7	adenyl ribonucleotide binding	GO:0032559	0.732	0.901	AGABI1DRAFT_104723|1;AGABI1DRAFT_33556|1;AGABI1DRAFT_78171|1;AGABI1DRAFT_111464|1;AGABI1DRAFT_109678|1;AGABI1DRAFT_130114|1;AGABI1DRAFT_120002|1;AGABI1DRAFT_96933|1;AGABI1DRAFT_113249|1;AGABI1DRAFT_118032|1;AGABI1DRAFT_115583|1;AGABI1DRAFT_79816|1;AGABI1DRAFT_118215|1;AGABI1DRAFT_80588|1	14	553	125	4363	http://www.ebi.ac.uk/QuickGO/GTerm?id=GO:0032559
	6	6	adenyl nucleotide binding	GO:0030554	0.735	0.901	AGABI1DRAFT_104723|1;AGABI1DRAFT_33556|1;AGABI1DRAFT_78171|1;AGABI1DRAFT_111464|1;AGABI1DRAFT_109678|1;AGABI1DRAFT_130114|1;AGABI1DRAFT_120002|1;AGABI1DRAFT_96933|1;AGABI1DRAFT_113249|1;AGABI1DRAFT_118032|1;AGABI1DRAFT_115583|1;AGABI1DRAFT_79816|1;AGABI1DRAFT_118215|1;AGABI1DRAFT_80588|1	14	554	125	4363	http://www.ebi.ac.uk/QuickGO/GTerm?id=GO:0030554
	5	5	ion transmembrane transporter activity	GO:0015075	0.737	0.901	AGABI1DRAFT_85027|1;AGABI1DRAFT_110353|1;AGABI1DRAFT_67550|1	3	132	125	4363	http://www.ebi.ac.uk/QuickGO/GTerm?id=GO:0015075
	4	4	oxidoreductase activity, acting on peroxide as acceptor	GO:0016684	0.739	0.901	AGABI1DRAFT_121696|1	1	46	125	4363	http://www.ebi.ac.uk/QuickGO/GTerm?id=GO:0016684
	4	4	carbon-oxygen lyase activity	GO:0016835	0.739	0.901	AGABI1DRAFT_113428|1	1	46	125	4363	http://www.ebi.ac.uk/QuickGO/GTerm?id=GO:0016835
	6	6	cation transmembrane transporter activity	GO:0008324	0.758	0.92	AGABI1DRAFT_85027|1;AGABI1DRAFT_67550|1	2	94	125	4363	http://www.ebi.ac.uk/QuickGO/GTerm?id=GO:0008324
	4	4	vitamin binding	GO:0019842	0.775	0.936	AGABI1DRAFT_113513|1	1	51	125	4363	http://www.ebi.ac.uk/QuickGO/GTerm?id=GO:0019842
	4	4	transferase activity, transferring acyl groups	GO:0016746	0.778	0.936	AGABI1DRAFT_103911|1;AGABI1DRAFT_115583|1	2	98	125	4363	http://www.ebi.ac.uk/QuickGO/GTerm?id=GO:0016746
	2	2	antioxidant activity	GO:0016209	0.781	0.936	AGABI1DRAFT_121696|1	1	52	125	4363	http://www.ebi.ac.uk/QuickGO/GTerm?id=GO:0016209
	7	7	nucleoside-triphosphatase activity	GO:0017111	0.793	0.946	AGABI1DRAFT_104723|1;AGABI1DRAFT_78171|1;AGABI1DRAFT_96933|1;AGABI1DRAFT_113249|1;AGABI1DRAFT_118032|1;AGABI1DRAFT_82815|1	6	269	125	4363	http://www.ebi.ac.uk/QuickGO/GTerm?id=GO:0017111
	3	3	lyase activity	GO:0016829	0.801	0.952	AGABI1DRAFT_87431|1;AGABI1DRAFT_113428|1	2	103	125	4363	http://www.ebi.ac.uk/QuickGO/GTerm?id=GO:0016829
	6	6	pyrophosphatase activity	GO:0016462	0.818	0.952	AGABI1DRAFT_104723|1;AGABI1DRAFT_78171|1;AGABI1DRAFT_96933|1;AGABI1DRAFT_113249|1;AGABI1DRAFT_118032|1;AGABI1DRAFT_82815|1	6	278	125	4363	http://www.ebi.ac.uk/QuickGO/GTerm?id=GO:0016462
	4	4	hydrolase activity, acting on ester bonds	GO:0016788	0.819	0.952	AGABI1DRAFT_50017|1;AGABI1DRAFT_115230|1;AGABI1DRAFT_31317|1;AGABI1DRAFT_103557|1;AGABI1DRAFT_81443|1	5	237	125	4363	http://www.ebi.ac.uk/QuickGO/GTerm?id=GO:0016788
	5	5	hydrolase activity, acting on acid anhydrides, in phosphorus-containing anhydrides	GO:0016818	0.821	0.952	AGABI1DRAFT_104723|1;AGABI1DRAFT_78171|1;AGABI1DRAFT_96933|1;AGABI1DRAFT_113249|1;AGABI1DRAFT_118032|1;AGABI1DRAFT_82815|1	6	279	125	4363	http://www.ebi.ac.uk/QuickGO/GTerm?id=GO:0016818
	3	3	transmembrane transporter activity	GO:0022857	0.821	0.952	AGABI1DRAFT_85027|1;AGABI1DRAFT_110353|1;AGABI1DRAFT_90109|1;AGABI1DRAFT_67550|1	4	196	125	4363	http://www.ebi.ac.uk/QuickGO/GTerm?id=GO:0022857
	5	5	nuclease activity	GO:0004518	0.822	0.952	AGABI1DRAFT_50017|1;AGABI1DRAFT_103557|1	2	108	125	4363	http://www.ebi.ac.uk/QuickGO/GTerm?id=GO:0004518
	4	4	hydrolase activity, acting on acid anhydrides	GO:0016817	0.824	0.952	AGABI1DRAFT_104723|1;AGABI1DRAFT_78171|1;AGABI1DRAFT_96933|1;AGABI1DRAFT_113249|1;AGABI1DRAFT_118032|1;AGABI1DRAFT_82815|1	6	280	125	4363	http://www.ebi.ac.uk/QuickGO/GTerm?id=GO:0016817
	3	3	substrate-specific transporter activity	GO:0022892	0.825	0.952	AGABI1DRAFT_85027|1;AGABI1DRAFT_110353|1;AGABI1DRAFT_90109|1;AGABI1DRAFT_67550|1	4	197	125	4363	http://www.ebi.ac.uk/QuickGO/GTerm?id=GO:0022892
	6	6	phosphatase activity	GO:0016791	0.832	0.955	AGABI1DRAFT_31317|1	1	61	125	4363	http://www.ebi.ac.uk/QuickGO/GTerm?id=GO:0016791
	3	3	transcription factor activity, sequence-specific DNA binding	GO:0003700	0.838	0.955	AGABI1DRAFT_70548|1;AGABI1DRAFT_73259|1	2	112	125	4363	http://www.ebi.ac.uk/QuickGO/GTerm?id=GO:0003700
	2	2	nucleic acid binding transcription factor activity	GO:0001071	0.838	0.955	AGABI1DRAFT_70548|1;AGABI1DRAFT_73259|1	2	112	125	4363	http://www.ebi.ac.uk/QuickGO/GTerm?id=GO:0001071
	3	3	isomerase activity	GO:0016853	0.842	0.956	AGABI1DRAFT_114631|1	1	63	125	4363	http://www.ebi.ac.uk/QuickGO/GTerm?id=GO:0016853
	2	2	transporter activity	GO:0005215	0.848	0.96	AGABI1DRAFT_85027|1;AGABI1DRAFT_110353|1;AGABI1DRAFT_90109|1;AGABI1DRAFT_67550|1;AGABI1DRAFT_62421|1	5	248	125	4363	http://www.ebi.ac.uk/QuickGO/GTerm?id=GO:0005215
	4	4	hydrolase activity, acting on carbon-nitrogen (but not peptide) bonds	GO:0016810	0.855	0.964	AGABI1DRAFT_112684|1	1	66	125	4363	http://www.ebi.ac.uk/QuickGO/GTerm?id=GO:0016810
	5	5	transferase activity, transferring acyl groups other than amino-acyl groups	GO:0016747	0.864	0.969	AGABI1DRAFT_103911|1	1	68	125	4363	http://www.ebi.ac.uk/QuickGO/GTerm?id=GO:0016747
	4	4	ribonucleotide binding	GO:0032553	0.879	0.975	AGABI1DRAFT_104723|1;AGABI1DRAFT_33556|1;AGABI1DRAFT_78171|1;AGABI1DRAFT_112847|1;AGABI1DRAFT_111464|1;AGABI1DRAFT_109678|1;AGABI1DRAFT_130114|1;AGABI1DRAFT_120002|1;AGABI1DRAFT_96933|1;AGABI1DRAFT_113249|1;AGABI1DRAFT_118032|1;AGABI1DRAFT_115583|1;AGABI1DRAFT_79816|1;AGABI1DRAFT_118215|1;AGABI1DRAFT_80588|1;AGABI1DRAFT_82815|1	16	705	125	4363	http://www.ebi.ac.uk/QuickGO/GTerm?id=GO:0032553
	5	5	nucleotidyltransferase activity	GO:0016779	0.882	0.975	AGABI1DRAFT_112673|1	1	73	125	4363	http://www.ebi.ac.uk/QuickGO/GTerm?id=GO:0016779
	5	5	purine ribonucleoside triphosphate binding	GO:0035639	0.891	0.975	AGABI1DRAFT_104723|1;AGABI1DRAFT_33556|1;AGABI1DRAFT_78171|1;AGABI1DRAFT_111464|1;AGABI1DRAFT_109678|1;AGABI1DRAFT_130114|1;AGABI1DRAFT_120002|1;AGABI1DRAFT_96933|1;AGABI1DRAFT_113249|1;AGABI1DRAFT_118032|1;AGABI1DRAFT_115583|1;AGABI1DRAFT_79816|1;AGABI1DRAFT_118215|1;AGABI1DRAFT_80588|1;AGABI1DRAFT_82815|1	15	675	125	4363	http://www.ebi.ac.uk/QuickGO/GTerm?id=GO:0035639
	6	5,6	purine ribonucleotide binding	GO:0032555	0.895	0.975	AGABI1DRAFT_104723|1;AGABI1DRAFT_33556|1;AGABI1DRAFT_78171|1;AGABI1DRAFT_111464|1;AGABI1DRAFT_109678|1;AGABI1DRAFT_130114|1;AGABI1DRAFT_120002|1;AGABI1DRAFT_96933|1;AGABI1DRAFT_113249|1;AGABI1DRAFT_118032|1;AGABI1DRAFT_115583|1;AGABI1DRAFT_79816|1;AGABI1DRAFT_118215|1;AGABI1DRAFT_80588|1;AGABI1DRAFT_82815|1	15	678	125	4363	http://www.ebi.ac.uk/QuickGO/GTerm?id=GO:0032555
	8	8	GTPase activity	GO:0003924	0.895	0.975	AGABI1DRAFT_82815|1	1	77	125	4363	http://www.ebi.ac.uk/QuickGO/GTerm?id=GO:0003924
	5	5	purine nucleotide binding	GO:0017076	0.896	0.975	AGABI1DRAFT_104723|1;AGABI1DRAFT_33556|1;AGABI1DRAFT_78171|1;AGABI1DRAFT_111464|1;AGABI1DRAFT_109678|1;AGABI1DRAFT_130114|1;AGABI1DRAFT_120002|1;AGABI1DRAFT_96933|1;AGABI1DRAFT_113249|1;AGABI1DRAFT_118032|1;AGABI1DRAFT_115583|1;AGABI1DRAFT_79816|1;AGABI1DRAFT_118215|1;AGABI1DRAFT_80588|1;AGABI1DRAFT_82815|1	15	679	125	4363	http://www.ebi.ac.uk/QuickGO/GTerm?id=GO:0017076
	3	3	carbohydrate derivative binding	GO:0097367	0.898	0.975	AGABI1DRAFT_104723|1;AGABI1DRAFT_33556|1;AGABI1DRAFT_78171|1;AGABI1DRAFT_112847|1;AGABI1DRAFT_111464|1;AGABI1DRAFT_109678|1;AGABI1DRAFT_130114|1;AGABI1DRAFT_120002|1;AGABI1DRAFT_96933|1;AGABI1DRAFT_113249|1;AGABI1DRAFT_118032|1;AGABI1DRAFT_115583|1;AGABI1DRAFT_79816|1;AGABI1DRAFT_118215|1;AGABI1DRAFT_80588|1;AGABI1DRAFT_82815|1	16	720	125	4363	http://www.ebi.ac.uk/QuickGO/GTerm?id=GO:0097367
	8	8	ATPase activity	GO:0016887	0.905	0.975	AGABI1DRAFT_104723|1;AGABI1DRAFT_78171|1	2	135	125	4363	http://www.ebi.ac.uk/QuickGO/GTerm?id=GO:0016887
	2	2	binding	GO:0005488	0.913	0.975	AGABI1DRAFT_116171|1;AGABI1DRAFT_50017|1;AGABI1DRAFT_111171|1;AGABI1DRAFT_51133|1;AGABI1DRAFT_111094|1;AGABI1DRAFT_104723|1;AGABI1DRAFT_83390|1;AGABI1DRAFT_40074|1;AGABI1DRAFT_118670|1;AGABI1DRAFT_70548|1;AGABI1DRAFT_33556|1;AGABI1DRAFT_78171|1;AGABI1DRAFT_41488|1;AGABI1DRAFT_112847|1;AGABI1DRAFT_131729|1;AGABI1DRAFT_111464|1;ADI1|1;AGABI1DRAFT_86588|1;AGABI1DRAFT_82826|1;AGABI1DRAFT_109678|1;AGA…	68	2613	125	4363	http://www.ebi.ac.uk/QuickGO/GTerm?id=GO:0005488
	5	5	metal ion binding	GO:0046872	0.914	0.975	AGABI1DRAFT_83390|1;AGABI1DRAFT_40074|1;AGABI1DRAFT_70548|1;AGABI1DRAFT_33556|1;AGABI1DRAFT_112847|1;AGABI1DRAFT_131729|1;AGABI1DRAFT_111464|1;ADI1|1;AGABI1DRAFT_86588|1;AGABI1DRAFT_82826|1;AGABI1DRAFT_112684|1;AGABI1DRAFT_115340|1;AGABI1DRAFT_69822|1;AGABI1DRAFT_86600|1;AGABI1DRAFT_111837|1;AGABI1DRAFT_73259|1;AGABI1DRAFT_115583|1;AGABI1DRAFT_116253|1;AGABI1DRAFT_79784|1;AGABI1DRAFT_76281|1;AGAB…	23	1004	125	4363	http://www.ebi.ac.uk/QuickGO/GTerm?id=GO:0046872
	6	6	endopeptidase activity	GO:0004175	0.92	0.975	AGABI1DRAFT_83390|1	1	86	125	4363	http://www.ebi.ac.uk/QuickGO/GTerm?id=GO:0004175
	4	4	cation binding	GO:0043169	0.922	0.975	AGABI1DRAFT_83390|1;AGABI1DRAFT_40074|1;AGABI1DRAFT_70548|1;AGABI1DRAFT_33556|1;AGABI1DRAFT_112847|1;AGABI1DRAFT_131729|1;AGABI1DRAFT_111464|1;ADI1|1;AGABI1DRAFT_86588|1;AGABI1DRAFT_82826|1;AGABI1DRAFT_112684|1;AGABI1DRAFT_115340|1;AGABI1DRAFT_69822|1;AGABI1DRAFT_86600|1;AGABI1DRAFT_111837|1;AGABI1DRAFT_73259|1;AGABI1DRAFT_115583|1;AGABI1DRAFT_116253|1;AGABI1DRAFT_79784|1;AGABI1DRAFT_76281|1;AGAB…	23	1012	125	4363	http://www.ebi.ac.uk/QuickGO/GTerm?id=GO:0043169
	6	6	purine ribonucleoside binding	GO:0032550	0.922	0.975	AGABI1DRAFT_104723|1;AGABI1DRAFT_33556|1;AGABI1DRAFT_78171|1;AGABI1DRAFT_111464|1;AGABI1DRAFT_109678|1;AGABI1DRAFT_130114|1;AGABI1DRAFT_120002|1;AGABI1DRAFT_96933|1;AGABI1DRAFT_113249|1;AGABI1DRAFT_118032|1;AGABI1DRAFT_115583|1;AGABI1DRAFT_118215|1;AGABI1DRAFT_80588|1;AGABI1DRAFT_82815|1	14	663	125	4363	http://www.ebi.ac.uk/QuickGO/GTerm?id=GO:0032550
	5	5	purine nucleoside binding	GO:0001883	0.922	0.975	AGABI1DRAFT_104723|1;AGABI1DRAFT_33556|1;AGABI1DRAFT_78171|1;AGABI1DRAFT_111464|1;AGABI1DRAFT_109678|1;AGABI1DRAFT_130114|1;AGABI1DRAFT_120002|1;AGABI1DRAFT_96933|1;AGABI1DRAFT_113249|1;AGABI1DRAFT_118032|1;AGABI1DRAFT_115583|1;AGABI1DRAFT_118215|1;AGABI1DRAFT_80588|1;AGABI1DRAFT_82815|1	14	663	125	4363	http://www.ebi.ac.uk/QuickGO/GTerm?id=GO:0001883
	6	6	transition metal ion binding	GO:0046914	0.923	0.975	AGABI1DRAFT_40074|1;AGABI1DRAFT_70548|1;AGABI1DRAFT_131729|1;ADI1|1;AGABI1DRAFT_112684|1;AGABI1DRAFT_115340|1;AGABI1DRAFT_86600|1;AGABI1DRAFT_111837|1;AGABI1DRAFT_73259|1;AGABI1DRAFT_79784|1;AGABI1DRAFT_76281|1;AGABI1DRAFT_66937|1;AGABI1DRAFT_34029|1;AGABI1DRAFT_75600|1	14	664	125	4363	http://www.ebi.ac.uk/QuickGO/GTerm?id=GO:0046914
	5	5	ribonucleoside binding	GO:0032549	0.926	0.975	AGABI1DRAFT_104723|1;AGABI1DRAFT_33556|1;AGABI1DRAFT_78171|1;AGABI1DRAFT_111464|1;AGABI1DRAFT_109678|1;AGABI1DRAFT_130114|1;AGABI1DRAFT_120002|1;AGABI1DRAFT_96933|1;AGABI1DRAFT_113249|1;AGABI1DRAFT_118032|1;AGABI1DRAFT_115583|1;AGABI1DRAFT_118215|1;AGABI1DRAFT_80588|1;AGABI1DRAFT_82815|1	14	667	125	4363	http://www.ebi.ac.uk/QuickGO/GTerm?id=GO:0032549
	4	4	nucleoside binding	GO:0001882	0.927	0.975	AGABI1DRAFT_104723|1;AGABI1DRAFT_33556|1;AGABI1DRAFT_78171|1;AGABI1DRAFT_111464|1;AGABI1DRAFT_109678|1;AGABI1DRAFT_130114|1;AGABI1DRAFT_120002|1;AGABI1DRAFT_96933|1;AGABI1DRAFT_113249|1;AGABI1DRAFT_118032|1;AGABI1DRAFT_115583|1;AGABI1DRAFT_118215|1;AGABI1DRAFT_80588|1;AGABI1DRAFT_82815|1	14	668	125	4363	http://www.ebi.ac.uk/QuickGO/GTerm?id=GO:0001882
	9	9	ATPase activity, coupled	GO:0042623	0.939	0.984	AGABI1DRAFT_104723|1	1	95	125	4363	http://www.ebi.ac.uk/QuickGO/GTerm?id=GO:0042623
	3	3	ion binding	GO:0043167	0.948	0.99	AGABI1DRAFT_104723|1;AGABI1DRAFT_83390|1;AGABI1DRAFT_40074|1;AGABI1DRAFT_118670|1;AGABI1DRAFT_70548|1;AGABI1DRAFT_33556|1;AGABI1DRAFT_78171|1;AGABI1DRAFT_41488|1;AGABI1DRAFT_112847|1;AGABI1DRAFT_131729|1;AGABI1DRAFT_111464|1;ADI1|1;AGABI1DRAFT_86588|1;AGABI1DRAFT_82826|1;AGABI1DRAFT_109678|1;AGABI1DRAFT_110709|1;AGABI1DRAFT_130114|1;AGABI1DRAFT_120002|1;AGABI1DRAFT_112684|1;AGABI1DRAFT_115340|1;A…	44	1825	125	4363	http://www.ebi.ac.uk/QuickGO/GTerm?id=GO:0043167
	5	5	phosphotransferase activity, alcohol group as acceptor	GO:0016773	0.964	0.994	AGABI1DRAFT_55968|1;AGABI1DRAFT_130114|1;AGABI1DRAFT_80588|1	3	228	125	4363	http://www.ebi.ac.uk/QuickGO/GTerm?id=GO:0016773
	4	4	transferase activity, transferring phosphorus-containing groups	GO:0016772	0.968	0.994	AGABI1DRAFT_55968|1;AGABI1DRAFT_82826|1;AGABI1DRAFT_112673|1;AGABI1DRAFT_130114|1;AGABI1DRAFT_80588|1	5	334	125	4363	http://www.ebi.ac.uk/QuickGO/GTerm?id=GO:0016772
	5	5	kinase activity	GO:0016301	0.97	0.994	AGABI1DRAFT_55968|1;AGABI1DRAFT_130114|1;AGABI1DRAFT_80588|1	3	236	125	4363	http://www.ebi.ac.uk/QuickGO/GTerm?id=GO:0016301
	7	7	zinc ion binding	GO:0008270	0.97	0.994	AGABI1DRAFT_70548|1;AGABI1DRAFT_112684|1;AGABI1DRAFT_86600|1;AGABI1DRAFT_111837|1;AGABI1DRAFT_73259|1;AGABI1DRAFT_76281|1;AGABI1DRAFT_34029|1;AGABI1DRAFT_75600|1	8	475	125	4363	http://www.ebi.ac.uk/QuickGO/GTerm?id=GO:0008270
	6	6	guanyl nucleotide binding	GO:0019001	0.976	0.994	AGABI1DRAFT_82815|1	1	127	125	4363	http://www.ebi.ac.uk/QuickGO/GTerm?id=GO:0019001
	6	6	GTP binding	GO:0005525	0.976	0.994	AGABI1DRAFT_82815|1	1	127	125	4363	http://www.ebi.ac.uk/QuickGO/GTerm?id=GO:0005525
	7	6,7	guanyl ribonucleotide binding	GO:0032561	0.976	0.994	AGABI1DRAFT_82815|1	1	127	125	4363	http://www.ebi.ac.uk/QuickGO/GTerm?id=GO:0032561
	3	3	transferase activity	GO:0016740	0.985	0.995	AGABI1DRAFT_111863|1;AGABI1DRAFT_103911|1;AGABI1DRAFT_55968|1;AGABI1DRAFT_114026|1;AGABI1DRAFT_82826|1;AGABI1DRAFT_112673|1;AGABI1DRAFT_130114|1;AGABI1DRAFT_69037|1;AGABI1DRAFT_51761|1;AGABI1DRAFT_115583|1;AGABI1DRAFT_78564|1;AGABI1DRAFT_80588|1	12	689	125	4363	http://www.ebi.ac.uk/QuickGO/GTerm?id=GO:0016740
	3	3	organic cyclic compound binding	GO:0097159	0.995	0.995	AGABI1DRAFT_50017|1;AGABI1DRAFT_111094|1;AGABI1DRAFT_104723|1;AGABI1DRAFT_118670|1;AGABI1DRAFT_70548|1;AGABI1DRAFT_33556|1;AGABI1DRAFT_78171|1;AGABI1DRAFT_41488|1;AGABI1DRAFT_112847|1;AGABI1DRAFT_111464|1;AGABI1DRAFT_109678|1;AGABI1DRAFT_113250|1;AGABI1DRAFT_112673|1;AGABI1DRAFT_130114|1;AGABI1DRAFT_120002|1;AGABI1DRAFT_115340|1;AGABI1DRAFT_69483|1;AGABI1DRAFT_118556|1;AGABI1DRAFT_83641|1;AGABI1D…	42	1929	125	4363	http://www.ebi.ac.uk/QuickGO/GTerm?id=GO:0097159
	3	3	heterocyclic compound binding	GO:1901363	0.995	0.995	AGABI1DRAFT_50017|1;AGABI1DRAFT_111094|1;AGABI1DRAFT_104723|1;AGABI1DRAFT_118670|1;AGABI1DRAFT_70548|1;AGABI1DRAFT_33556|1;AGABI1DRAFT_78171|1;AGABI1DRAFT_41488|1;AGABI1DRAFT_112847|1;AGABI1DRAFT_111464|1;AGABI1DRAFT_109678|1;AGABI1DRAFT_113250|1;AGABI1DRAFT_112673|1;AGABI1DRAFT_130114|1;AGABI1DRAFT_120002|1;AGABI1DRAFT_115340|1;AGABI1DRAFT_69483|1;AGABI1DRAFT_118556|1;AGABI1DRAFT_83641|1;AGABI1D…	42	1929	125	4363	http://www.ebi.ac.uk/QuickGO/GTerm?id=GO:1901363
	4	4	nucleic acid binding	GO:0003676	0.995	0.995	AGABI1DRAFT_50017|1;AGABI1DRAFT_111094|1;AGABI1DRAFT_104723|1;AGABI1DRAFT_70548|1;AGABI1DRAFT_33556|1;AGABI1DRAFT_78171|1;AGABI1DRAFT_113250|1;AGABI1DRAFT_112673|1;AGABI1DRAFT_86696|1;AGABI1DRAFT_83313|1;AGABI1DRAFT_96933|1;AGABI1DRAFT_113249|1;AGABI1DRAFT_73259|1;AGABI1DRAFT_53789|1;AGABI1DRAFT_103557|1;AGABI1DRAFT_122081|1;AGABI1DRAFT_115317|1;AGABI1DRAFT_66937|1	18	1004	125	4363	http://www.ebi.ac.uk/QuickGO/GTerm?id=GO:0003676
	6	6	protein kinase activity	GO:0004672	0.995	0.995	AGABI1DRAFT_130114|1	1	180	125	4363	http://www.ebi.ac.uk/QuickGO/GTerm?id=GO:0004672
