# Supplementary material for: Cultivating Lentinula edodes on Substrate Containing Composted Sawdust Affects the Expression of Carbohydrate and Aromatic Amino Acid Metabolism-Related Genes
Source: mSystems. 2022 Feb 22;7(1):e00827-21. doi: 10.1128/msystems.00827-21 (PMC8862593; doi:10.1128/msystems.00827-21)
Supplement: TABLE S10 [file msystems.00827-21-st010.xlsx]

## Sheet: Tablib Dataset
Table S10 KEGG enrichment analysis of DEPs in proteome.
Pathway ID	Pathway Name	First class	Secondary class		Pvalue	Pvalue_adjusted	Genes	Count	Pop Hit	List_Total	Background Genes	URL
abp00500	Starch and sucrose metabolism	Metabolism	Carbohydrate metabolism		0.00171	0.127	AGABI1DRAFT_116171|1;AGABI1DRAFT_111171|1;AGABI1DRAFT_87097|1;AGABI1DRAFT_127199|1;AGABI1DRAFT_114561|1;AGABI1DRAFT_69320|1;AGABI1DRAFT_120267|1	7	39	85	1821	http://www.kegg.jp/kegg-bin/show_pathway?abp00500/abp:AGABI1DRAFT116171%09pink/abp:AGABI1DRAFT111171%09pink/abp:AGABI1DRAFT87097%09pink/abp:AGABI1DRAFT127199%09pink/abp:AGABI1DRAFT114561%09pink/abp:AGABI1DRAFT69320%09pink/abp:AGABI1DRAFT120267%09pink
abp00511	Other glycan degradation	Metabolism	Glycan biosynthesis and metabolism		0.00672	0.249	AGABI1DRAFT_120598|1;AGABI1DRAFT_77963|1;AGABI1DRAFT_79731|1	3	9	85	1821	http://www.kegg.jp/kegg-bin/show_pathway?abp00511/abp:AGABI1DRAFT120598%09pink/abp:AGABI1DRAFT77963%09pink/abp:AGABI1DRAFT79731%09pink
abp00460	Cyanoamino acid metabolism	Metabolism	Metabolism of other amino acids		0.0123	0.304	AGABI1DRAFT_87097|1;AGABI1DRAFT_114561|1;AGABI1DRAFT_69320|1	3	11	85	1821	http://www.kegg.jp/kegg-bin/show_pathway?abp00460/abp:AGABI1DRAFT87097%09pink/abp:AGABI1DRAFT114561%09pink/abp:AGABI1DRAFT69320%09pink
abp00760	Nicotinate and nicotinamide metabolism	Metabolism	Metabolism of cofactors and vitamins		0.0416	0.736	AGABI1DRAFT_55968|1;AGABI1DRAFT_41488|1;AGABI1DRAFT_125080|1	3	17	85	1821	http://www.kegg.jp/kegg-bin/show_pathway?abp00760/abp:AGABI1DRAFT55968%09pink/abp:AGABI1DRAFT41488%09pink/abp:AGABI1DRAFT125080%09pink
abp00603	Glycosphingolipid biosynthesis - globo series	Metabolism	Glycan biosynthesis and metabolism		0.0502	0.736	AGABI1DRAFT_133014|1;AGABI1DRAFT_120598|1	2	8	85	1821	http://www.kegg.jp/kegg-bin/show_pathway?abp00603/abp:AGABI1DRAFT133014%09pink/abp:AGABI1DRAFT120598%09pink
abp01100	Metabolic pathways	Metabolism	Global and overview maps		0.0596	0.736	AGABI1DRAFT_116171|1;AGABI1DRAFT_87097|1;AGABI1DRAFT_127199|1;AGABI1DRAFT_117227|1;AGABI1DRAFT_85027|1;AGABI1DRAFT_111863|1;AGABI1DRAFT_40074|1;AGABI1DRAFT_120598|1;AGABI1DRAFT_114561|1;AGABI1DRAFT_55968|1;AGABI1DRAFT_114026|1;AGABI1DRAFT_41488|1;AGABI1DRAFT_112847|1;ADI1|1;AGABI1DRAFT_69320|1;AGABI1DRAFT_86588|1;AGABI1DRAFT_120267|1;AGABI1DRAFT_82826|1;AGABI1DRAFT_109678|1;AGABI1DRAFT_112673|1;A…	41	720	85	1821	http://www.kegg.jp/kegg-bin/show_pathway?abp01100/abp:AGABI1DRAFT116171%09pink/abp:AGABI1DRAFT87097%09pink/abp:AGABI1DRAFT127199%09pink/abp:AGABI1DRAFT117227%09pink/abp:AGABI1DRAFT85027%09pink/abp:AGABI1DRAFT111863%09pink/abp:AGABI1DRAFT40074%09pink/abp:AGABI1DRAFT120598%09pink/abp:AGABI1DRAFT114561%09pink/abp:AGABI1DRAFT55968%09pink/abp:AGABI1DRAFT114026%09pink/abp:AGABI1DRAFT41488%09pink/abp:AG…
abp03020	RNA polymerase	Genetic Information Processing	Transcription		0.108	0.844	AGABI1DRAFT_117227|1;AGABI1DRAFT_112673|1;AGABI1DRAFT_115317|1	3	25	85	1821	http://www.kegg.jp/kegg-bin/show_pathway?abp03020/abp:AGABI1DRAFT117227%09pink/abp:AGABI1DRAFT112673%09pink/abp:AGABI1DRAFT115317%09pink
abp00730	Thiamine metabolism	Metabolism	Metabolism of cofactors and vitamins		0.174	0.844	AGABI1DRAFT_40074|1	1	4	85	1821	http://www.kegg.jp/kegg-bin/show_pathway?abp00730/abp:AGABI1DRAFT40074%09pink
abp01040	Biosynthesis of unsaturated fatty acids	Metabolism	Lipid metabolism		0.204	0.844	AGABI1DRAFT_60497|1;AGABI1DRAFT_116253|1	2	18	85	1821	http://www.kegg.jp/kegg-bin/show_pathway?abp01040/abp:AGABI1DRAFT60497%09pink/abp:AGABI1DRAFT116253%09pink
abp00600	Sphingolipid metabolism	Metabolism	Lipid metabolism		0.204	0.844	AGABI1DRAFT_133014|1;AGABI1DRAFT_115230|1	2	18	85	1821	http://www.kegg.jp/kegg-bin/show_pathway?abp00600/abp:AGABI1DRAFT133014%09pink/abp:AGABI1DRAFT115230%09pink
abp00513	Various types of N-glycan biosynthesis	Metabolism	Glycan biosynthesis and metabolism		0.204	0.844	AGABI1DRAFT_111863|1;AGABI1DRAFT_86588|1	2	18	85	1821	http://www.kegg.jp/kegg-bin/show_pathway?abp00513/abp:AGABI1DRAFT111863%09pink/abp:AGABI1DRAFT86588%09pink
abp00040	Pentose and glucuronate interconversions	Metabolism	Carbohydrate metabolism		0.21	0.844	AGABI1DRAFT_87431|1;AGABI1DRAFT_127199|1;AGABI1DRAFT_86450|1	3	34	85	1821	http://www.kegg.jp/kegg-bin/show_pathway?abp00040/abp:AGABI1DRAFT87431%09pink/abp:AGABI1DRAFT127199%09pink/abp:AGABI1DRAFT86450%09pink
abp00520	Amino sugar and nucleotide sugar metabolism	Metabolism	Carbohydrate metabolism		0.212	0.844	AGABI1DRAFT_120598|1;AGABI1DRAFT_120267|1;AGABI1DRAFT_66631|1;AGABI1DRAFT_114672|1	4	51	85	1821	http://www.kegg.jp/kegg-bin/show_pathway?abp00520/abp:AGABI1DRAFT120598%09pink/abp:AGABI1DRAFT120267%09pink/abp:AGABI1DRAFT66631%09pink/abp:AGABI1DRAFT114672%09pink
abp00531	Glycosaminoglycan degradation	Metabolism	Glycan biosynthesis and metabolism		0.213	0.844	AGABI1DRAFT_120598|1	1	5	85	1821	http://www.kegg.jp/kegg-bin/show_pathway?abp00531/abp:AGABI1DRAFT120598%09pink
abp04144	Endocytosis	Cellular Processes	Transport and catabolism		0.217	0.844	AGABI1DRAFT_83602|1;AGABI1DRAFT_110709|1;AGABI1DRAFT_69037|1;AGABI1DRAFT_113116|1;AGABI1DRAFT_82815|1	5	69	85	1821	http://www.kegg.jp/kegg-bin/show_pathway?abp04144/abp:AGABI1DRAFT83602%09pink/abp:AGABI1DRAFT110709%09pink/abp:AGABI1DRAFT69037%09pink/abp:AGABI1DRAFT113116%09pink/abp:AGABI1DRAFT82815%09pink
abp04070	Phosphatidylinositol signaling system	Environmental Information Processing	Signal transduction		0.221	0.844	AGABI1DRAFT_31317|1;AGABI1DRAFT_80588|1	2	19	85	1821	http://www.kegg.jp/kegg-bin/show_pathway?abp04070/abp:AGABI1DRAFT31317%09pink/abp:AGABI1DRAFT80588%09pink
abp00270	Cysteine and methionine metabolism	Metabolism	Amino acid metabolism		0.235	0.844	ADI1|1;AGABI1DRAFT_36823|1;AGABI1DRAFT_113513|1	3	36	85	1821	http://www.kegg.jp/kegg-bin/show_pathway?abp00270/abp:AGABI1DRAFT116763%09pink/abp:AGABI1DRAFT36823%09pink/abp:AGABI1DRAFT113513%09pink
abp00030	Pentose phosphate pathway	Metabolism	Carbohydrate metabolism		0.257	0.844	AGABI1DRAFT_82826|1;AGABI1DRAFT_81443|1	2	21	85	1821	http://www.kegg.jp/kegg-bin/show_pathway?abp00030/abp:AGABI1DRAFT82826%09pink/abp:AGABI1DRAFT81443%09pink
abp00350	Tyrosine metabolism	Metabolism	Amino acid metabolism		0.274	0.844	AGABI1DRAFT_86600|1;AGABI1DRAFT_113513|1	2	22	85	1821	http://www.kegg.jp/kegg-bin/show_pathway?abp00350/abp:AGABI1DRAFT86600%09pink/abp:AGABI1DRAFT113513%09pink
abp00562	Inositol phosphate metabolism	Metabolism	Carbohydrate metabolism		0.274	0.844	AGABI1DRAFT_31317|1;AGABI1DRAFT_80588|1	2	22	85	1821	http://www.kegg.jp/kegg-bin/show_pathway?abp00562/abp:AGABI1DRAFT31317%09pink/abp:AGABI1DRAFT80588%09pink
abp00230	Purine metabolism	Metabolism	Nucleotide metabolism		0.298	0.844	AGABI1DRAFT_117227|1;AGABI1DRAFT_82826|1;AGABI1DRAFT_112673|1;AGABI1DRAFT_112684|1;AGABI1DRAFT_115317|1	5	78	85	1821	http://www.kegg.jp/kegg-bin/show_pathway?abp00230/abp:AGABI1DRAFT117227%09pink/abp:AGABI1DRAFT82826%09pink/abp:AGABI1DRAFT112673%09pink/abp:AGABI1DRAFT112684%09pink/abp:AGABI1DRAFT115317%09pink
abp03040	Spliceosome	Genetic Information Processing	Transcription		0.336	0.844	AGABI1DRAFT_113250|1;AGABI1DRAFT_57327|1;AGABI1DRAFT_116445|1;AGABI1DRAFT_113249|1;AGABI1DRAFT_115900|1	5	82	85	1821	http://www.kegg.jp/kegg-bin/show_pathway?abp03040/abp:AGABI1DRAFT113250%09pink/abp:AGABI1DRAFT57327%09pink/abp:AGABI1DRAFT116445%09pink/abp:AGABI1DRAFT113249%09pink/abp:AGABI1DRAFT115900%09pink
abp00240	Pyrimidine metabolism	Metabolism	Nucleotide metabolism		0.36	0.844	AGABI1DRAFT_117227|1;AGABI1DRAFT_112673|1;AGABI1DRAFT_78564|1;AGABI1DRAFT_115317|1	4	65	85	1821	http://www.kegg.jp/kegg-bin/show_pathway?abp00240/abp:AGABI1DRAFT117227%09pink/abp:AGABI1DRAFT112673%09pink/abp:AGABI1DRAFT78564%09pink/abp:AGABI1DRAFT115317%09pink
abp01212	Fatty acid metabolism	Metabolism	Global and overview maps		0.379	0.844	AGABI1DRAFT_60497|1;AGABI1DRAFT_116253|1	2	28	85	1821	http://www.kegg.jp/kegg-bin/show_pathway?abp01212/abp:AGABI1DRAFT60497%09pink/abp:AGABI1DRAFT116253%09pink
abp00790	Folate biosynthesis	Metabolism	Metabolism of cofactors and vitamins		0.381	0.844	AGABI1DRAFT_109678|1	1	10	85	1821	http://www.kegg.jp/kegg-bin/show_pathway?abp00790/abp:AGABI1DRAFT109678%09pink
abp00300	Lysine biosynthesis	Metabolism	Amino acid metabolism		0.41	0.844	AGABI1DRAFT_113513|1	1	11	85	1821	http://www.kegg.jp/kegg-bin/show_pathway?abp00300/abp:AGABI1DRAFT113513%09pink
abp00130	Ubiquinone and other terpenoid-quinone biosynthesis	Metabolism	Metabolism of cofactors and vitamins		0.41	0.844	AGABI1DRAFT_113513|1	1	11	85	1821	http://www.kegg.jp/kegg-bin/show_pathway?abp00130/abp:AGABI1DRAFT113513%09pink
abp00970	Aminoacyl-tRNA biosynthesis	Genetic Information Processing	Translation		0.413	0.844	AGABI1DRAFT_33556|1;AGABI1DRAFT_120002|1	2	30	85	1821	http://www.kegg.jp/kegg-bin/show_pathway?abp00970/abp:AGABI1DRAFT33556%09pink/abp:AGABI1DRAFT120002%09pink
abp00510	N-Glycan biosynthesis	Metabolism	Glycan biosynthesis and metabolism		0.413	0.844	AGABI1DRAFT_111863|1;AGABI1DRAFT_86588|1	2	30	85	1821	http://www.kegg.jp/kegg-bin/show_pathway?abp00510/abp:AGABI1DRAFT111863%09pink/abp:AGABI1DRAFT86588%09pink
abp01210	2-Oxocarboxylic acid metabolism	Metabolism	Global and overview maps		0.429	0.844	AGABI1DRAFT_113428|1;AGABI1DRAFT_113513|1	2	31	85	1821	http://www.kegg.jp/kegg-bin/show_pathway?abp01210/abp:AGABI1DRAFT113428%09pink/abp:AGABI1DRAFT113513%09pink
abp00290	Valine, leucine and isoleucine biosynthesis	Metabolism	Amino acid metabolism		0.438	0.844	AGABI1DRAFT_113428|1	1	12	85	1821	http://www.kegg.jp/kegg-bin/show_pathway?abp00290/abp:AGABI1DRAFT113428%09pink
abp00740	Riboflavin metabolism	Metabolism	Metabolism of cofactors and vitamins		0.464	0.844	AGABI1DRAFT_51761|1	1	13	85	1821	http://www.kegg.jp/kegg-bin/show_pathway?abp00740/abp:AGABI1DRAFT51761%09pink
abp00360	Phenylalanine metabolism	Metabolism	Amino acid metabolism		0.464	0.844	AGABI1DRAFT_113513|1	1	13	85	1821	http://www.kegg.jp/kegg-bin/show_pathway?abp00360/abp:AGABI1DRAFT113513%09pink
abp00071	Fatty acid degradation	Metabolism	Lipid metabolism		0.477	0.844	AGABI1DRAFT_86450|1;AGABI1DRAFT_86600|1	2	34	85	1821	http://www.kegg.jp/kegg-bin/show_pathway?abp00071/abp:AGABI1DRAFT86450%09pink/abp:AGABI1DRAFT86600%09pink
abp00561	Glycerolipid metabolism	Metabolism	Lipid metabolism		0.508	0.844	AGABI1DRAFT_133014|1;AGABI1DRAFT_86450|1	2	36	85	1821	http://www.kegg.jp/kegg-bin/show_pathway?abp00561/abp:AGABI1DRAFT133014%09pink/abp:AGABI1DRAFT86450%09pink
abp04120	Ubiquitin mediated proteolysis	Genetic Information Processing	Folding, sorting and degradation		0.515	0.844	AGABI1DRAFT_69037|1;AGABI1DRAFT_79816|1;AGABI1DRAFT_117888|1	3	58	85	1821	http://www.kegg.jp/kegg-bin/show_pathway?abp04120/abp:AGABI1DRAFT69037%09pink/abp:AGABI1DRAFT79816%09pink/abp:AGABI1DRAFT117888%09pink
abp04145	Phagosome	Cellular Processes	Transport and catabolism		0.523	0.844	AGABI1DRAFT_85027|1;AGABI1DRAFT_80588|1	2	37	85	1821	http://www.kegg.jp/kegg-bin/show_pathway?abp04145/abp:AGABI1DRAFT85027%09pink/abp:AGABI1DRAFT80588%09pink
abp00260	Glycine, serine and threonine metabolism	Metabolism	Amino acid metabolism		0.523	0.844	AGABI1DRAFT_79910|1;AGABI1DRAFT_121723|1	2	37	85	1821	http://www.kegg.jp/kegg-bin/show_pathway?abp00260/abp:AGABI1DRAFT79910%09pink/abp:AGABI1DRAFT121723%09pink
abp00400	Phenylalanine, tyrosine and tryptophan biosynthesis	Metabolism	Amino acid metabolism		0.536	0.844	AGABI1DRAFT_113513|1	1	16	85	1821	http://www.kegg.jp/kegg-bin/show_pathway?abp00400/abp:AGABI1DRAFT113513%09pink
abp04130	SNARE interactions in vesicular transport	Genetic Information Processing	Folding, sorting and degradation		0.536	0.844	AGABI1DRAFT_115031|1	1	16	85	1821	http://www.kegg.jp/kegg-bin/show_pathway?abp04130/abp:AGABI1DRAFT115031%09pink
abp00380	Tryptophan metabolism	Metabolism	Amino acid metabolism		0.537	0.844	AGABI1DRAFT_86450|1;AGABI1DRAFT_113513|1	2	38	85	1821	http://www.kegg.jp/kegg-bin/show_pathway?abp00380/abp:AGABI1DRAFT86450%09pink/abp:AGABI1DRAFT113513%09pink
abp00900	Terpenoid backbone biosynthesis	Metabolism	Metabolism of terpenoids and polyketides		0.558	0.844	AGABI1DRAFT_114026|1	1	17	85	1821	http://www.kegg.jp/kegg-bin/show_pathway?abp00900/abp:AGABI1DRAFT114026%09pink
abp00052	Galactose metabolism	Metabolism	Carbohydrate metabolism		0.558	0.844	AGABI1DRAFT_133014|1	1	17	85	1821	http://www.kegg.jp/kegg-bin/show_pathway?abp00052/abp:AGABI1DRAFT133014%09pink
abp00563	Glycosylphosphatidylinositol(GPI)-anchor biosynthesis	Metabolism	Glycan biosynthesis and metabolism		0.579	0.844	AGABI1DRAFT_119202|1	1	18	85	1821	http://www.kegg.jp/kegg-bin/show_pathway?abp00563/abp:AGABI1DRAFT119202%09pink
abp03440	Homologous recombination	Genetic Information Processing	Replication and repair		0.599	0.844	AGABI1DRAFT_104723|1	1	19	85	1821	http://www.kegg.jp/kegg-bin/show_pathway?abp03440/abp:AGABI1DRAFT104723%09pink
abp03015	mRNA surveillance pathway	Genetic Information Processing	Translation		0.631	0.844	AGABI1DRAFT_113249|1;AGABI1DRAFT_53789|1	2	45	85	1821	http://www.kegg.jp/kegg-bin/show_pathway?abp03015/abp:AGABI1DRAFT113249%09pink/abp:AGABI1DRAFT53789%09pink
abp00051	Fructose and mannose metabolism	Metabolism	Carbohydrate metabolism		0.636	0.844	AGABI1DRAFT_114672|1	1	21	85	1821	http://www.kegg.jp/kegg-bin/show_pathway?abp00051/abp:AGABI1DRAFT114672%09pink
abp03010	Ribosome	Genetic Information Processing	Translation		0.642	0.844	AGABI1DRAFT_112243|1;AGABI1DRAFT_86336|1;AGABI1DRAFT_116624|1;AGABI1DRAFT_115315|1	4	93	85	1821	http://www.kegg.jp/kegg-bin/show_pathway?abp03010/abp:AGABI1DRAFT112243%09pink/abp:AGABI1DRAFT86336%09pink/abp:AGABI1DRAFT116624%09pink/abp:AGABI1DRAFT115315%09pink
abp00620	Pyruvate metabolism	Metabolism	Carbohydrate metabolism		0.643	0.844	AGABI1DRAFT_112847|1;AGABI1DRAFT_86450|1	2	46	85	1821	http://www.kegg.jp/kegg-bin/show_pathway?abp00620/abp:AGABI1DRAFT112847%09pink/abp:AGABI1DRAFT86450%09pink
abp00010	Glycolysis / Gluconeogenesis	Metabolism	Carbohydrate metabolism		0.666	0.844	AGABI1DRAFT_86450|1;AGABI1DRAFT_86600|1	2	48	85	1821	http://www.kegg.jp/kegg-bin/show_pathway?abp00010/abp:AGABI1DRAFT86450%09pink/abp:AGABI1DRAFT86600%09pink
abp00680	Methane metabolism	Metabolism	Energy metabolism		0.669	0.844	AGABI1DRAFT_83641|1	1	23	85	1821	http://www.kegg.jp/kegg-bin/show_pathway?abp00680/abp:AGABI1DRAFT83641%09pink
abp00053	Ascorbate and aldarate metabolism	Metabolism	Carbohydrate metabolism		0.685	0.844	AGABI1DRAFT_86450|1	1	24	85	1821	http://www.kegg.jp/kegg-bin/show_pathway?abp00053/abp:AGABI1DRAFT86450%09pink
abp01110	Biosynthesis of secondary metabolites	Metabolism	Global and overview maps		0.687	0.844	AGABI1DRAFT_87097|1;AGABI1DRAFT_114561|1;AGABI1DRAFT_114026|1;AGABI1DRAFT_69320|1;AGABI1DRAFT_82826|1;AGABI1DRAFT_86450|1;AGABI1DRAFT_86600|1;AGABI1DRAFT_51761|1;AGABI1DRAFT_115583|1;AGABI1DRAFT_113428|1;AGABI1DRAFT_81443|1;AGABI1DRAFT_113513|1	12	282	85	1821	http://www.kegg.jp/kegg-bin/show_pathway?abp01110/abp:AGABI1DRAFT87097%09pink/abp:AGABI1DRAFT114561%09pink/abp:AGABI1DRAFT114026%09pink/abp:AGABI1DRAFT69320%09pink/abp:AGABI1DRAFT82826%09pink/abp:AGABI1DRAFT86450%09pink/abp:AGABI1DRAFT86600%09pink/abp:AGABI1DRAFT51761%09pink/abp:AGABI1DRAFT115583%09pink/abp:AGABI1DRAFT113428%09pink/abp:AGABI1DRAFT81443%09pink/abp:AGABI1DRAFT113513%09pink
abp04113	Meiosis - yeast	Cellular Processes	Cell growth and death		0.688	0.844	AGABI1DRAFT_109561|1;AGABI1DRAFT_80074|1	2	50	85	1821	http://www.kegg.jp/kegg-bin/show_pathway?abp04113/abp:AGABI1DRAFT109561%09pink/abp:AGABI1DRAFT80074%09pink
abp03018	RNA degradation	Genetic Information Processing	Folding, sorting and degradation		0.688	0.844	AGABI1DRAFT_96933|1;AGABI1DRAFT_66937|1	2	50	85	1821	http://www.kegg.jp/kegg-bin/show_pathway?abp03018/abp:AGABI1DRAFT96933%09pink/abp:AGABI1DRAFT66937%09pink
abp03410	Base excision repair	Genetic Information Processing	Replication and repair		0.7	0.844	AGABI1DRAFT_71586|1	1	25	85	1821	http://www.kegg.jp/kegg-bin/show_pathway?abp03410/abp:AGABI1DRAFT71586%09pink
abp03430	Mismatch repair	Genetic Information Processing	Replication and repair		0.7	0.844	AGABI1DRAFT_78171|1	1	25	85	1821	http://www.kegg.jp/kegg-bin/show_pathway?abp03430/abp:AGABI1DRAFT78171%09pink
abp00190	Oxidative phosphorylation	Metabolism	Energy metabolism		0.7	0.844	AGABI1DRAFT_85027|1;AGABI1DRAFT_67550|1;AGABI1DRAFT_81537|1	3	76	85	1821	http://www.kegg.jp/kegg-bin/show_pathway?abp00190/abp:AGABI1DRAFT85027%09pink/abp:AGABI1DRAFT67550%09pink/abp:AGABI1DRAFT81537%09pink
abp04141	Protein processing in endoplasmic reticulum	Genetic Information Processing	Folding, sorting and degradation		0.709	0.844	AGABI1DRAFT_111863|1;AGABI1DRAFT_111464|1;AGABI1DRAFT_86588|1	3	77	85	1821	http://www.kegg.jp/kegg-bin/show_pathway?abp04141/abp:AGABI1DRAFT111863%09pink/abp:AGABI1DRAFT111464%09pink/abp:AGABI1DRAFT86588%09pink
abp04011	MAPK signaling pathway - yeast	Environmental Information Processing	Signal transduction		0.709	0.844	AGABI1DRAFT_46849|1;AGABI1DRAFT_69037|1;AGABI1DRAFT_84435|1	3	77	85	1821	http://www.kegg.jp/kegg-bin/show_pathway?abp04011/abp:AGABI1DRAFT46849%09pink/abp:AGABI1DRAFT69037%09pink/abp:AGABI1DRAFT84435%09pink
abp00410	beta-Alanine metabolism	Metabolism	Metabolism of other amino acids		0.714	0.844	AGABI1DRAFT_86450|1	1	26	85	1821	http://www.kegg.jp/kegg-bin/show_pathway?abp00410/abp:AGABI1DRAFT86450%09pink
abp00630	Glyoxylate and dicarboxylate metabolism	Metabolism	Carbohydrate metabolism		0.714	0.844	AGABI1DRAFT_83641|1	1	26	85	1821	http://www.kegg.jp/kegg-bin/show_pathway?abp00630/abp:AGABI1DRAFT83641%09pink
abp00020	Citrate cycle (TCA cycle)	Metabolism	Carbohydrate metabolism		0.74	0.844	AGABI1DRAFT_115583|1	1	28	85	1821	http://www.kegg.jp/kegg-bin/show_pathway?abp00020/abp:AGABI1DRAFT115583%09pink
abp00340	Histidine metabolism	Metabolism	Amino acid metabolism		0.74	0.844	AGABI1DRAFT_86450|1	1	28	85	1821	http://www.kegg.jp/kegg-bin/show_pathway?abp00340/abp:AGABI1DRAFT86450%09pink
abp04111	Cell cycle - yeast	Cellular Processes	Cell growth and death		0.741	0.844	AGABI1DRAFT_46849|1;AGABI1DRAFT_109561|1;AGABI1DRAFT_80074|1	3	81	85	1821	http://www.kegg.jp/kegg-bin/show_pathway?abp04111/abp:AGABI1DRAFT46849%09pink/abp:AGABI1DRAFT109561%09pink/abp:AGABI1DRAFT80074%09pink
abp00310	Lysine degradation	Metabolism	Amino acid metabolism		0.806	0.886	AGABI1DRAFT_86450|1	1	34	85	1821	http://www.kegg.jp/kegg-bin/show_pathway?abp00310/abp:AGABI1DRAFT86450%09pink
abp03013	RNA transport	Genetic Information Processing	Translation		0.816	0.886	AGABI1DRAFT_121171|1;AGABI1DRAFT_115892|1;AGABI1DRAFT_113249|1	3	92	85	1821	http://www.kegg.jp/kegg-bin/show_pathway?abp03013/abp:AGABI1DRAFT121171%09pink/abp:AGABI1DRAFT115892%09pink/abp:AGABI1DRAFT113249%09pink
abp03050	Proteasome	Genetic Information Processing	Folding, sorting and degradation		0.833	0.886	AGABI1DRAFT_97335|1	1	37	85	1821	http://www.kegg.jp/kegg-bin/show_pathway?abp03050/abp:AGABI1DRAFT97335%09pink
abp00330	Arginine and proline metabolism	Metabolism	Amino acid metabolism		0.833	0.886	AGABI1DRAFT_86450|1	1	37	85	1821	http://www.kegg.jp/kegg-bin/show_pathway?abp00330/abp:AGABI1DRAFT86450%09pink
abp01230	Biosynthesis of amino acids	Metabolism	Global and overview maps		0.844	0.886	AGABI1DRAFT_82826|1;AGABI1DRAFT_113428|1;AGABI1DRAFT_113513|1	3	97	85	1821	http://www.kegg.jp/kegg-bin/show_pathway?abp01230/abp:AGABI1DRAFT82826%09pink/abp:AGABI1DRAFT113428%09pink/abp:AGABI1DRAFT113513%09pink
abp01200	Carbon metabolism	Metabolism	Global and overview maps		0.854	0.886	AGABI1DRAFT_82826|1;AGABI1DRAFT_83641|1;AGABI1DRAFT_81443|1	3	99	85	1821	http://www.kegg.jp/kegg-bin/show_pathway?abp01200/abp:AGABI1DRAFT82826%09pink/abp:AGABI1DRAFT83641%09pink/abp:AGABI1DRAFT81443%09pink
abp00280	Valine, leucine and isoleucine degradation	Metabolism	Amino acid metabolism		0.862	0.886	AGABI1DRAFT_86450|1	1	41	85	1821	http://www.kegg.jp/kegg-bin/show_pathway?abp00280/abp:AGABI1DRAFT86450%09pink
abp01130	Biosynthesis of antibiotics	-	-		0.887	0.9	AGABI1DRAFT_114026|1;AGABI1DRAFT_82826|1;AGABI1DRAFT_86450|1;AGABI1DRAFT_86600|1;AGABI1DRAFT_115583|1;AGABI1DRAFT_81443|1;AGABI1DRAFT_113513|1	7	213	85	1821	http://www.kegg.jp/kegg-bin/show_pathway?abp01130/abp:AGABI1DRAFT114026%09pink/abp:AGABI1DRAFT82826%09pink/abp:AGABI1DRAFT86450%09pink/abp:AGABI1DRAFT86600%09pink/abp:AGABI1DRAFT115583%09pink/abp:AGABI1DRAFT81443%09pink/abp:AGABI1DRAFT113513%09pink
abp04146	Peroxisome	Cellular Processes	Transport and catabolism		0.902	0.902	AGABI1DRAFT_126737|1	1	48	85	1821	http://www.kegg.jp/kegg-bin/show_pathway?abp04146/abp:AGABI1DRAFT126737%09pink
